# Supplementary material for: Profiling transcriptome composition and dynamics within nuclear compartments using SLAM-RT&Tag
Source: Mol Cell. Author manuscript; Available in PMC 2025 May 5. (PMC12052203; doi:10.1016/j.molcel.2025.02.012)
Supplement: 2 [file NIHMS2063963-supplement-2.xlsx]

## Sheet: HEK293T_H3K27me3
Table S1. Differential enrichment for H3K27me3 and SC35-RT&Tag over IgG-RT&Tag in HEK293T and K562 cells, related to Figure 1.
chromosome	start	end	width	strand	source	gene_id	gene_type	gene_name	IgG n1	K27me3 n1	IgG n2	K27me3 n2	IgG n3	K27me3 n3	Results_log2	Results_pvalue	diffexpressed
chr1	14363	29806	15444	-	HAVANA	ENSG00000227232.4	pseudogene	WASH7P	0	0	0	0	0	0.639586	1.41863	NA	NO
chr1	89295	133566	44272	-	HAVANA	ENSG00000238009.2	lincRNA	RP11-34P13.7	0	0	0	0	0	0.639586	1.41863	NA	NO
chr1	141474	173862	32389	-	HAVANA	ENSG00000241860.2	processed_transcript	RP11-34P13.13	0	2.61044	0.868121	0	7.85852	7.03545	0.251203	0.943817	NO
chr1	227615	267253	39639	-	HAVANA	ENSG00000228463.4	lincRNA	AP006222.2	0	0	0.868121	6.92781	0.654876	3.19793	2.33591	NA	NO
chr1	317720	453948	136229	+	HAVANA	ENSG00000237094.7	lincRNA	RP4-669L17.10	0	0	0	0	1.30975	3.19793	1.02394	NA	NO
chr1	536816	659930	123115	-	HAVANA	ENSG00000230021.3	lincRNA	RP5-857K21.4	32.9013	5.22088	92.889	39.5875	101.506	55.0044	-1.37252	0.0363861	DOWN
chr1	564442	564813	372	+	HAVANA	ENSG00000225972.1	pseudogene	MTND1P23	1.77845	0	0	1.97938	3.27438	12.7917	1.45814	0.623398	NO
chr1	565020	566063	1044	+	HAVANA	ENSG00000225630.1	pseudogene	MTND2P28	8.89223	18.2731	40.8017	9.89688	32.0889	10.2334	-0.997939	0.378817	NO
chr1	566454	567996	1543	+	HAVANA	ENSG00000237973.1	pseudogene	hsa-mir-6723	24.8983	15.6626	35.593	2.96906	41.2572	24.3043	-1.53743	0.125537	NO
chr1	568137	568818	682	+	HAVANA	ENSG00000229344.1	pseudogene	RP5-857K21.7	0.889223	0	5.20873	2.96906	0.654876	0.639586	-0.584134	NA	NO
chr1	568915	569121	207	+	HAVANA	ENSG00000240409.1	pseudogene	MTATP8P1	0	5.22088	2.60436	3.95875	1.96463	2.55834	1.6987	0.556924	NO
chr1	569076	569756	681	+	HAVANA	ENSG00000248527.1	pseudogene	MTATP6P1	79.1409	80.9236	377.633	81.1544	452.52	340.26	-0.878135	0.0505187	NO
chr1	569756	570302	547	+	HAVANA	ENSG00000198744.5	pseudogene	RP5-857K21.11	0.889223	0	1.73624	0	2.61951	0.639586	-2.12577	NA	NO
chr1	661611	663527	1917	-	HAVANA	ENSG00000224956.5	pseudogene	RP11-206L10.1	0	0	0	0	3.27438	0	-0.754075	NA	NO
chr1	693613	693716	104	-	ENSEMBL	ENSG00000223181.1	snRNA	RNU6-1199P	0	0	0	0	0	3.19793	2.32394	NA	NO
chr1	694412	700305	5894	-	HAVANA	ENSG00000240618.1	lincRNA	RP11-206L10.5	0.889223	7.83132	0	0	0	1.91876	2.57692	NA	NO
chr1	700237	714006	13770	-	HAVANA	ENSG00000228327.2	lincRNA	RP11-206L10.2	0	2.61044	1.73624	8.90719	4.58414	0	1.36117	0.677323	NO
chr1	714150	745440	31291	+	HAVANA	ENSG00000237491.4	lincRNA	RP11-206L10.9	16.006	26.1044	10.4175	31.67	9.82315	34.5376	1.39057	0.143989	NO
chr1	736259	745541	9283	-	HAVANA	ENSG00000230092.3	pseudogene	RP11-206L10.8	0	7.83132	0	8.90719	8.51339	0	3.93284	0.183114	NO
chr1	745489	753092	7604	-	HAVANA	ENSG00000240453.1	processed_transcript	RP11-206L10.10	0	0	0	18.8041	0	1.91876	4.31339	0.168475	NO
chr1	752751	755214	2464	+	HAVANA	ENSG00000177757.1	lincRNA	FAM87B	0	0	0	0.989688	0	0	1.43089	NA	NO
chr1	761586	762902	1317	-	HAVANA	ENSG00000225880.4	lincRNA	LINC00115	15.1168	28.7148	3.47248	3.95875	0	0	0.479234	0.815618	NO
chr1	762988	794826	31839	+	HAVANA	ENSG00000228794.4	processed_transcript	RP11-206L10.11	77.3624	39.1566	40.8017	25.7319	41.2572	40.2939	-0.545421	0.456547	NO
chr1	803451	812283	8833	-	HAVANA	ENSG00000230368.2	lincRNA	FAM41C	0	0	0	1.97938	0.654876	0	1.25755	NA	NO
chr1	840214	851356	11143	+	HAVANA	ENSG00000272438.1	lincRNA	RP11-54O7.16	2.66767	5.22088	9.54933	3.95875	5.23901	7.67503	0.0617451	0.978082	NO
chr1	852245	856396	4152	-	HAVANA	ENSG00000223764.2	lincRNA	RP11-54O7.3	16.006	0	15.6262	8.90719	44.5316	13.4313	-1.93053	0.113909	NO
chr1	860260	879955	19696	+	HAVANA	ENSG00000187634.6	protein_coding	SAMD11	176.955	91.3653	196.195	123.711	203.012	127.917	-0.752473	0.0464895	NO
chr1	861264	866445	5182	-	ENSEMBL	ENSG00000268179.1	protein_coding	AL645608.1	0	0	3.47248	0	0	0	-0.816728	NA	NO
chr1	879584	894689	15106	-	HAVANA	ENSG00000188976.6	protein_coding	NOC2L	231.198	57.4296	264.777	118.763	370.66	134.953	-1.50479	7.89579e-06	DOWN
chr1	895967	901095	5129	+	HAVANA	ENSG00000187961.9	protein_coding	KLHL17	26.6767	7.83132	6.07685	16.8247	38.6377	19.8272	-0.435542	0.726592	NO
chr1	901877	911245	9369	+	HAVANA	ENSG00000187583.6	protein_coding	PLEKHN1	5.33534	0	12.1537	0.989688	1.96463	10.2334	-1.77585	0.446921	NO
chr1	910579	917497	6919	-	HAVANA	ENSG00000187642.5	protein_coding	C1orf170	0	0	0.868121	0	0	0	-0.343706	NA	NO
chr1	931346	933431	2086	-	HAVANA	ENSG00000272512.1	lincRNA	RP11-54O7.17	0	2.61044	0	3.95875	14.4073	3.83752	2.46216	0.368	NO
chr1	934342	935552	1211	-	HAVANA	ENSG00000188290.6	protein_coding	HES4	537.091	167.068	452.291	258.308	802.224	293.57	-1.3023	1.0434e-06	DOWN
chr1	947377	948573	1197	-	HAVANA	ENSG00000224969.1	antisense	RP11-54O7.11	0	2.61044	0	0	0	0.639586	2.28322	NA	NO
chr1	948803	949920	1118	+	HAVANA	ENSG00000187608.5	protein_coding	ISG15	0	20.8835	32.1205	1.97938	43.8767	3.83752	-2.00747	0.212614	NO
chr1	955503	991496	35994	+	HAVANA	ENSG00000188157.9	protein_coding	AGRN	0.889223	0	0.868121	0	2.61951	3.19793	-0.926907	NA	NO
chr1	995114	1004735	9622	+	HAVANA	ENSG00000217801.5	pseudogene	RP11-465B22.3	9.78146	0	18.2305	14.8453	25.5402	1.27917	-2.75866	0.0708126	NO
chr1	1017198	1051741	34544	-	HAVANA	ENSG00000131591.13	protein_coding	C1orf159	18.6737	109.638	28.648	106.886	46.4962	216.18	2.21147	1.28421e-06	UP
chr1	1108436	1114935	6500	-	HAVANA	ENSG00000205231.1	antisense	TTLL10-AS1	0	0	0	0	0	0.639586	1.41863	NA	NO
chr1	1109264	1133315	24052	+	HAVANA	ENSG00000162571.9	protein_coding	TTLL10	0.889223	0	3.47248	0.989688	0	0.639586	-0.0132452	NA	NO
chr1	1152288	1167411	15124	-	HAVANA	ENSG00000078808.12	protein_coding	SDF4	331.68	182.731	210.953	70.2678	377.864	85.7045	-1.54037	1.21998e-05	DOWN
chr1	1167629	1170421	2793	+	HAVANA	ENSG00000176022.3	protein_coding	B3GALT6	172.509	23.4939	111.988	37.6081	193.189	46.0502	-2.11586	5.50767e-06	DOWN
chr1	1177826	1182102	4277	-	HAVANA	ENSG00000184163.3	protein_coding	FAM132A	0	2.61044	0	3.95875	0	0	3.04221	NA	NO
chr1	1185157	1186714	1558	-	HAVANA	ENSG00000260179.1	lincRNA	RP5-902P8.12	0	2.61044	1.73624	0	0	0	0.0535789	NA	NO
chr1	1189289	1209265	19977	-	HAVANA	ENSG00000160087.16	protein_coding	UBE2J2	284.551	114.859	198.8	112.824	297.314	125.998	-1.11809	0.000854033	DOWN
chr1	1210603	1215800	5198	+	HAVANA	ENSG00000230415.1	lincRNA	RP5-902P8.10	6.22456	5.22088	6.07685	2.96906	2.61951	7.03545	0.0559518	0.980896	NO
chr1	1215816	1227409	11594	+	HAVANA	ENSG00000162572.15	protein_coding	SCNN1D	18.6737	15.6626	13.0218	15.835	11.7878	12.1521	0.030313	0.982865	NO
chr1	1227756	1244989	17234	-	HAVANA	ENSG00000131584.14	protein_coding	ACAP3	10.6707	10.4418	34.7248	22.7628	35.3633	23.0251	-0.458151	0.661073	NO
chr1	1243947	1247057	3111	+	HAVANA	ENSG00000169972.7	protein_coding	PUSL1	202.743	99.1967	219.635	91.0513	261.296	57.5627	-1.50791	9.84096e-05	DOWN
chr1	1246965	1260071	13107	-	HAVANA	ENSG00000127054.14	protein_coding	CPSF3L	230.309	96.5862	232.656	132.618	188.604	120.882	-0.88591	0.0150244	NO
chr1	1260136	1264277	4142	+	HAVANA	ENSG00000224051.2	protein_coding	GLTPD1	53.3534	2.61044	48.6148	25.7319	32.7438	17.2688	-1.66223	0.0666117	NO
chr1	1266694	1270686	3993	+	HAVANA	ENSG00000169962.4	protein_coding	TAS1R3	0	0	0	0	0	2.55834	2.21214	NA	NO
chr1	1270656	1284730	14075	-	HAVANA	ENSG00000107404.13	protein_coding	DVL1	294.333	107.028	263.041	89.0719	241.649	86.9837	-1.49953	4.53642e-06	DOWN
chr1	1288069	1297157	9089	-	HAVANA	ENSG00000162576.12	protein_coding	MXRA8	60.4672	28.7148	46.8785	42.5566	30.1243	8.31462	-0.998554	0.210076	NO
chr1	1309110	1310875	1766	-	HAVANA	ENSG00000175756.9	protein_coding	AURKAIP1	349.465	117.47	340.304	150.433	557.955	138.79	-1.59113	9.91273e-08	DOWN
chr1	1321091	1334708	13618	-	HAVANA	ENSG00000221978.7	protein_coding	CCNL2	251.65	245.381	181.437	231.587	313.686	356.889	0.170959	0.623886	NO
chr1	1334902	1337426	2525	+	HAVANA	ENSG00000224870.3	protein_coding	RP4-758J18.2	137.83	60.0401	151.921	38.5978	109.364	69.7149	-1.26311	0.00972126	DOWN
chr1	1337288	1342693	5406	-	HAVANA	ENSG00000242485.1	protein_coding	MRPL20	863.436	556.023	876.802	410.72	3009.81	800.762	-1.22438	7.51347e-07	DOWN
chr1	1344476	1345998	1523	+	HAVANA	ENSG00000272455.1	lincRNA	RP4-758J18.13	9.78146	5.22088	13.8899	2.96906	23.5756	3.83752	-1.98197	0.169122	NO
chr1	1365919	1369953	4035	-	HAVANA	ENSG00000225285.1	lincRNA	RP4-758J18.10	4.44612	0	0	0	0	0	-1.16584	NA	NO
chr1	1370241	1378262	8022	+	HAVANA	ENSG00000179403.10	protein_coding	VWA1	62.2456	39.1566	39.0655	27.7113	68.1072	4.4771	-1.5679	0.065357	NO
chr1	1385069	1405538	20470	+	HAVANA	ENSG00000215915.5	protein_coding	ATAD3C	0.889223	2.61044	0	6.92781	0.654876	7.67503	3.58398	0.17769	NO
chr1	1407143	1433228	26086	+	HAVANA	ENSG00000160072.15	protein_coding	ATAD3B	49.7965	10.4418	77.2628	57.4019	170.923	75.4711	-1.14822	0.0492911	DOWN
chr1	1447531	1470067	22537	+	HAVANA	ENSG00000197785.9	protein_coding	ATAD3A	74.6948	26.1044	114.592	84.1235	140.144	46.6898	-1.1572	0.0295283	DOWN
chr1	1470554	1475833	5280	-	HAVANA	ENSG00000205090.4	protein_coding	TMEM240	3.55689	0	0.868121	0	6.54876	0.639586	-2.8697	NA	NO
chr1	1477053	1510249	33197	-	HAVANA	ENSG00000160075.10	protein_coding	SSU72	341.462	133.132	242.206	132.618	381.793	170.769	-1.12319	0.000240075	DOWN
chr1	1510355	1511373	1019	+	ENSEMBL	ENSG00000215014.3	protein_coding	AL645728.1	0.889223	2.61044	3.47248	0	2.61951	4.4771	-0.347213	NA	NO
chr1	1533392	1535476	2085	-	HAVANA	ENSG00000228594.1	protein_coding	C1orf233	72.0271	7.83132	85.944	15.835	71.3815	17.9084	-2.45476	0.000219398	DOWN
chr1	1549138	1551175	2038	-	HAVANA	ENSG00000272106.1	antisense	RP11-345P4.9	62.2456	2.61044	19.0987	4.94844	17.6817	11.5125	-2.09952	0.058838	NO
chr1	1550795	1565990	15196	+	HAVANA	ENSG00000197530.8	protein_coding	MIB2	9.78146	7.83132	16.4943	7.9175	37.328	7.03545	-1.32954	0.282193	NO
chr1	1570603	1590473	19871	-	HAVANA	ENSG00000248333.3	protein_coding	CDK11B	37.3474	23.4939	31.2524	39.5875	34.7085	28.1418	-0.192816	0.834384	NO
chr1	1590786	1594063	3278	+	HAVANA	ENSG00000272004.1	antisense	RP11-345P4.10	2.66767	5.22088	4.34061	2.96906	1.30975	1.91876	0.309903	0.911692	NO
chr1	1592939	1624167	31229	-	HAVANA	ENSG00000189339.7	protein_coding	SLC35E2B	50.6857	62.6505	51.2191	68.2885	95.612	39.0147	-0.199217	0.786617	NO
chr1	1603429	1604850	1422	+	HAVANA	ENSG00000269737.1	antisense	RP11-345P4.7	0	0	0	0.989688	0	0	1.43089	NA	NO
chr1	1604714	1605836	1123	+	HAVANA	ENSG00000269227.1	pseudogene	RP11-345P4.6	0	0	0.868121	1.97938	0	0	0.91331	NA	NO
chr1	1655951	1668690	12740	+	HAVANA	ENSG00000227775.3	pseudogene	RP1-283E3.4	13.3383	13.0522	14.7581	5.93813	11.7878	22.3855	-0.104776	0.944878	NO
chr1	1656277	1677431	21155	-	HAVANA	ENSG00000215790.2	protein_coding	SLC35E2	3.55689	0	5.20873	1.97938	1.96463	8.9542	-0.731864	0.789912	NO
chr1	1682671	1711896	29226	-	HAVANA	ENSG00000008130.11	protein_coding	NADK	96.0361	31.3253	98.9658	71.2575	89.0632	55.644	-0.876183	0.114489	NO
chr1	1716729	1822495	105767	-	HAVANA	ENSG00000078369.13	protein_coding	GNB1	1792.67	897.991	1515.74	838.265	1070.72	841.056	-0.730106	0.000453602	NO
chr1	1822910	1824097	1188	+	HAVANA	ENSG00000231050.1	antisense	RP1-140A9.1	0.889223	0	0.868121	0	11.1329	3.19793	-1.67616	0.601576	NO
chr1	1849029	1850712	1684	-	HAVANA	ENSG00000178821.8	protein_coding	TMEM52	16.8952	7.83132	19.0987	12.8659	15.717	3.83752	-1.22813	0.340554	NO
chr1	1853396	1935276	81881	-	HAVANA	ENSG00000142609.13	protein_coding	C1orf222	0	5.22088	5.20873	8.90719	1.30975	3.19793	2.04031	0.397372	NO
chr1	1944652	1946969	2318	-	HAVANA	ENSG00000233542.1	antisense	RP11-547D24.1	0	0	0.868121	0	0	0	-0.343706	NA	NO
chr1	1950780	1962192	11413	+	HAVANA	ENSG00000187730.6	protein_coding	GABRD	3.55689	0	0	0	0.654876	0.639586	-1.018	NA	NO
chr1	1981909	2116834	134926	+	HAVANA	ENSG00000067606.11	protein_coding	PRKCZ	92.4792	41.767	87.6802	82.1441	75.9657	110.009	-0.185144	0.772794	NO
chr1	2072523	2076718	4196	-	HAVANA	ENSG00000271806.1	antisense	RP5-892K4.1	0	0	0	0	2.61951	0	-0.731728	NA	NO
chr1	2113233	2115828	2596	-	HAVANA	ENSG00000182873.4	antisense	RP11-181G12.2	0	0	2.60436	0	2.61951	0	-2.79414	NA	NO
chr1	2115903	2144159	28257	-	HAVANA	ENSG00000162585.12	protein_coding	C1orf86	104.039	54.8192	105.911	50.4741	134.905	67.1565	-1.00284	0.0366069	DOWN
chr1	2121237	2123179	1943	+	ENSEMBL	ENSG00000269554.1	protein_coding	AL590822.2	0	0	0.868121	0	5.89389	1.27917	-1.08032	NA	NO
chr1	2143962	2152177	8216	+	HAVANA	ENSG00000234396.3	lincRNA	RP11-181G12.4	0	0	0	0	0	7.67503	2.45871	NA	NO
chr1	2160134	2241558	81425	+	HAVANA	ENSG00000157933.9	protein_coding	SKI	132.494	133.132	174.492	150.433	203.667	234.088	0.00059446	0.999182	NO
chr1	2252692	2323146	70455	-	HAVANA	ENSG00000116151.9	protein_coding	MORN1	28.4551	41.767	21.703	29.6906	26.8499	51.8065	0.658868	0.414333	NO
chr1	2316811	2319922	3112	+	ENSEMBL	ENSG00000178642.5	pseudogene	AL513477.1	0	0	0.868121	9.89688	0	0.639586	2.55732	NA	NO
chr1	2323267	2336883	13617	+	HAVANA	ENSG00000157916.14	protein_coding	RER1	295.222	148.795	243.942	96.9894	375.244	140.069	-1.25583	5.56577e-05	DOWN
chr1	2336236	2345236	9001	-	HAVANA	ENSG00000157911.5	protein_coding	PEX10	80.0301	54.8192	76.3947	44.5359	91.6827	24.3043	-1.08861	0.0697017	NO
chr1	2357419	2436969	79551	+	HAVANA	ENSG00000149527.13	protein_coding	PLCH2	0	2.61044	0	2.96906	0	1.27917	3.88161	NA	NO
chr1	2423739	2424697	959	-	HAVANA	ENSG00000224387.1	antisense	RP3-395M20.2	0	0	0	0.989688	1.96463	0.639586	1.00036	NA	NO
chr1	2439972	2458039	18068	-	HAVANA	ENSG00000157881.9	protein_coding	PANK4	132.494	60.0401	70.3178	35.6288	90.373	30.0605	-1.24247	0.0187497	DOWN
chr1	2460184	2461684	1501	-	HAVANA	ENSG00000197921.5	protein_coding	HES5	56.9103	33.9357	26.9118	13.8556	11.7878	1.91876	-1.33842	0.165463	NO
chr1	2477904	2478899	996	+	HAVANA	ENSG00000272449.1	lincRNA	RP3-395M20.12	24.8983	7.83132	14.7581	16.8247	20.3012	0.639586	-1.87412	0.165747	NO
chr1	2517930	2522908	4979	+	HAVANA	ENSG00000157870.10	protein_coding	FAM213B	20.4521	2.61044	32.1205	2.96906	34.7085	7.03545	-2.85266	0.0115793	DOWN
chr1	2522078	2564481	42404	-	HAVANA	ENSG00000142606.11	protein_coding	MMEL1	0	10.4418	0	0	0	4.4771	4.24949	NA	NO
chr1	2567415	2718286	150872	-	HAVANA	ENSG00000215912.7	protein_coding	TTC34	0	10.4418	2.60436	17.8144	5.23901	8.9542	2.7412	0.117178	NO
chr1	2976179	2985001	8823	-	HAVANA	ENSG00000177133.6	antisense	LINC00982	24.009	0	3.47248	7.9175	13.7524	1.91876	-2.22243	0.208472	NO
chr1	2985732	3355185	369454	+	HAVANA	ENSG00000142611.12	protein_coding	PRDM16	14.2276	93.9758	30.3842	119.752	54.3547	197.632	2.1485	5.5007e-06	UP
chr1	3370990	3397677	26688	+	HAVANA	ENSG00000130762.10	protein_coding	ARHGEF16	7.11379	0	0	6.92781	14.4073	0.639586	-2.31974	0.373393	NO
chr1	3406484	3528059	121576	-	HAVANA	ENSG00000162591.11	protein_coding	MEGF6	0.889223	2.61044	5.20873	14.8453	8.51339	5.11669	0.679131	0.740431	NO
chr1	3541566	3546691	5126	+	HAVANA	ENSG00000158109.10	protein_coding	TPRG1L	117.377	41.767	109.383	35.6288	129.011	24.3043	-1.85412	0.000250213	DOWN
chr1	3547331	3569325	21995	-	HAVANA	ENSG00000116213.11	protein_coding	WRAP73	314.785	78.3132	210.085	111.835	290.765	106.171	-1.43273	5.68216e-05	DOWN
chr1	3569084	3652765	83682	+	HAVANA	ENSG00000078900.10	protein_coding	TP73	54.2426	20.8835	29.5161	48.4947	75.3108	60.1211	-0.27905	0.729057	NO
chr1	3575502	3585336	9835	-	HAVANA	ENSG00000227589.1	antisense	RP5-1092A11.5	0	0	0	0	1.96463	15.3501	1.71417	0.640091	NO
chr1	3652548	3663900	11353	-	HAVANA	ENSG00000227372.6	antisense	TP73-AS1	127.159	78.3132	103.306	77.1956	157.825	88.2629	-0.654597	0.152063	NO
chr1	3668962	3688209	19248	+	HAVANA	ENSG00000162592.4	protein_coding	CCDC27	0	0	0	3.95875	0	0	2.21323	NA	NO
chr1	3689352	3692546	3195	+	HAVANA	ENSG00000235169.3	protein_coding	SMIM1	4.44612	7.83132	6.07685	0.989688	0.654876	2.55834	0.152229	0.956245	NO
chr1	3696784	3713068	16285	-	HAVANA	ENSG00000130764.5	protein_coding	LRRC47	412.6	203.614	445.346	176.164	361.492	111.928	-1.3573	2.91265e-06	DOWN
chr1	3728645	3773778	45134	-	HAVANA	ENSG00000116198.8	protein_coding	CEP104	108.485	99.1967	85.944	109.855	96.9217	98.4962	0.0868774	0.875685	NO
chr1	3773845	3801993	28149	+	HAVANA	ENSG00000169598.11	protein_coding	DFFB	66.6917	28.7148	63.3728	65.3194	53.6999	88.9024	-0.0827433	0.91559	NO
chr1	3805689	3816857	11169	-	HAVANA	ENSG00000198912.6	protein_coding	C1orf174	153.836	39.1566	145.844	54.4328	136.214	53.0856	-1.55942	0.000505475	DOWN
chr1	3816936	3833789	16854	+	HAVANA	ENSG00000236423.1	lincRNA	RP13-15E13.1	0	0	6.94497	0.989688	15.0622	10.873	-0.820917	0.735747	NO
chr1	4000673	4015322	14650	+	HAVANA	ENSG00000233304.1	lincRNA	RP13-614K11.1	0	5.22088	0	0	0	0	1.64275	NA	NO
chr1	4631608	4643481	11874	+	HAVANA	ENSG00000232596.1	lincRNA	RP1-37J18.2	0	0	0	0.989688	0	0	1.43089	NA	NO
chr1	4714792	4852594	137803	+	HAVANA	ENSG00000196581.6	protein_coding	AJAP1	0	20.8835	0	13.8556	5.23901	3.83752	4.58767	0.0270913	UP
chr1	5647428	5728355	80928	-	HAVANA	ENSG00000236948.1	lincRNA	RP11-154H17.1	0	2.61044	0	9.89688	0	0.639586	4.28114	NA	NO
chr1	5922871	6052533	129663	-	HAVANA	ENSG00000131697.13	protein_coding	NPHP4	8.00301	86.1445	24.3074	99.9585	39.9475	181.003	2.47246	2.60924e-06	UP
chr1	6051526	6161253	109728	+	HAVANA	ENSG00000069424.10	protein_coding	KCNAB2	13.3383	41.767	19.0987	42.5566	26.8499	52.446	1.23812	0.107743	NO
chr1	6161853	6240183	78331	-	HAVANA	ENSG00000116254.13	protein_coding	CHD5	0	5.22088	1.73624	4.94844	5.89389	1.91876	1.43889	0.602239	NO
chr1	6241329	6269449	28121	-	HAVANA	ENSG00000116251.5	protein_coding	RPL22	2226.62	780.521	2584.4	740.286	1400.13	438.116	-1.66663	8.87363e-22	DOWN
chr1	6265535	6281359	15825	+	HAVANA	ENSG00000158286.8	protein_coding	RNF207	9.78146	26.1044	19.9668	18.8041	17.0268	31.3397	0.719865	0.495301	NO
chr1	6281253	6296032	14780	-	HAVANA	ENSG00000116237.11	protein_coding	ICMT	1473.44	503.815	834.264	384.989	1155.86	319.793	-1.50765	4.64763e-12	DOWN
chr1	6296300	6299504	3205	+	HAVANA	ENSG00000225077.2	antisense	LINC00337	32.012	5.22088	32.1205	14.8453	37.9828	3.83752	-2.29838	0.0248778	DOWN
chr1	6307406	6321035	13630	-	HAVANA	ENSG00000158292.6	protein_coding	GPR153	8.89223	10.4418	19.0987	22.7628	36.0182	15.3501	-0.287385	0.812339	NO
chr1	6324329	6454451	130123	-	HAVANA	ENSG00000097021.15	protein_coding	ACOT7	459.728	154.016	395.863	183.092	493.122	184.201	-1.36307	4.4336e-07	DOWN
chr1	6453615	6454451	837	+	HAVANA	ENSG00000271746.1	antisense	RP1-202O8.3	0	2.61044	1.73624	0	0	0.639586	1.75099	NA	NO
chr1	6472478	6484730	12253	-	HAVANA	ENSG00000069812.7	protein_coding	HES2	4.44612	0	2.60436	2.96906	0	3.83752	0.412244	NA	NO
chr1	6484848	6521430	36583	+	HAVANA	ENSG00000187017.10	protein_coding	ESPN	0	0	0	2.96906	0	0.639586	2.80425	NA	NO
chr1	6521211	6526255	5045	-	HAVANA	ENSG00000215788.5	protein_coding	TNFRSF25	5.33534	13.0522	5.20873	8.90719	9.82315	7.03545	0.504387	0.766225	NO
chr1	6526152	6580121	53970	-	HAVANA	ENSG00000171680.16	protein_coding	PLEKHG5	45.3504	23.4939	12.1537	27.7113	22.2658	23.6647	0.116145	0.916691	NO
chr1	6581407	6614595	33189	-	HAVANA	ENSG00000162408.10	protein_coding	NOL9	231.198	138.353	202.272	209.814	449.9	310.839	-0.397822	0.248429	NO
chr1	6600914	6601024	111	+	ENSEMBL	ENSG00000253022.1	snRNA	RNU6-731P	0	0	0	0	0	1.27917	1.80816	NA	NO
chr1	6607965	6608679	715	+	HAVANA	ENSG00000229519.2	pseudogene	RP11-58A11.2	0	0	0	0	0	5.11669	2.40445	NA	NO
chr1	6615241	6639817	24577	+	HAVANA	ENSG00000173662.15	protein_coding	TAS1R1	0	0	0.868121	2.96906	0	2.55834	2.66345	NA	NO
chr1	6640061	6649340	9280	+	HAVANA	ENSG00000204859.7	protein_coding	ZBTB48	14.2276	5.22088	17.3624	39.5875	64.1779	34.5376	-0.285264	0.788582	NO
chr1	6650784	6674667	23884	-	HAVANA	ENSG00000162413.12	protein_coding	KLHL21	78.2517	13.0522	82.4715	52.4534	185.33	63.319	-1.4786	0.00746112	DOWN
chr1	6673745	6684093	10349	+	HAVANA	ENSG00000116273.5	protein_coding	PHF13	111.153	62.6505	116.328	15.835	101.506	43.4918	-1.60481	0.00488883	DOWN
chr1	6684926	6695646	10721	+	HAVANA	ENSG00000041988.11	protein_coding	THAP3	44.4612	7.83132	61.6366	26.7216	60.9035	14.7105	-1.85028	0.0140251	DOWN
chr1	6694228	6761984	67757	-	HAVANA	ENSG00000007923.11	protein_coding	DNAJC11	110.264	156.626	191.855	236.535	256.057	244.961	0.234883	0.54956	NO
chr1	6843952	6844903	952	-	HAVANA	ENSG00000237436.1	antisense	RP11-312B8.1	0	0	8.68121	10.8866	0	6.39586	2.32995	0.395429	NO
chr1	6845384	7829766	984383	+	HAVANA	ENSG00000171735.14	protein_coding	CAMTA1	361.914	817.067	406.281	985.729	362.147	860.883	1.23522	1.54902e-09	UP
chr1	6894393	6894678	286	-	HAVANA	ENSG00000227950.1	pseudogene	RP11-312B8.2	0	2.61044	0	0.989688	1.96463	5.11669	2.61572	NA	NO
chr1	7068436	7074339	5904	-	HAVANA	ENSG00000237365.1	antisense	RP11-334N17.1	0	0	0	0.989688	0	0	1.43089	NA	NO
chr1	7760764	7761030	267	-	HAVANA	ENSG00000269978.1	lincRNA	RP11-338N10.3	0	0	4.34061	0	5.89389	0	-3.69	NA	NO
chr1	7831329	7841492	10164	+	HAVANA	ENSG00000049245.8	protein_coding	VAMP3	593.112	227.108	734.431	223.669	350.359	100.415	-1.64018	6.48176e-11	DOWN
chr1	7844380	7905237	60858	+	HAVANA	ENSG00000049246.10	protein_coding	PER3	59.578	41.767	22.5712	60.371	23.5756	34.5376	0.49975	0.538676	NO
chr1	7870302	7887402	17101	-	HAVANA	ENSG00000236266.1	antisense	RP3-467L1.4	0	0	0.868121	0	0	1.27917	1.15542	NA	NO
chr1	7903143	7913572	10430	-	HAVANA	ENSG00000049247.9	protein_coding	UTS2	3.55689	7.83132	0.868121	0	0	1.91876	1.09068	NA	NO
chr1	7979907	8000926	21020	-	HAVANA	ENSG00000049249.4	protein_coding	TNFRSF9	0	0	0	3.95875	0.654876	2.55834	2.80902	NA	NO
chr1	8014351	8045565	31215	+	HAVANA	ENSG00000116288.8	protein_coding	PARK7	1429.87	681.324	1158.94	565.112	1291.42	408.695	-1.25782	2.0274e-09	DOWN
chr1	8064464	8086368	21905	-	HAVANA	ENSG00000116285.8	protein_coding	ERRFI1	294.333	161.847	288.216	143.505	215.454	118.963	-0.909514	0.00464953	NO
chr1	8086798	8182762	95965	+	HAVANA	ENSG00000238290.1	lincRNA	RP11-431K24.1	4.44612	2.61044	1.73624	1.97938	0	5.11669	1.24475	0.683048	NO
chr1	8268732	8275270	6539	+	HAVANA	ENSG00000227634.1	lincRNA	RP11-431K24.3	0	0	0	0.989688	0	0	1.43089	NA	NO
chr1	8377886	8404227	26342	+	HAVANA	ENSG00000162426.10	protein_coding	SLC45A1	0	2.61044	0	0	0	3.19793	3.11342	NA	NO
chr1	8412457	8877702	465246	-	HAVANA	ENSG00000142599.13	protein_coding	RERE	284.551	1446.18	353.325	1896.24	779.303	2160.52	2.07391	6.84151e-21	UP
chr1	8484705	8494898	10194	+	HAVANA	ENSG00000232912.1	antisense	RP5-1115A15.1	0	0	0	5.93813	0	3.83752	4.04942	NA	NO
chr1	8572712	8573080	369	+	HAVANA	ENSG00000270282.1	pseudogene	RP5-1115A15.2	0	0	0	0	0	0.639586	1.41863	NA	NO
chr1	8858534	8859565	1032	+	HAVANA	ENSG00000226545.1	pseudogene	RP4-633I8.3	0	0	0	1.97938	0	8.9542	3.98898	NA	NO
chr1	8921061	8939308	18248	-	HAVANA	ENSG00000074800.9	protein_coding	ENO1	3273.23	1098.99	3950.82	1500.37	4500.97	1047.64	-1.69289	1.81939e-20	DOWN
chr1	8938894	8939953	1060	+	HAVANA	ENSG00000230679.1	antisense	ENO1-AS1	4.44612	0	9.54933	0.989688	13.7524	0	-4.41997	0.0593878	NO
chr1	9005926	9035151	29226	+	HAVANA	ENSG00000131686.10	protein_coding	CA6	0	0	2.60436	0	0	1.91876	1.20906	NA	NO
chr1	9063359	9086404	23046	-	HAVANA	ENSG00000197241.3	protein_coding	SLC2A7	0	0	0	0	0	0.639586	1.41863	NA	NO
chr1	9095166	9148537	53372	-	HAVANA	ENSG00000142583.13	protein_coding	SLC2A5	0	0	0.868121	0	10.478	7.03545	-0.527686	0.883511	NO
chr1	9160364	9189229	28866	-	HAVANA	ENSG00000180758.10	protein_coding	GPR157	41.7935	26.1044	45.1423	35.6288	36.0182	55.0044	-0.107834	0.902795	NO
chr1	9242066	9262678	20613	-	HAVANA	ENSG00000228526.2	lincRNA	RP3-510D11.1	0	0	0	0	5.23901	4.4771	0.453099	NA	NO
chr1	9242263	9252148	9886	+	HAVANA	ENSG00000234546.2	lincRNA	RP3-510D11.2	11.5599	0	0	1.97938	3.92926	4.4771	-0.0890757	0.978157	NO
chr1	9294834	9331396	36563	+	HAVANA	ENSG00000049239.8	protein_coding	H6PD	26.6767	26.1044	29.5161	41.5669	28.8146	21.7459	0.0202561	0.984359	NO
chr1	9352939	9429591	76653	+	HAVANA	ENSG00000171621.9	protein_coding	SPSB1	22.2306	13.0522	19.9668	11.8763	22.2658	24.3043	-0.440368	0.699683	NO
chr1	9599541	9645237	45697	+	HAVANA	ENSG00000171612.6	protein_coding	SLC25A33	245.426	140.964	119.801	133.608	148.657	260.951	0.079027	0.878369	NO
chr1	9648932	9674935	26004	+	HAVANA	ENSG00000188807.8	protein_coding	TMEM201	86.2547	7.83132	47.7467	48.4947	94.9571	53.7252	-1.17314	0.11028	NO
chr1	9711790	9789172	77383	+	HAVANA	ENSG00000171608.11	protein_coding	PIK3CD	39.1258	15.6626	52.9554	45.5256	15.717	24.9439	-0.239134	0.801255	NO
chr1	9712668	9714644	1977	-	HAVANA	ENSG00000179840.5	protein_coding	C1orf200	0	0	0	2.96906	0	0	2.06464	NA	NO
chr1	9732484	9747613	15130	-	HAVANA	ENSG00000231789.2	antisense	RP11-558F24.4	93.3684	44.3775	77.2628	34.6391	62.2133	49.2481	-0.843153	0.159233	NO
chr1	9789084	9884584	95501	-	HAVANA	ENSG00000171603.12	protein_coding	CLSTN1	243.647	159.237	246.546	300.865	385.722	297.407	-0.222398	0.545495	NO
chr1	9908334	9970394	62061	-	HAVANA	ENSG00000178585.10	protein_coding	CTNNBIP1	79.1409	91.3653	72.0541	55.4225	50.4255	62.0398	0.0431743	0.95059	NO
chr1	9908376	9910212	1837	+	HAVANA	ENSG00000223989.1	antisense	RP11-84A14.5	0	0	0.868121	0	0	1.27917	1.15542	NA	NO
chr1	9982173	10003465	21293	-	HAVANA	ENSG00000162441.7	protein_coding	LZIC	219.638	143.574	317.732	113.814	212.18	94.6587	-1.09888	0.00184564	DOWN
chr1	10002981	10010032	7052	+	HAVANA	ENSG00000228150.1	sense_intronic	RP11-84A14.4	0	0	1.73624	0	0	0	-0.707814	NA	NO
chr1	10003486	10045559	42074	+	HAVANA	ENSG00000173614.9	protein_coding	NMNAT1	104.928	20.8835	52.9554	73.2369	30.1243	51.8065	-0.223773	0.794629	NO
chr1	10057264	10076078	18815	+	HAVANA	ENSG00000162444.11	protein_coding	RBP7	0	0	0	2.96906	0	0.639586	2.80425	NA	NO
chr1	10092890	10241297	148408	+	HAVANA	ENSG00000130939.14	protein_coding	UBE4B	276.548	399.397	212.69	409.731	280.942	383.752	0.641295	0.023814	NO
chr1	10114503	10114839	337	-	HAVANA	ENSG00000224340.1	pseudogene	RP11-496H15.2	0	0	0	0	0	1.27917	1.80816	NA	NO
chr1	10270863	10441661	170799	+	HAVANA	ENSG00000054523.12	protein_coding	KIF1B	264.989	412.449	302.106	541.359	339.881	448.989	0.625565	0.0184415	NO
chr1	10450059	10450353	295	+	ENSEMBL	ENSG00000265945.1	misc_RNA	RN7SL721P	0	0	0	0	0	5.11669	2.40445	NA	NO
chr1	10458649	10480201	21553	+	HAVANA	ENSG00000142657.16	protein_coding	PGD	371.695	138.353	394.127	133.608	491.157	175.247	-1.49352	4.09683e-08	DOWN
chr1	10489938	10490734	797	-	HAVANA	ENSG00000271989.1	antisense	RP4-736L20.3	0	0	0.868121	2.96906	0	1.27917	2.27962	NA	NO
chr1	10516579	10532583	16005	-	HAVANA	ENSG00000160049.7	protein_coding	DFFA	604.672	250.602	600.74	292.948	527.176	349.854	-0.954909	0.000192323	NO
chr1	10518612	10519395	784	+	HAVANA	ENSG00000203469.2	antisense	RP5-1113E3.3	0	0	11.2856	16.8247	0.654876	22.3855	2.34324	0.217511	NO
chr1	10532345	10690815	158471	+	HAVANA	ENSG00000142655.8	protein_coding	PEX14	116.488	167.068	89.4165	323.628	248.853	323.63	0.910924	0.0204004	NO
chr1	10696661	10856707	160047	-	HAVANA	ENSG00000130940.10	protein_coding	CASZ1	40.9043	28.7148	17.3624	41.5669	41.9121	47.3294	0.316875	0.718281	NO
chr1	10699298	10714390	15093	+	HAVANA	ENSG00000272078.1	antisense	RP4-734G22.3	2.66767	0	4.34061	0	0	0.639586	-2.09018	NA	NO
chr1	11006528	11042094	35567	-	HAVANA	ENSG00000175262.10	protein_coding	C1orf127	0	0	0	0.989688	0.654876	0	0.707604	NA	NO
chr1	11072414	11085796	13383	+	HAVANA	ENSG00000120948.11	protein_coding	TARDBP	852.765	425.501	706.651	320.659	776.029	235.368	-1.29279	6.02854e-08	DOWN
chr1	11086580	11107290	20711	-	HAVANA	ENSG00000009724.12	protein_coding	MASP2	0.889223	0	2.60436	3.95875	7.85852	40.9335	1.10689	0.546168	NO
chr1	11089716	11090585	870	+	HAVANA	ENSG00000271895.1	antisense	RP4-635E18.8	24.009	10.4418	9.54933	3.95875	20.3012	28.7814	-0.59141	0.644308	NO
chr1	11114641	11120081	5441	-	HAVANA	ENSG00000116649.5	protein_coding	SRM	518.417	172.289	678.871	254.35	1089.71	336.422	-1.56785	3.58738e-12	DOWN
chr1	11126675	11159938	33264	-	HAVANA	ENSG00000171824.9	protein_coding	EXOSC10	101.371	122.691	189.25	120.742	165.684	91.4608	-0.43346	0.349952	NO
chr1	11128528	11133154	4627	+	HAVANA	ENSG00000226849.1	antisense	RP4-635E18.7	0.889223	0	6.07685	0	1.96463	1.27917	-2.18921	NA	NO
chr1	11159732	11162157	2426	+	HAVANA	ENSG00000230337.1	antisense	RP4-635E18.6	1.77845	0	8.68121	11.8763	20.956	3.19793	-1.3114	0.485405	NO
chr1	11166592	11322564	155973	-	HAVANA	ENSG00000198793.8	protein_coding	MTOR	373.474	281.927	381.973	376.081	505.565	501.435	-0.137793	0.654998	NO
chr1	11203955	11209594	5640	+	HAVANA	ENSG00000225602.1	antisense	MTOR-AS1	0	0	0	0.989688	0	1.91876	2.78779	NA	NO
chr1	11249398	11256038	6641	+	HAVANA	ENSG00000171819.4	protein_coding	ANGPTL7	0	2.61044	0	0	0	3.83752	3.24031	NA	NO
chr1	11286311	11286417	107	+	ENSEMBL	ENSG00000207451.1	snRNA	RNU6-291P	0	0	0	0	0	0.639586	1.41863	NA	NO
chr1	11333263	11356106	22844	+	HAVANA	ENSG00000120942.9	protein_coding	UBIAD1	109.374	18.2731	93.7571	62.3503	161.1	89.542	-1.20878	0.0253789	DOWN
chr1	11338673	11339408	736	-	HAVANA	ENSG00000238199.1	pseudogene	UBE2V2P3	0	0	0	0	0.654876	0	-0.361517	NA	NO
chr1	11539223	11597641	58419	+	HAVANA	ENSG00000204624.6	protein_coding	PTCHD2	0	0	0.868121	5.93813	0	5.75627	3.44899	NA	NO
chr1	11669588	11673412	3825	+	HAVANA	ENSG00000235643.1	lincRNA	RP1-69M21.2	0	2.61044	0	0	0	0	1.52434	NA	NO
chr1	11708424	11715842	7419	-	HAVANA	ENSG00000116661.9	protein_coding	FBXO2	44.4612	18.2731	25.1755	9.89688	8.51339	8.9542	-0.858111	0.42952	NO
chr1	11714432	11723384	8953	+	HAVANA	ENSG00000132879.9	protein_coding	FBXO44	27.5659	20.8835	33.8567	46.5153	62.2133	41.5731	-0.168464	0.846214	NO
chr1	11724181	11734411	10231	+	HAVANA	ENSG00000116663.6	protein_coding	FBXO6	13.3383	20.8835	10.4175	7.9175	10.478	4.4771	-0.325268	0.829857	NO
chr1	11734537	11751707	17171	-	HAVANA	ENSG00000116670.10	protein_coding	MAD2L2	330.791	86.1445	223.107	115.793	278.977	49.2481	-1.79068	3.80567e-06	DOWN
chr1	11751786	11785914	34129	+	HAVANA	ENSG00000162490.6	protein_coding	DRAXIN	19.5629	0	0.868121	6.92781	0.654876	7.03545	1.36594	0.556941	NO
chr1	11796141	11814859	18719	+	HAVANA	ENSG00000177674.11	protein_coding	AGTRAP	195.629	96.5862	147.581	80.1647	174.852	90.1816	-0.949712	0.0153416	NO
chr1	11821844	11849642	27799	+	HAVANA	ENSG00000215910.3	protein_coding	C1orf167	0.889223	0	9.54933	6.92781	8.51339	12.7917	-0.122423	0.957665	NO
chr1	11837134	11839676	2543	-	HAVANA	ENSG00000177553.6	antisense	RP11-56N19.5	0	0	0	0	3.92926	0	-0.769745	NA	NO
chr1	11845780	11866977	21198	-	HAVANA	ENSG00000177000.6	protein_coding	MTHFR	36.4582	15.6626	33.8567	12.8659	45.1865	53.7252	-0.740133	0.397276	NO
chr1	11866207	11903201	36995	+	HAVANA	ENSG00000011021.17	protein_coding	CLCN6	8.89223	31.3253	15.6262	55.4225	46.4962	65.8774	1.33762	0.082072	NO
chr1	11901074	11908136	7063	+	HAVANA	ENSG00000242349.1	antisense	NPPA-AS1	0.889223	0	0	4.94844	0.654876	8.9542	2.99855	0.336435	NO
chr1	11905766	11908402	2637	-	HAVANA	ENSG00000175206.6	protein_coding	NPPA	0	0	0	0	0	2.55834	2.21214	NA	NO
chr1	11937827	11940463	2637	+	HAVANA	ENSG00000224904.1	pseudogene	RP5-934G17.6	0	2.61044	0	0	0	0	1.52434	NA	NO
chr1	11979648	11986485	6838	-	HAVANA	ENSG00000116685.11	protein_coding	KIAA2013	217.86	44.3775	110.251	56.4122	153.241	75.4711	-1.38067	0.00272226	DOWN
chr1	11994262	12035595	41334	+	HAVANA	ENSG00000083444.12	protein_coding	PLOD1	250.761	138.353	252.623	144.494	328.748	147.105	-0.946661	0.00321675	NO
chr1	12040238	12073571	33334	+	HAVANA	ENSG00000116688.12	protein_coding	MFN2	167.174	83.534	155.394	90.0616	208.251	122.801	-0.842704	0.0310907	NO
chr1	12079523	12092102	12580	+	HAVANA	ENSG00000116691.6	protein_coding	MIIP	56.9103	33.9357	62.5047	30.6803	142.108	37.096	-1.27039	0.0333801	DOWN
chr1	12123434	12204264	80831	+	HAVANA	ENSG00000120949.10	protein_coding	TNFRSF8	0	0	0.868121	5.93813	5.23901	0	0.331073	NA	NO
chr1	12227060	12269285	42226	+	HAVANA	ENSG00000028137.12	protein_coding	TNFRSF1B	11.5599	0	0.868121	2.96906	1.30975	0.639586	-1.21189	0.686925	NO
chr1	12290124	12572099	281976	+	HAVANA	ENSG00000048707.9	protein_coding	VPS13D	120.045	310.642	98.9658	362.226	149.967	493.121	1.65868	6.51462e-09	UP
chr1	12627939	12677737	49799	-	HAVANA	ENSG00000162496.4	protein_coding	DHRS3	38.2366	23.4939	52.9554	29.6906	20.3012	47.3294	-0.0972904	0.923024	NO
chr1	12776118	12788726	12609	+	HAVANA	ENSG00000188984.7	protein_coding	AADACL3	0	0	0	3.95875	0	0	2.21323	NA	NO
chr1	12799693	12799796	104	+	ENSEMBL	ENSG00000238771.1	snoRNA	snoU13	0	0	0	0	0	0	1.43089	NA	NO
chr1	12806163	12823847	17685	+	HAVANA	ENSG00000157330.5	protein_coding	C1orf158	0	2.61044	0	0	0	0	1.52434	NA	NO
chr1	12834984	12838049	3066	+	HAVANA	ENSG00000116726.4	protein_coding	PRAMEF12	0	5.22088	0	0	0	0	1.64275	NA	NO
chr1	12916941	12921764	4824	+	HAVANA	ENSG00000120952.4	protein_coding	PRAMEF2	0	0	0	1.97938	0	0	1.82679	NA	NO
chr1	12998181	13117751	119571	-	HAVANA	ENSG00000232423.3	protein_coding	PRAMEF6	0	0	0	0	0	5.11669	2.40445	NA	NO
chr1	13909960	13944452	34493	+	HAVANA	ENSG00000162493.12	protein_coding	PDPN	363.692	114.859	269.986	132.618	295.349	106.811	-1.37617	1.48539e-05	DOWN
chr1	13949679	13949779	101	-	ENSEMBL	ENSG00000222952.1	rRNA	RNA5SP41	0	0	0	1.97938	0	0	1.82679	NA	NO
chr1	14026693	14151574	124882	+	HAVANA	ENSG00000116731.18	protein_coding	PRDM2	120.045	381.124	129.35	371.133	166.993	432.36	1.51546	4.3678e-08	UP
chr1	14925200	15444539	519340	+	HAVANA	ENSG00000189337.11	protein_coding	KAZN	83.587	378.514	85.0759	559.174	227.242	1139.1	2.40872	1.05715e-22	UP
chr1	15018625	15019109	485	-	HAVANA	ENSG00000235829.1	pseudogene	TBCAP2	0	0	0	0	0	0.639586	1.41863	NA	NO
chr1	15442448	15478960	36513	-	HAVANA	ENSG00000175147.7	processed_transcript	TMEM51-AS1	9.78146	0	0	2.96906	0	5.75627	3.1838	0.323991	NO
chr1	15479028	15546976	67949	+	HAVANA	ENSG00000171729.9	protein_coding	TMEM51	70.2486	80.9236	75.5265	88.0822	92.9925	102.334	0.186847	0.740431	NO
chr1	15490840	15497813	6974	-	HAVANA	ENSG00000204464.3	protein_coding	C1orf195	0	2.61044	0	5.93813	0	11.5125	5.35606	0.0602326	NO
chr1	15573768	15726779	153012	+	HAVANA	ENSG00000142621.15	protein_coding	FHAD1	3.55689	20.8835	13.8899	20.7834	7.85852	33.2585	1.69811	0.124795	NO
chr1	15653176	15670372	17197	-	HAVANA	ENSG00000233485.1	antisense	RP3-467K16.2	0	0	6.07685	0.989688	0	0	-0.343028	NA	NO
chr1	15729475	15735929	6455	-	HAVANA	ENSG00000228140.1	lincRNA	RP3-467K16.4	0	5.22088	0	3.95875	0	0	3.50128	NA	NO
chr1	15736391	15756839	20449	+	HAVANA	ENSG00000142634.8	protein_coding	EFHD2	96.0361	54.8192	155.394	49.4844	89.0632	23.0251	-1.49047	0.00365419	DOWN
chr1	15764935	15775737	10803	+	HAVANA	ENSG00000162438.7	protein_coding	CTRC	0	0	0	0	0	5.11669	2.40445	NA	NO
chr1	15783223	15798586	15364	+	HAVANA	ENSG00000142615.7	protein_coding	CELA2A	0	2.61044	0	0.989688	0	1.27917	3.36635	NA	NO
chr1	15792404	15817895	25492	+	HAVANA	ENSG00000215704.5	protein_coding	CELA2B	0.889223	0	1.73624	0	1.30975	7.67503	-0.673632	NA	NO
chr1	15817327	15853029	35703	-	HAVANA	ENSG00000132906.13	protein_coding	CASP9	106.707	88.7549	69.4497	41.5669	79.8949	35.8168	-0.727212	0.196769	NO
chr1	15853308	15918874	65567	+	HAVANA	ENSG00000116138.8	protein_coding	DNAJC16	69.3594	83.534	31.2524	72.2472	117.223	110.648	0.444309	0.444678	NO
chr1	15898848	15911605	12758	-	HAVANA	ENSG00000116771.5	protein_coding	AGMAT	0.889223	0	6.94497	0.989688	0	4.4771	-0.0249267	NA	NO
chr1	15912631	15930121	17491	-	HAVANA	ENSG00000237301.1	antisense	RP4-680D5.2	0	2.61044	13.8899	6.92781	1.96463	5.75627	1.16543	0.613222	NO
chr1	15943995	15995539	51545	+	HAVANA	ENSG00000197312.7	protein_coding	DDI2	192.961	143.574	164.943	246.432	288.801	333.224	0.138877	0.734786	NO
chr1	16010827	16061264	50438	+	HAVANA	ENSG00000116786.7	protein_coding	PLEKHM2	127.159	88.7549	115.46	116.783	156.515	115.765	-0.307246	0.513884	NO
chr1	16049214	16063391	14178	-	HAVANA	ENSG00000237938.1	antisense	RP11-288I21.1	0	15.6626	9.54933	7.9175	7.20364	1.91876	0.540421	0.805301	NO
chr1	16062900	16067891	4992	+	HAVANA	ENSG00000162461.7	protein_coding	SLC25A34	0	0	0	0	0.654876	0.639586	0.553911	NA	NO
chr1	16083102	16113089	29988	+	HAVANA	ENSG00000162458.8	protein_coding	FBLIM1	120.045	18.2731	97.2296	49.4844	58.9389	19.1876	-1.69473	0.00467566	DOWN
chr1	16133679	16134194	516	-	HAVANA	ENSG00000233954.4	pseudogene	RP11-169K16.7	55.1318	18.2731	85.944	45.5256	64.1779	20.4668	-1.36731	0.0346757	DOWN
chr1	16154724	16155167	444	+	HAVANA	ENSG00000178715.7	pseudogene	RP11-169K16.8	2.66767	13.0522	2.60436	0	6.54876	0.639586	-1.87202	0.45851	NO
chr1	16160560	16174642	14083	-	HAVANA	ENSG00000179743.2	antisense	RP11-169K16.9	111.153	86.1445	66.8453	85.1131	110.674	199.551	0.302646	0.563313	NO
chr1	16174359	16266955	92597	+	HAVANA	ENSG00000065526.6	protein_coding	SPEN	334.348	644.778	373.292	587.875	690.895	1148.06	0.775085	0.000359436	NO
chr1	16268364	16302627	34264	-	HAVANA	ENSG00000116809.7	protein_coding	ZBTB17	38.2366	18.2731	33.8567	26.7216	32.0889	23.6647	-0.592923	0.506508	NO
chr1	16340523	16346089	5567	-	HAVANA	ENSG00000173641.13	protein_coding	HSPB7	0	0	0	0	0	5.11669	2.40445	NA	NO
chr1	16370272	16383803	13532	+	HAVANA	ENSG00000184908.13	protein_coding	CLCNKB	0	0	5.20873	1.97938	0	0	-0.000184108	NA	NO
chr1	16384264	16400127	15864	-	HAVANA	ENSG00000185519.8	protein_coding	FAM131C	14.2276	0	7.81309	15.835	9.82315	6.39586	-0.914541	0.604994	NO
chr1	16450832	16482582	31751	-	HAVANA	ENSG00000142627.9	protein_coding	EPHA2	56.9103	13.0522	42.5379	18.8041	88.4083	36.4564	-1.47414	0.0322873	DOWN
chr1	16481706	16483824	2119	+	HAVANA	ENSG00000227959.1	antisense	RP11-276H7.2	0	0	1.73624	0	0	0	-0.707814	NA	NO
chr1	16524349	16539104	14756	-	HAVANA	ENSG00000142632.12	protein_coding	ARHGEF19	11.5599	0	13.0218	0.989688	2.61951	0	-4.22859	0.0719294	NO
chr1	16542404	16554522	12119	-	HAVANA	ENSG00000237276.4	pseudogene	ANO7P1	0	0	0	0	0	4.4771	2.38355	NA	NO
chr1	16555368	16556038	671	-	ENSEMBL	ENSG00000204377.3	protein_coding	C1orf134	1.77845	0	7.81309	0	7.85852	1.27917	-3.36679	0.225393	NO
chr1	16558195	16563657	5463	-	HAVANA	ENSG00000132881.7	protein_coding	RSG1	1.77845	0	6.94497	5.93813	1.96463	0	-2.01249	0.517999	NO
chr1	16567708	16567893	186	-	HAVANA	ENSG00000233929.1	pseudogene	MT1XP1	0	0	5.20873	1.97938	0	0.639586	0.904343	NA	NO
chr1	16573334	16678949	105616	-	HAVANA	ENSG00000037637.6	protein_coding	FBXO42	141.387	219.277	144.976	244.453	252.782	327.468	0.582061	0.0783886	NO
chr1	16679070	16724640	45571	+	HAVANA	ENSG00000055070.12	protein_coding	SZRD1	407.264	274.096	566.883	197.938	713.16	265.428	-1.18721	1.97076e-05	DOWN
chr1	16713612	16763919	50308	-	HAVANA	ENSG00000187144.7	protein_coding	SPATA21	45.3504	28.7148	89.4165	55.4225	64.1779	38.3752	-0.699699	0.268713	NO
chr1	16767167	16786573	19407	+	HAVANA	ENSG00000157191.15	protein_coding	NECAP2	214.303	41.767	204.877	108.866	168.958	60.7607	-1.52709	0.00027572	DOWN
chr1	16787443	16794976	7534	+	HAVANA	ENSG00000226029.1	lincRNA	RP4-798A10.2	1.77845	7.83132	0.868121	5.93813	0.654876	14.0709	3.10354	0.113779	NO
chr1	16793931	16825752	31822	-	HAVANA	ENSG00000080947.10	pseudogene	CROCCP3	6.22456	46.9879	19.9668	70.2678	43.8767	76.7503	1.75351	0.0146668	UP
chr1	16840617	16840780	164	-	ENSEMBL	ENSG00000206652.1	snRNA	RNU1-1	0	0	0	0	0	2.55834	2.21214	NA	NO
chr1	16841140	16842249	1110	+	HAVANA	ENSG00000261135.1	lincRNA	RP4-798A10.7	0	2.61044	7.81309	0	3.27438	8.31462	0.594792	0.8485	NO
chr1	16860381	16862144	1764	-	HAVANA	ENSG00000233421.3	lincRNA	U1	28.4551	0	2.60436	0	0	1.27917	-2.81817	0.281869	NO
chr1	16888814	16940057	51244	-	HAVANA	ENSG00000219481.6	protein_coding	NBPF1	183.18	281.927	153.657	179.133	248.198	223.215	0.221086	0.570871	NO
chr1	16944751	16971178	26428	-	HAVANA	ENSG00000215908.5	lincRNA	CROCCP2	57.7995	70.4818	75.5265	90.0616	102.161	161.815	0.410689	0.423075	NO
chr1	16972069	16976914	4846	+	HAVANA	ENSG00000186301.7	pseudogene	MST1P2	2.66767	0	1.73624	4.94844	5.89389	0.639586	-1.4698	0.623886	NO
chr1	17012116	17012550	435	-	HAVANA	ENSG00000236698.1	pseudogene	EIF1AXP1	56.0211	5.22088	81.6034	33.6494	55.6645	5.75627	-2.52693	0.00133116	DOWN
chr1	17013834	17046652	32819	-	HAVANA	ENSG00000268869.1	pseudogene	ESPNP	0	5.22088	2.60436	5.93813	2.61951	0.639586	1.25973	0.672837	NO
chr1	17066768	17299474	232707	+	HAVANA	ENSG00000058453.12	protein_coding	CROCC	27.5659	36.5461	34.7248	54.4328	97.5766	50.5273	0.0091203	0.991256	NO
chr1	17081405	17096732	15328	-	HAVANA	ENSG00000186715.6	pseudogene	MST1L	0	0	5.20873	0.989688	0	0	-0.283938	NA	NO
chr1	17215033	17216144	1112	-	HAVANA	ENSG00000238142.1	lincRNA	RP11-108M9.4	0	0	3.47248	0.989688	1.96463	0	-1.71313	NA	NO
chr1	17230834	17231271	438	-	HAVANA	ENSG00000272426.1	lincRNA	RP11-108M9.6	0	0	4.34061	3.95875	0	4.4771	2.17969	NA	NO
chr1	17300997	17307330	6334	-	HAVANA	ENSG00000117122.9	protein_coding	MFAP2	3.55689	7.83132	7.81309	0.989688	14.4073	0	-2.74121	0.200448	NO
chr1	17305421	17331586	26166	+	HAVANA	ENSG00000226526.1	antisense	RP1-37C10.3	2.66767	0	24.3074	4.94844	3.27438	12.1521	-0.888282	0.655913	NO
chr1	17312453	17338423	25971	-	HAVANA	ENSG00000159363.13	protein_coding	ATP13A2	152.057	88.7549	156.262	95.01	220.038	97.2171	-0.898873	0.0235879	NO
chr1	17345217	17380665	35449	-	HAVANA	ENSG00000117118.5	protein_coding	SDHB	1606.83	832.73	1403.75	603.71	1345.12	458.583	-1.24259	1.77547e-09	DOWN
chr1	17393256	17445948	52693	-	HAVANA	ENSG00000117115.8	protein_coding	PADI2	29.3444	15.6626	9.54933	1.97938	4.58414	5.75627	-0.887049	0.547453	NO
chr1	17531621	17572500	40880	+	HAVANA	ENSG00000142623.8	protein_coding	PADI1	5.33534	0	1.73624	0.989688	0	0	-1.55416	NA	NO
chr1	17575593	17610728	35136	+	HAVANA	ENSG00000142619.4	protein_coding	PADI3	7.11379	0	4.34061	0.989688	0	0.639586	-1.62701	NA	NO
chr1	17634690	17690499	55810	+	HAVANA	ENSG00000159339.9	protein_coding	PADI4	0	0	0	4.94844	0	3.19793	3.85265	NA	NO
chr1	17698691	17728195	29505	+	HAVANA	ENSG00000256049.2	processed_transcript	PADI6	0	0	0.868121	5.93813	0	0	1.46299	NA	NO
chr1	17733256	17733878	623	+	HAVANA	ENSG00000227751.1	antisense	RP1-20B21.4	11.5599	0	23.4393	18.8041	18.9914	6.39586	-1.61446	0.241743	NO
chr1	17733256	17766220	32965	-	HAVANA	ENSG00000179051.9	protein_coding	RCC2	462.396	245.381	566.883	303.834	643.744	345.376	-0.903646	0.000160432	NO
chr1	17866330	18024369	158040	+	HAVANA	ENSG00000074964.12	protein_coding	ARHGEF10L	29.3444	36.5461	24.3074	34.6391	19.6463	53.7252	0.773433	0.343303	NO
chr1	18044182	18076473	32292	+	HAVANA	ENSG00000236648.1	lincRNA	RP11-473A10.2	0	0	0	5.93813	0	0.639586	3.208	NA	NO
chr1	18081808	18153558	71751	+	HAVANA	ENSG00000117148.6	protein_coding	ACTL8	0	2.61044	3.47248	0.989688	0.654876	0	-0.632748	NA	NO
chr1	18434240	18704977	270738	+	HAVANA	ENSG00000117154.7	protein_coding	IGSF21	6.22456	13.0522	9.54933	24.7422	0	14.0709	2.38827	0.107761	NO
chr1	18921908	18922130	223	+	HAVANA	ENSG00000225478.2	pseudogene	RP1-8B22.2	0	0	0	3.95875	0	0	2.21323	NA	NO
chr1	18957500	19075360	117861	+	HAVANA	ENSG00000009709.7	protein_coding	PAX7	32.9013	18.2731	5.20873	41.5669	16.3719	57.5627	1.37596	0.157103	NO
chr1	19230775	19283180	52406	-	HAVANA	ENSG00000169991.6	protein_coding	IFFO2	0	5.22088	2.60436	5.93813	2.61951	17.9084	2.75703	0.167465	NO
chr1	19401000	19536770	135771	-	HAVANA	ENSG00000127481.10	protein_coding	UBR4	71.1379	167.068	82.4715	219.711	146.037	219.378	1.06658	0.00549846	UP
chr1	19536995	19567198	30204	+	HAVANA	ENSG00000230424.1	antisense	RP1-43E13.2	45.3504	62.6505	54.6916	83.1338	20.3012	88.9024	1.06431	0.0920095	NO
chr1	19542158	19578046	35889	-	HAVANA	ENSG00000127463.9	protein_coding	EMC1	267.656	182.731	155.394	101.938	292.075	143.267	-0.736595	0.0343342	NO
chr1	19578033	19586622	8590	+	HAVANA	ENSG00000053372.4	protein_coding	MRTO4	348.576	99.1967	352.457	127.67	470.856	129.836	-1.70907	3.62942e-09	DOWN
chr1	19592476	19600688	8213	-	HAVANA	ENSG00000211454.9	polymorphic_pseudogene	AKR7L	0	2.61044	9.54933	2.96906	15.717	10.873	-0.137562	0.952523	NO
chr1	19609052	19615744	6693	-	HAVANA	ENSG00000162482.4	protein_coding	AKR7A3	0	7.83132	1.73624	3.95875	0	1.91876	3.62135	0.234674	NO
chr1	19623574	19624397	824	+	HAVANA	ENSG00000270728.1	pseudogene	RP4-657E11.10	0	0	0	3.95875	0	1.27917	3.27864	NA	NO
chr1	19630459	19638640	8182	-	HAVANA	ENSG00000053371.8	protein_coding	AKR7A2	374.363	216.666	327.282	143.505	471.511	120.242	-1.32722	3.42723e-05	DOWN
chr1	19638820	19655794	16975	+	HAVANA	ENSG00000040487.8	protein_coding	PQLC2	39.1258	18.2731	42.5379	41.5669	82.5144	34.5376	-0.784391	0.286094	NO
chr1	19665267	19812066	146800	-	HAVANA	ENSG00000077549.13	protein_coding	CAPZB	418.824	198.393	481.807	359.257	467.582	408.056	-0.544336	0.0647887	NO
chr1	19858664	19858768	105	-	ENSEMBL	ENSG00000239027.1	snoRNA	snoU13	0	0	0	0	0	0	2.06464	NA	NO
chr1	19918296	19923326	5031	-	HAVANA	ENSG00000235185.1	antisense	RP5-1056L3.1	1.77845	0	0	0	0	0	-0.640409	NA	NO
chr1	19923473	19984549	61077	+	HAVANA	ENSG00000270136.1	protein_coding	MINOS1-NBL1	0	0	0	0	0	2.55834	2.21214	NA	NO
chr1	19967048	19984945	17898	+	HAVANA	ENSG00000158747.9	protein_coding	NBL1	60.4672	26.1044	83.3396	34.6391	92.9925	38.3752	-1.25468	0.0330169	DOWN
chr1	19991780	20006055	14276	+	HAVANA	ENSG00000158748.3	protein_coding	HTR6	8.00301	5.22088	0.868121	1.97938	0	2.55834	1.50988	0.595236	NO
chr1	20008706	20126438	117733	-	HAVANA	ENSG00000162542.9	protein_coding	TMCO4	49.7965	36.5461	54.6916	83.1338	77.9303	67.1565	-0.000494484	0.999742	NO
chr1	20209006	20239438	30433	+	HAVANA	ENSG00000169914.5	protein_coding	OTUD3	104.928	229.719	168.416	184.082	96.2668	235.368	0.848278	0.0324684	NO
chr1	20301925	20306932	5008	-	HAVANA	ENSG00000188257.6	protein_coding	PLA2G2A	0	0	0	0	4.58414	0	-0.781352	NA	NO
chr1	20354672	20417683	63012	+	HAVANA	ENSG00000127472.6	protein_coding	PLA2G5	0	0	0	4.94844	0	0	2.25392	NA	NO
chr1	20438432	20446050	7619	-	HAVANA	ENSG00000117215.10	protein_coding	PLA2G2D	0	0	0	4.94844	0	0	2.25392	NA	NO
chr1	20510735	20512979	2245	-	HAVANA	ENSG00000225986.1	antisense	RP3-340N1.5	0.889223	0	0	0	0	0	-0.262224	NA	NO
chr1	20512578	20522541	9964	+	HAVANA	ENSG00000162543.5	protein_coding	UBXN10	0.889223	0	0.868121	9.89688	0	0	0.804651	NA	NO
chr1	20617412	20681387	63976	+	HAVANA	ENSG00000158816.11	protein_coding	VWA5B1	17.7845	0	0	3.95875	0	1.91876	2.53973	0.405113	NO
chr1	20620704	20649680	28977	-	HAVANA	ENSG00000226664.1	antisense	RP4-745E8.2	0	5.22088	0	1.97938	0	1.27917	4.04188	NA	NO
chr1	20687072	20757727	70656	-	HAVANA	ENSG00000236963.1	lincRNA	RP4-749H3.1	0	18.2731	0	3.95875	0	0	4.25278	0.162567	NO
chr1	20808884	20812713	3830	-	HAVANA	ENSG00000162545.5	protein_coding	CAMK2N1	107.596	49.5983	50.351	27.7113	70.7267	23.6647	-1.19245	0.0472453	DOWN
chr1	20825943	20834654	8712	-	HAVANA	ENSG00000090432.5	protein_coding	MUL1	150.279	91.3653	117.196	26.7216	152.586	58.2023	-1.4061	0.00356535	DOWN
chr1	20852482	20853244	763	+	HAVANA	ENSG00000215520.3	pseudogene	RPS4XP4	0	0	0	0	3.27438	0	-0.754075	NA	NO
chr1	20878932	20881512	2581	+	HAVANA	ENSG00000183114.6	protein_coding	FAM43B	39.1258	0	6.07685	1.97938	12.4427	5.11669	-2.51782	0.10117	NO
chr1	20915441	20945401	29961	+	HAVANA	ENSG00000158825.5	protein_coding	CDA	24.009	18.2731	9.54933	14.8453	11.7878	5.11669	-0.317253	0.815998	NO
chr1	20959948	20978004	18057	+	HAVANA	ENSG00000158828.5	protein_coding	PINK1	166.285	62.6505	143.24	64.3297	163.719	46.6898	-1.46178	0.000640224	DOWN
chr1	20969150	20978686	9537	-	HAVANA	ENSG00000117242.7	antisense	PINK1-AS	6.22456	15.6626	19.0987	14.8453	57.6291	17.9084	-0.357853	0.763864	NO
chr1	20978270	20988000	9731	-	HAVANA	ENSG00000244038.5	protein_coding	DDOST	384.144	169.678	225.712	164.288	723.638	209.784	-1.15157	0.000382176	DOWN
chr1	20990507	21044510	54004	-	HAVANA	ENSG00000117245.8	protein_coding	KIF17	32.9013	23.4939	21.703	10.8866	10.478	30.0605	0.0139741	0.990907	NO
chr1	21046225	21059330	13106	-	HAVANA	ENSG00000189410.7	protein_coding	SH2D5	33.7905	2.61044	31.2524	25.7319	24.2304	7.03545	-1.65812	0.118995	NO
chr1	21069154	21113816	44663	-	HAVANA	ENSG00000127483.13	protein_coding	HP1BP3	620.678	655.22	655.431	609.648	555.99	660.692	0.074997	0.785333	NO
chr1	21069480	21070455	976	+	HAVANA	ENSG00000203394.2	antisense	RP5-930J4.4	38.2366	41.767	36.4611	32.6597	45.1865	44.1314	-0.0251919	0.977355	NO
chr1	21132963	21503377	370415	-	HAVANA	ENSG00000075151.15	protein_coding	EIF4G3	706.933	2456.42	787.386	2372.28	1368.69	3261.89	1.54352	3.02971e-18	UP
chr1	21487968	21488574	607	+	HAVANA	ENSG00000235112.1	pseudogene	RP11-628K18.1	0	0	0	10.8866	0	5.11669	4.57006	0.186488	NO
chr1	21543740	21671997	128258	-	HAVANA	ENSG00000117298.10	protein_coding	ECE1	99.593	120.08	92.889	127.67	212.835	194.434	0.190259	0.680949	NO
chr1	21619783	21626267	6485	+	HAVANA	ENSG00000231105.1	antisense	RP5-1071N3.1	0	0	0	7.9175	0	4.4771	4.29367	NA	NO
chr1	21766621	21811498	44878	+	HAVANA	ENSG00000142794.14	protein_coding	NBPF3	41.7935	80.9236	38.1973	59.3813	56.3194	61.4003	0.559691	0.380916	NO
chr1	21835858	21904905	69048	+	HAVANA	ENSG00000162551.9	protein_coding	ALPL	2.66767	5.22088	13.8899	12.8659	22.9207	25.5834	0.251985	0.861045	NO
chr1	21912965	21917680	4716	+	HAVANA	ENSG00000233431.1	antisense	RP11-63N8.3	0	0	0	5.93813	0	0	2.28388	NA	NO
chr1	21922708	21995801	73094	-	HAVANA	ENSG00000076864.15	protein_coding	RAP1GAP	10.6707	20.8835	24.3074	10.8866	21.6109	11.5125	-0.416813	0.74067	NO
chr1	22004791	22110099	105309	-	HAVANA	ENSG00000090686.11	protein_coding	USP48	283.662	435.943	237.865	468.122	338.571	413.812	0.625752	0.0269856	NO
chr1	22148738	22263790	115053	-	HAVANA	ENSG00000142798.12	protein_coding	HSPG2	14.2276	20.8835	19.0987	22.7628	16.3719	38.3752	0.689562	0.495726	NO
chr1	22234591	22235073	483	+	HAVANA	ENSG00000232037.2	pseudogene	RP11-26H16.1	9.78146	0	0	0	0	0	-1.45227	NA	NO
chr1	22303514	22325135	21622	+	HAVANA	ENSG00000219073.3	protein_coding	CELA3B	0	0	0	2.96906	0	0	2.06464	NA	NO
chr1	22328149	22339032	10884	+	HAVANA	ENSG00000142789.15	protein_coding	CELA3A	0	0	0	0	0	1.91876	2.04309	NA	NO
chr1	22351681	22357716	6036	+	HAVANA	ENSG00000218510.3	lincRNA	LINC00339	42.6827	10.4418	26.0436	63.34	20.3012	15.3501	-0.28592	0.787725	NO
chr1	22379120	22419437	40318	+	HAVANA	ENSG00000070831.11	protein_coding	CDC42	1043.06	490.762	1362.08	521.565	747.214	304.443	-1.2598	3.65684e-10	DOWN
chr1	22427106	22427853	748	+	HAVANA	ENSG00000271840.1	lincRNA	RP1-224A6.9	0	5.22088	0	1.97938	0	0.639586	3.75988	NA	NO
chr1	22443798	22470462	26665	-	HAVANA	ENSG00000162552.10	protein_coding	WNT4	12.4491	0	4.34061	1.97938	0	0	-2.00927	0.531844	NO
chr1	22778344	22857650	79307	+	HAVANA	ENSG00000184677.12	protein_coding	ZBTB40	48.9073	122.691	46.0104	131.628	102.161	214.901	1.29801	0.00185359	UP
chr1	22890057	22930087	40031	+	HAVANA	ENSG00000070886.6	protein_coding	EPHA8	48.9073	20.8835	39.0655	9.89688	7.85852	17.9084	-0.705874	0.516412	NO
chr1	23037332	23241818	204487	+	HAVANA	ENSG00000133216.12	protein_coding	EPHB2	58.6887	46.9879	60.7685	97.9791	68.762	116.405	0.413622	0.485395	NO
chr1	23243175	23247993	4819	+	HAVANA	ENSG00000272796.1	lincRNA	RP1-74M1.3	12.4491	0	0	0	0	0	-1.51817	NA	NO
chr1	23279536	23291831	12296	-	HAVANA	ENSG00000215906.4	protein_coding	LACTBL1	0	0	0	0	0	2.55834	2.21214	NA	NO
chr1	23337327	23342343	5017	-	HAVANA	ENSG00000227868.2	protein_coding	C1orf234	0	0	3.47248	7.9175	0	10.873	2.89564	0.309082	NO
chr1	23345941	23410182	64242	+	HAVANA	ENSG00000004487.11	protein_coding	KDM1A	383.255	349.799	512.191	422.597	496.396	291.651	-0.398775	0.161862	NO
chr1	23346640	23414551	67912	-	HAVANA	ENSG00000240553.1	antisense	RP1-184J9.2	17.7845	86.1445	25.1755	75.2163	25.5402	86.3441	1.85865	0.00143144	UP
chr1	23410516	23504301	93786	-	HAVANA	ENSG00000169641.9	protein_coding	LUZP1	90.7008	198.393	76.3947	296.906	102.161	255.834	1.47402	2.85992e-05	UP
chr1	23516993	23521222	4230	-	HAVANA	ENSG00000179546.3	protein_coding	HTR1D	1.77845	7.83132	0.868121	0	6.54876	0	-2.05308	0.522943	NO
chr1	23607802	23613245	5444	-	HAVANA	ENSG00000261326.2	lincRNA	RP5-1057J7.6	24.009	60.0401	12.1537	41.5669	41.2572	47.3294	1.07096	0.16354	NO
chr1	23630264	23670829	40566	-	HAVANA	ENSG00000125944.14	protein_coding	HNRNPR	1157.77	845.782	1836.94	784.822	1202.35	516.785	-0.973217	9.52725e-06	NO
chr1	23685941	23695935	9995	-	HAVANA	ENSG00000125945.10	protein_coding	ZNF436	16.8952	5.22088	11.2856	14.8453	8.51339	14.7105	-0.0544649	0.9732	NO
chr1	23695490	23698332	2843	+	HAVANA	ENSG00000249087.3	protein_coding	C1orf213	64.9133	39.1566	22.5712	9.89688	18.9914	10.873	-0.900868	0.300959	NO
chr1	23707554	23751233	43680	-	HAVANA	ENSG00000204219.5	protein_coding	TCEA3	0	13.0522	10.4175	2.96906	5.23901	8.31462	1.0589	0.616408	NO
chr1	23755056	23811061	56006	-	HAVANA	ENSG00000088280.14	protein_coding	ASAP3	25.7875	39.1566	32.9886	39.5875	42.567	49.8877	0.355087	0.656178	NO
chr1	23832922	23857712	24791	-	HAVANA	ENSG00000007968.6	protein_coding	E2F2	23.1198	20.8835	39.0655	35.6288	42.567	60.1211	0.0928182	0.918917	NO
chr1	23875630	23877406	1777	-	HAVANA	ENSG00000235052.1	lincRNA	RP1-150O5.3	0	0	0	0	6.54876	1.27917	-0.216715	NA	NO
chr1	23884409	23886285	1877	-	HAVANA	ENSG00000117318.8	protein_coding	ID3	1498.34	655.22	1402.02	546.308	1210.87	335.783	-1.47075	5.31926e-12	DOWN
chr1	23907985	23967058	59074	+	HAVANA	ENSG00000197880.4	protein_coding	MDS2	0	0	0	0	1.96463	0	-0.697165	NA	NO
chr1	24018269	24022915	4647	+	HAVANA	ENSG00000142676.8	protein_coding	RPL11	7045.32	2665.26	8859.18	2691.95	7005.87	1594.49	-1.7537	5.79835e-24	DOWN
chr1	24032291	24033424	1134	-	HAVANA	ENSG00000203589.2	pseudogene	RP5-886K2.1	0	0	0.868121	0	0	2.55834	1.43933	NA	NO
chr1	24069645	24088549	18905	+	HAVANA	ENSG00000011007.8	protein_coding	TCEB3	335.237	148.795	191.855	115.793	259.331	102.334	-1.08231	0.00132188	DOWN
chr1	24086872	24104777	17906	-	HAVANA	ENSG00000236810.1	antisense	RP5-886K2.3	76.4732	104.418	50.351	80.1647	62.2133	85.0649	0.523399	0.329118	NO
chr1	24104895	24114722	9828	+	HAVANA	ENSG00000057757.5	protein_coding	PITHD1	274.77	182.731	291.689	160.329	307.137	127.278	-0.91701	0.00460845	NO
chr1	24117460	24122029	4570	+	HAVANA	ENSG00000011009.6	protein_coding	LYPLA2	120.045	33.9357	137.163	48.4947	126.391	41.5731	-1.63011	0.000522632	DOWN
chr1	24122089	24127271	5183	-	HAVANA	ENSG00000117308.10	protein_coding	GALE	92.4792	52.2088	76.3947	47.505	113.949	42.8523	-0.983533	0.0694146	NO
chr1	24128375	24165110	36736	-	HAVANA	ENSG00000117305.10	protein_coding	HMGCL	139.608	91.3653	130.218	52.4534	58.9389	39.6543	-0.834394	0.0981302	NO
chr1	24171567	24194784	23218	-	HAVANA	ENSG00000179163.11	protein_coding	FUCA1	153.836	101.807	152.789	68.2885	195.153	60.7607	-1.16296	0.00637198	DOWN
chr1	24197016	24285549	88534	-	HAVANA	ENSG00000188822.6	protein_coding	CNR2	0.889223	0	0	9.89688	0	3.83752	3.98424	NA	NO
chr1	24285599	24289952	4354	+	HAVANA	ENSG00000189266.7	protein_coding	PNRC2	25.7875	13.0522	43.4061	34.6391	15.717	8.9542	-0.684301	0.48752	NO
chr1	24291294	24307417	16124	-	HAVANA	ENSG00000188529.10	protein_coding	SRSF10	28.4551	15.6626	37.3292	57.4019	30.1243	63.9586	0.37454	0.661073	NO
chr1	24367325	24413289	45965	+	HAVANA	ENSG00000225315.2	antisense	RP11-293P20.2	0	0	0	2.96906	0	0.639586	2.80425	NA	NO
chr1	24382525	24438665	56141	-	HAVANA	ENSG00000142661.14	protein_coding	MYOM3	0	0	0	0.989688	0.654876	3.19793	2.17391	NA	NO
chr1	24446261	24469611	23351	-	HAVANA	ENSG00000142677.3	protein_coding	IL22RA1	0	0	0	1.97938	0	0	1.82679	NA	NO
chr1	24480647	24514449	33803	-	HAVANA	ENSG00000185436.7	protein_coding	IFNLR1	29.3444	28.7148	39.0655	47.505	52.3901	42.2127	-0.0230696	0.979513	NO
chr1	24634046	24648391	14346	-	HAVANA	ENSG00000232298.2	antisense	RP11-10N16.3	5.33534	5.22088	0	4.94844	1.96463	3.83752	1.67345	0.513088	NO
chr1	24645812	24690972	45161	+	HAVANA	ENSG00000158055.11	protein_coding	GRHL3	2.66767	0	13.0218	19.7938	4.58414	1.27917	-1.02143	0.613813	NO
chr1	24683489	24743424	59936	-	HAVANA	ENSG00000001460.13	protein_coding	STPG1	87.1439	73.0923	59.9004	60.371	64.1779	53.7252	-0.165853	0.794281	NO
chr1	24742284	24799466	57183	+	HAVANA	ENSG00000001461.12	protein_coding	NIPAL3	113.821	86.1445	105.043	127.67	100.196	110.009	0.0192895	0.97339	NO
chr1	24829387	24867530	38144	+	HAVANA	ENSG00000117602.7	protein_coding	RCAN3	152.057	73.0923	149.317	96.9894	56.9743	42.2127	-0.695582	0.149168	NO
chr1	24865292	24882515	17224	-	HAVANA	ENSG00000264443.1	lincRNA	RP4-594I10.3	6.22456	0	6.94497	8.90719	3.92926	3.19793	-0.897876	0.697602	NO
chr1	24882602	24935819	53218	+	HAVANA	ENSG00000184454.6	protein_coding	NCMAP	0	2.61044	2.60436	4.94844	0.654876	7.03545	2.69107	0.31983	NO
chr1	24958207	24999758	41552	+	HAVANA	ENSG00000133226.12	protein_coding	SRRM1	1321.39	636.947	1391.6	685.854	1016.37	455.385	-1.07777	1.03179e-08	DOWN
chr1	25071848	25170815	98968	+	HAVANA	ENSG00000169504.10	protein_coding	CLIC4	278.327	315.863	402.808	354.308	183.365	237.926	0.122018	0.729057	NO
chr1	25226002	25291612	65611	-	HAVANA	ENSG00000020633.14	protein_coding	RUNX3	26.6767	10.4418	33.8567	18.8041	17.6817	19.8272	-0.637553	0.549774	NO
chr1	25370198	25439611	69414	-	HAVANA	ENSG00000233755.1	lincRNA	RP4-799D16.1	0	2.61044	0	2.96906	0	3.83752	4.42123	NA	NO
chr1	25549170	25558993	9824	-	HAVANA	ENSG00000117614.5	protein_coding	SYF2	153.836	99.1967	197.064	80.1647	200.392	48.6085	-1.34159	0.00175796	DOWN
chr1	25568728	25664704	95977	-	HAVANA	ENSG00000117616.13	protein_coding	C1orf63	160.06	229.719	105.911	193.979	205.631	285.255	0.619675	0.0726753	NO
chr1	25574328	25574812	485	+	HAVANA	ENSG00000272432.1	lincRNA	RP3-465N24.6	8.00301	0	0.868121	3.95875	0	0	-0.592294	NA	NO
chr1	25598884	25656936	58053	+	HAVANA	ENSG00000187010.14	protein_coding	RHD	0	0	0	0.989688	0.654876	1.27917	1.72349	NA	NO
chr1	25664408	25688852	24445	+	HAVANA	ENSG00000183726.6	protein_coding	TMEM50A	792.298	362.851	775.232	315.71	491.812	226.413	-1.1817	1.42297e-07	DOWN
chr1	25672765	25672868	104	-	ENSEMBL	ENSG00000238889.1	snoRNA	snoU13	0	0	0	0	0	0	2.28322	NA	NO
chr1	25688740	25756683	67944	-	HAVANA	ENSG00000188672.12	protein_coding	RHCE	8.00301	7.83132	6.94497	11.8763	1.96463	3.83752	0.574119	0.756519	NO
chr1	25757388	25826700	69313	+	HAVANA	ENSG00000204178.5	protein_coding	TMEM57	83.587	114.859	48.6148	113.814	80.5498	157.978	0.892091	0.053366	NO
chr1	25870071	25895377	25307	+	HAVANA	ENSG00000157978.7	protein_coding	LDLRAP1	37.3474	44.3775	25.1755	59.3813	62.8681	49.2481	0.364263	0.636612	NO
chr1	25907969	25916847	8879	+	HAVANA	ENSG00000225643.1	lincRNA	RP11-70P17.1	0	13.0522	2.60436	0.989688	2.61951	0	-0.815652	0.804703	NO
chr1	25943959	26112698	168740	+	HAVANA	ENSG00000117643.10	protein_coding	MAN1C1	23.1198	60.0401	27.7799	67.2988	67.4523	74.8316	0.908451	0.167109	NO
chr1	25971035	25985602	14568	-	HAVANA	ENSG00000233478.1	antisense	RP1-187B23.1	0	0	0	6.92781	0	2.55834	3.92728	NA	NO
chr1	26126667	26144713	18047	+	HAVANA	ENSG00000162430.12	protein_coding	SEPN1	6.22456	2.61044	17.3624	5.93813	13.0975	10.873	-0.98328	0.534176	NO
chr1	26137961	26150235	12275	+	HAVANA	ENSG00000255054.3	protein_coding	RP1-317E23.6	0	0	0	0	0	3.83752	2.35748	NA	NO
chr1	26143240	26146263	3024	-	HAVANA	ENSG00000228172.1	antisense	RP1-317E23.3	22.2306	0	30.3842	4.94844	14.4073	8.31462	-2.44997	0.067825	NO
chr1	26145131	26159432	14302	+	HAVANA	ENSG00000117640.13	protein_coding	MTFR1L	85.3654	154.016	105.911	61.3606	89.7181	43.4918	-0.344777	0.577911	NO
chr1	26158414	26185903	27490	-	HAVANA	ENSG00000127423.6	protein_coding	AUNIP	98.7038	138.353	177.965	115.793	103.47	74.8316	-0.217389	0.674568	NO
chr1	26186104	26189911	3808	+	HAVANA	ENSG00000236528.1	antisense	RP1-125I3.2	0.889223	2.61044	6.07685	0	17.6817	5.11669	-1.81661	0.418871	NO
chr1	26187701	26197744	10044	-	HAVANA	ENSG00000182749.5	protein_coding	PAQR7	16.006	10.4418	11.2856	2.96906	34.7085	12.1521	-1.35458	0.261594	NO
chr1	26210672	26233482	22811	-	HAVANA	ENSG00000117632.16	protein_coding	STMN1	2456.92	924.095	1988	656.163	1207.59	378.635	-1.56234	5.34821e-19	DOWN
chr1	26286258	26324648	38391	-	HAVANA	ENSG00000158006.9	protein_coding	PAFAH2	52.4642	26.1044	43.4061	19.7938	51.0804	32.6189	-0.919827	0.213548	NO
chr1	26346375	26362955	16581	+	HAVANA	ENSG00000158008.5	protein_coding	EXTL1	0.889223	2.61044	0.868121	0.989688	3.27438	3.19793	0.522555	NA	NO
chr1	26363743	26372624	8882	-	HAVANA	ENSG00000158014.10	protein_coding	SLC30A2	0	0	1.73624	0	0.654876	1.27917	-0.229437	NA	NO
chr1	26377795	26394927	17133	-	HAVANA	ENSG00000158022.6	protein_coding	TRIM63	0	0	0.868121	0.989688	0	0	0.558872	NA	NO
chr1	26437664	26452034	14371	+	HAVANA	ENSG00000175087.5	protein_coding	PDIK1L	57.7995	15.6626	39.9336	39.5875	43.8767	27.5022	-0.790111	0.322607	NO
chr1	26485511	26489119	3609	+	HAVANA	ENSG00000197245.4	protein_coding	FAM110D	0	0	0.868121	1.97938	0	0.639586	1.71857	NA	NO
chr1	26496362	26498551	2190	+	HAVANA	ENSG00000142684.7	protein_coding	ZNF593	40.015	28.7148	134.559	32.6597	172.887	33.8981	-1.7178	0.00279099	DOWN
chr1	26496438	26498312	1875	-	HAVANA	ENSG00000236782.1	antisense	RP11-96L14.7	1.77845	31.3253	17.3624	6.92781	28.1597	7.03545	-0.228315	0.889112	NO
chr1	26503894	26516377	12484	+	HAVANA	ENSG00000142675.13	protein_coding	CNKSR1	2.66767	0	0	0.989688	15.717	3.83752	-1.01921	0.725211	NO
chr1	26517052	26529459	12408	+	HAVANA	ENSG00000188782.3	protein_coding	CATSPER4	5.33534	0	0	2.96906	0	0	0.0694381	NA	NO
chr1	26536232	26556331	20100	+	HAVANA	ENSG00000236155.2	pseudogene	RP11-231P20.2	2.66767	0	5.20873	6.92781	0	3.83752	0.746035	0.811866	NO
chr1	26560691	26605299	44609	+	HAVANA	ENSG00000130695.9	protein_coding	CEP85	174.288	151.405	148.449	153.402	158.48	138.79	-0.11446	0.79569	NO
chr1	26589532	26589889	358	-	HAVANA	ENSG00000270733.1	pseudogene	RP11-231P20.5	0	0	0	0	0	1.27917	1.80816	NA	NO
chr1	26605667	26608007	2341	+	HAVANA	ENSG00000142669.9	protein_coding	SH3BGRL3	83.587	41.767	160.602	54.4328	142.108	51.1669	-1.36811	0.00362221	DOWN
chr1	26607819	26644854	37036	-	HAVANA	ENSG00000158062.16	protein_coding	UBXN11	16.006	5.22088	23.4393	13.8556	27.5048	23.0251	-0.790169	0.487577	NO
chr1	26644448	26647014	2567	+	HAVANA	ENSG00000169442.4	protein_coding	CD52	0	2.61044	4.34061	0	0.654876	0	-1.98857	NA	NO
chr1	26648350	26680621	32272	-	HAVANA	ENSG00000176092.9	protein_coding	AIM1L	7.11379	0	3.47248	3.95875	9.16827	0.639586	-2.50947	0.289379	NO
chr1	26737269	26756213	18945	+	HAVANA	ENSG00000131914.6	protein_coding	LIN28A	0	0	0	1.97938	0	1.91876	3.11702	NA	NO
chr1	26758773	26797785	39013	+	HAVANA	ENSG00000117682.12	protein_coding	DHDDS	101.371	127.911	118.933	95.9997	94.3022	111.928	0.0884588	0.870447	NO
chr1	26789247	26793773	4527	-	HAVANA	ENSG00000225891.1	antisense	RP3-476K8.3	0	0	0	0.989688	1.30975	6.39586	2.17955	NA	NO
chr1	26798941	26802463	3523	+	HAVANA	ENSG00000198830.6	protein_coding	HMGN2	433.941	135.743	547.784	101.938	343.155	54.3648	-2.26836	1.11988e-13	DOWN
chr1	26856252	26901521	45270	+	HAVANA	ENSG00000117676.9	protein_coding	RPS6KA1	90.7008	88.7549	88.5484	36.6184	107.4	44.1314	-0.876937	0.115327	NO
chr1	27018623	27020622	2000	-	HAVANA	ENSG00000260063.1	antisense	RP5-968P14.2	0	0	1.73624	1.97938	0	0	0.552835	NA	NO
chr1	27022524	27108595	86072	+	HAVANA	ENSG00000117713.13	protein_coding	ARID1A	282.773	383.734	334.227	352.329	537.654	561.556	0.186246	0.532323	NO
chr1	27113963	27124889	10927	+	HAVANA	ENSG00000060642.6	protein_coding	PIGV	62.2456	36.5461	44.2742	23.7525	47.806	15.9896	-1.08901	0.133809	NO
chr1	27153201	27184093	30893	+	HAVANA	ENSG00000204160.7	protein_coding	ZDHHC18	137.83	5.22088	85.944	60.371	169.613	89.542	-1.6001	0.013414	DOWN
chr1	27189633	27190947	1315	+	HAVANA	ENSG00000175793.10	protein_coding	SFN	1.77845	0	0	1.97938	0	1.27917	2.12251	NA	NO
chr1	27202624	27204736	2113	+	HAVANA	ENSG00000226698.1	antisense	RP1-50O24.6	0	2.61044	0.868121	0.989688	0	0.639586	2.30257	NA	NO
chr1	27202624	27216788	14165	-	HAVANA	ENSG00000142751.10	protein_coding	GPN2	64.0241	41.767	113.724	67.2988	174.197	85.0649	-0.819085	0.0928624	NO
chr1	27216979	27226957	9979	-	HAVANA	ENSG00000198746.8	protein_coding	GPATCH3	24.8983	7.83132	66.8453	6.92781	67.4523	25.5834	-2.1004	0.0108057	DOWN
chr1	27226729	27273353	46625	+	HAVANA	ENSG00000090273.9	protein_coding	NUDC	390.369	114.859	494.829	204.865	620.168	248.159	-1.43185	5.16309e-08	DOWN
chr1	27276053	27286897	10845	-	HAVANA	ENSG00000175707.7	protein_coding	C1orf172	0	0	0	0	0	1.27917	1.80816	NA	NO
chr1	27306656	27307466	811	+	HAVANA	ENSG00000172746.6	pseudogene	RP11-344H11.4	0	0	0	0	0.654876	0	-0.361517	NA	NO
chr1	27320198	27327389	7192	+	HAVANA	ENSG00000253368.3	protein_coding	TRNP1	23.1198	7.83132	29.5161	4.94844	24.2304	8.31462	-1.89234	0.086284	NO
chr1	27331511	27339327	7817	-	HAVANA	ENSG00000158246.7	protein_coding	FAM46B	26.6767	0	15.6262	4.94844	7.85852	2.55834	-2.52904	0.103538	NO
chr1	27425306	27493472	68167	-	HAVANA	ENSG00000090020.6	protein_coding	SLC9A1	48.0181	39.1566	33.8567	35.6288	111.329	70.3545	-0.308038	0.653595	NO
chr1	27527325	27527964	640	-	HAVANA	ENSG00000214973.3	pseudogene	CHCHD3P3	12.4491	5.22088	16.4943	0.989688	2.61951	0	-3.14068	0.115354	NO
chr1	27533421	27534287	867	+	HAVANA	ENSG00000225159.1	pseudogene	NPM1P39	3.55689	2.61044	5.20873	0	6.54876	0	-3.93381	0.173014	NO
chr1	27561007	27635110	74104	+	HAVANA	ENSG00000142784.11	protein_coding	WDTC1	168.952	44.3775	75.5265	113.814	77.2754	125.359	-0.117157	0.870318	NO
chr1	27637731	27638329	599	+	HAVANA	ENSG00000243659.1	pseudogene	RP11-4K3__A.3	0	0	0	1.97938	0	4.4771	3.57557	NA	NO
chr1	27648651	27662891	14241	+	HAVANA	ENSG00000186501.10	protein_coding	TMEM222	96.9253	86.1445	91.1527	25.7319	143.418	94.0191	-0.848359	0.115419	NO
chr1	27668513	27680421	11909	+	HAVANA	ENSG00000142765.13	protein_coding	SYTL1	0	0	0	2.96906	0	1.27917	3.12268	NA	NO
chr1	27681675	27693383	11709	-	HAVANA	ENSG00000142733.10	protein_coding	MAP3K6	34.6797	5.22088	37.3292	29.6906	49.7706	5.11669	-2.04019	0.0334134	DOWN
chr1	27695603	27701315	5713	-	HAVANA	ENSG00000142748.8	protein_coding	FCN3	0	0	0	0.989688	0	0	1.43089	NA	NO
chr1	27719148	27722318	3171	+	HAVANA	ENSG00000181773.6	protein_coding	GPR3	6.22456	0	5.20873	1.97938	7.20364	0	-3.65636	0.175267	NO
chr1	27730730	27816669	85940	-	HAVANA	ENSG00000158195.6	protein_coding	WASF2	401.929	214.056	381.973	256.329	318.925	222.576	-0.660049	0.0224633	NO
chr1	27783709	27786093	2385	+	HAVANA	ENSG00000241169.1	lincRNA	RP4-752I6.1	0	0	0	5.93813	0.654876	14.0709	3.92757	0.172849	NO
chr1	27852316	27857072	4757	+	HAVANA	ENSG00000237429.1	antisense	RP1-159A19.4	0.889223	5.22088	6.07685	0	0	2.55834	1.716	NA	NO
chr1	27860546	27930942	70397	-	HAVANA	ENSG00000126705.9	protein_coding	AHDC1	16.006	7.83132	9.54933	29.6906	41.9121	35.8168	0.172952	0.884349	NO
chr1	27938575	27961788	23214	-	HAVANA	ENSG00000000938.8	protein_coding	FGR	0	0	2.60436	0	2.61951	0	-2.79414	NA	NO
chr1	27975930	27976121	192	+	HAVANA	ENSG00000235912.1	pseudogene	RP1-159A19.3	63.1349	13.0522	64.241	19.7938	90.373	15.9896	-2.15229	0.00106944	DOWN
chr1	27986839	27989233	2395	-	HAVANA	ENSG00000233975.1	lincRNA	RP11-288L9.1	0	0	0	0	0	0.639586	1.41863	NA	NO
chr1	27992572	27998729	6158	-	HAVANA	ENSG00000126709.10	protein_coding	IFI6	354.8	143.574	277.799	116.783	178.781	69.7149	-1.3045	4.9496e-05	DOWN
chr1	28052490	28089633	37144	+	HAVANA	ENSG00000009780.11	protein_coding	FAM76A	83.587	65.261	78.1309	58.3916	63.523	34.5376	-0.55618	0.348625	NO
chr1	28099694	28150963	51270	+	HAVANA	ENSG00000117758.9	protein_coding	STX12	100.482	104.418	94.6252	151.422	110.019	166.292	0.456959	0.307702	NO
chr1	28157289	28178187	20899	+	HAVANA	ENSG00000117751.13	protein_coding	PPP1R8	288.108	161.847	230.92	137.567	331.367	139.43	-0.94901	0.00327602	NO
chr1	28199055	28213196	14142	+	HAVANA	ENSG00000130775.11	protein_coding	THEMIS2	18.6737	0	14.7581	1.97938	11.1329	6.39586	-2.61698	0.110325	NO
chr1	28218035	28241257	23223	-	HAVANA	ENSG00000117748.5	protein_coding	RPA2	343.24	263.654	286.48	134.598	423.705	214.261	-0.824816	0.00686322	NO
chr1	28261504	28285668	24165	+	HAVANA	ENSG00000130768.10	protein_coding	SMPDL3B	12.4491	5.22088	39.9336	26.7216	62.8681	29.421	-0.932743	0.293667	NO
chr1	28265386	28286704	21319	-	HAVANA	ENSG00000227050.1	antisense	RP11-460I13.2	13.3383	5.22088	5.20873	2.96906	13.0975	18.548	-0.482033	0.768785	NO
chr1	28285973	28294607	8635	+	HAVANA	ENSG00000158156.7	protein_coding	XKR8	64.9133	23.4939	57.296	26.7216	100.851	22.3855	-1.59297	0.0123663	DOWN
chr1	28296855	28415207	118353	-	HAVANA	ENSG00000158161.11	protein_coding	EYA3	81.8085	253.213	107.647	254.35	181.401	309.56	1.19832	0.000474594	UP
chr1	28421582	28422933	1352	-	HAVANA	ENSG00000228589.2	pseudogene	SPCS2P4	32.9013	33.9357	60.7685	11.8763	79.2401	8.9542	-1.8739	0.02346	DOWN
chr1	28446960	28447832	873	-	HAVANA	ENSG00000214812.3	pseudogene	RP5-1053E7.3	1.77845	0	6.94497	0	0	0	-2.47102	NA	NO
chr1	28473677	28520447	46771	-	HAVANA	ENSG00000169403.7	protein_coding	PTAFR	0.889223	23.4939	1.73624	12.8659	0	5.75627	4.25112	0.0184597	UP
chr1	28525967	28559536	33570	-	HAVANA	ENSG00000126698.6	protein_coding	DNAJC8	544.205	221.887	839.473	388.947	812.702	250.078	-1.37162	7.35658e-09	DOWN
chr1	28527070	28527419	350	+	ENSEMBL	ENSG00000269804.1	protein_coding	AL353354.2	1.77845	18.2731	38.1973	6.92781	19.6463	2.55834	-1.20659	0.423171	NO
chr1	28562620	28573417	10798	+	HAVANA	ENSG00000130770.13	protein_coding	ATPIF1	1565.03	712.65	1401.15	553.235	1309.1	302.524	-1.53116	1.51619e-11	DOWN
chr1	28566020	28567964	1945	-	HAVANA	ENSG00000270605.1	antisense	RP5-1092A3.4	32.012	23.4939	24.3074	39.5875	60.2486	55.0044	0.0564673	0.95116	NO
chr1	28586038	28609002	22965	+	HAVANA	ENSG00000130766.4	protein_coding	SESN2	70.2486	88.7549	65.1091	48.4947	70.7267	79.3087	0.0261441	0.969362	NO
chr1	28655513	28662476	6964	+	HAVANA	ENSG00000130772.9	protein_coding	MED18	29.3444	7.83132	19.0987	15.835	41.2572	9.59379	-1.41061	0.170246	NO
chr1	28696114	28826881	130768	+	HAVANA	ENSG00000204138.8	protein_coding	PHACTR4	291.665	475.1	348.117	460.205	379.828	565.394	0.557729	0.0291387	NO
chr1	28749066	28749166	101	-	ENSEMBL	ENSG00000206779.1	misc_RNA	Y_RNA	0	0	0	0	0	0	2.62143	NA	NO
chr1	28832455	28865812	33358	+	HAVANA	ENSG00000180198.11	protein_coding	RCC1	603.783	326.305	566.883	270.185	724.948	289.093	-1.10095	3.49665e-06	DOWN
chr1	28852830	28853739	910	-	HAVANA	ENSG00000231468.2	pseudogene	PRDX3P2	1.77845	0	0	5.93813	4.58414	1.27917	-0.251588	NA	NO
chr1	28879597	28905051	25455	+	HAVANA	ENSG00000180098.5	protein_coding	TRNAU1AP	118.267	125.301	157.998	125.69	164.374	106.811	-0.302408	0.505252	NO
chr1	28905050	28909495	4446	-	HAVANA	ENSG00000197989.9	antisense	SNHG12	30.2336	10.4418	33.8567	26.7216	36.0182	31.3397	-0.618024	0.507254	NO
chr1	28915835	28969597	53763	-	HAVANA	ENSG00000120656.7	protein_coding	TAF12	75.584	70.4818	131.954	117.773	89.0632	75.4711	-0.171063	0.753909	NO
chr1	28969740	28975093	5354	+	HAVANA	ENSG00000229388.1	lincRNA	RP11-442N24__B.1	7.11379	0	6.07685	0	12.4427	2.55834	-3.60756	0.117171	NO
chr1	28995244	29045865	50622	+	HAVANA	ENSG00000162419.8	protein_coding	GMEB1	158.282	125.301	81.6034	118.763	125.736	106.811	-0.0107308	0.984792	NO
chr1	29063133	29096287	33155	+	HAVANA	ENSG00000198492.10	protein_coding	YTHDF2	634.016	407.228	583.377	352.329	633.92	324.91	-0.780479	0.00101535	NO
chr1	29138654	29190208	51555	+	HAVANA	ENSG00000116329.6	protein_coding	OPRD1	0	5.22088	6.94497	12.8659	0	5.11669	3.64481	0.122427	NO
chr1	29194087	29197779	3693	+	HAVANA	ENSG00000226852.2	lincRNA	RP1-212P9.2	0	0	0	0.989688	0	0.639586	2.21163	NA	NO
chr1	29196995	29203848	6854	-	HAVANA	ENSG00000233427.1	antisense	RP1-212P9.3	0	0	0	0	0	0.639586	1.41863	NA	NO
chr1	29213603	29446553	232951	+	HAVANA	ENSG00000159023.14	protein_coding	EPB41	248.983	469.879	277.799	601.73	398.165	687.555	0.938568	8.19722e-05	NO
chr1	29308790	29309120	331	-	HAVANA	ENSG00000225616.2	pseudogene	RP4-604A21.1	0.889223	0	1.73624	0	0	0	-1.49728	NA	NO
chr1	29445940	29450447	4508	-	HAVANA	ENSG00000253304.1	protein_coding	TMEM200B	6.22456	2.61044	18.2305	15.835	8.51339	5.75627	-0.597174	0.711347	NO
chr1	29471006	29473506	2501	-	HAVANA	ENSG00000225750.1	lincRNA	RP11-242O24.3	0	0	0	0	5.23901	3.19793	0.286262	NA	NO
chr1	29474255	29508499	34245	-	HAVANA	ENSG00000116350.11	protein_coding	SRSF4	719.382	608.232	776.968	676.946	775.374	974.729	-0.0317065	0.915416	NO
chr1	29479001	29479503	503	+	HAVANA	ENSG00000227637.1	antisense	RP11-242O24.5	0	0	0	2.96906	0	0	2.06464	NA	NO
chr1	29519385	29557454	38070	-	HAVANA	ENSG00000116353.11	protein_coding	MECR	112.042	80.9236	127.614	114.804	172.233	173.328	-0.189382	0.689104	NO
chr1	29563028	29653325	90298	+	HAVANA	ENSG00000060656.15	protein_coding	PTPRU	118.267	135.743	168.416	139.546	138.179	110.648	-0.141193	0.766089	NO
chr1	29656132	29676626	20495	-	HAVANA	ENSG00000230523.1	lincRNA	RP3-437I16.1	0	0	0.868121	0	0	0	-0.343706	NA	NO
chr1	31184124	31196434	12311	-	HAVANA	ENSG00000162510.5	protein_coding	MATN1	14.2276	5.22088	14.7581	13.8556	12.4427	2.55834	-1.23641	0.395835	NO
chr1	31191351	31199674	8324	+	HAVANA	ENSG00000186056.5	antisense	MATN1-AS1	5.33534	0	6.07685	2.96906	9.82315	1.27917	-2.40994	0.285589	NO
chr1	31205316	31230667	25352	-	HAVANA	ENSG00000162511.7	protein_coding	LAPTM5	0	2.61044	0	0.989688	0	0	2.28823	NA	NO
chr1	31297075	31307131	10057	+	HAVANA	ENSG00000223382.3	lincRNA	RP1-65J11.1	15.1168	0	0	0	0	0	-1.58287	NA	NO
chr1	31342314	31381608	39295	-	HAVANA	ENSG00000162512.11	protein_coding	SDC3	96.9253	31.3253	33.8567	25.7319	64.8328	25.5834	-1.12067	0.0977699	NO
chr1	31404353	31538838	134486	-	HAVANA	ENSG00000134644.11	protein_coding	PUM1	561.989	963.252	501.774	900.616	762.276	1321.38	0.805127	3.66356e-05	NO
chr1	31509581	31510087	507	+	HAVANA	ENSG00000237329.2	pseudogene	RP11-201O14.1	0	0	0	0	0	1.27917	1.80816	NA	NO
chr1	31523719	31523881	163	+	HAVANA	ENSG00000232768.1	pseudogene	RP11-201O14.2	0	0	0	1.97938	0	0	1.82679	NA	NO
chr1	31652592	31712401	59810	-	HAVANA	ENSG00000084628.5	protein_coding	NKAIN1	0	31.3253	1.73624	18.8041	8.51339	11.5125	3.23805	0.0298461	UP
chr1	31732417	31769662	37246	-	HAVANA	ENSG00000060688.8	protein_coding	SNRNP40	115.599	198.393	151.921	233.566	252.127	203.388	0.349584	0.397372	NO
chr1	31769842	31837783	67942	+	HAVANA	ENSG00000121766.10	protein_coding	ZCCHC17	431.273	268.875	540.839	301.855	345.775	229.611	-0.705087	0.00782509	NO
chr1	31805914	31819646	13733	-	HAVANA	ENSG00000229044.1	antisense	RP11-266K22.2	4.44612	0	12.1537	19.7938	1.96463	13.4313	0.593389	0.754362	NO
chr1	31838472	31849697	11226	-	HAVANA	ENSG00000121769.3	protein_coding	FABP3	3.55689	0	0	0	0	0	-1.03585	NA	NO
chr1	31882412	31907525	25114	+	HAVANA	ENSG00000168528.7	protein_coding	SERINC2	39.1258	36.5461	46.8785	19.7938	22.2658	17.2688	-0.574102	0.515883	NO
chr1	32042116	32053288	11173	+	HAVANA	ENSG00000142910.11	protein_coding	TINAGL1	0	2.61044	2.60436	0	0	0.639586	1.73516	NA	NO
chr1	32083287	32098119	14833	+	HAVANA	ENSG00000121764.7	protein_coding	HCRTR1	3.55689	0	13.0218	7.9175	22.2658	0.639586	-2.75912	0.124795	NO
chr1	32095463	32110497	15035	-	HAVANA	ENSG00000162517.8	protein_coding	PEF1	377.031	198.393	497.433	188.041	345.12	126.638	-1.26865	6.51281e-06	DOWN
chr1	32109650	32125539	15890	+	HAVANA	ENSG00000235790.3	antisense	RP11-73M7.6	0	0	0	2.96906	0	2.55834	3.47003	NA	NO
chr1	32117848	32169920	52073	-	HAVANA	ENSG00000084636.13	protein_coding	COL16A1	0	5.22088	0	9.89688	11.1329	0.639586	3.54481	0.186097	NO
chr1	32192718	32230494	37777	-	HAVANA	ENSG00000121753.8	protein_coding	BAI2	16.8952	15.6626	8.68121	12.8659	22.2658	5.75627	-0.496858	0.718735	NO
chr1	32256023	32281652	25630	-	HAVANA	ENSG00000134668.8	protein_coding	SPOCD1	18.6737	28.7148	6.94497	0	0	9.59379	0.602378	0.77018	NO
chr1	32307620	32321169	13550	-	HAVANA	ENSG00000203620.2	lincRNA	RP11-84A19.2	0	0	0	1.97938	0	0	1.82679	NA	NO
chr1	32317514	32387442	69929	-	HAVANA	ENSG00000269967.1	lincRNA	RP11-84A19.4	8.89223	7.83132	4.34061	10.8866	1.30975	10.873	1.37549	0.420792	NO
chr1	32372022	32410457	38436	-	HAVANA	ENSG00000184007.13	protein_coding	PTP4A2	13.3383	54.8192	8.68121	90.0616	23.5756	85.7045	2.39643	0.000239069	UP
chr1	32379174	32380745	1572	+	ENSEMBL	ENSG00000212673.1	protein_coding	AL136115.1	0	0	0	1.97938	0	1.27917	2.90962	NA	NO
chr1	32398621	32399576	956	+	HAVANA	ENSG00000228634.1	lincRNA	RP4-534N18.2	0	0	0.868121	0	1.30975	24.3043	1.51214	0.609611	NO
chr1	32479430	32526451	47022	+	HAVANA	ENSG00000121774.13	protein_coding	KHDRBS1	1213.79	689.156	1430.66	673.977	1218.73	530.856	-1.038	8.42187e-08	DOWN
chr1	32517892	32539075	21184	-	HAVANA	ENSG00000203325.3	antisense	RP11-277A4.4	0	2.61044	0	22.7628	13.0975	31.3397	3.53762	0.0323815	UP
chr1	32537632	32568467	30836	+	HAVANA	ENSG00000121775.13	protein_coding	TMEM39B	72.9163	33.9357	25.1755	56.4122	69.4169	68.4357	0.0345613	0.967685	NO
chr1	32573639	32642169	68531	+	HAVANA	ENSG00000025800.9	protein_coding	KPNA6	59.578	93.9758	29.5161	160.329	98.2315	231.53	1.44075	0.00230869	UP
chr1	32645287	32663886	18600	+	HAVANA	ENSG00000084652.11	protein_coding	TXLNA	210.746	91.3653	244.81	124.701	252.127	176.526	-0.879145	0.0146823	NO
chr1	32665987	32670988	5002	+	HAVANA	ENSG00000160050.10	protein_coding	CCDC28B	147.611	78.3132	91.1527	39.5875	71.3815	26.8626	-1.17801	0.0203049	DOWN
chr1	32670370	32672415	2046	-	HAVANA	ENSG00000224066.1	antisense	RP4-622L5.7	0	0	0.868121	4.94844	0	6.39586	3.39965	NA	NO
chr1	32671236	32674288	3053	+	HAVANA	ENSG00000160051.7	protein_coding	IQCC	41.7935	18.2731	26.0436	10.8866	28.8146	18.548	-1.01573	0.27188	NO
chr1	32674695	32681797	7103	+	HAVANA	ENSG00000222046.2	protein_coding	DCDC2B	0	0	3.47248	0.989688	2.61951	5.11669	0.222608	NA	NO
chr1	32680073	32687972	7900	-	HAVANA	ENSG00000160055.15	protein_coding	TMEM234	24.009	0	26.9118	30.6803	22.2658	10.2334	-1.38263	0.25007	NO
chr1	32687529	32697205	9677	+	HAVANA	ENSG00000084623.7	protein_coding	EIF3I	804.747	292.369	977.504	307.793	683.036	141.988	-1.80332	7.85739e-14	DOWN
chr1	32697259	32707221	9963	-	HAVANA	ENSG00000220785.3	pseudogene	MTMR9LP	0	0	0	0	0	1.27917	1.80816	NA	NO
chr1	32712834	32714457	1624	+	HAVANA	ENSG00000183615.5	protein_coding	FAM167B	0	0	1.73624	1.97938	0	0	0.552835	NA	NO
chr1	32716840	32751766	34927	+	HAVANA	ENSG00000182866.12	protein_coding	LCK	0	0	8.68121	2.96906	5.89389	0	-1.90366	0.562477	NO
chr1	32757687	32799236	41550	+	HAVANA	ENSG00000116478.7	protein_coding	HDAC1	332.57	245.381	425.379	267.216	616.239	263.509	-0.790736	0.00561204	NO
chr1	32799433	32801980	2548	-	HAVANA	ENSG00000175130.6	protein_coding	MARCKSL1	960.361	227.108	823.847	280.082	903.73	152.861	-2.06595	1.54799e-16	DOWN
chr1	32817122	32829913	12792	+	HAVANA	ENSG00000162526.6	protein_coding	TSSK3	0	13.0522	2.60436	3.95875	22.2658	7.67503	1.04369	0.597175	NO
chr1	32826871	32829879	3009	-	HAVANA	ENSG00000225828.1	protein_coding	FAM229A	16.006	15.6626	1.73624	16.8247	9.82315	11.5125	1.00079	0.482594	NO
chr1	32830704	32860332	29629	-	HAVANA	ENSG00000160058.14	protein_coding	BSDC1	106.707	117.47	151.921	91.0513	103.47	117.044	-0.142652	0.787406	NO
chr1	32930658	33066393	135736	+	HAVANA	ENSG00000254553.1	protein_coding	RP1-27O5.3	11.5599	28.7148	6.94497	17.8144	18.3365	31.9793	1.14342	0.261491	NO
chr1	33005028	33071540	66513	+	HAVANA	ENSG00000160062.10	protein_coding	ZBTB8A	40.015	13.0522	38.1973	13.8556	38.6377	30.0605	-1.10607	0.20241	NO
chr1	33065773	33116504	50732	-	HAVANA	ENSG00000176261.11	protein_coding	ZBTB8OS	230.309	169.678	239.601	264.247	163.064	224.495	0.0692852	0.87182	NO
chr1	33116743	33151812	35070	+	HAVANA	ENSG00000162521.14	protein_coding	RBBP4	676.699	448.995	790.858	492.864	527.176	376.716	-0.586062	0.0108152	NO
chr1	33145507	33169197	23691	-	HAVANA	ENSG00000162520.10	protein_coding	SYNC	308.56	148.795	382.841	138.556	201.702	133.034	-1.03784	0.0018529	DOWN
chr1	33183335	33190838	7504	-	HAVANA	ENSG00000224409.1	antisense	RP11-114B7.6	0	0	0	0	0	0.639586	1.41863	NA	NO
chr1	33207486	33240571	33086	+	HAVANA	ENSG00000162522.6	protein_coding	KIAA1522	199.186	62.6505	184.042	56.4122	87.7534	47.3294	-1.41378	0.00131046	DOWN
chr1	33240840	33283754	42915	-	HAVANA	ENSG00000134684.6	protein_coding	YARS	414.378	281.927	389.786	239.504	373.934	278.859	-0.55925	0.0458468	NO
chr1	33282368	33324476	42109	+	HAVANA	ENSG00000116497.13	protein_coding	S100PBP	223.195	221.887	208.349	216.742	202.357	225.774	0.0711647	0.85672	NO
chr1	33327869	33338083	10215	-	HAVANA	ENSG00000160097.11	protein_coding	FNDC5	11.5599	2.61044	13.0218	2.96906	3.92926	3.83752	-1.4021	0.447275	NO
chr1	33351595	33364042	12448	+	HAVANA	ENSG00000121905.5	protein_coding	HPCA	8.89223	0	3.47248	3.95875	0	1.27917	-0.0576679	0.986886	NO
chr1	33360195	33367039	6845	-	HAVANA	ENSG00000121900.14	protein_coding	TMEM54	117.377	99.1967	111.12	32.6597	38.6377	17.9084	-1.03734	0.0744706	NO
chr1	33402046	33430286	28241	-	HAVANA	ENSG00000116514.12	protein_coding	RNF19B	51.575	15.6626	54.6916	39.5875	32.0889	23.6647	-0.815737	0.301222	NO
chr1	33452676	33498070	45395	+	HAVANA	ENSG00000236065.2	antisense	RP1-117O3.2	14.2276	7.83132	26.9118	42.5566	18.3365	55.0044	0.601392	0.544043	NO
chr1	33473585	33546597	73013	-	HAVANA	ENSG00000004455.12	protein_coding	AK2	373.474	206.225	478.335	256.329	548.786	240.484	-0.988582	0.000154709	NO
chr1	33546705	33586131	39427	+	HAVANA	ENSG00000142920.12	protein_coding	ADC	31.1228	41.767	27.7799	66.3091	22.2658	58.8419	1.0472	0.134858	NO
chr1	33611003	33647660	36658	-	HAVANA	ENSG00000116525.9	protein_coding	TRIM62	30.2336	13.0522	9.54933	37.6081	24.2304	39.6543	0.559241	0.597845	NO
chr1	33722146	33766320	44175	+	HAVANA	ENSG00000160094.10	protein_coding	ZNF362	19.5629	10.4418	6.07685	22.7628	18.3365	42.2127	0.810499	0.472808	NO
chr1	33772367	33786699	14333	-	HAVANA	ENSG00000184389.8	protein_coding	A3GALT2	1.77845	0	0	3.95875	3.27438	3.19793	0.51015	NA	NO
chr1	33772967	33791644	18678	+	HAVANA	ENSG00000225313.2	antisense	RP11-415J8.3	0	0	2.60436	4.94844	1.30975	2.55834	1.10941	NA	NO
chr1	33789224	33896653	107430	-	HAVANA	ENSG00000134686.12	protein_coding	PHC2	179.623	143.574	140.636	122.721	170.268	138.79	-0.270891	0.518596	NO
chr1	33815953	33828846	12894	+	HAVANA	ENSG00000233246.1	antisense	RP11-415J8.5	14.2276	10.4418	3.47248	7.9175	30.7792	19.8272	-0.0273375	0.985259	NO
chr1	33938246	33962107	23862	+	HAVANA	ENSG00000121903.10	protein_coding	ZSCAN20	3.55689	36.5461	3.47248	54.4328	15.0622	72.9128	3.11814	0.00011623	UP
chr1	33979609	34631443	651835	-	HAVANA	ENSG00000121904.13	protein_coding	CSMD2	0	18.2731	6.94497	55.4225	0	17.9084	4.96028	0.000422366	UP
chr1	34326076	34330392	4317	+	HAVANA	ENSG00000176256.6	protein_coding	HMGB4	0	0	0	0.989688	0	0	1.43089	NA	NO
chr1	34334554	34351059	16506	+	HAVANA	ENSG00000231163.1	antisense	RP5-1007G16.1	0	0	0	0	0	1.27917	1.80816	NA	NO
chr1	34632484	34684732	52249	+	HAVANA	ENSG00000142698.10	protein_coding	C1orf94	0	2.61044	0	5.93813	0	4.4771	4.84565	NA	NO
chr1	35178338	35325417	147080	-	HAVANA	ENSG00000163866.8	protein_coding	SMIM12	190.294	112.249	210.085	123.711	231.826	65.8774	-1.12079	0.00476203	DOWN
chr1	35258599	35261348	2750	+	HAVANA	ENSG00000187513.8	protein_coding	GJA4	0	0	0	1.97938	0	0	1.82679	NA	NO
chr1	35331037	35395186	64150	-	HAVANA	ENSG00000116544.7	protein_coding	DLGAP3	9.78146	5.22088	0	21.7731	3.27438	10.873	2.05892	0.247901	NO
chr1	35439957	35450914	10958	-	HAVANA	ENSG00000241014.1	processed_transcript	RP11-244H3.1	0.889223	0	7.81309	2.96906	4.58414	6.39586	-0.553643	0.836975	NO
chr1	35519069	35524872	5804	+	HAVANA	ENSG00000233940.1	pseudogene	RP11-248I9.2	0	0	0	0.989688	0	1.27917	2.56721	NA	NO
chr1	35525387	35581460	56074	+	HAVANA	ENSG00000197056.5	protein_coding	ZMYM1	106.707	292.369	121.537	254.35	128.356	297.407	1.24009	8.85866e-05	UP
chr1	35587623	35588085	463	+	HAVANA	ENSG00000228348.1	pseudogene	EFCAB14P1	0	0	0	0.989688	0	0	1.43089	NA	NO
chr1	35641979	35658749	16771	-	HAVANA	ENSG00000116560.6	protein_coding	SFPQ	915.011	986.746	1290.03	863.997	1561.88	734.884	-0.526328	0.0435729	NO
chr1	35729823	35730083	261	-	ENSEMBL	ENSG00000263591.1	misc_RNA	RN7SL136P	0	0	0	0	0	0.639586	1.41863	NA	NO
chr1	35734568	35887659	153092	+	HAVANA	ENSG00000146463.7	protein_coding	ZMYM4	334.348	673.493	358.534	742.266	418.466	851.289	1.02848	1.52669e-06	UP
chr1	35757801	35758099	299	-	ENSEMBL	ENSG00000240374.2	misc_RNA	RN7SL503P	0	0	0	0	0	1.91876	2.04309	NA	NO
chr1	35824423	35831678	7256	-	HAVANA	ENSG00000227409.1	antisense	ZMYM4-AS1	0.889223	23.4939	6.07685	11.8763	0	20.4668	3.96882	0.0121207	UP
chr1	35899091	36023551	124461	-	HAVANA	ENSG00000142687.13	protein_coding	KIAA0319L	275.659	391.566	245.678	372.123	298.624	512.308	0.631658	0.0187586	NO
chr1	35975343	35977039	1697	+	HAVANA	ENSG00000236274.1	pseudogene	RP4-728D4.3	0	0	0	0	0	4.4771	2.38355	NA	NO
chr1	36023074	36032875	9802	+	HAVANA	ENSG00000020129.11	protein_coding	NCDN	74.6948	39.1566	118.064	25.7319	166.339	65.2378	-1.50648	0.0033712	DOWN
chr1	36035414	36043330	7917	-	HAVANA	ENSG00000239636.1	antisense	RP4-728D4.2	0	0	5.20873	5.93813	4.58414	0.639586	-0.425646	0.901571	NO
chr1	36038971	36060929	21959	+	HAVANA	ENSG00000116819.6	protein_coding	TFAP2E	0	0	2.60436	7.9175	0	7.03545	2.97305	0.346555	NO
chr1	36067185	36107445	40261	-	HAVANA	ENSG00000126067.7	protein_coding	PSMB2	970.143	527.309	1037.4	545.318	1361.49	484.167	-1.10512	2.9979e-07	DOWN
chr1	36179476	36185073	5598	-	HAVANA	ENSG00000142686.7	protein_coding	C1orf216	46.2396	39.1566	42.5379	41.5669	24.2304	22.3855	-0.126392	0.885527	NO
chr1	36185819	36235568	49750	-	HAVANA	ENSG00000092853.9	protein_coding	CLSPN	347.686	394.176	529.554	268.205	461.688	333.224	-0.43202	0.177974	NO
chr1	36204990	36209177	4188	+	HAVANA	ENSG00000232335.1	antisense	RP11-435D7.3	0	0	0	8.90719	3.92926	14.0709	3.00582	0.24637	NO
chr1	36273773	36323491	49719	+	HAVANA	ENSG00000134698.10	protein_coding	AGO4	92.4792	180.12	69.4497	191.01	129.011	161.176	0.905039	0.0310233	NO
chr1	36335409	36395211	59803	+	HAVANA	ENSG00000092847.6	protein_coding	AGO1	184.958	140.964	157.998	133.608	219.384	138.79	-0.43533	0.263494	NO
chr1	36338871	36339353	483	-	HAVANA	ENSG00000271164.1	pseudogene	RP4-789D17.4	0	0	0.868121	0	0	0	-0.343706	NA	NO
chr1	36395321	36395716	396	-	HAVANA	ENSG00000271914.1	lincRNA	RP4-789D17.5	0	0	0	0.989688	5.89389	0.639586	0.694782	NA	NO
chr1	36396319	36538101	141783	+	HAVANA	ENSG00000126070.14	protein_coding	AGO3	127.159	707.429	165.811	617.565	314.341	659.413	1.79957	6.81269e-10	UP
chr1	36457710	36479231	21522	-	HAVANA	ENSG00000271554.1	antisense	RP4-665N4.8	0	15.6626	0.868121	16.8247	6.54876	13.4313	3.56298	0.033591	UP
chr1	36545667	36547923	2257	-	HAVANA	ENSG00000232862.4	pseudogene	RP4-665N4.4	0.889223	0	0	1.97938	0	2.55834	2.67791	NA	NO
chr1	36549676	36553876	4201	+	HAVANA	ENSG00000092850.7	protein_coding	TEKT2	2.66767	0	12.1537	4.94844	7.85852	1.91876	-1.86072	0.384347	NO
chr1	36554476	36559533	5058	+	HAVANA	ENSG00000116863.10	protein_coding	ADPRHL2	136.94	65.261	131.086	67.2988	142.108	57.5627	-1.11498	0.0118025	DOWN
chr1	36560837	36590821	29985	-	HAVANA	ENSG00000171812.6	protein_coding	COL8A2	2.66767	0	6.94497	3.95875	0	0	-1.15906	NA	NO
chr1	36602173	36615098	12926	-	HAVANA	ENSG00000054116.7	protein_coding	TRAPPC3	329.902	120.08	231.788	110.845	319.58	85.0649	-1.4813	9.76552e-06	DOWN
chr1	36621180	36646450	25271	+	HAVANA	ENSG00000116871.11	protein_coding	MAP7D1	252.539	65.261	151.053	89.0719	198.428	78.6691	-1.32525	0.00105342	DOWN
chr1	36690017	36770958	80942	+	HAVANA	ENSG00000054118.9	protein_coding	THRAP3	480.181	360.24	489.62	406.762	481.334	457.944	-0.246338	0.375017	NO
chr1	36707499	36707757	259	-	HAVANA	ENSG00000231849.1	pseudogene	UBE2V2P4	0	0	0	0	0	0.639586	1.41863	NA	NO
chr1	36771988	36790484	18497	+	HAVANA	ENSG00000214193.5	protein_coding	SH3D21	0	2.61044	2.60436	7.9175	3.92926	4.4771	1.70664	0.506738	NO
chr1	36787632	36789755	2124	-	HAVANA	ENSG00000142694.6	protein_coding	EVA1B	20.4521	7.83132	23.4393	13.8556	16.3719	3.19793	-1.47871	0.221631	NO
chr1	36789335	36794822	5488	+	HAVANA	ENSG00000116883.8	protein_coding	RP11-268J15.5	0.889223	20.8835	0.868121	8.90719	2.61951	5.75627	2.91785	0.0989197	NO
chr1	36805225	36851497	46273	-	HAVANA	ENSG00000196182.6	protein_coding	STK40	243.647	88.7549	236.997	152.412	174.197	130.476	-0.807531	0.036324	NO
chr1	36856839	36863493	6655	-	HAVANA	ENSG00000181817.5	protein_coding	LSM10	130.716	54.8192	162.339	75.2163	269.154	63.319	-1.50144	0.000329416	DOWN
chr1	36881428	36916086	34659	-	HAVANA	ENSG00000116885.14	protein_coding	OSCP1	57.7995	20.8835	46.0104	34.6391	69.4169	16.6292	-1.30849	0.0737825	NO
chr1	36921319	36930038	8720	-	HAVANA	ENSG00000116898.7	protein_coding	MRPS15	424.16	201.004	536.499	136.577	459.068	122.161	-1.66822	9.11596e-09	DOWN
chr1	36931644	36948879	17236	-	HAVANA	ENSG00000119535.13	protein_coding	CSF3R	0	0	0	0.989688	0	0	1.43089	NA	NO
chr1	37261128	37499730	238603	-	HAVANA	ENSG00000163873.5	protein_coding	GRIK3	0	5.22088	0	13.8556	4.58414	5.75627	3.8962	0.096513	NO
chr1	37728340	37790701	62362	-	HAVANA	ENSG00000223944.1	lincRNA	RP5-1180C18.1	0	0	3.47248	3.95875	0	0.639586	1.35585	NA	NO
chr1	37920480	37940012	19533	-	HAVANA	ENSG00000233621.1	antisense	RP11-422J8.1	0	10.4418	3.47248	9.89688	1.30975	5.75627	2.85433	0.168998	NO
chr1	37940153	37949980	9828	+	HAVANA	ENSG00000163874.8	protein_coding	ZC3H12A	2.66767	5.22088	13.0218	4.94844	15.0622	7.67503	-0.594739	0.735857	NO
chr1	37958176	37980375	22200	-	HAVANA	ENSG00000163875.11	protein_coding	MEAF6	313.007	227.108	221.371	139.546	184.02	122.161	-0.574366	0.0901646	NO
chr1	38000050	38019903	19854	-	HAVANA	ENSG00000163877.9	protein_coding	SNIP1	72.0271	117.47	87.6802	100.948	77.9303	76.1107	0.281625	0.606431	NO
chr1	38010364	38010895	532	+	HAVANA	ENSG00000232273.1	pseudogene	FTH1P1	0	0	0	0	0	1.27917	1.80816	NA	NO
chr1	38021843	38022108	266	+	HAVANA	ENSG00000237749.3	pseudogene	RP3-423B22.5	0.889223	0	0	0	1.30975	0	-1.51712	NA	NO
chr1	38022520	38032458	9939	+	HAVANA	ENSG00000163879.9	protein_coding	DNALI1	0	2.61044	4.34061	2.96906	0	2.55834	2.79344	NA	NO
chr1	38032417	38061536	29120	-	HAVANA	ENSG00000134697.8	protein_coding	GNL2	284.551	182.731	402.808	141.525	263.915	166.292	-0.941101	0.00451174	NO
chr1	38076951	38100595	23645	-	HAVANA	ENSG00000169218.9	protein_coding	RSPO1	4.44612	0	0	0.989688	0	0.639586	1.06688	NA	NO
chr1	38147242	38157914	10673	-	HAVANA	ENSG00000116922.10	protein_coding	C1orf109	201.854	135.743	230.92	108.866	182.711	104.892	-0.82507	0.0255466	NO
chr1	38158090	38175391	17302	+	HAVANA	ENSG00000134690.6	protein_coding	CDCA8	218.749	130.522	251.755	135.587	286.836	106.811	-1.03198	0.00279359	DOWN
chr1	38179552	38230805	51254	-	HAVANA	ENSG00000183317.12	protein_coding	EPHA10	6.22456	0	8.68121	19.7938	10.478	17.9084	0.0752972	0.967409	NO
chr1	38248129	38248557	429	-	HAVANA	ENSG00000227416.2	pseudogene	RP11-109P14.2	0	0	2.60436	0	0	0	-0.776847	NA	NO
chr1	38259474	38266809	7336	+	HAVANA	ENSG00000185090.10	protein_coding	MANEAL	230.309	91.3653	147.581	94.0203	232.481	94.0191	-1.09357	0.00421292	DOWN
chr1	38265392	38266551	1160	-	HAVANA	ENSG00000233728.1	antisense	RP11-109P14.9	0	0	0.868121	1.97938	8.51339	1.91876	0.115986	NA	NO
chr1	38268616	38273857	5242	-	HAVANA	ENSG00000196449.3	protein_coding	YRDC	262.321	65.261	134.559	85.1131	226.587	80.5878	-1.36656	0.000869262	DOWN
chr1	38272651	38275126	2476	+	HAVANA	ENSG00000197982.12	protein_coding	C1orf122	255.207	112.249	191.855	73.2369	316.96	104.892	-1.39928	3.4216e-05	DOWN
chr1	38275239	38325292	50054	-	HAVANA	ENSG00000188786.9	protein_coding	MTF1	93.3684	52.2088	65.1091	51.4638	133.595	99.1358	-0.523647	0.324317	NO
chr1	38306658	38307348	691	+	HAVANA	ENSG00000235673.1	pseudogene	RP11-109P14.8	0	0	0	0	0	0.639586	1.41863	NA	NO
chr1	38326369	38327252	884	+	HAVANA	ENSG00000230955.1	antisense	RP11-109P14.10	0	0	1.73624	3.95875	2.61951	3.83752	1.04827	NA	NO
chr1	38326369	38412729	86361	-	HAVANA	ENSG00000204084.8	protein_coding	INPP5B	43.5719	130.522	29.5161	69.2781	49.1157	150.303	1.48096	0.00212545	UP
chr1	38422647	38456593	33947	-	HAVANA	ENSG00000183431.7	protein_coding	SF3A3	553.986	237.55	638.069	269.195	580.875	228.972	-1.27198	7.49462e-08	DOWN
chr1	38462442	38471278	8837	-	HAVANA	ENSG00000183386.5	protein_coding	FHL3	8.89223	15.6626	35.593	22.7628	41.2572	15.3501	-0.510218	0.634738	NO
chr1	38474930	38490496	15567	+	HAVANA	ENSG00000183520.7	protein_coding	UTP11L	340.573	120.08	480.071	155.381	282.252	81.2274	-1.64853	1.43053e-08	DOWN
chr1	38509523	38512450	2928	-	HAVANA	ENSG00000185668.5	protein_coding	POU3F1	0	18.2731	4.34061	6.92781	13.7524	4.4771	1.14834	0.563136	NO
chr1	38512986	38584697	71712	+	HAVANA	ENSG00000224592.1	lincRNA	RP5-884C9.2	0	2.61044	2.60436	19.7938	3.92926	4.4771	2.16596	0.302555	NO
chr1	39303870	39325495	21626	-	HAVANA	ENSG00000116954.7	protein_coding	RRAGC	180.512	96.5862	184.91	91.0513	182.056	65.2378	-1.14332	0.00367504	DOWN
chr1	39325672	39385068	59397	+	HAVANA	ENSG00000228436.2	antisense	RP5-864K19.4	31.1228	86.1445	46.0104	145.484	43.8767	117.684	1.5189	0.00153987	UP
chr1	39328636	39347289	18654	-	HAVANA	ENSG00000214114.4	protein_coding	MYCBP	111.153	36.5461	144.108	34.6391	95.612	23.6647	-1.90642	0.000130513	DOWN
chr1	39351479	39407471	55993	-	HAVANA	ENSG00000158315.6	protein_coding	RHBDL2	0	2.61044	0	7.9175	0	13.4313	5.58437	0.034887	UP
chr1	39456895	39471731	14837	+	HAVANA	ENSG00000174574.11	protein_coding	AKIRIN1	923.014	694.377	972.296	298.886	910.278	337.701	-1.18756	1.01035e-05	DOWN
chr1	39491990	39500308	8319	+	HAVANA	ENSG00000168653.6	protein_coding	NDUFS5	1592.6	589.959	1672.87	568.081	1626.71	407.416	-1.66724	1.2796e-17	DOWN
chr1	39546988	39952849	405862	+	HAVANA	ENSG00000127603.19	protein_coding	MACF1	383.255	561.244	286.48	691.792	551.406	759.189	0.7591	0.00337224	NO
chr1	39715510	39723321	7812	-	HAVANA	ENSG00000226438.1	antisense	RP11-420K8.1	0	0	0	0	0	0.639586	1.41863	NA	NO
chr1	39769966	39770570	605	-	HAVANA	ENSG00000217897.2	pseudogene	RP11-420K8.2	0	0	0	0	0.654876	0	-0.361517	NA	NO
chr1	39957318	39991607	34290	+	HAVANA	ENSG00000183682.7	protein_coding	BMP8A	0	0	0	7.9175	0	7.67503	4.61885	0.186085	NO
chr1	39987952	40011859	23908	-	HAVANA	ENSG00000182109.3	antisense	RP11-69E11.4	0	0	0.868121	5.93813	7.85852	6.39586	1.24662	0.666472	NO
chr1	39997510	40024379	26870	-	HAVANA	ENSG00000243970.1	pseudogene	PPIEL	17.7845	13.0522	10.4175	30.6803	12.4427	7.67503	0.141066	0.920696	NO
chr1	40026488	40042462	15975	-	HAVANA	ENSG00000090621.9	protein_coding	PABPC4	545.094	261.044	542.576	205.855	587.424	165.013	-1.44018	4.259e-08	DOWN
chr1	40030832	40038875	8044	+	HAVANA	ENSG00000228060.1	antisense	RP11-69E11.8	3.55689	7.83132	21.703	2.96906	9.16827	5.11669	-0.907954	0.599229	NO
chr1	40089825	40105617	15793	-	HAVANA	ENSG00000163909.6	protein_coding	HEYL	8.89223	2.61044	8.68121	10.8866	15.0622	11.5125	-0.482966	0.766662	NO
chr1	40124793	40137710	12918	-	HAVANA	ENSG00000116981.3	protein_coding	NT5C1A	0	0	2.60436	4.94844	2.61951	0.639586	0.148517	NA	NO
chr1	40144320	40157361	13042	-	HAVANA	ENSG00000116983.8	protein_coding	HPCAL4	39.1258	7.83132	49.4829	15.835	0	6.39586	-0.515771	0.73007	NO
chr1	40157854	40229586	71733	+	HAVANA	ENSG00000084072.12	protein_coding	PPIE	250.761	112.249	210.085	107.876	286.836	62.6794	-1.44401	0.000154519	DOWN
chr1	40222854	40254533	31680	-	HAVANA	ENSG00000116985.6	protein_coding	BMP8B	94.2577	23.4939	54.6916	16.8247	61.5584	14.0709	-1.94577	0.00258676	DOWN
chr1	40254648	40255843	1196	+	HAVANA	ENSG00000261798.1	antisense	RP1-118J21.25	9.78146	18.2731	11.2856	4.94844	1.96463	0	-1.04219	0.589085	NO
chr1	40306723	40349183	42461	-	HAVANA	ENSG00000043514.11	protein_coding	TRIT1	87.1439	258.433	88.5484	196.948	108.709	164.374	1.09649	0.00438938	UP
chr1	40361098	40367928	6831	-	HAVANA	ENSG00000116990.9	protein_coding	MYCL	36.4582	2.61044	38.1973	13.8556	14.4073	3.83752	-2.18528	0.0437169	DOWN
chr1	40420802	40435638	14837	+	HAVANA	ENSG00000168389.13	protein_coding	MFSD2A	37.3474	10.4418	18.2305	33.6494	57.6291	21.7459	-0.764144	0.428964	NO
chr1	40505905	40538321	32417	+	HAVANA	ENSG00000131236.12	protein_coding	CAP1	896.337	334.136	878.539	372.123	745.904	249.439	-1.41438	7.17672e-11	DOWN
chr1	40538379	40563375	24997	-	HAVANA	ENSG00000131238.12	protein_coding	PPT1	641.13	224.498	472.258	155.381	616.894	230.251	-1.51127	3.90775e-10	DOWN
chr1	40627045	40706593	79549	+	HAVANA	ENSG00000117000.8	protein_coding	RLF	149.39	477.71	135.427	351.339	196.463	347.935	1.28439	1.62889e-05	UP
chr1	40711619	40717363	5745	+	HAVANA	ENSG00000188800.5	protein_coding	TMCO2	0	10.4418	0	2.96906	0	1.91876	4.77934	0.134807	NO
chr1	40722099	40723639	1541	-	HAVANA	ENSG00000259943.1	antisense	RP1-39G22.7	97.8146	10.4418	51.2191	17.8144	26.8499	14.0709	-1.79498	0.02159	DOWN
chr1	40723779	40759856	36078	+	HAVANA	ENSG00000084073.4	protein_coding	ZMPSTE24	322.788	276.706	264.777	214.762	536.999	222.576	-0.607922	0.0691157	NO
chr1	40728344	40728656	313	-	HAVANA	ENSG00000231296.1	pseudogene	RP1-39G22.4	0	0	0	0.989688	0	0.639586	2.21163	NA	NO
chr1	40766159	40783488	17330	-	HAVANA	ENSG00000049089.9	protein_coding	COL9A2	3.55689	10.4418	9.54933	5.93813	0	0.639586	0.900617	0.704071	NO
chr1	40798748	40799230	483	-	HAVANA	ENSG00000227311.2	pseudogene	RP1-228H13.1	0	0	0	1.97938	0	0	1.82679	NA	NO
chr1	40810522	40888998	78477	+	HAVANA	ENSG00000084070.7	protein_coding	SMAP2	163.617	130.522	138.031	197.938	100.851	129.836	0.200372	0.665702	NO
chr1	40915774	40929390	13617	+	HAVANA	ENSG00000187801.10	protein_coding	ZFP69B	15.1168	18.2731	22.5712	2.96906	11.1329	8.9542	-0.893284	0.515663	NO
chr1	40929991	40932436	2446	+	HAVANA	ENSG00000260920.1	sense_overlapping	RP1-228H13.5	2.66767	5.22088	21.703	6.92781	1.30975	2.55834	0.00978403	0.996239	NO
chr1	40942887	40962015	19129	+	HAVANA	ENSG00000187815.5	protein_coding	ZFP69	30.2336	57.4296	17.3624	39.5875	24.8853	19.1876	0.578531	0.512353	NO
chr1	40958829	40974333	15505	-	HAVANA	ENSG00000238287.1	antisense	RP11-656D10.3	9.78146	67.8714	8.68121	40.5772	37.328	51.1669	1.77792	0.0248768	UP
chr1	40974413	40982228	7816	+	HAVANA	ENSG00000164002.7	protein_coding	EXO5	34.6797	15.6626	58.1641	57.4019	54.3547	53.0856	-0.328496	0.672837	NO
chr1	40980133	40980729	597	-	HAVANA	ENSG00000227278.1	antisense	RP11-656D10.5	0	0	1.73624	0.989688	7.20364	0.639586	-0.967583	NA	NO
chr1	40981426	40982846	1421	-	HAVANA	ENSG00000238186.1	antisense	RP11-656D10.6	0	0	1.73624	0.989688	0.654876	0.639586	0.201792	NA	NO
chr1	40997233	41013841	16609	+	HAVANA	ENSG00000117010.11	protein_coding	ZNF684	9.78146	67.8714	26.0436	85.1131	35.3633	41.5731	1.5279	0.0379387	UP
chr1	41086351	41131329	44979	-	HAVANA	ENSG00000117016.5	protein_coding	RIMS3	32.012	0	14.7581	7.9175	13.0975	14.7105	-1.47981	0.292976	NO
chr1	41134761	41153260	18500	-	HAVANA	ENSG00000237899.1	lincRNA	RP4-739H11.3	10.6707	5.22088	5.20873	6.92781	10.478	3.19793	-0.782695	0.665748	NO
chr1	41156052	41157738	1687	-	HAVANA	ENSG00000272145.1	antisense	RP4-739H11.4	0	31.3253	4.34061	0.989688	34.7085	7.67503	-0.337346	0.865879	NO
chr1	41157320	41237275	79956	+	HAVANA	ENSG00000066136.15	protein_coding	NFYC	254.318	221.887	418.434	283.051	440.077	329.387	-0.400285	0.174729	NO
chr1	41249684	41306124	56441	+	HAVANA	ENSG00000117013.10	protein_coding	KCNQ4	15.1168	0	12.1537	9.89688	24.2304	12.7917	-1.43802	0.311219	NO
chr1	41326729	41328018	1290	-	HAVANA	ENSG00000179862.5	protein_coding	CITED4	11.5599	7.83132	24.3074	0.989688	42.567	8.31462	-2.38986	0.0520626	NO
chr1	41445007	41478235	33229	+	HAVANA	ENSG00000171793.9	protein_coding	CTPS1	357.468	255.823	302.106	253.36	575.636	418.289	-0.39827	0.15641	NO
chr1	41481269	41488909	7641	-	HAVANA	ENSG00000171790.11	protein_coding	SLFNL1	0	2.61044	1.73624	7.9175	4.58414	15.9896	2.43224	0.237062	NO
chr1	41492872	41707826	214955	-	HAVANA	ENSG00000010803.12	protein_coding	SCMH1	184.958	1148.59	208.349	1229.19	375.899	1118	2.24807	8.70538e-20	UP
chr1	41708045	41750533	42489	+	HAVANA	ENSG00000235358.1	lincRNA	RP11-399E6.1	0	0	0	0.989688	0	0.639586	2.21163	NA	NO
chr1	41827594	41849262	21669	+	HAVANA	ENSG00000204060.4	protein_coding	FOXO6	4.44612	10.4418	2.60436	2.96906	23.5756	3.83752	-0.425878	0.82208	NO
chr1	41840676	41841341	666	-	HAVANA	ENSG00000229901.1	antisense	RP11-399E6.4	0	0	0	1.97938	0	1.27917	2.90962	NA	NO
chr1	41944446	41950344	5899	-	HAVANA	ENSG00000127129.5	protein_coding	EDN2	0	0	0	2.96906	0	0	2.06464	NA	NO
chr1	41972036	42501596	529561	-	HAVANA	ENSG00000127124.9	protein_coding	HIVEP3	19.5629	174.899	44.2742	244.453	113.949	308.28	2.29506	2.86537e-08	UP
chr1	42642210	42801548	159339	-	HAVANA	ENSG00000198815.4	protein_coding	FOXJ3	203.632	811.846	226.58	778.884	332.022	729.128	1.62958	4.36767e-11	UP
chr1	42846466	42888249	41784	+	HAVANA	ENSG00000177181.10	protein_coding	RIMKLA	44.4612	60.0401	33.8567	49.4844	39.2926	42.8523	0.365147	0.616574	NO
chr1	42896000	42921938	25939	-	HAVANA	ENSG00000066185.8	protein_coding	ZMYND12	0	5.22088	0.868121	0	0	2.55834	3.2122	NA	NO
chr1	42921788	42939056	17269	+	HAVANA	ENSG00000127125.7	protein_coding	PPCS	126.27	65.261	95.4933	59.3813	49.7706	53.7252	-0.500204	0.38596	NO
chr1	42929001	43120335	191335	+	HAVANA	ENSG00000186409.10	protein_coding	CCDC30	20.4521	93.9758	8.68121	93.0306	9.16827	65.2378	2.80323	5.93618e-06	UP
chr1	43124096	43142429	18334	+	HAVANA	ENSG00000171960.6	protein_coding	PPIH	281.884	253.213	291.689	174.185	330.058	176.526	-0.61026	0.0629012	NO
chr1	43144406	43147325	2920	+	HAVANA	ENSG00000234917.1	lincRNA	RP5-994D16.3	2.66767	0	2.60436	0	1.96463	7.03545	-1.7088	NA	NO
chr1	43148098	43168020	19923	+	HAVANA	ENSG00000065978.13	protein_coding	YBX1	1266.25	399.397	1833.47	529.483	1037.32	253.916	-1.83314	2.2995e-21	DOWN
chr1	43212006	43232755	20750	-	HAVANA	ENSG00000117385.11	protein_coding	LEPRE1	96.9253	80.9236	76.3947	77.1956	197.118	107.45	-0.387702	0.44211	NO
chr1	43232940	43263968	31029	+	HAVANA	ENSG00000164008.9	protein_coding	C1orf50	58.6887	60.0401	98.9658	48.4947	56.9743	81.2274	-0.157019	0.821804	NO
chr1	43272723	43282954	10232	-	HAVANA	ENSG00000177868.7	protein_coding	CCDC23	143.165	54.8192	100.702	41.5669	124.427	23.0251	-1.70354	0.00073753	DOWN
chr1	43282795	43310660	27866	+	HAVANA	ENSG00000164010.9	protein_coding	ERMAP	36.4582	26.1044	30.3842	29.6906	27.5048	24.9439	-0.210213	0.824028	NO
chr1	43300352	43312093	11742	-	HAVANA	ENSG00000228192.3	antisense	RP11-342M1.3	13.3383	7.83132	3.47248	13.8556	3.92926	14.0709	1.0867	0.481968	NO
chr1	43312280	43318148	5869	+	HAVANA	ENSG00000164011.13	protein_coding	ZNF691	28.4551	52.2088	22.5712	25.7319	58.284	41.5731	0.169293	0.846884	NO
chr1	43356765	43358101	1337	-	HAVANA	ENSG00000237090.1	pseudogene	RP11-342M1.6	0	0	2.60436	0	0	0	-0.776847	NA	NO
chr1	43368903	43369583	681	+	HAVANA	ENSG00000225099.1	pseudogene	ATP6V1E1P1	0	0	0	0	0.654876	1.27917	0.905206	NA	NO
chr1	43391052	43424530	33479	-	HAVANA	ENSG00000117394.15	protein_coding	SLC2A1	63.1349	60.0401	91.1527	52.4534	175.507	62.6794	-0.820299	0.129358	NO
chr1	43424720	43449029	24310	+	HAVANA	ENSG00000227533.1	lincRNA	SLC2A1-AS1	12.4491	18.2731	4.34061	25.7319	0.654876	10.873	2.25192	0.09384	NO
chr1	43457109	43457215	107	+	ENSEMBL	ENSG00000207256.1	snRNA	RNU6-880P	0	0	0	0	0	0.639586	1.41863	NA	NO
chr1	43610824	43622067	11244	+	HAVANA	ENSG00000186973.6	protein_coding	FAM183A	3.55689	10.4418	4.34061	7.9175	5.89389	6.39586	0.821349	0.654293	NO
chr1	43629846	43736607	106762	-	HAVANA	ENSG00000117395.6	protein_coding	EBNA1BP2	531.756	174.899	620.707	236.535	681.072	184.201	-1.62993	4.49939e-11	DOWN
chr1	43637820	43720029	82210	+	HAVANA	ENSG00000243710.3	protein_coding	WDR65	0	10.4418	0.868121	2.96906	0.654876	0.639586	2.45613	0.413364	NO
chr1	43803478	43818443	14966	+	HAVANA	ENSG00000117400.10	protein_coding	MPL	0	0	0.868121	0	0	0	-0.343706	NA	NO
chr1	43820355	43824329	3975	-	HAVANA	ENSG00000234694.1	antisense	RP1-92O14.3	29.3444	7.83132	32.9886	15.835	12.4427	5.75627	-1.3243	0.220922	NO
chr1	43824626	43828874	4249	+	HAVANA	ENSG00000117399.9	protein_coding	CDC20	283.662	80.9236	348.117	141.525	569.743	136.232	-1.72295	1.40438e-08	DOWN
chr1	43829068	43833696	4629	-	HAVANA	ENSG00000066322.8	protein_coding	ELOVL1	129.827	65.261	141.504	48.4947	174.197	42.8523	-1.54121	0.000641179	DOWN
chr1	43849588	43855479	5892	-	HAVANA	ENSG00000159479.12	protein_coding	MED8	91.59	67.8714	90.2846	27.7113	101.506	22.3855	-1.45519	0.0124432	DOWN
chr1	43850784	43854826	4043	+	HAVANA	ENSG00000229431.1	antisense	RP1-92O14.6	0	0	0	0	0.654876	1.27917	0.905206	NA	NO
chr1	43855553	43918321	62769	+	HAVANA	ENSG00000198198.9	protein_coding	SZT2	24.8983	86.1445	32.9886	50.4741	64.1779	56.2836	0.704562	0.315824	NO
chr1	43913447	43914315	869	-	HAVANA	ENSG00000229372.1	antisense	SZT2-AS1	0	0	0	0	1.30975	0	-0.636108	NA	NO
chr1	43916824	43919660	2837	-	HAVANA	ENSG00000178922.12	protein_coding	HYI	11.5599	10.4418	22.5712	11.8763	22.9207	6.39586	-1.0104	0.415118	NO
chr1	43919598	43922666	3069	+	HAVANA	ENSG00000229348.1	antisense	HYI-AS1	0	0	2.60436	7.9175	16.3719	4.4771	0.260922	0.923085	NO
chr1	43990858	44089343	98486	+	HAVANA	ENSG00000142949.12	protein_coding	PTPRF	638.462	459.437	526.081	333.525	512.768	353.691	-0.556859	0.0222063	NO
chr1	44115829	44171186	55358	+	HAVANA	ENSG00000066135.8	protein_coding	KDM4A	135.162	120.08	88.5484	117.773	165.684	118.963	-0.0844584	0.872277	NO
chr1	44165436	44173809	8374	-	HAVANA	ENSG00000236200.1	antisense	KDM4A-AS1	19.5629	23.4939	11.2856	25.7319	4.58414	24.9439	1.29174	0.229721	NO
chr1	44171495	44396831	225337	+	HAVANA	ENSG00000126091.15	protein_coding	ST3GAL3	33.7905	328.915	79.8671	378.061	142.763	391.427	2.28151	9.55716e-10	UP
chr1	44175063	44193014	17952	-	HAVANA	ENSG00000229444.1	antisense	RP11-184I16.4	0	20.8835	0.868121	6.92781	6.54876	29.421	3.53678	0.022963	UP
chr1	44398992	44402913	3922	+	HAVANA	ENSG00000117407.12	protein_coding	ARTN	0	0	5.20873	0	1.96463	2.55834	-0.658441	NA	NO
chr1	44410042	44412223	2182	-	HAVANA	ENSG00000237950.1	antisense	RP11-7O11.3	2.66767	0	5.20873	1.97938	10.478	7.67503	-1.30141	0.570514	NO
chr1	44412611	44433694	21084	+	HAVANA	ENSG00000117408.6	protein_coding	IPO13	107.596	49.5983	60.7685	33.6494	97.5766	42.8523	-1.0547	0.0551738	NO
chr1	44435672	44439041	3370	+	HAVANA	ENSG00000132768.9	protein_coding	DPH2	113.821	41.767	157.998	81.1544	193.843	81.867	-1.20038	0.00477208	DOWN
chr1	44440159	44443967	3809	+	HAVANA	ENSG00000117410.9	protein_coding	ATP6V0B	392.147	167.068	260.436	147.463	898.491	219.378	-1.37638	6.57914e-06	DOWN
chr1	44444615	44456840	12226	+	HAVANA	ENSG00000117411.12	protein_coding	B4GALT2	185.848	65.261	142.372	59.3813	143.418	46.0502	-1.47013	0.000468003	DOWN
chr1	44457031	44462200	5170	+	HAVANA	ENSG00000159214.8	protein_coding	CCDC24	20.4521	18.2731	32.1205	10.8866	17.0268	9.59379	-0.865114	0.434448	NO
chr1	44457172	44497139	39968	-	HAVANA	ENSG00000196517.7	protein_coding	SLC6A9	13.3383	7.83132	19.0987	20.7834	22.9207	7.03545	-0.777877	0.535528	NO
chr1	44501798	44570647	68850	+	HAVANA	ENSG00000230615.2	lincRNA	RP5-1198O20.4	0	0	0	4.94844	0.654876	1.27917	2.6508	NA	NO
chr1	44584522	44600812	16291	+	HAVANA	ENSG00000171872.4	protein_coding	KLF17	0	0	0	0	0	2.55834	2.21214	NA	NO
chr1	44587825	44588184	360	-	HAVANA	ENSG00000233514.1	pseudogene	RP11-570P14.1	1.77845	0	2.60436	0	0	0	-2.03406	NA	NO
chr1	44679127	44686353	7227	+	HAVANA	ENSG00000178028.9	protein_coding	DMAP1	62.2456	23.4939	52.0873	58.3916	70.0718	30.7001	-0.784385	0.263331	NO
chr1	44686742	44820932	134191	-	HAVANA	ENSG00000117419.10	protein_coding	ERI3	128.937	281.927	153.657	297.896	217.419	365.204	0.937227	0.00192582	NO
chr1	44856394	44856495	102	+	ENSEMBL	ENSG00000199385.1	snRNA	RNU6-369P	0	0	0	0	0	1.91876	2.04309	NA	NO
chr1	44870866	45117396	246531	+	HAVANA	ENSG00000187147.13	protein_coding	RNF220	245.426	438.554	234.393	506.72	318.27	687.555	1.02469	2.61433e-05	UP
chr1	45100910	45140227	39318	-	HAVANA	ENSG00000126106.9	protein_coding	TMEM53	15.1168	36.5461	21.703	39.5875	20.3012	14.0709	0.531652	0.598721	NO
chr1	45140364	45191263	50900	+	HAVANA	ENSG00000198520.6	protein_coding	C1orf228	2.66767	10.4418	5.20873	26.7216	6.54876	19.1876	1.95246	0.12559	NO
chr1	45187458	45187574	117	-	ENSEMBL	ENSG00000199377.1	snRNA	RNU5F-1	0	15.6626	6.07685	2.96906	0	3.19793	3.67415	0.134586	NO
chr1	45205490	45233439	27950	+	HAVANA	ENSG00000142945.8	protein_coding	KIF2C	495.297	341.967	338.567	207.834	356.908	170.13	-0.77275	0.00664768	NO
chr1	45224709	45241482	16774	-	HAVANA	ENSG00000225721.1	antisense	RP11-269F19.2	8.89223	0	54.6916	21.7731	20.956	22.3855	-1.154	0.307871	NO
chr1	45240923	45244451	3529	+	HAVANA	ENSG00000142937.7	protein_coding	RPS8	16713.8	6207.62	21922.7	5999.49	11510.1	2393.97	-1.85525	5.36477e-26	DOWN
chr1	45245998	45246387	390	-	HAVANA	ENSG00000234093.2	pseudogene	RPS15AP11	0	0	0	0	0.654876	0	-0.361517	NA	NO
chr1	45249257	45253377	4121	-	HAVANA	ENSG00000142959.4	protein_coding	BEST4	0	0	0	1.97938	6.54876	0	1.03012	NA	NO
chr1	45265897	45271662	5766	+	HAVANA	ENSG00000173846.8	protein_coding	PLK3	7.11379	5.22088	2.60436	1.97938	1.30975	8.31462	0.57829	0.80389	NO
chr1	45271585	45272957	1373	-	HAVANA	ENSG00000188396.2	protein_coding	TCTEX1D4	4.44612	0	1.73624	0	0	0	-2.25803	NA	NO
chr1	45274154	45281257	7104	+	HAVANA	ENSG00000222009.4	protein_coding	BTBD19	0	0	3.47248	2.96906	1.30975	5.11669	1.06436	NA	NO
chr1	45285516	45308735	23220	-	HAVANA	ENSG00000117425.9	protein_coding	PTCH2	13.3383	0	14.7581	12.8659	49.7706	19.8272	-1.44308	0.224557	NO
chr1	45309593	45309754	162	-	HAVANA	ENSG00000226499.1	pseudogene	RP5-882O7.1	0	0	3.47248	0	6.54876	10.873	-0.45473	0.892995	NO
chr1	45316450	45452282	135833	-	HAVANA	ENSG00000070785.12	protein_coding	EIF2B3	260.542	266.265	246.546	316.7	351.014	510.39	0.320795	0.294174	NO
chr1	45424229	45425067	839	+	HAVANA	ENSG00000229815.1	pseudogene	CCNB1IP1P1	0	10.4418	0	0	0	0	1.74652	NA	NO
chr1	45454377	45457506	3130	-	HAVANA	ENSG00000268949.1	pseudogene	MRPS17P1	0	0	0	0	0	0.639586	1.41863	NA	NO
chr1	45468212	45477001	8790	-	HAVANA	ENSG00000126107.10	protein_coding	HECTD3	64.9133	46.9879	103.306	29.6906	49.1157	24.3043	-1.10655	0.082324	NO
chr1	45477819	45481247	3429	+	HAVANA	ENSG00000126088.8	protein_coding	UROD	273.881	169.678	269.986	107.876	448.59	92.74	-1.44414	7.70968e-05	DOWN
chr1	45482071	45771881	289811	-	HAVANA	ENSG00000162415.6	protein_coding	ZSWIM5	111.153	300.2	65.1091	362.226	115.258	390.147	1.88661	5.24149e-09	UP
chr1	45794835	45806142	11308	-	HAVANA	ENSG00000132781.13	protein_coding	MUTYH	48.9073	39.1566	52.9554	43.5463	30.1243	46.0502	0.0129271	0.987967	NO
chr1	45805342	45809647	4306	+	HAVANA	ENSG00000132773.7	protein_coding	TOE1	85.3654	31.3253	55.5598	26.7216	98.8863	54.3648	-1.10216	0.0606994	NO
chr1	45809555	45956872	147318	-	HAVANA	ENSG00000070759.12	protein_coding	TESK2	52.4642	159.237	39.0655	168.247	89.0632	238.566	1.70124	1.56802e-05	UP
chr1	45959538	45965751	6214	-	HAVANA	ENSG00000236624.4	protein_coding	CCDC163P	44.4612	7.83132	38.1973	15.835	19.6463	14.0709	-1.33406	0.165154	NO
chr1	45965725	45976739	11015	+	HAVANA	ENSG00000132763.10	protein_coding	MMACHC	169.842	75.7027	185.778	78.1853	133.595	60.1211	-1.18952	0.00328646	DOWN
chr1	45976708	45988719	12012	-	HAVANA	ENSG00000117450.9	protein_coding	PRDX1	3319.47	1615.86	3824.94	1491.46	4565.8	1045.08	-1.5097	6.64282e-13	DOWN
chr1	46016215	46035721	19507	+	HAVANA	ENSG00000117448.9	protein_coding	AKR1A1	152.946	83.534	176.229	105.897	200.392	104.892	-0.846966	0.0299165	NO
chr1	46049518	46084566	35049	+	HAVANA	ENSG00000132780.12	protein_coding	NASP	966.586	639.557	1354.27	670.019	1260.64	560.917	-0.933342	6.82678e-06	NO
chr1	46085716	46089729	4014	-	HAVANA	ENSG00000159588.10	protein_coding	CCDC17	0	0	0	0	5.23901	0	-0.790301	NA	NO
chr1	46092976	46153785	60810	-	HAVANA	ENSG00000159592.6	protein_coding	GPBP1L1	265.878	341.967	251.755	340.453	196.463	337.701	0.530266	0.0774787	NO
chr1	46152886	46160115	7230	+	HAVANA	ENSG00000159596.6	protein_coding	TMEM69	236.533	80.9236	211.822	77.1956	111.984	55.0044	-1.33689	0.000641377	DOWN
chr1	46159996	46216322	56327	-	HAVANA	ENSG00000197429.6	protein_coding	IPP	91.59	70.4818	87.6802	75.2163	71.3815	71.6336	-0.191583	0.745849	NO
chr1	46246949	46247629	681	+	HAVANA	ENSG00000236111.4	pseudogene	RP11-630I5.1	1.77845	0	0.868121	0.989688	1.30975	0	-1.83799	NA	NO
chr1	46252659	46501796	249138	+	HAVANA	ENSG00000086015.16	protein_coding	MAST2	177.845	394.176	175.36	515.627	231.171	608.886	1.37163	6.68187e-08	UP
chr1	46312666	46313266	601	-	HAVANA	ENSG00000232467.2	pseudogene	TMA16P2	0	0	0	0.989688	0	0	1.43089	NA	NO
chr1	46505812	46642160	136349	-	HAVANA	ENSG00000117461.10	protein_coding	PIK3R3	96.9253	169.678	90.2846	249.401	125.081	278.22	1.15051	0.00109205	UP
chr1	46600203	46604753	4551	+	HAVANA	ENSG00000227857.2	antisense	RP4-533D7.5	0	0	3.47248	0	0	0	-0.816728	NA	NO
chr1	46640745	46651630	10886	+	HAVANA	ENSG00000117472.5	protein_coding	TSPAN1	0	7.83132	3.47248	0	0	0	0.0969229	NA	NO
chr1	46654354	46685977	31624	-	HAVANA	ENSG00000085998.9	protein_coding	POMGNT1	91.59	28.7148	96.3615	65.3194	90.373	55.0044	-0.934587	0.0967465	NO
chr1	46669006	46686933	17928	+	HAVANA	ENSG00000171357.5	protein_coding	LURAP1	11.5599	15.6626	18.2305	34.6391	15.0622	18.548	0.560964	0.610644	NO
chr1	46713360	46744145	30786	+	HAVANA	ENSG00000085999.7	protein_coding	RAD54L	140.497	107.028	85.944	100.948	145.383	101.694	-0.227759	0.651382	NO
chr1	46726868	46769280	42413	-	HAVANA	ENSG00000132128.12	protein_coding	LRRC41	148.5	154.016	155.394	177.154	198.428	187.399	0.0514723	0.908848	NO
chr1	46769303	46782448	13146	+	HAVANA	ENSG00000173660.7	protein_coding	UQCRH	2530.73	900.601	1989.73	806.595	2576.28	740.001	-1.53258	1.07832e-17	DOWN
chr1	46805849	46830824	24976	+	HAVANA	ENSG00000117481.6	protein_coding	NSUN4	144.054	208.835	164.075	169.237	226.587	243.043	0.219146	0.578035	NO
chr1	46859937	46879520	19584	+	HAVANA	ENSG00000117480.11	protein_coding	FAAH	2.66767	5.22088	6.94497	0.989688	2.61951	0	-2.22003	0.427174	NO
chr1	46897801	46911193	13393	+	HAVANA	ENSG00000232022.2	pseudogene	RP5-1109J22.1	0.889223	0	4.34061	0.989688	0	1.27917	0.0136302	NA	NO
chr1	46921495	46948147	26653	+	HAVANA	ENSG00000225667.1	lincRNA	LINC00505	52.4642	18.2731	30.3842	12.8659	3.27438	5.11669	-0.786381	0.480773	NO
chr1	46972668	46979898	7231	+	HAVANA	ENSG00000197587.6	protein_coding	DMBX1	11.5599	0	10.4175	5.93813	9.82315	0	-3.7313	0.0776819	NO
chr1	47004368	47035927	31560	+	HAVANA	ENSG00000269956.1	antisense	MKNK1-AS1	7.11379	0	4.34061	8.90719	1.96463	5.11669	-0.0202909	0.993648	NO
chr1	47011316	47017199	5884	-	HAVANA	ENSG00000162456.5	protein_coding	KNCN	0	0	0	2.96906	0	0	2.06464	NA	NO
chr1	47023090	47082515	59426	-	HAVANA	ENSG00000079277.15	protein_coding	MKNK1	127.159	65.261	112.856	86.1028	187.295	113.207	-0.682367	0.122718	NO
chr1	47098409	47139539	41131	-	HAVANA	ENSG00000123472.8	protein_coding	ATPAF1	500.633	229.719	559.938	263.257	576.291	225.774	-1.19136	1.28896e-06	DOWN
chr1	47124366	47184824	60459	-	HAVANA	ENSG00000159658.6	protein_coding	EFCAB14	255.207	368.072	234.393	201.896	223.313	200.19	0.0466148	0.910419	NO
chr1	47134527	47139266	4740	+	HAVANA	ENSG00000186118.7	protein_coding	TEX38	0	0	0	0	1.96463	3.19793	0.809212	NA	NO
chr1	47139708	47157770	18063	+	HAVANA	ENSG00000228237.1	antisense	EFCAB14-AS1	44.4612	31.3253	10.4175	20.7834	8.51339	29.421	0.767381	0.448073	NO
chr1	47223510	47285085	61576	+	HAVANA	ENSG00000142973.8	protein_coding	CYP4B1	0	0	0	4.94844	0	0	2.25392	NA	NO
chr1	47308767	47366109	57343	-	HAVANA	ENSG00000154198.10	pseudogene	CYP4Z2P	0	0	0	0	0	2.55834	2.21214	NA	NO
chr1	47427036	47516423	89388	+	HAVANA	ENSG00000186377.6	protein_coding	CYP4X1	0	7.83132	0.868121	8.90719	9.16827	7.03545	2.63781	0.210231	NO
chr1	47533160	47583991	50832	+	HAVANA	ENSG00000186160.4	protein_coding	CYP4Z1	0	7.83132	0	14.8453	3.27438	14.0709	4.51775	0.0276402	UP
chr1	47562325	47644943	82619	-	HAVANA	ENSG00000225506.2	lincRNA	CYP4A22-AS1	0	39.1566	1.73624	114.804	1.96463	42.8523	5.6688	3.16439e-08	UP
chr1	47603107	47615413	12307	+	HAVANA	ENSG00000162365.7	protein_coding	CYP4A22	0	0	0	0	0	1.27917	1.80816	NA	NO
chr1	47644922	47646011	1090	+	HAVANA	ENSG00000224805.2	antisense	LINC00853	17.7845	10.4418	26.9118	14.8453	16.3719	2.55834	-1.40431	0.244049	NO
chr1	47681962	47697892	15931	-	HAVANA	ENSG00000162367.7	protein_coding	TAL1	4.44612	2.61044	5.20873	3.95875	1.96463	1.27917	-0.584685	0.823664	NO
chr1	47715811	47779819	64009	-	HAVANA	ENSG00000123473.11	protein_coding	STIL	166.285	321.084	147.581	336.494	175.507	394.625	1.10561	0.00010786	UP
chr1	47799469	47844511	45043	+	HAVANA	ENSG00000162368.9	protein_coding	CMPK1	291.665	279.317	400.204	304.824	181.401	201.47	-0.10331	0.775517	NO
chr1	47846600	47874149	27550	-	HAVANA	ENSG00000225762.1	antisense	RP11-511I2.2	0	10.4418	0.868121	7.9175	9.16827	27.5022	3.12969	0.0609571	NO
chr1	47881744	47883723	1980	+	HAVANA	ENSG00000186790.4	protein_coding	FOXE3	0.889223	0	0	0	0	0	-0.262224	NA	NO
chr1	47897805	47900313	2509	-	HAVANA	ENSG00000237424.1	antisense	FOXD2-AS1	28.4551	7.83132	6.94497	4.94844	8.51339	8.31462	-0.761057	0.603714	NO
chr1	47901689	47906363	4675	+	HAVANA	ENSG00000186564.5	protein_coding	FOXD2	41.7935	0	37.3292	5.93813	37.9828	11.5125	-2.86267	0.00542367	DOWN
chr1	48015868	48016425	558	+	HAVANA	ENSG00000227883.1	pseudogene	ATP6V0E1P4	0	0	0	0.989688	0	0	1.43089	NA	NO
chr1	48154135	48169055	14921	+	HAVANA	ENSG00000227947.1	lincRNA	RP11-543D5.1	1.77845	0	0	2.96906	0	1.27917	2.41252	NA	NO
chr1	48226200	48462567	236368	-	HAVANA	ENSG00000269113.3	protein_coding	TRABD2B	12.4491	187.952	31.2524	188.041	51.7352	404.218	3.10024	4.14426e-15	UP
chr1	48519217	48532873	13657	+	HAVANA	ENSG00000226133.1	lincRNA	RP4-683M8.2	0	0	0	2.96906	0	0	2.06464	NA	NO
chr1	48561764	48648100	86337	-	HAVANA	ENSG00000242267.2	pseudogene	SKINTL	0.889223	13.0522	0	15.835	0	5.11669	5.26042	0.0154943	UP
chr1	48688357	48714316	25960	+	HAVANA	ENSG00000117834.8	protein_coding	SLC5A9	0	0	0	0.989688	0	3.83752	3.18231	NA	NO
chr1	48693560	48695233	1674	-	HAVANA	ENSG00000272491.1	antisense	RP5-1024N4.4	0	0	2.60436	0	0	0	-0.776847	NA	NO
chr1	48761044	48937845	176802	-	HAVANA	ENSG00000132122.7	protein_coding	SPATA6	32.9013	485.542	51.2191	312.741	50.4255	283.976	2.96856	1.24065e-16	UP
chr1	48901639	48902895	1257	+	HAVANA	ENSG00000235105.1	pseudogene	RP11-329A14.1	0	0	9.54933	0	0.654876	0	-2.45894	NA	NO
chr1	48913608	48913714	107	+	ENSEMBL	ENSG00000223175.1	snRNA	RNU4-61P	0	5.22088	0	0.989688	0	1.27917	3.74812	NA	NO
chr1	48998527	50489585	1491059	-	HAVANA	ENSG00000186094.12	protein_coding	AGBL4	0	96.5862	17.3624	94.0203	3.27438	42.8523	4.08402	2.47632e-06	UP
chr1	49513988	49653257	139270	+	HAVANA	ENSG00000229846.1	antisense	RP11-141A19.1	0	5.22088	1.73624	8.90719	0	0	2.58927	0.445389	NO
chr1	49723083	49734957	11875	+	HAVANA	ENSG00000230114.1	antisense	RP11-141A19.2	0	5.22088	0	0.989688	0	1.91876	3.9439	NA	NO
chr1	50513686	50669458	155773	+	HAVANA	ENSG00000162374.12	protein_coding	ELAVL4	0	7.83132	0	18.8041	0.654876	3.83752	5.02203	0.0305102	UP
chr1	50639978	50641540	1563	-	HAVANA	ENSG00000237337.1	antisense	RP11-567C20.2	0	10.4418	0	0	0	0	1.74652	NA	NO
chr1	50671756	50688799	17044	-	HAVANA	ENSG00000233407.1	antisense	RP11-567C20.3	0	0	0	0	0	1.91876	2.04309	NA	NO
chr1	50791803	50792682	880	+	HAVANA	ENSG00000234080.2	pseudogene	RP11-183G22.1	0	0	0.868121	0	1.30975	0	-1.59161	NA	NO
chr1	50883222	50889172	5951	-	HAVANA	ENSG00000142700.7	protein_coding	DMRTA2	61.3564	60.0401	91.1527	52.4534	70.0718	51.1669	-0.439481	0.474899	NO
chr1	50902700	50902978	279	-	HAVANA	ENSG00000271782.1	lincRNA	RP5-850O15.4	0	0	0	0	1.96463	3.19793	0.809212	NA	NO
chr1	50905150	51425935	520786	-	HAVANA	ENSG00000185104.15	protein_coding	FAF1	272.102	2994.17	364.611	3126.42	948.916	4192.49	2.89414	7.93319e-37	UP
chr1	50927141	50936822	9682	+	HAVANA	ENSG00000225767.1	antisense	RP5-850O15.3	0	15.6626	0	12.8659	0.654876	26.223	6.00888	0.00102494	UP
chr1	51215968	51216025	58	+	ENSEMBL	ENSG00000252825.1	snRNA	RNU6-1253P	0	0	0	0	0	0.639586	1.41863	NA	NO
chr1	51246012	51246822	811	+	HAVANA	ENSG00000230585.2	pseudogene	PHBP12	0	0	0	1.97938	1.30975	4.4771	2.35162	NA	NO
chr1	51426417	51440305	13889	+	HAVANA	ENSG00000123080.6	protein_coding	CDKN2C	84.4762	78.3132	65.9772	34.6391	93.6473	31.9793	-0.875486	0.143547	NO
chr1	51567906	51613752	45847	+	HAVANA	ENSG00000204006.4	protein_coding	C1orf185	0.889223	0	0	1.97938	3.92926	4.4771	0.915198	NA	NO
chr1	51660767	51700768	40002	-	HAVANA	ENSG00000203356.2	lincRNA	RP11-296A18.3	0	2.61044	0	2.96906	3.27438	10.873	3.17934	0.247531	NO
chr1	51701943	51739127	37185	+	HAVANA	ENSG00000123091.4	protein_coding	RNF11	367.249	284.538	342.908	213.773	141.453	204.668	-0.173521	0.669386	NO
chr1	51716270	51717144	875	-	HAVANA	ENSG00000233406.4	pseudogene	RP11-296A18.5	0	0	3.47248	0	0	0.639586	0.470601	NA	NO
chr1	51730588	51731746	1159	-	HAVANA	ENSG00000236434.2	antisense	RP11-296A18.6	0	0	0	5.93813	0	3.83752	4.04942	NA	NO
chr1	51752930	51810788	57859	-	HAVANA	ENSG00000085831.11	protein_coding	TTC39A	81.8085	28.7148	86.8121	36.6184	44.5316	22.3855	-1.23799	0.0471717	DOWN
chr1	51795326	51800996	5671	+	HAVANA	ENSG00000261664.1	antisense	RP11-275F13.1	0	5.22088	2.60436	0	0	0	0.0773349	NA	NO
chr1	51819935	51985000	165066	-	HAVANA	ENSG00000085832.12	protein_coding	EPS15	283.662	592.57	248.283	548.287	190.569	448.989	1.14842	2.08576e-06	UP
chr1	51837942	51838896	955	+	HAVANA	ENSG00000232027.2	pseudogene	RP11-275F13.3	0	2.61044	0	0	0	0	1.52434	NA	NO
chr1	51847980	51848086	107	+	ENSEMBL	ENSG00000206595.1	snRNA	RNU6-877P	0	0	0	0	0	2.55834	2.21214	NA	NO
chr1	51927393	51929088	1696	+	HAVANA	ENSG00000238140.1	antisense	RP11-253A20.1	0	0	0.868121	0	0	1.27917	1.15542	NA	NO
chr1	51983981	52027301	43321	+	HAVANA	ENSG00000227070.1	antisense	RP11-191G24.1	3.55689	31.3253	0.868121	21.7731	7.20364	14.0709	2.74362	0.0320762	UP
chr1	52027538	52060569	33032	-	HAVANA	ENSG00000227742.1	pseudogene	CALR4P	0	0	0	5.93813	0	0.639586	3.208	NA	NO
chr1	52042851	52254889	212039	+	HAVANA	ENSG00000117859.14	protein_coding	OSBPL9	423.27	589.959	485.28	657.153	294.04	482.248	0.544201	0.0252562	NO
chr1	52254863	52344477	89615	-	HAVANA	ENSG00000078618.15	protein_coding	NRD1	293.444	425.501	366.347	377.071	507.529	351.133	0.00478291	0.989977	NO
chr1	52259637	52264824	5188	+	HAVANA	ENSG00000266993.1	antisense	RP4-657D16.3	0.889223	20.8835	2.60436	4.94844	0.654876	10.873	3.13535	0.0757182	NO
chr1	52266700	52266979	280	+	HAVANA	ENSG00000272175.1	antisense	RP4-657D16.6	0	0	0	0	0	0.639586	1.41863	NA	NO
chr1	52373628	52456436	82809	-	HAVANA	ENSG00000169213.6	protein_coding	RAB3B	117.377	143.574	138.031	111.835	92.9925	47.9689	-0.327274	0.530115	NO
chr1	52485803	52521843	36041	-	HAVANA	ENSG00000117862.7	protein_coding	TXNDC12	639.352	242.771	559.938	266.226	489.848	211.063	-1.22307	4.92506e-07	DOWN
chr1	52499063	52509951	10889	+	HAVANA	ENSG00000223390.1	antisense	RP11-91A18.4	9.78146	0	3.47248	10.8866	13.7524	22.3855	0.0138657	0.993912	NO
chr1	52516590	52518355	1766	+	HAVANA	ENSG00000228369.2	antisense	TXNDC12-AS1	0	0	0	0	0	0.639586	1.41863	NA	NO
chr1	52521797	52556388	34592	+	HAVANA	ENSG00000134717.13	protein_coding	BTF3L4	219.638	234.939	304.711	270.185	190.569	221.936	0.046682	0.905973	NO
chr1	52608046	52812358	204313	+	HAVANA	ENSG00000157077.10	protein_coding	ZFYVE9	104.039	224.498	143.24	349.36	182.711	319.153	1.06291	0.000682153	UP
chr1	52625933	52626272	340	-	HAVANA	ENSG00000228407.2	pseudogene	RP4-800M22.1	0	0	0.868121	0	0.654876	1.91876	0.165657	NA	NO
chr1	52627858	52628698	841	-	HAVANA	ENSG00000223429.1	pseudogene	RP4-800M22.2	0	0	0	1.97938	0	0	1.82679	NA	NO
chr1	52717734	52718445	712	-	HAVANA	ENSG00000237663.2	pseudogene	DNAJC19P7	0	0	0	0	0	1.91876	2.04309	NA	NO
chr1	52811395	52831865	20471	-	HAVANA	ENSG00000154222.10	protein_coding	CC2D1B	100.482	33.9357	78.1309	62.3503	66.1425	57.5627	-0.649116	0.28664	NO
chr1	52819159	52819549	391	+	HAVANA	ENSG00000272100.1	antisense	RP11-155O18.6	0	0	0	2.96906	0	0	2.06464	NA	NO
chr1	52834349	52834916	568	+	HAVANA	ENSG00000224680.4	pseudogene	PLA2G12AP1	0.889223	0	0	0	0.654876	2.55834	0.393152	NA	NO
chr1	52838501	52870131	31631	-	HAVANA	ENSG00000085840.8	protein_coding	ORC1	114.71	78.3132	153.657	64.3297	235.756	107.45	-0.998904	0.0159826	NO
chr1	52870236	52886511	16276	+	HAVANA	ENSG00000134748.12	protein_coding	PRPF38A	310.339	167.068	292.557	131.628	300.588	118.963	-1.13485	0.000279602	DOWN
chr1	52873954	53019159	145206	-	HAVANA	ENSG00000134744.9	protein_coding	ZCCHC11	282.773	670.883	302.106	708.616	324.164	647.261	1.1557	3.1611e-07	UP
chr1	53099016	53135355	36340	+	HAVANA	ENSG00000182183.10	protein_coding	FAM159A	0	2.61044	1.73624	5.93813	0	3.19793	3.46687	NA	NO
chr1	53152508	53164038	11531	-	HAVANA	ENSG00000162377.4	protein_coding	SELRC1	91.59	18.2731	97.2296	31.67	75.9657	53.7252	-1.40838	0.0213573	DOWN
chr1	53192126	53293014	100889	+	HAVANA	ENSG00000162378.8	protein_coding	ZYG11B	256.986	242.771	292.557	283.051	284.216	303.164	-0.00950526	0.98021	NO
chr1	53237866	53238320	455	-	HAVANA	ENSG00000228929.1	pseudogene	RP11-159C21.4	500.633	151.405	622.443	247.422	393.581	93.3795	-1.70588	4.87781e-10	DOWN
chr1	53308183	53360670	52488	+	HAVANA	ENSG00000203995.5	protein_coding	ZYG11A	104.928	308.032	85.944	211.793	134.25	251.997	1.24666	0.000219398	UP
chr1	53361656	53392884	31229	-	HAVANA	ENSG00000121310.12	protein_coding	ECHDC2	88.0331	70.4818	35.593	94.0203	88.4083	134.953	0.575846	0.311638	NO
chr1	53386094	53386268	175	+	HAVANA	ENSG00000230953.2	pseudogene	RP4-631H13.6	0	0	0	0	0	1.27917	1.80816	NA	NO
chr1	53392901	53517375	124475	+	HAVANA	ENSG00000116171.12	protein_coding	SCP2	265.878	174.899	257.832	194.968	85.1339	110.648	-0.209395	0.627405	NO
chr1	53458868	53459374	507	-	HAVANA	ENSG00000236360.1	pseudogene	RP11-334A14.2	4.44612	0	6.07685	2.96906	0	0	-1.51407	NA	NO
chr1	53527854	53551174	23321	+	HAVANA	ENSG00000174348.9	protein_coding	PODN	0	0	0.868121	0	0	0	-0.343706	NA	NO
chr1	53662101	53679869	17769	+	HAVANA	ENSG00000157184.5	protein_coding	CPT2	188.515	20.8835	183.174	101.938	149.967	30.0605	-2.0183	5.36496e-05	DOWN
chr1	53676128	53679447	3320	-	HAVANA	ENSG00000236723.1	antisense	RP5-1024G6.2	3.55689	0	12.1537	4.94844	26.1951	6.39586	-1.92741	0.235486	NO
chr1	53679771	53686289	6519	-	HAVANA	ENSG00000162384.9	protein_coding	C1orf123	231.198	75.7027	236.129	69.2781	181.401	62.6794	-1.63774	6.73455e-06	DOWN
chr1	53692564	53704282	11719	-	HAVANA	ENSG00000162385.6	protein_coding	MAGOH	324.567	164.458	410.621	150.433	380.483	124.08	-1.36174	3.97752e-06	DOWN
chr1	53704282	53708455	4174	+	HAVANA	ENSG00000226754.1	antisense	RP5-1024G6.5	0	2.61044	6.07685	3.95875	0	2.55834	2.72653	NA	NO
chr1	53708036	53710212	2177	-	HAVANA	ENSG00000270172.1	lincRNA	RP5-1024G6.8	8.89223	2.61044	3.47248	1.97938	5.89389	15.9896	-0.265468	0.900388	NO
chr1	53711217	53793742	82526	-	HAVANA	ENSG00000157193.10	protein_coding	LRP8	86.2547	86.1445	32.9886	69.2781	45.8414	72.2732	0.57707	0.336405	NO
chr1	53793905	53802181	8277	+	HAVANA	ENSG00000225675.2	lincRNA	RP4-784A16.5	5.33534	0	3.47248	0	0	0.639586	-2.41452	NA	NO
chr1	53832340	53833917	1578	-	HAVANA	ENSG00000230138.1	lincRNA	RP11-117D22.2	0	0	0	2.96906	0	0	2.06464	NA	NO
chr1	53971910	54199877	227968	-	HAVANA	ENSG00000174332.3	protein_coding	GLIS1	14.2276	86.1445	18.2305	89.0719	22.9207	65.2378	2.11236	0.00054764	UP
chr1	54231133	54304533	73401	-	HAVANA	ENSG00000058804.10	protein_coding	NDC1	599.337	537.75	563.411	487.916	784.542	598.013	-0.254798	0.302566	NO
chr1	54294465	54294534	70	+	ENSEMBL	ENSG00000264454.1	miRNA	AL049745.1	0	0	0	0	0	0.639586	1.41863	NA	NO
chr1	54317392	54356407	39016	-	HAVANA	ENSG00000058799.9	protein_coding	YIPF1	33.7905	26.1044	39.0655	50.4741	62.2133	40.2939	-0.207252	0.798743	NO
chr1	54356912	54376759	19848	+	HAVANA	ENSG00000211452.6	protein_coding	DIO1	0	0	0	7.9175	1.30975	5.11669	3.10802	NA	NO
chr1	54382247	54411602	29356	-	HAVANA	ENSG00000081870.7	protein_coding	HSPB11	133.383	151.405	204.877	129.649	258.021	114.486	-0.572192	0.177945	NO
chr1	54411750	54433841	22092	+	HAVANA	ENSG00000116212.10	protein_coding	LRRC42	132.494	65.261	141.504	75.2163	204.976	60.7607	-1.24181	0.00416298	DOWN
chr1	54492356	54494172	1817	-	HAVANA	ENSG00000272091.1	lincRNA	RP4-758J24.5	11.5599	7.83132	3.47248	1.97938	1.96463	2.55834	-0.32948	0.884636	NO
chr1	54497347	54519177	21831	-	HAVANA	ENSG00000116209.7	protein_coding	TMEM59	356.579	258.433	287.348	193.979	402.094	103.613	-0.99464	0.00661734	NO
chr1	54519260	54578192	58933	+	HAVANA	ENSG00000116205.6	protein_coding	TCEANC2	86.2547	23.4939	53.8235	93.0306	55.6645	76.7503	-0.0897768	0.914031	NO
chr1	54565641	54565897	257	-	ENSEMBL	ENSG00000237611.1	pseudogene	AL353898.3	0	0	0	0	5.89389	0.639586	-0.39641	NA	NO
chr1	54598747	54619443	20697	-	HAVANA	ENSG00000157211.10	protein_coding	CDCP2	0	0	0	1.97938	0	0	1.82679	NA	NO
chr1	54606897	54665746	58850	-	HAVANA	ENSG00000256407.1	protein_coding	RP11-446E24.4	1.77845	7.83132	0	0	1.30975	3.19793	1.30459	NA	NO
chr1	54649714	54691137	41424	+	HAVANA	ENSG00000116221.11	protein_coding	MRPL37	367.249	146.185	427.984	243.463	533.069	216.18	-1.14125	3.39037e-05	DOWN
chr1	54691105	54879152	188048	-	HAVANA	ENSG00000157216.11	protein_coding	SSBP3	131.605	91.3653	130.218	196.948	150.622	307.641	0.410019	0.366811	NO
chr1	55007930	55104865	96936	+	HAVANA	ENSG00000162390.13	protein_coding	ACOT11	0.889223	13.0522	12.1537	21.7731	13.0975	19.8272	1.45416	0.268046	NO
chr1	55087150	55094111	6962	-	HAVANA	ENSG00000230728.1	sense_overlapping	RP11-240D10.4	0	0	0	0	0	3.83752	2.35748	NA	NO
chr1	55107459	55207981	100523	+	HAVANA	ENSG00000271723.1	protein_coding	MROH7-TTC4	0	0	0	0	0	0.639586	1.41863	NA	NO
chr1	55181495	55208330	26836	+	HAVANA	ENSG00000243725.2	protein_coding	TTC4	10.6707	13.0522	25.1755	6.92781	13.7524	3.19793	-1.26933	0.345899	NO
chr1	55222571	55230187	7617	-	HAVANA	ENSG00000162396.5	protein_coding	PARS2	32.9013	5.22088	26.9118	14.8453	23.5756	13.4313	-1.31597	0.210159	NO
chr1	55245385	55266940	21556	-	HAVANA	ENSG00000006555.6	protein_coding	TTC22	0	0	0	1.97938	0	0	1.82679	NA	NO
chr1	55271736	55307925	36190	+	HAVANA	ENSG00000162398.7	protein_coding	C1orf177	1.77845	0	7.81309	0	0	0	-2.49884	NA	NO
chr1	55315306	55352891	37586	-	HAVANA	ENSG00000116133.7	protein_coding	DHCR24	296.111	125.301	334.227	164.288	456.449	188.038	-1.18024	4.12116e-05	DOWN
chr1	55352548	55353674	1127	+	HAVANA	ENSG00000242396.1	antisense	RP11-67L3.5	0	0	0	0	0	0.639586	1.41863	NA	NO
chr1	55353236	55354523	1288	+	HAVANA	ENSG00000233203.2	antisense	RP11-67L3.4	0	0	10.4175	1.97938	11.1329	0.639586	-2.09243	0.418105	NO
chr1	55446623	55457947	11325	-	HAVANA	ENSG00000233271.1	antisense	RP11-12C17.2	0	0	0	0.989688	0	0	1.43089	NA	NO
chr1	55464606	55476556	11951	+	HAVANA	ENSG00000162399.6	protein_coding	BSND	0	0	0	0	0	0.639586	1.41863	NA	NO
chr1	55505221	55530525	25305	+	HAVANA	ENSG00000169174.9	protein_coding	PCSK9	0	2.61044	0.868121	5.93813	0	0	2.35465	NA	NO
chr1	55532032	55680786	148755	-	HAVANA	ENSG00000162402.8	protein_coding	USP24	211.635	741.365	214.426	515.627	247.543	439.396	1.29422	2.15492e-06	UP
chr1	56046710	56200675	153966	+	HAVANA	ENSG00000234810.1	lincRNA	RP11-466L17.1	0	0	0	3.95875	0	0	2.21323	NA	NO
chr1	56289480	56333921	44442	+	HAVANA	ENSG00000233147.1	lincRNA	RP11-90C4.1	0	0	0	0.989688	0	0.639586	2.21163	NA	NO
chr1	56381282	56410636	29355	-	HAVANA	ENSG00000230250.1	lincRNA	RP11-90C4.2	0	13.0522	0	7.9175	0	0	4.53963	0.141775	NO
chr1	56611393	56620896	9504	+	HAVANA	ENSG00000235612.1	lincRNA	RP1-158P9.1	0	0	0	0	0	0.639586	1.41863	NA	NO
chr1	56713966	56724243	10278	-	HAVANA	ENSG00000260971.3	lincRNA	RP11-504A18.1	4.44612	0	0	0	0	3.19793	0.316345	NA	NO
chr1	56960419	57110974	150556	-	HAVANA	ENSG00000162407.8	protein_coding	PPAP2B	51.575	91.3653	41.6698	117.773	71.3815	200.83	1.28791	0.0045471	UP
chr1	57110995	57181008	70014	+	HAVANA	ENSG00000162409.6	protein_coding	PRKAA2	217.86	556.023	243.942	606.679	248.198	480.969	1.20337	1.1091e-06	UP
chr1	57184477	57285369	100893	-	HAVANA	ENSG00000187889.8	protein_coding	C1orf168	0	2.61044	0	6.92781	0	5.11669	4.99488	NA	NO
chr1	57320479	57383894	63416	+	HAVANA	ENSG00000157131.10	protein_coding	C8A	0	2.61044	0	0.989688	0	0	2.28823	NA	NO
chr1	57394883	57431813	36931	-	HAVANA	ENSG00000021852.8	protein_coding	C8B	0	0	0	2.96906	0	0	2.06464	NA	NO
chr1	57429559	57462430	32872	+	HAVANA	ENSG00000236341.1	antisense	RP5-1103B4.3	0	0	0	0	0	3.19793	2.32394	NA	NO
chr1	57460451	59012406	1551956	-	HAVANA	ENSG00000173406.11	protein_coding	DAB1	28.4551	349.799	30.3842	251.381	44.5316	313.397	3.14463	2.79403e-19	UP
chr1	58525811	58545946	20136	+	HAVANA	ENSG00000235038.1	lincRNA	RP11-393I23.4	0	0	3.47248	0	0	0.639586	0.470601	NA	NO
chr1	59096513	59097202	690	-	HAVANA	ENSG00000185839.2	pseudogene	RP4-592A1.2	0	0	3.47248	2.96906	0.654876	0.639586	0.365342	NA	NO
chr1	59120411	59165764	45354	-	HAVANA	ENSG00000162601.5	protein_coding	MYSM1	106.707	626.505	118.064	479.999	149.967	409.335	1.99818	8.5597e-12	UP
chr1	59246465	59249785	3321	-	HAVANA	ENSG00000177606.5	protein_coding	JUN	1263.59	396.787	611.157	339.463	435.493	189.957	-1.23326	4.46688e-07	DOWN
chr1	59250823	59365384	114562	+	HAVANA	ENSG00000234807.4	lincRNA	RP4-794H19.2	0	10.4418	7.81309	10.8866	11.7878	7.03545	1.14851	0.543464	NO
chr1	59348540	59362375	13836	-	HAVANA	ENSG00000232453.1	lincRNA	RP4-794H19.1	0	7.83132	0	2.96906	0	0.639586	4.19074	NA	NO
chr1	59486059	59510286	24228	+	HAVANA	ENSG00000230812.1	lincRNA	RP4-794H19.4	0	0	2.60436	0.989688	0	0.639586	0.954578	NA	NO
chr1	59521671	59543788	22118	-	HAVANA	ENSG00000235215.2	lincRNA	RP11-145M4.2	0	0	0	9.89688	0	0	2.36763	NA	NO
chr1	59522315	59553867	31553	+	HAVANA	ENSG00000237352.2	lincRNA	RP11-145M4.3	0	2.61044	0.868121	4.94844	0	0	2.2604	NA	NO
chr1	59597608	59664293	66686	-	HAVANA	ENSG00000224609.2	processed_transcript	RP11-470E16.1	0	0	1.73624	6.92781	2.61951	0	0.105124	NA	NO
chr1	59754975	59755312	338	-	HAVANA	ENSG00000270457.1	lincRNA	RP11-467C18.1	0	0	0	0	0	2.55834	2.21214	NA	NO
chr1	59762310	60233347	471038	+	HAVANA	ENSG00000172456.12	protein_coding	FGGY	17.7845	167.068	38.1973	184.082	22.9207	161.176	2.75068	5.3866e-10	UP
chr1	60220419	60254854	34436	-	HAVANA	ENSG00000226883.1	antisense	RP4-782L23.2	0	5.22088	0	0	0	0	1.64275	NA	NO
chr1	60238467	60254520	16054	+	HAVANA	ENSG00000231816.1	lincRNA	RP4-782L23.1	0	13.0522	0	3.95875	1.96463	0	3.68715	0.247965	NO
chr1	60280458	60342050	61593	+	HAVANA	ENSG00000134709.6	protein_coding	HOOK1	169.842	201.004	168.416	191.999	96.2668	117.684	0.240361	0.560675	NO
chr1	60358980	60392462	33483	-	HAVANA	ENSG00000134716.5	protein_coding	CYP2J2	11.5599	13.0522	14.7581	22.7628	12.4427	15.3501	0.376221	0.766735	NO
chr1	60452941	60539442	86502	-	HAVANA	ENSG00000162598.9	protein_coding	C1orf87	0	0	0	4.94844	0	1.27917	3.40209	NA	NO
chr1	60580547	60615351	34805	+	HAVANA	ENSG00000238242.1	lincRNA	RP11-575B7.3	0	2.61044	0	0	0	0	1.52434	NA	NO
chr1	61005921	61106163	100243	-	HAVANA	ENSG00000226476.2	lincRNA	RP11-776H12.1	2.66767	0	3.47248	8.90719	0	3.19793	1.27907	0.676227	NO
chr1	61125303	61291256	165954	-	HAVANA	ENSG00000231252.1	lincRNA	RP11-436K8.1	0	2.61044	4.34061	21.7731	0	0.639586	2.80917	0.245162	NO
chr1	61330931	61928465	597535	+	HAVANA	ENSG00000162599.11	protein_coding	NFIA	184.958	1934.33	220.503	1990.26	511.459	3408.35	3.08881	7.60059e-59	UP
chr1	61405911	61436448	30538	-	HAVANA	ENSG00000237928.1	antisense	RP4-668G5.1	0	0	0	0	0	1.91876	2.04309	NA	NO
chr1	61714617	61719182	4566	-	HAVANA	ENSG00000237853.2	lincRNA	RP5-833A20.1	0	2.61044	0	1.97938	0	0.639586	3.37853	NA	NO
chr1	62146718	62191095	44378	-	HAVANA	ENSG00000162604.8	protein_coding	TM2D1	232.087	305.421	189.25	271.174	166.339	289.093	0.574565	0.0704323	NO
chr1	62207670	62208096	427	-	HAVANA	ENSG00000271200.1	lincRNA	RP11-430G17.3	0	0	0	10.8866	0	0	2.39378	NA	NO
chr1	62208149	62629592	421444	+	HAVANA	ENSG00000132849.14	protein_coding	INADL	170.731	754.417	138.031	711.585	267.19	672.844	1.93893	3.18475e-13	UP
chr1	62654803	62655625	823	+	HAVANA	ENSG00000234204.1	pseudogene	PIGPP2	0	0	0	0	0	0.639586	1.41863	NA	NO
chr1	62660503	62678000	17498	+	HAVANA	ENSG00000240563.1	protein_coding	L1TD1	0	2.61044	0	1.97938	0	0	2.63361	NA	NO
chr1	62702651	62785085	82435	-	HAVANA	ENSG00000132854.14	protein_coding	KANK4	0	18.2731	2.60436	5.93813	0	2.55834	3.9858	0.0860846	NO
chr1	62901968	62917475	15508	+	HAVANA	ENSG00000162607.8	protein_coding	USP1	776.292	556.023	832.528	284.04	542.238	233.449	-1.08765	3.87059e-05	DOWN
chr1	62920399	63153969	233571	-	HAVANA	ENSG00000116641.11	protein_coding	DOCK7	64.9133	509.035	152.789	478.019	151.931	360.087	1.92211	2.82574e-08	UP
chr1	63063158	63071830	8673	+	HAVANA	ENSG00000132855.4	protein_coding	ANGPTL3	0	0	0	11.8763	0	2.55834	4.24958	NA	NO
chr1	63154153	63176365	22213	+	HAVANA	ENSG00000235545.1	antisense	RP11-230B22.1	10.6707	0	7.81309	21.7731	3.27438	11.5125	0.379984	0.841925	NO
chr1	63249806	63331184	81379	+	HAVANA	ENSG00000125703.10	protein_coding	ATG4C	201.854	365.461	139.768	420.617	97.5766	252.636	1.2766	2.63415e-05	UP
chr1	63361680	63367310	5631	+	HAVANA	ENSG00000234318.1	lincRNA	RP4-771M4.3	0	0	0	2.96906	0	1.91876	3.32285	NA	NO
chr1	63655660	63782902	127243	-	HAVANA	ENSG00000224209.2	lincRNA	LINC00466	0	7.83132	0	5.93813	0	3.19793	5.18034	0.0872472	NO
chr1	63786555	63790112	3558	-	HAVANA	ENSG00000230798.1	antisense	RP4-792G4.2	20.4521	0	48.6148	12.8659	15.0622	4.4771	-2.43758	0.0396691	DOWN
chr1	63788730	63790797	2068	+	HAVANA	ENSG00000187140.4	protein_coding	FOXD3	10.6707	5.22088	13.8899	10.8866	9.82315	0.639586	-1.59048	0.334447	NO
chr1	63833261	63904233	70973	+	HAVANA	ENSG00000088035.11	protein_coding	ALG6	90.7008	190.562	80.7353	177.154	140.798	127.278	0.677741	0.136973	NO
chr1	63906441	64059392	152952	-	HAVANA	ENSG00000142856.12	protein_coding	ITGB3BP	139.608	415.06	301.238	499.792	266.535	412.533	0.960306	0.00115252	NO
chr1	63989043	64038364	49322	+	HAVANA	ENSG00000203965.8	protein_coding	EFCAB7	45.3504	78.3132	27.7799	110.845	8.51339	84.4253	2.00768	0.00149674	UP
chr1	64058947	64125916	66970	+	HAVANA	ENSG00000079739.11	protein_coding	PGM1	116.488	88.7549	173.624	97.9791	112.639	90.1816	-0.51622	0.255914	NO
chr1	64239693	64647181	407489	+	HAVANA	ENSG00000185483.7	protein_coding	ROR1	58.6887	420.281	57.296	446.349	103.47	548.125	2.72427	6.23515e-22	UP
chr1	64560125	64636980	76856	-	HAVANA	ENSG00000223949.2	antisense	RP11-24J23.2	14.2276	0	1.73624	8.90719	2.61951	4.4771	0.0244426	0.99216	NO
chr1	64669310	64733051	63742	+	HAVANA	ENSG00000177414.9	protein_coding	UBE2U	0	28.7148	0	3.95875	0.654876	0	3.9165	0.114653	NO
chr1	64936428	65158741	222314	+	HAVANA	ENSG00000158966.9	protein_coding	CACHD1	92.4792	529.919	81.6034	412.7	195.153	761.107	2.26179	2.56686e-18	UP
chr1	65210778	65298915	88138	+	HAVANA	ENSG00000162437.10	protein_coding	RAVER2	135.162	261.044	158.866	274.143	121.807	305.722	1.0242	0.00145118	UP
chr1	65298912	65432187	133276	-	HAVANA	ENSG00000162434.7	protein_coding	JAK1	189.405	326.305	226.58	262.267	161.1	253.276	0.546522	0.0966467	NO
chr1	65437908	65468159	30252	-	HAVANA	ENSG00000226891.2	lincRNA	RP11-182I10.3	0.889223	23.4939	2.60436	49.4844	0	37.7356	5.30588	2.83486e-05	UP
chr1	65469153	65469770	618	-	HAVANA	ENSG00000272506.1	lincRNA	RP4-535B20.4	0	0	1.73624	0.989688	0	0	0.208769	NA	NO
chr1	65488651	65488757	107	-	ENSEMBL	ENSG00000212257.1	snRNA	RNU6-1176P	0	0	0	0.989688	0	2.55834	2.94902	NA	NO
chr1	65523438	65523525	88	-	ENSEMBL	ENSG00000265996.1	miRNA	MIR3671	0	0	3.47248	0	0	0.639586	0.470601	NA	NO
chr1	65613232	65697828	84597	+	HAVANA	ENSG00000162433.10	protein_coding	AK4	190.294	138.353	210.953	162.309	143.418	174.607	-0.175529	0.686994	NO
chr1	65713902	65881552	167651	+	HAVANA	ENSG00000116675.11	protein_coding	DNAJC6	100.482	289.759	102.438	436.452	125.736	452.187	1.82844	2.39599e-10	UP
chr1	65745139	65772204	27066	-	HAVANA	ENSG00000229294.1	antisense	RP5-1044H5.1	0	23.4939	0	23.7525	2.61951	39.6543	5.58502	0.00017378	UP
chr1	65886248	66107242	220995	+	HAVANA	ENSG00000116678.14	protein_coding	LEPR	48.0181	234.939	77.2628	139.546	27.5048	111.928	1.71471	0.000187243	UP
chr1	66258197	66840259	582063	+	HAVANA	ENSG00000184588.13	protein_coding	PDE4B	0	44.3775	11.2856	95.01	11.1329	106.171	3.79555	3.10385e-07	UP
chr1	66999066	67213982	214917	+	HAVANA	ENSG00000118473.17	protein_coding	SGIP1	0	41.767	0	11.8763	1.96463	3.83752	4.83477	0.00779892	UP
chr1	67218142	67244470	26329	+	HAVANA	ENSG00000152760.5	protein_coding	TCTEX1D1	0	0	0.868121	0	0	0	-0.343706	NA	NO
chr1	67278568	67390570	112003	-	HAVANA	ENSG00000152763.12	protein_coding	WDR78	11.5599	67.8714	14.7581	78.1853	32.0889	60.7607	1.92619	0.00466406	UP
chr1	67390578	67454302	63725	+	HAVANA	ENSG00000198160.10	protein_coding	MIER1	133.383	402.008	164.943	464.164	140.144	396.543	1.52686	1.0425e-08	UP
chr1	67465015	67519782	54768	-	HAVANA	ENSG00000116704.6	protein_coding	SLC35D1	33.7905	180.12	39.0655	126.68	52.3901	168.851	1.92066	8.77924e-06	UP
chr1	67557848	67697536	139689	-	HAVANA	ENSG00000203963.7	protein_coding	C1orf141	0	2.61044	0	9.89688	5.23901	2.55834	3.16222	0.262155	NO
chr1	67632083	67725662	93580	+	HAVANA	ENSG00000162594.10	protein_coding	IL23R	0.889223	10.4418	0	1.97938	0	0	2.53313	NA	NO
chr1	67733284	67733409	126	-	ENSEMBL	ENSG00000252116.1	snRNA	RNU4ATAC4P	0	2.61044	0	0	0	0	1.52434	NA	NO
chr1	67773047	67862583	89537	+	HAVANA	ENSG00000081985.6	protein_coding	IL12RB2	1.77845	15.6626	2.60436	34.6391	7.85852	55.644	3.20363	0.00159691	UP
chr1	67873493	67896098	22606	-	HAVANA	ENSG00000142864.10	protein_coding	SERBP1	3353.26	1253.01	3797.16	1325.19	2434.18	950.425	-1.43202	1.37393e-19	DOWN
chr1	67882897	67883001	105	+	ENSEMBL	ENSG00000223263.1	snRNA	RNU6-387P	0	0	0	2.96906	0	1.91876	3.32285	NA	NO
chr1	68150744	68154021	3278	+	HAVANA	ENSG00000116717.7	protein_coding	GADD45A	224.974	107.028	195.327	71.2575	108.709	24.9439	-1.54575	0.000206528	DOWN
chr1	68167149	68299150	132002	-	HAVANA	ENSG00000172380.5	protein_coding	GNG12	302.336	357.63	315.128	265.236	153.241	330.666	0.367554	0.326176	NO
chr1	68297986	68668670	370685	+	HAVANA	ENSG00000232284.3	antisense	GNG12-AS1	14.2276	99.1967	32.1205	156.371	43.8767	155.419	2.26581	1.95356e-06	UP
chr1	68511645	68517314	5670	-	HAVANA	ENSG00000162595.4	protein_coding	DIRAS3	0	0	0	0	0	10.873	2.52929	NA	NO
chr1	68564142	68698803	134662	-	HAVANA	ENSG00000116729.9	protein_coding	WLS	232.977	464.658	178.833	337.484	345.775	516.146	0.82428	0.00223883	NO
chr1	68708157	68708738	582	-	HAVANA	ENSG00000229133.1	pseudogene	RPS7P4	0.889223	0	0	0.989688	0.654876	0	-0.363914	NA	NO
chr1	68939835	68962904	23070	-	HAVANA	ENSG00000024526.12	protein_coding	DEPDC1	438.387	216.666	413.226	213.773	217.419	129.196	-0.904117	0.00162751	NO
chr1	68944812	68949222	4411	+	HAVANA	ENSG00000233589.1	antisense	RP4-694A7.2	0	13.0522	5.20873	4.94844	3.92926	5.75627	1.5975	0.456036	NO
chr1	68962359	69004310	41952	+	HAVANA	ENSG00000234264.1	antisense	RP4-694A7.4	0	0	1.73624	2.96906	0.654876	12.1521	2.19589	0.465861	NO
chr1	69521581	69650686	129106	+	HAVANA	ENSG00000223883.1	lincRNA	RP11-424D14.1	0	5.22088	0.868121	1.97938	0	0.639586	2.95144	NA	NO
chr1	70034081	70617628	583548	+	HAVANA	ENSG00000033122.14	protein_coding	LRRC7	46.2396	130.522	39.9336	109.855	12.4427	70.994	1.80436	0.00068095	UP
chr1	70479665	70496905	17241	-	HAVANA	ENSG00000237919.1	antisense	RP11-181B18.1	0	0	0	0.989688	0	1.27917	2.56721	NA	NO
chr1	70610488	70671303	60816	-	HAVANA	ENSG00000066557.5	protein_coding	LRRC40	253.429	386.345	304.711	316.7	119.188	291.651	0.648748	0.0600955	NO
chr1	70671365	70718735	47371	+	HAVANA	ENSG00000116754.9	protein_coding	SRSF11	974.589	1430.52	1073.87	1219.3	779.303	1014.38	0.370924	0.0734492	NO
chr1	70684272	70686706	2435	-	HAVANA	ENSG00000228988.1	antisense	RP4-677H15.4	0	7.83132	0	0.989688	0	1.91876	4.17344	NA	NO
chr1	70726271	70820417	94147	-	HAVANA	ENSG00000118454.8	protein_coding	ANKRD13C	160.06	456.827	124.141	610.637	105.435	609.525	2.12246	4.96157e-14	UP
chr1	70820488	70851022	30535	+	HAVANA	ENSG00000197568.9	protein_coding	HHLA3	49.7965	33.9357	84.2078	38.5978	41.2572	26.223	-0.787482	0.247466	NO
chr1	70825245	70826120	876	-	HAVANA	ENSG00000226088.1	antisense	RP11-180O5.2	0	0	3.47248	0	0	0	-0.816728	NA	NO
chr1	70876901	70905534	28634	+	HAVANA	ENSG00000116761.7	protein_coding	CTH	105.818	107.028	80.7353	82.1441	39.2926	72.9128	0.311337	0.589344	NO
chr1	70910754	70911219	466	+	HAVANA	ENSG00000271992.1	lincRNA	RP11-42O15.3	31.1228	0	3.47248	2.96906	6.54876	3.19793	-1.88989	0.29412	NO
chr1	71172136	71252151	80016	+	HAVANA	ENSG00000229051.1	lincRNA	RP5-952N6.1	0	0	0	4.94844	0	0.639586	3.09988	NA	NO
chr1	71318036	71513491	195456	-	HAVANA	ENSG00000050628.16	protein_coding	PTGER3	0.889223	46.9879	0	10.8866	0	7.67503	5.91355	0.000549419	UP
chr1	71413062	71417176	4115	+	HAVANA	ENSG00000235782.1	antisense	RP3-333A15.1	0	15.6626	0	0	0	0	1.88765	0.657829	NO
chr1	71514538	71532867	18330	+	HAVANA	ENSG00000235079.1	antisense	ZRANB2-AS1	69.3594	46.9879	70.3178	60.371	30.1243	91.4608	0.278973	0.709904	NO
chr1	71528974	71546980	18007	-	HAVANA	ENSG00000132485.8	protein_coding	ZRANB2	850.097	822.288	869.857	568.081	462.998	758.549	0.017126	0.962931	NO
chr1	71547007	71955652	408646	+	HAVANA	ENSG00000229956.5	processed_transcript	ZRANB2-AS2	19.5629	174.899	13.0218	99.9585	19.6463	136.232	2.96082	8.19838e-10	UP
chr1	71861623	72748417	886795	-	HAVANA	ENSG00000172260.9	protein_coding	NEGR1	61.3564	104.418	45.1423	76.206	51.7352	39.0147	0.370294	0.572437	NO
chr1	72740235	72740842	608	+	HAVANA	ENSG00000233994.2	pseudogene	GDI2P2	0	0	0	0	2.61951	0	-0.731728	NA	NO
chr1	72767155	72767512	358	+	HAVANA	ENSG00000227207.2	pseudogene	RPL31P12	0	0	0	0	0	0.639586	1.41863	NA	NO
chr1	73214604	73364823	150220	-	HAVANA	ENSG00000225087.1	lincRNA	RP4-660H19.1	7.11379	2.61044	0.868121	5.93813	1.30975	0	-0.868517	0.777494	NO
chr1	73771853	73820934	49082	+	HAVANA	ENSG00000233973.1	lincRNA	RP4-598G3.1	0	2.61044	0	0	0	0	1.52434	NA	NO
chr1	74100899	74180897	79999	+	HAVANA	ENSG00000223479.3	lincRNA	RP4-788P17.1	0	0	0	0.989688	0	0	1.43089	NA	NO
chr1	74491699	74663871	172173	-	HAVANA	ENSG00000162620.11	protein_coding	LRRIQ3	18.6737	23.4939	25.1755	30.6803	3.92926	18.548	0.906582	0.399549	NO
chr1	74807263	74844486	37224	-	HAVANA	ENSG00000237324.2	antisense	RP11-439H8.4	0	2.61044	0	1.97938	3.27438	0.639586	2.31878	NA	NO
chr1	74935562	74978298	42737	-	HAVANA	ENSG00000162621.5	protein_coding	LRRC53	0	2.61044	0	6.92781	0	3.19793	4.75715	NA	NO
chr1	75033795	75139422	105628	-	HAVANA	ENSG00000178965.9	protein_coding	C1orf173	0	18.2731	0	2.96906	0	1.27917	4.92394	0.0733343	NO
chr1	75055419	75087403	31985	+	HAVANA	ENSG00000234497.1	antisense	RP4-612J11.1	0	5.22088	0.868121	1.97938	0	1.27917	3.27064	NA	NO
chr1	75164453	75165017	565	-	HAVANA	ENSG00000272864.1	lincRNA	RP11-17E13.2	0	0	0	0	0	1.27917	1.80816	NA	NO
chr1	75171170	75199092	27923	-	HAVANA	ENSG00000116791.9	protein_coding	CRYZ	123.602	80.9236	144.108	91.0513	92.3376	43.4918	-0.789912	0.0932731	NO
chr1	75198836	75232362	33527	+	HAVANA	ENSG00000162623.11	protein_coding	TYW3	343.24	138.353	289.952	168.247	217.419	149.663	-0.86288	0.00965156	NO
chr1	75588203	75589612	1410	-	HAVANA	ENSG00000261213.1	lincRNA	RP11-510C10.4	0	0	6.94497	0	0	0	-0.885923	NA	NO
chr1	75594119	75627218	33100	+	HAVANA	ENSG00000162624.10	protein_coding	LHX8	18.6737	49.5983	20.8349	16.8247	33.3987	17.9084	0.0363789	0.975127	NO
chr1	75667816	76076801	408986	-	HAVANA	ENSG00000137968.12	protein_coding	SLC44A5	144.054	668.272	98.0977	669.029	136.869	819.949	2.5233	1.15734e-25	UP
chr1	76107031	76107772	742	-	HAVANA	ENSG00000230863.2	pseudogene	RP4-595K12.2	0	0	0	0	0.654876	0	-0.361517	NA	NO
chr1	76175688	76189696	14009	-	HAVANA	ENSG00000178193.5	antisense	RP4-682C21.5	0.889223	0	0	0	0	1.27917	0.961854	NA	NO
chr1	76190036	76253260	63225	+	HAVANA	ENSG00000117054.9	protein_coding	ACADM	248.983	308.032	320.337	159.34	149.312	159.896	-0.199785	0.643835	NO
chr1	76251879	76260764	8886	+	HAVANA	ENSG00000137955.11	protein_coding	RABGGTB	398.372	381.124	339.435	198.927	384.412	252.636	-0.484457	0.110777	NO
chr1	76262567	76378923	116357	+	HAVANA	ENSG00000057468.6	protein_coding	MSH4	0	148.795	1.73624	39.5875	18.3365	63.319	4.79691	0.0148126	UP
chr1	76384558	76398116	13559	-	HAVANA	ENSG00000154007.6	protein_coding	ASB17	0	0	0	0	0	9.59379	2.49478	NA	NO
chr1	76477009	76485041	8033	+	HAVANA	ENSG00000225605.1	lincRNA	RP11-550H2.1	0	0	0	0	0.654876	1.27917	0.905206	NA	NO
chr1	76507376	76531913	24538	+	HAVANA	ENSG00000230027.1	lincRNA	RP11-550H2.2	0	0	0	0.989688	0	7.67503	3.56305	NA	NO
chr1	76540404	77100286	559883	+	HAVANA	ENSG00000184005.9	protein_coding	ST6GALNAC3	126.27	1033.73	131.086	1111.42	169.613	1387.9	3.04975	5.27758e-51	UP
chr1	76819268	76819931	664	-	HAVANA	ENSG00000223905.1	pseudogene	RP11-335E14.1	0	0	0	0	0	0.639586	1.41863	NA	NO
chr1	77102562	77103024	463	+	HAVANA	ENSG00000272855.1	lincRNA	RP5-1102E8.3	0	0	0	2.96906	0	0	2.06464	NA	NO
chr1	77165474	77166223	750	+	HAVANA	ENSG00000226415.1	pseudogene	TPI1P1	0	0	0	0	3.27438	3.19793	0.538576	NA	NO
chr1	77333126	77531396	198271	+	HAVANA	ENSG00000117069.10	protein_coding	ST6GALNAC5	24.8983	83.534	19.0987	84.1235	7.85852	88.2629	2.4376	9.49092e-05	UP
chr1	77533605	77544167	10563	+	HAVANA	ENSG00000230498.1	antisense	RP4-564M11.2	0	0	0	1.97938	0	0.639586	2.57794	NA	NO
chr1	77554675	77685115	130441	-	HAVANA	ENSG00000142892.10	protein_coding	PIGK	288.108	394.176	272.59	374.102	394.891	453.466	0.366082	0.194713	NO
chr1	77594768	77595384	617	+	HAVANA	ENSG00000226084.4	pseudogene	RP4-706A16.3	27.5659	7.83132	46.8785	10.8866	14.4073	3.19793	-2.04184	0.0484614	DOWN
chr1	77660510	77661080	571	+	HAVANA	ENSG00000228187.1	pseudogene	RP11-363H12.1	0	0	0	0.989688	0	0	1.43089	NA	NO
chr1	77747736	78025651	277916	+	HAVANA	ENSG00000154027.14	protein_coding	AK5	14.2276	31.3253	16.4943	30.6803	9.82315	26.223	1.14984	0.22624	NO
chr1	77811731	77815270	3540	-	HAVANA	ENSG00000233099.1	antisense	RP11-375A5.1	0	0	0	0	0	1.91876	2.04309	NA	NO
chr1	78028101	78149104	121004	-	HAVANA	ENSG00000036549.8	protein_coding	ZZZ3	283.662	895.38	228.316	1128.24	322.854	960.019	1.843	5.9092e-16	UP
chr1	78080554	78080637	84	+	ENSEMBL	ENSG00000251785.1	rRNA	RNA5SP20	0	0	0	0.989688	0	0	1.43089	NA	NO
chr1	78111009	78111301	293	+	ENSEMBL	ENSG00000243437.2	misc_RNA	RN7SL370P	0	0	1.73624	0.989688	0	0	0.208769	NA	NO
chr1	78161672	78225537	63866	-	HAVANA	ENSG00000077254.10	protein_coding	USP33	282.773	438.554	272.59	306.803	223.313	315.955	0.433289	0.148527	NO
chr1	78245309	78344106	98798	+	HAVANA	ENSG00000180488.10	protein_coding	FAM73A	110.264	281.927	164.075	265.236	150.622	278.859	0.969587	0.00313106	NO
chr1	78276507	78277621	1115	-	HAVANA	ENSG00000219201.3	pseudogene	RP11-181C21.4	0	2.61044	11.2856	1.97938	7.20364	0	-2.1371	0.438653	NO
chr1	78347033	78355224	8192	-	HAVANA	ENSG00000235927.2	antisense	NEXN-AS1	0	0	0.868121	3.95875	3.92926	12.1521	1.80456	0.517537	NO
chr1	78354198	78409580	55383	+	HAVANA	ENSG00000162614.14	protein_coding	NEXN	64.0241	125.301	125.009	79.175	70.0718	98.4962	0.260174	0.661073	NO
chr1	78409740	78444794	35055	-	HAVANA	ENSG00000162613.12	protein_coding	FUBP1	510.414	845.782	572.092	560.163	562.539	588.419	0.249097	0.371502	NO
chr1	78445226	78604133	158908	+	HAVANA	ENSG00000137960.5	protein_coding	GIPC2	16.8952	41.767	22.5712	39.5875	16.3719	35.1772	1.06749	0.194892	NO
chr1	78470030	78470238	209	-	HAVANA	ENSG00000273338.1	antisense	RP11-386I14.4	0.889223	0	8.68121	1.97938	2.61951	3.83752	-0.80625	0.781908	NO
chr1	78695283	78835149	139867	+	HAVANA	ENSG00000237413.1	processed_transcript	RP11-183M13.1	0	5.22088	0	6.92781	0	8.31462	5.53318	0.0474902	UP
chr1	78769568	79005434	235867	+	HAVANA	ENSG00000122420.5	protein_coding	PTGFR	0	13.0522	3.47248	18.8041	0.654876	3.19793	3.37422	0.0800949	NO
chr1	79085607	79111830	26224	+	HAVANA	ENSG00000137959.11	protein_coding	IFI44L	6.22456	0	7.81309	5.93813	0	0	-1.42643	0.656885	NO
chr1	79115481	79129763	14283	+	HAVANA	ENSG00000137965.6	protein_coding	IFI44	0	0	0	0	0	0.639586	1.41863	NA	NO
chr1	79355449	79472403	116955	-	HAVANA	ENSG00000162618.8	protein_coding	ELTD1	0	18.2731	0	0	0	0	1.95649	0.622497	NO
chr1	81000663	81050048	49386	-	HAVANA	ENSG00000224326.1	lincRNA	RP11-115A15.1	0	0	0	1.97938	0	2.55834	3.26916	NA	NO
chr1	81001440	81112473	111034	+	HAVANA	ENSG00000234184.1	lincRNA	RP5-887A10.1	0	0	0	0.989688	0	0	1.43089	NA	NO
chr1	81717474	81717781	308	+	ENSEMBL	ENSG00000223026.1	misc_RNA	RN7SKP247	0	0	0	1.97938	0	0	1.82679	NA	NO
chr1	81771845	82458120	686276	+	HAVANA	ENSG00000117114.15	protein_coding	LPHN2	202.743	913.653	196.195	881.812	292.73	906.933	1.98473	1.18453e-18	UP
chr1	82051626	82091398	39773	-	HAVANA	ENSG00000236676.1	antisense	RP5-837I24.4	0	0	5.20873	4.94844	0	1.91876	1.88055	NA	NO
chr1	82680904	82726817	45914	-	HAVANA	ENSG00000233290.1	lincRNA	RP11-147G16.1	0	2.61044	0	0.989688	0	0	2.28823	NA	NO
chr1	83368866	83632498	263633	+	HAVANA	ENSG00000230817.1	lincRNA	RP4-601K24.1	2.66767	33.9357	6.07685	84.1235	5.89389	100.415	3.87586	1.06535e-07	UP
chr1	83439565	83451891	12327	-	HAVANA	ENSG00000236268.1	lincRNA	RP11-170N11.1	0	7.83132	0	0.989688	0	5.11669	4.67903	NA	NO
chr1	84041459	84326706	285248	-	HAVANA	ENSG00000233008.1	lincRNA	RP11-475O6.1	0	18.2731	0	7.9175	6.54876	1.91876	4.13896	0.0729176	NO
chr1	84330711	84464833	134123	-	HAVANA	ENSG00000137941.12	protein_coding	TTLL7	79.1409	321.084	59.9004	139.546	30.1243	180.363	1.93914	1.8051e-06	UP
chr1	84481548	84484054	2507	-	HAVANA	ENSG00000229486.2	pseudogene	RP4-552O12.1	0	0	0	0	0.654876	0	-0.361517	NA	NO
chr1	84542014	84543614	1601	-	HAVANA	ENSG00000271576.1	lincRNA	RP11-486G15.2	34.6797	23.4939	15.6262	17.8144	31.4341	17.9084	-0.403894	0.693348	NO
chr1	84543745	84704181	160437	+	HAVANA	ENSG00000142875.15	protein_coding	PRKACB	104.039	569.076	91.1527	522.555	140.798	473.933	2.23163	9.87873e-16	UP
chr1	84764049	84855640	91592	+	HAVANA	ENSG00000203943.4	protein_coding	SAMD13	0	7.83132	21.703	12.8659	3.27438	32.6189	2.32029	0.12018	NO
chr1	84831111	84863514	32404	-	HAVANA	ENSG00000240520.1	pseudogene	UOX	0	0	0	3.95875	0	0	2.21323	NA	NO
chr1	84864215	84880701	16487	+	HAVANA	ENSG00000137976.7	protein_coding	DNASE2B	0	0	0	0.989688	0	0	1.43089	NA	NO
chr1	84944942	84963473	18532	+	HAVANA	ENSG00000117133.6	protein_coding	RPF1	206.3	75.7027	272.59	111.835	258.021	131.755	-1.21866	0.000428861	DOWN
chr1	84964008	84972248	8241	-	HAVANA	ENSG00000174021.6	protein_coding	GNG5	1027.05	516.867	962.746	444.37	741.975	210.424	-1.30914	8.19418e-08	DOWN
chr1	84971974	85031877	59904	+	HAVANA	ENSG00000122432.12	pseudogene	SPATA1	34.6797	13.0522	19.0987	50.4741	7.85852	36.4564	0.86061	0.405341	NO
chr1	85015289	85040163	24875	-	HAVANA	ENSG00000117151.8	protein_coding	CTBS	171.62	78.3132	108.515	104.907	50.4255	65.8774	-0.245034	0.673171	NO
chr1	85109390	85156486	47097	-	HAVANA	ENSG00000117155.12	protein_coding	SSX2IP	272.102	388.955	335.095	183.092	189.259	183.561	-0.135081	0.751091	NO
chr1	85258751	85258882	132	-	ENSEMBL	ENSG00000251899.1	miRNA	AC104169.1	0	0	0	1.97938	0	0	1.82679	NA	NO
chr1	85277285	85358896	81612	-	HAVANA	ENSG00000171517.5	protein_coding	LPAR3	99.593	159.237	102.438	158.35	59.5938	203.388	1.02899	0.0168046	UP
chr1	85391268	85462796	71529	-	HAVANA	ENSG00000153898.8	protein_coding	MCOLN2	45.3504	250.602	82.4715	237.525	166.993	187.399	1.36068	0.00308179	UP
chr1	85464830	85598821	133992	+	HAVANA	ENSG00000162643.8	protein_coding	WDR63	26.6767	62.6505	17.3624	55.4225	28.1597	56.2836	1.29492	0.0571582	NO
chr1	85483765	85514182	30418	-	HAVANA	ENSG00000055732.8	protein_coding	MCOLN3	35.5689	120.08	22.5712	76.206	43.8767	65.2378	1.34758	0.0212715	UP
chr1	85622556	85666729	44174	-	HAVANA	ENSG00000097096.8	protein_coding	SYDE2	51.575	174.899	129.35	183.092	82.5144	190.597	1.13822	0.00630773	UP
chr1	85715639	85725355	9717	-	HAVANA	ENSG00000162642.9	protein_coding	C1orf52	269.435	229.719	202.272	149.443	206.941	98.4962	-0.583289	0.114745	NO
chr1	85731931	85742773	10843	-	HAVANA	ENSG00000142867.8	protein_coding	BCL10	90.7008	28.7148	111.12	43.5463	45.8414	29.421	-1.19632	0.0450549	DOWN
chr1	85742398	85913807	171410	+	HAVANA	ENSG00000223653.1	antisense	RP11-131L23.1	18.6737	104.418	49.4829	69.2781	41.9121	84.4253	1.28184	0.0391195	UP
chr1	85784164	86043933	259770	-	HAVANA	ENSG00000153904.14	protein_coding	DDAH1	311.228	550.803	232.656	350.349	206.941	436.837	0.832663	0.0018529	NO
chr1	85932978	85933343	366	+	HAVANA	ENSG00000273264.1	lincRNA	RP11-131L23.2	0	0	0	0.989688	0	0	1.43089	NA	NO
chr1	86044183	86044425	243	-	HAVANA	ENSG00000272691.1	lincRNA	RP11-290M5.4	0	0	0	0.989688	0	1.27917	2.56721	NA	NO
chr1	86046444	86049645	3202	+	HAVANA	ENSG00000142871.11	protein_coding	CYR61	352.132	140.964	148.449	113.814	320.889	150.942	-0.929593	0.0079363	NO
chr1	86115106	86174116	59011	-	HAVANA	ENSG00000117174.6	protein_coding	ZNHIT6	230.309	391.566	259.568	407.751	178.126	448.989	0.920002	0.00126047	NO
chr1	86194916	86622626	427711	-	HAVANA	ENSG00000171502.10	protein_coding	COL24A1	30.2336	143.574	26.0436	156.371	17.0268	68.4357	2.28318	3.27199e-06	UP
chr1	86495537	86496272	736	+	HAVANA	ENSG00000229505.1	pseudogene	RP4-682E18.1	0	0	0	0	0	2.55834	2.21214	NA	NO
chr1	86814344	86862023	47680	-	HAVANA	ENSG00000122417.11	protein_coding	ODF2L	184.069	480.321	92.889	337.484	92.9925	264.149	1.58175	5.78484e-08	UP
chr1	86889769	86922241	32473	+	HAVANA	ENSG00000137975.7	protein_coding	CLCA2	0	0	0	1.97938	0	0	1.82679	NA	NO
chr1	86934051	86965972	31922	+	HAVANA	ENSG00000016490.11	protein_coding	CLCA1	0	10.4418	0	0	0	0	1.74652	NA	NO
chr1	87036864	87158886	122023	-	HAVANA	ENSG00000236915.1	antisense	RP4-651E10.4	5.33534	0	1.73624	30.6803	0	2.55834	2.47262	0.258052	NO
chr1	87099956	87121059	21104	+	HAVANA	ENSG00000153923.6	pseudogene	CLCA3P	5.33534	0	0	4.94844	0	0	0.155062	NA	NO
chr1	87169185	87170145	961	-	HAVANA	ENSG00000261737.1	antisense	RP4-612B15.3	0	0	1.73624	0	2.61951	0	-2.52927	NA	NO
chr1	87170259	87213867	43609	+	HAVANA	ENSG00000097033.10	protein_coding	SH3GLB1	329.013	294.98	369.82	260.288	171.578	228.332	-0.084022	0.83037	NO
chr1	87250596	87251150	555	+	HAVANA	ENSG00000230721.1	pseudogene	RP4-612B15.2	0	0	0	0.989688	0	0	1.43089	NA	NO
chr1	87328132	87380107	51976	-	HAVANA	ENSG00000183291.11	protein_coding	2024-09-15	1093.74	730.923	889.824	670.019	808.772	459.862	-0.602353	0.0049879	NO
chr1	87380331	87602334	222004	+	HAVANA	ENSG00000153936.12	protein_coding	HS2ST1	22.2306	629.116	54.6916	807.585	141.453	932.516	3.73738	5.49355e-29	UP
chr1	87397882	87400574	2693	-	HAVANA	ENSG00000267734.1	lincRNA	RP4-604K5.3	0	46.9879	0.868121	2.96906	0	10.873	5.5369	0.00244297	UP
chr1	87409368	87410425	1058	-	HAVANA	ENSG00000224198.1	antisense	RP4-604K5.2	0	0	0	0.989688	0	10.2334	3.63501	NA	NO
chr1	87794151	87814606	20456	+	HAVANA	ENSG00000143013.8	protein_coding	LMO4	358.357	214.056	368.083	220.7	284.871	205.947	-0.646392	0.0293008	NO
chr1	87819207	87837338	18132	-	HAVANA	ENSG00000227290.1	lincRNA	RP4-544H6.2	0	0	0	4.94844	1.30975	7.67503	3.11689	NA	NO
chr1	89003196	89150887	147692	-	HAVANA	ENSG00000237505.2	antisense	RP11-76N22.2	26.6767	96.5862	13.8899	48.4947	5.89389	49.8877	2.22187	0.00120588	UP
chr1	89149905	89301938	152034	+	HAVANA	ENSG00000065243.14	protein_coding	PKN2	397.483	1156.42	434.929	1135.17	448.59	1094.33	1.40164	6.64015e-13	UP
chr1	89318615	89357627	39013	-	HAVANA	ENSG00000137947.7	protein_coding	GTF2B	328.123	187.952	309.919	206.845	326.128	197.632	-0.700521	0.0192258	NO
chr1	89401456	89458636	57181	-	HAVANA	ENSG00000137944.12	protein_coding	CCBL2	152.057	305.421	184.042	244.453	235.756	255.195	0.498169	0.15791	NO
chr1	89472349	89488577	16229	-	HAVANA	ENSG00000117226.7	protein_coding	GBP3	0	0	0	1.97938	0	4.4771	3.57557	NA	NO
chr1	89518002	89531043	13042	-	HAVANA	ENSG00000117228.9	protein_coding	GBP1	0.889223	2.61044	6.94497	0	0	0	-1.02607	NA	NO
chr1	89569968	89570450	483	-	HAVANA	ENSG00000234518.1	pseudogene	PTGES3P1	119.156	10.4418	154.526	26.7216	30.7792	8.9542	-2.53518	3.48515e-05	DOWN
chr1	89571815	89616139	44325	-	HAVANA	ENSG00000162645.8	protein_coding	GBP2	0	0	0.868121	0	0	0	-0.343706	NA	NO
chr1	89646831	89664615	17785	-	HAVANA	ENSG00000162654.8	protein_coding	GBP4	0	0	0	0	2.61951	0.639586	-0.101272	NA	NO
chr1	89790205	89800563	10359	+	HAVANA	ENSG00000233235.1	pseudogene	RP5-908D6.1	0	0	0	0	0.654876	0	-0.361517	NA	NO
chr1	89829617	89852020	22404	+	HAVANA	ENSG00000183347.13	protein_coding	GBP6	0	0	0	1.97938	0	0	1.82679	NA	NO
chr1	89873238	89891802	18565	+	HAVANA	ENSG00000225492.2	pseudogene	GBP1P1	0	0	7.81309	0.989688	6.54876	3.19793	-1.02536	0.738021	NO
chr1	89990395	90063423	73029	+	HAVANA	ENSG00000197147.8	protein_coding	LRRC8B	128.937	328.915	156.262	298.886	120.497	298.687	1.19674	9.22517e-05	UP
chr1	90048800	90098453	49654	-	HAVANA	ENSG00000231999.2	antisense	RP5-1007M22.2	24.8983	28.7148	28.648	33.6494	36.6731	63.319	0.42374	0.60564	NO
chr1	90095284	90141945	46662	+	HAVANA	ENSG00000230735.1	sense_intronic	RP11-413E1.4	0	0	0	4.94844	6.54876	2.55834	1.70653	NA	NO
chr1	90098699	90398809	300111	+	HAVANA	ENSG00000271949.1	protein_coding	RP11-302M6.4	6.22456	13.0522	0	7.9175	1.96463	4.4771	2.21096	0.272778	NO
chr1	90285733	90286427	695	-	HAVANA	ENSG00000272931.1	lincRNA	RP5-943J3.2	1.77845	0	0	7.9175	0	1.27917	2.92738	NA	NO
chr1	90286573	90402170	115598	+	HAVANA	ENSG00000171492.10	protein_coding	LRRC8D	68.4702	26.1044	50.351	26.7216	61.5584	8.31462	-1.71488	0.0198339	DOWN
chr1	90459152	90459880	729	-	HAVANA	ENSG00000228175.2	pseudogene	GEMIN8P4	0	0	1.73624	0	0.654876	0	-1.5799	NA	NO
chr1	90460671	90501090	40420	+	HAVANA	ENSG00000162664.12	protein_coding	ZNF326	266.767	399.397	364.611	317.69	247.543	272.464	0.167645	0.629052	NO
chr1	90976467	90999029	22563	-	HAVANA	ENSG00000229201.1	lincRNA	RP5-827O9.1	0	0	0	0	0	0.639586	1.41863	NA	NO
chr1	91177096	91182794	5699	-	HAVANA	ENSG00000143032.7	protein_coding	BARHL2	7.11379	33.9357	41.6698	32.6597	28.1597	6.39586	-0.160606	0.899689	NO
chr1	91248543	91317207	68665	-	HAVANA	ENSG00000233593.2	lincRNA	RP4-665J23.1	54.2426	107.028	47.7467	86.1028	47.1511	92.74	0.935557	0.0708165	NO
chr1	91317316	91319843	2528	+	HAVANA	ENSG00000225446.1	lincRNA	RP4-665J23.2	0	0	0	0	3.92926	0	-0.769745	NA	NO
chr1	91326107	91328477	2371	-	HAVANA	ENSG00000272094.1	lincRNA	RP4-665J23.4	0	0	0	2.96906	4.58414	1.27917	1.54836	NA	NO
chr1	91358549	91359169	621	-	HAVANA	ENSG00000232882.1	pseudogene	PHKA1P1	0.889223	0	1.73624	1.97938	0.654876	0	-1.07562	NA	NO
chr1	91380859	91487829	106971	-	HAVANA	ENSG00000122482.16	protein_coding	ZNF644	230.309	984.135	289.952	980.781	328.748	1172.36	1.89242	1.81939e-20	UP
chr1	91726323	91870426	144104	-	HAVANA	ENSG00000162669.11	protein_coding	HFM1	97.8146	214.056	102.438	156.371	2417.8	156.699	-0.438228	0.798555	NO
chr1	91966408	91991321	24914	+	HAVANA	ENSG00000097046.8	protein_coding	CDC7	275.659	339.357	325.545	313.731	261.951	334.503	0.198863	0.542065	NO
chr1	92100568	92109639	9072	+	HAVANA	ENSG00000203914.3	pseudogene	HSP90B3P	0	0	1.73624	0.989688	8.51339	0	-1.4262	NA	NO
chr1	92145902	92371892	225991	-	HAVANA	ENSG00000069702.6	protein_coding	TGFBR3	96.0361	187.952	97.2296	257.319	189.259	340.899	1.07176	0.00129331	UP
chr1	92414928	92479983	65056	+	HAVANA	ENSG00000137948.14	protein_coding	BRDT	0	0	0	8.90719	0.654876	0.639586	2.42325	NA	NO
chr1	92495539	92529093	33555	+	HAVANA	ENSG00000172031.6	protein_coding	EPHX4	12.4491	15.6626	27.7799	25.7319	11.1329	19.1876	0.331983	0.774484	NO
chr1	92540090	92540968	879	-	HAVANA	ENSG00000230667.4	pseudogene	SETP18	0	0	0.868121	0	7.85852	0	-2.34741	NA	NO
chr1	92545862	92613393	67532	+	HAVANA	ENSG00000189195.5	protein_coding	BTBD8	2.66767	73.0923	9.54933	71.2575	10.478	38.3752	3.03947	0.000142544	UP
chr1	92632542	92650280	17739	+	HAVANA	ENSG00000069712.9	protein_coding	KIAA1107	6.22456	36.5461	4.34061	12.8659	0.654876	7.67503	2.45984	0.0655147	NO
chr1	92683497	92711370	27874	+	HAVANA	ENSG00000203910.4	protein_coding	C1orf146	0	2.61044	0	0.989688	0	8.31462	4.40681	NA	NO
chr1	92711959	92764544	52586	-	HAVANA	ENSG00000174842.12	protein_coding	GLMN	132.494	475.1	117.196	623.503	231.826	476.492	1.75541	1.08478e-08	UP
chr1	92764522	92867613	103092	+	HAVANA	ENSG00000122484.8	protein_coding	RPAP2	88.9223	404.618	207.481	660.122	230.517	628.713	1.74919	2.22326e-11	UP
chr1	92940319	92952433	12115	-	HAVANA	ENSG00000162676.7	protein_coding	GFI1	44.4612	20.8835	14.7581	4.94844	18.3365	5.75627	-1.44206	0.169206	NO
chr1	92974253	93257961	283709	-	HAVANA	ENSG00000067208.10	protein_coding	EVI5	218.749	984.135	205.745	1160.9	293.385	1168.52	2.21731	3.98542e-26	UP
chr1	93197557	93198814	1258	+	HAVANA	ENSG00000225505.1	pseudogene	RP11-330C7.3	0	0	0	3.95875	0	2.55834	3.61761	NA	NO
chr1	93297582	93307481	9900	+	HAVANA	ENSG00000122406.8	protein_coding	RPL5	8371.15	2707.02	10734.3	3239.25	8266.51	2141.33	-1.7697	1.24519e-32	DOWN
chr1	93307724	93427057	119334	-	HAVANA	ENSG00000154511.7	protein_coding	FAM69A	112.042	198.393	88.5484	289.979	131.63	234.728	1.12325	0.0020437	UP
chr1	93396253	93399655	3403	+	HAVANA	ENSG00000229052.2	pseudogene	RP11-386I23.1	0	0	0	1.97938	0	3.83752	3.48987	NA	NO
chr1	93544792	93604638	59847	+	HAVANA	ENSG00000143033.13	protein_coding	MTF2	462.396	626.505	443.61	616.575	451.865	516.146	0.366604	0.141119	NO
chr1	93615299	93646285	30987	-	HAVANA	ENSG00000117500.8	protein_coding	TMED5	442.833	268.875	416.698	279.092	373.934	216.18	-0.696029	0.0100457	NO
chr1	93645476	93744287	98812	+	HAVANA	ENSG00000122483.13	protein_coding	CCDC18	147.611	362.851	171.888	398.844	121.152	365.204	1.36949	1.31222e-06	UP
chr1	93656297	93656617	321	-	HAVANA	ENSG00000237003.1	pseudogene	RP4-612C19.1	0	0	0	0.989688	0	0	1.43089	NA	NO
chr1	93727743	93811582	83840	-	HAVANA	ENSG00000223745.3	processed_transcript	RP4-717I23.3	123.602	409.839	89.4165	381.03	88.4083	262.87	1.79615	1.91932e-09	UP
chr1	93811445	93835055	23611	+	HAVANA	ENSG00000117505.8	protein_coding	DR1	418.824	224.498	383.71	272.164	212.835	140.069	-0.660399	0.0268955	NO
chr1	93913688	94020218	106531	+	HAVANA	ENSG00000137942.12	protein_coding	FNBP1L	104.928	394.176	157.13	424.576	148.657	398.462	1.57998	2.07088e-08	UP
chr1	94027347	94312706	285360	-	HAVANA	ENSG00000137936.12	protein_coding	BCAR3	14.2276	180.12	46.8785	129.649	36.0182	175.886	2.41421	1.56533e-06	UP
chr1	94057756	94071130	13375	+	HAVANA	ENSG00000224093.1	antisense	RP5-1033H22.2	0	0	0	0.989688	0	5.75627	3.42217	NA	NO
chr1	94312730	94314495	1766	+	HAVANA	ENSG00000260464.1	lincRNA	RP4-561L24.3	0	0	0	0	0	1.27917	1.80816	NA	NO
chr1	94333373	94345474	12102	-	HAVANA	ENSG00000067334.9	protein_coding	DNTTIP2	256.096	133.132	444.478	135.587	314.341	97.2171	-1.46981	3.76215e-06	DOWN
chr1	94350761	94374966	24206	-	HAVANA	ENSG00000023909.5	protein_coding	GCLM	176.066	112.249	196.195	97.9791	127.046	188.678	-0.350848	0.475285	NO
chr1	94458393	94586688	128296	-	HAVANA	ENSG00000198691.7	protein_coding	ABCA4	0	2.61044	3.47248	8.90719	0	3.19793	3.27713	0.251898	NO
chr1	94614544	94740624	126081	-	HAVANA	ENSG00000137962.8	protein_coding	ARHGAP29	57.7995	190.562	52.0873	172.206	89.0632	186.759	1.49391	0.000183014	UP
chr1	94883933	94984222	100290	+	HAVANA	ENSG00000117528.7	protein_coding	ABCD3	199.186	386.345	219.635	406.762	261.296	423.406	0.843611	0.00181964	NO
chr1	94994781	95007356	12576	-	HAVANA	ENSG00000117525.9	protein_coding	F3	15.1168	13.0522	19.9668	7.9175	9.16827	8.31462	-0.564796	0.683441	NO
chr1	95086707	95089740	3034	-	HAVANA	ENSG00000235565.1	lincRNA	RP11-86H7.7	0	0	0	0	0	0.639586	1.41863	NA	NO
chr1	95104017	95285837	181821	-	HAVANA	ENSG00000224081.3	lincRNA	LINC01057	12.4491	151.405	22.5712	201.896	25.5402	136.871	3.02826	8.87761e-11	UP
chr1	95285898	95360802	74905	+	HAVANA	ENSG00000143036.12	protein_coding	SLC44A3	36.4582	62.6505	13.0218	32.6597	9.16827	22.3855	1.12635	0.169582	NO
chr1	95302304	95320982	18679	-	HAVANA	ENSG00000237416.2	processed_transcript	RP11-465K1.2	0	0	0.868121	4.94844	0	0	1.37604	NA	NO
chr1	95362507	95392834	30328	-	HAVANA	ENSG00000117519.11	protein_coding	CNN3	1095.52	391.566	1083.42	423.586	662.08	230.891	-1.45191	1.3498e-12	DOWN
chr1	95393122	95428826	35705	+	HAVANA	ENSG00000235501.1	antisense	RP4-639F20.1	45.3504	46.9879	54.6916	49.4844	29.4694	51.1669	0.238916	0.754909	NO
chr1	95439963	95538501	98539	-	HAVANA	ENSG00000172339.9	protein_coding	ALG14	64.9133	80.9236	26.9118	77.1956	91.0278	182.282	0.950152	0.0621193	NO
chr1	95527152	95533101	5950	+	HAVANA	ENSG00000230427.1	antisense	RP11-313A24.1	4.44612	13.0522	0	1.97938	0	1.27917	2.74971	0.310414	NO
chr1	95582894	95663163	80270	+	HAVANA	ENSG00000152078.5	protein_coding	TMEM56	0.889223	0	0	0	0	0	-0.262224	NA	NO
chr1	95583479	95712781	129303	+	HAVANA	ENSG00000271092.1	protein_coding	RP11-57H12.6	0	7.83132	0	16.8247	6.54876	30.0605	4.37093	0.0112451	UP
chr1	95628775	95699538	70764	-	HAVANA	ENSG00000226026.1	antisense	RP11-57H12.3	22.2306	41.767	24.3074	17.8144	5.23901	45.4106	1.14581	0.254832	NO
chr1	95708781	95729610	20830	-	HAVANA	ENSG00000228852.2	antisense	RP11-57H12.5	11.5599	0	13.8899	0.989688	9.16827	8.31462	-2.64477	0.155197	NO
chr1	95975672	96247898	272227	+	HAVANA	ENSG00000228971.2	lincRNA	RP11-286B14.1	0.889223	26.1044	0.868121	13.8556	0	5.75627	4.76244	0.00867587	UP
chr1	96403457	96488436	84980	+	HAVANA	ENSG00000237435.4	protein_coding	RP11-147C23.1	0	2.61044	0	8.90719	0	0.639586	4.21822	NA	NO
chr1	96691457	96691616	160	+	ENSEMBL	ENSG00000200800.1	snRNA	RNU1-130P	0	0	0.868121	0	0	0	-0.343706	NA	NO
chr1	96719625	96839681	120057	-	HAVANA	ENSG00000231987.1	lincRNA	RP5-898J17.1	0	5.22088	0	5.93813	0.654876	0	3.54736	NA	NO
chr1	96912486	96913874	1389	+	HAVANA	ENSG00000228502.1	pseudogene	EEF1A1P11	9.78146	0	11.2856	1.97938	1.30975	6.39586	-1.63349	0.475657	NO
chr1	97144430	97145176	747	-	HAVANA	ENSG00000137970.7	pseudogene	RP11-122C9.1	415.267	195.783	379.369	176.164	322.199	81.2274	-1.39466	1.26366e-05	DOWN
chr1	97187221	97289294	102074	+	HAVANA	ENSG00000117569.14	protein_coding	PTBP2	240.98	1320.88	202.272	1272.74	332.022	1502.39	2.42444	6.034e-34	UP
chr1	97543299	98386605	843307	-	HAVANA	ENSG00000188641.8	protein_coding	DPYD	45.3504	467.268	71.1859	415.669	69.4169	469.456	2.87479	4.53975e-22	UP
chr1	97561479	97788511	227033	+	HAVANA	ENSG00000232878.1	antisense	DPYD-AS1	0	13.0522	2.60436	19.7938	0	21.7459	5.23424	0.00321008	UP
chr1	98011257	98012514	1258	+	HAVANA	ENSG00000228057.1	pseudogene	SEC63P1	0	2.61044	0	0	0	0	1.52434	NA	NO
chr1	98262477	98263622	1146	+	HAVANA	ENSG00000235777.1	antisense	DPYD-AS2	0	0	0	0	0	3.19793	2.32394	NA	NO
chr1	98453556	98515419	61864	-	HAVANA	ENSG00000225206.4	lincRNA	MIR137HG	0	0	0	6.92781	0	1.27917	3.59678	NA	NO
chr1	98676303	98738214	61912	+	HAVANA	ENSG00000226053.1	lincRNA	RP5-1070A16.1	0	7.83132	0	0.989688	0	0.639586	3.6913	NA	NO
chr1	99127236	99226056	98821	+	HAVANA	ENSG00000162627.12	protein_coding	SNX7	180.512	232.329	129.35	168.247	124.427	201.47	0.482767	0.193266	NO
chr1	99355806	99470588	114783	-	HAVANA	ENSG00000117598.7	protein_coding	LPPR5	10.6707	7.83132	5.20873	6.92781	15.0622	14.0709	-0.0403126	0.981113	NO
chr1	99469832	99614408	144577	+	HAVANA	ENSG00000232825.1	antisense	RP5-896L10.1	0	0	0	5.93813	0	1.27917	3.50527	NA	NO
chr1	99729509	99775146	45638	+	HAVANA	ENSG00000117600.8	protein_coding	LPPR4	3.55689	23.4939	10.4175	16.8247	9.16827	5.75627	0.849223	0.561075	NO
chr1	99937971	99999571	61601	-	HAVANA	ENSG00000224445.2	lincRNA	RP11-413P11.1	0	7.83132	0	0	0	1.91876	3.5288	NA	NO
chr1	100111499	100160097	48599	+	HAVANA	ENSG00000099260.6	protein_coding	PALMD	2.66767	15.6626	9.54933	7.9175	0	4.4771	2.19545	0.250096	NO
chr1	100174259	100232187	57929	-	HAVANA	ENSG00000156869.8	protein_coding	FRRS1	6.22456	60.0401	8.68121	70.2678	28.1597	87.6233	2.57631	0.000213566	UP
chr1	100315640	100389579	73940	+	HAVANA	ENSG00000162688.11	protein_coding	AGL	249.872	242.771	246.546	207.834	191.224	154.14	-0.202767	0.582758	NO
chr1	100433939	100435420	1482	-	HAVANA	ENSG00000228084.1	antisense	RP5-884G6.2	3.55689	20.8835	0	3.95875	15.717	0.639586	1.43077	0.507303	NO
chr1	100435345	100492535	57191	+	HAVANA	ENSG00000117620.8	protein_coding	SLC35A3	118.267	266.265	154.526	274.143	113.949	311.478	1.15042	0.000364213	UP
chr1	100466193	100466295	103	-	ENSEMBL	ENSG00000202259.1	snRNA	RNU6-1318P	0	0	0	5.93813	0	0	2.28388	NA	NO
chr1	100496122	100501188	5067	+	HAVANA	ENSG00000261254.1	sense_overlapping	RP4-714D9.5	5.33534	23.4939	0	6.92781	0	12.7917	4.46504	0.0172484	UP
chr1	100503653	100548933	45281	+	HAVANA	ENSG00000156875.9	protein_coding	HIAT1	303.225	417.67	217.03	325.607	246.234	297.407	0.438256	0.139028	NO
chr1	100523546	100550027	26482	-	HAVANA	ENSG00000241073.1	antisense	RP4-714D9.2	8.89223	26.1044	2.60436	19.7938	27.5048	62.0398	1.78606	0.0538431	NO
chr1	100549119	100598511	49393	-	HAVANA	ENSG00000156876.8	protein_coding	SASS6	91.59	287.148	124.141	360.246	108.055	334.503	1.60428	6.43912e-08	UP
chr1	100598706	100616053	17348	+	HAVANA	ENSG00000122435.5	protein_coding	TRMT13	86.2547	174.899	101.57	145.484	77.9303	152.221	0.83235	0.0442694	NO
chr1	100614409	100643771	29363	-	HAVANA	ENSG00000122477.8	protein_coding	LRRC39	1.77845	28.7148	10.4175	43.5463	14.4073	29.421	2.18292	0.0309535	UP
chr1	100652475	100715390	62916	-	HAVANA	ENSG00000137992.10	protein_coding	DBT	67.581	203.614	137.163	185.072	143.418	211.703	0.837704	0.0389356	NO
chr1	100729565	100731676	2112	-	HAVANA	ENSG00000224616.1	antisense	RP11-305E17.6	0	7.83132	13.0218	0.989688	19.6463	3.83752	-1.26557	0.549774	NO
chr1	100731763	100758325	26563	+	HAVANA	ENSG00000137996.8	protein_coding	RTCA	221.417	156.626	210.953	180.123	216.109	152.861	-0.407082	0.261825	NO
chr1	100797360	100798173	814	-	HAVANA	ENSG00000215871.2	pseudogene	RP5-837M10.1	0	0	0	3.95875	0	0	2.21323	NA	NO
chr1	100810584	100985833	175250	+	HAVANA	ENSG00000079335.13	protein_coding	CDC14A	34.6797	253.213	66.8453	400.824	85.1339	289.732	2.38199	8.26168e-12	UP
chr1	100858589	100859582	994	-	HAVANA	ENSG00000234332.1	pseudogene	BCAS2P2	0	7.83132	1.73624	5.93813	0	1.91876	3.75174	0.19206	NO
chr1	100927955	100951553	23599	-	HAVANA	ENSG00000228086.1	antisense	RP5-837M10.4	0	5.22088	0	5.93813	7.20364	17.2688	3.58684	0.101779	NO
chr1	101003693	101007574	3882	+	HAVANA	ENSG00000181656.6	protein_coding	GPR88	1.77845	0	0	0.989688	0	0.639586	1.16025	NA	NO
chr1	101185298	101204601	19304	+	HAVANA	ENSG00000162692.6	protein_coding	VCAM1	0	0	1.73624	0	0	0	-0.707814	NA	NO
chr1	101337943	101361554	23612	-	HAVANA	ENSG00000162694.9	protein_coding	EXTL2	161.839	154.016	151.921	126.68	123.772	110.648	-0.166814	0.712733	NO
chr1	101360484	101360912	429	+	HAVANA	ENSG00000273204.1	antisense	RP4-549L20.3	5.33534	0	5.20873	0	5.23901	1.27917	-3.40447	0.234496	NO
chr1	101361632	101447309	85678	+	HAVANA	ENSG00000162695.7	protein_coding	SLC30A7	209.857	725.702	143.24	536.411	204.321	536.613	1.69169	6.98122e-12	UP
chr1	101455179	101491644	36466	-	HAVANA	ENSG00000117543.15	protein_coding	DPH5	169.842	294.98	258.7	238.515	166.339	200.83	0.308432	0.413808	NO
chr1	101455761	101457653	1893	+	ENSEMBL	ENSG00000269175.1	protein_coding	AC093157.1	12.4491	13.0522	13.8899	2.96906	18.3365	5.11669	-1.34595	0.339771	NO
chr1	101461029	101461816	788	+	HAVANA	ENSG00000235795.1	antisense	RP11-421L21.2	0.889223	0	3.47248	0.989688	5.89389	0	-2.85455	NA	NO
chr1	101491434	101552821	61388	+	HAVANA	ENSG00000233184.2	antisense	RP11-421L21.3	53.3534	143.574	34.7248	205.855	50.4255	189.317	1.97062	3.02103e-06	UP
chr1	101701239	101702084	846	-	HAVANA	ENSG00000225938.1	antisense	RP4-575N6.4	0	0	0.868121	0	0	0	-0.343706	NA	NO
chr1	101702444	101707074	4631	+	HAVANA	ENSG00000170989.8	protein_coding	S1PR1	31.1228	2.61044	16.4943	7.9175	19.6463	5.75627	-1.96318	0.10929	NO
chr1	101708714	101709305	592	+	HAVANA	ENSG00000260940.1	sense_overlapping	RP4-575N6.5	0	0	1.73624	0	1.30975	2.55834	-0.211778	NA	NO
chr1	101721830	101722172	343	+	HAVANA	ENSG00000228399.1	pseudogene	RP4-575N6.2	0.889223	7.83132	1.73624	0	1.96463	0	-2.08643	NA	NO
chr1	101788893	101855859	66967	+	HAVANA	ENSG00000231671.1	lincRNA	RP11-157N3.1	0	10.4418	0	6.92781	0	0.639586	4.7909	0.112762	NO
chr1	102251892	102254059	2168	-	HAVANA	ENSG00000183298.4	pseudogene	RP11-556K13.1	40.9043	31.3253	39.9336	22.7628	43.2218	9.59379	-1.12304	0.181829	NO
chr1	102268130	102462586	194457	-	HAVANA	ENSG00000118733.12	protein_coding	OLFM3	7.11379	2.61044	0	9.89688	0	1.91876	3.16324	0.24926	NO
chr1	102665295	102855186	189892	-	HAVANA	ENSG00000233359.1	lincRNA	RP11-202K23.1	0	2.61044	0	7.9175	0	1.27917	4.41378	NA	NO
chr1	103228878	103319398	90521	-	HAVANA	ENSG00000230864.1	lincRNA	RP5-936J12.1	0	0	2.60436	0	0	0	-0.776847	NA	NO
chr1	103342023	103574052	232030	-	HAVANA	ENSG00000060718.14	protein_coding	COL11A1	0	10.4418	0	6.92781	0.654876	1.91876	4.43924	0.104915	NO
chr1	103960701	104068105	107405	-	HAVANA	ENSG00000224613.2	antisense	RP11-153F1.1	0	91.3653	0	44.5359	1.30975	44.1314	6.87666	2.10243e-07	UP
chr1	104068313	104097861	29549	+	HAVANA	ENSG00000185946.11	protein_coding	RNPC3	32.012	208.835	73.7903	154.391	31.4341	131.115	1.92505	3.32635e-05	UP
chr1	104096437	104122156	25720	+	HAVANA	ENSG00000240038.2	protein_coding	AMY2B	13.3383	20.8835	0.868121	54.4328	18.9914	39.0147	2.06253	0.0569329	NO
chr1	106130197	106161580	31384	-	HAVANA	ENSG00000230768.3	lincRNA	RP11-251P6.1	0	5.22088	0	0.989688	1.30975	5.11669	3.19361	NA	NO
chr1	106433315	106434052	738	-	HAVANA	ENSG00000237897.2	pseudogene	RP11-90H3.2	0	0	0	0	0.654876	0	-0.361517	NA	NO
chr1	106434361	106436139	1779	+	HAVANA	ENSG00000232952.1	pseudogene	RP11-90H3.1	0.889223	0	7.81309	0.989688	0	0	-1.36383	NA	NO
chr1	106470246	106565834	95589	-	HAVANA	ENSG00000233047.1	lincRNA	RP11-24P14.1	0	13.0522	2.60436	0.989688	0	0.639586	2.43069	0.439104	NO
chr1	106615869	106627121	11253	+	HAVANA	ENSG00000237480.1	lincRNA	RP5-947P14.1	0	0	0.868121	0	0	0.639586	0.615914	NA	NO
chr1	107599267	107601916	2650	+	HAVANA	ENSG00000198890.6	protein_coding	PRMT6	180.512	96.5862	136.295	52.4534	127.046	46.6898	-1.24742	0.00382049	DOWN
chr1	107682629	108026080	343452	+	HAVANA	ENSG00000162631.14	protein_coding	NTNG1	5.33534	46.9879	12.1537	59.3813	10.478	46.0502	2.48329	0.00140818	UP
chr1	108047825	108048070	246	+	HAVANA	ENSG00000224550.1	pseudogene	RP11-270C12.3	0.889223	0	9.54933	0.989688	13.7524	2.55834	-2.35315	0.289184	NO
chr1	108113782	108507766	393985	-	HAVANA	ENSG00000134215.11	protein_coding	VAV3	25.7875	331.526	35.593	262.267	74.001	320.433	2.85323	6.61947e-14	UP
chr1	108507065	108537229	30165	+	HAVANA	ENSG00000230489.1	antisense	VAV3-AS1	0	0	0	5.93813	0	0.639586	3.208	NA	NO
chr1	108676658	108743471	66814	-	HAVANA	ENSG00000085491.11	protein_coding	SLC25A24	170.731	78.3132	172.756	188.041	57.6291	80.5878	-0.140975	0.799525	NO
chr1	108742548	108744113	1566	+	HAVANA	ENSG00000260879.1	antisense	RP11-483I13.5	0	0	3.47248	0.989688	4.58414	0	-1.94186	NA	NO
chr1	108815565	108918572	103008	+	HAVANA	ENSG00000241361.4	pseudogene	SLC25A24P1	0.889223	2.61044	0	1.97938	0	0	1.81962	NA	NO
chr1	108918421	109013624	95204	+	HAVANA	ENSG00000186086.12	protein_coding	NBPF6	0	0	0	0	0	0.639586	1.41863	NA	NO
chr1	109102711	109187522	84812	+	HAVANA	ENSG00000162636.11	protein_coding	FAM102B	135.162	114.859	144.976	177.154	56.9743	139.43	0.457129	0.350731	NO
chr1	109234945	109244425	9481	+	HAVANA	ENSG00000134186.7	protein_coding	PRPF38B	373.474	435.943	422.775	373.112	372.625	455.385	0.110417	0.725976	NO
chr1	109255279	109285365	30087	+	HAVANA	ENSG00000143107.4	protein_coding	FNDC7	0	13.0522	0	18.8041	5.89389	11.5125	4.51522	0.0176399	UP
chr1	109289296	109352148	62853	+	HAVANA	ENSG00000116266.6	protein_coding	STXBP3	200.075	412.449	205.745	260.288	166.993	192.515	0.523722	0.128405	NO
chr1	109309463	109310206	744	-	HAVANA	ENSG00000228076.2	pseudogene	RP11-475E11.2	0	0	0	0	0	1.27917	1.80816	NA	NO
chr1	109358520	109506106	147587	-	HAVANA	ENSG00000162641.14	protein_coding	AKNAD1	19.5629	70.4818	25.1755	101.938	65.4876	138.79	1.62553	0.00213369	UP
chr1	109417972	109477167	59196	+	HAVANA	ENSG00000121957.8	protein_coding	GPSM2	128.937	143.574	119.801	209.814	111.984	193.155	0.596299	0.133566	NO
chr1	109512836	109584850	72015	-	HAVANA	ENSG00000085433.11	protein_coding	WDR47	103.15	135.743	72.9222	150.433	70.0718	126.638	0.771202	0.0816563	NO
chr1	109534878	109535489	612	+	HAVANA	ENSG00000244716.2	pseudogene	RP11-20O24.4	48.9073	15.6626	45.1423	5.93813	9.82315	1.91876	-2.30829	0.0195039	DOWN
chr1	109572689	109572941	253	+	HAVANA	ENSG00000228665.2	pseudogene	RP11-20O24.1	0	0	0	0	0	0.639586	1.41863	NA	NO
chr1	109605108	109618624	13517	-	HAVANA	ENSG00000197780.5	protein_coding	TAF13	192.961	104.418	270.854	115.793	157.825	72.9128	-1.08257	0.00291609	DOWN
chr1	109630593	109633480	2888	-	HAVANA	ENSG00000273382.1	antisense	RP5-1065J22.8	16.006	5.22088	19.0987	22.7628	38.6377	28.7814	-0.477961	0.66558	NO
chr1	109632425	109639556	7132	+	HAVANA	ENSG00000215717.5	protein_coding	TMEM167B	100.482	23.4939	145.844	73.2369	122.462	37.7356	-1.54936	0.00206757	DOWN
chr1	109642815	109643241	427	+	HAVANA	ENSG00000270066.2	lincRNA	SCARNA2	2.66767	0	0	0	2.61951	0	-2.40365	NA	NO
chr1	109646157	109647388	1232	-	HAVANA	ENSG00000251484.3	pseudogene	RP5-1065J22.4	0.889223	0	0	0.989688	7.85852	8.9542	0.593372	0.857873	NO
chr1	109648573	109656479	7907	-	HAVANA	ENSG00000179902.8	protein_coding	C1orf194	2.66767	0	0	1.97938	4.58414	8.9542	0.788518	0.803151	NO
chr1	109656301	109749401	93101	+	HAVANA	ENSG00000116299.12	protein_coding	KIAA1324	0.889223	23.4939	0.868121	6.92781	9.16827	23.0251	2.81292	0.0568713	NO
chr1	109750416	109750470	55	-	ENSEMBL	ENSG00000238310.1	snRNA	RNU7-122P	0	0	0	0	0	0.639586	1.41863	NA	NO
chr1	109756540	109780791	24252	+	HAVANA	ENSG00000031698.8	protein_coding	SARS	343.24	114.859	440.137	167.257	404.059	196.353	-1.32356	4.87338e-06	DOWN
chr1	109792641	109818372	25732	+	HAVANA	ENSG00000143126.7	protein_coding	CELSR2	17.7845	18.2731	8.68121	15.835	11.7878	4.4771	-0.14943	0.921604	NO
chr1	109822178	109825808	3631	-	HAVANA	ENSG00000134222.12	protein_coding	PSRC1	104.039	62.6505	91.1527	57.4019	117.223	22.3855	-1.25684	0.0280479	DOWN
chr1	109834987	109849663	14677	-	HAVANA	ENSG00000221986.2	protein_coding	MYBPHL	0	7.83132	0	0	0	0	1.69087	NA	NO
chr1	109852192	109940573	88382	-	HAVANA	ENSG00000134243.7	protein_coding	SORT1	157.393	224.498	166.679	283.051	256.712	211.703	0.325843	0.406985	NO
chr1	109941653	109969062	27410	-	HAVANA	ENSG00000143106.8	protein_coding	PSMA5	794.076	339.357	676.266	366.184	828.419	312.118	-1.17358	2.80143e-07	DOWN
chr1	110009180	110024759	15580	+	HAVANA	ENSG00000143028.7	protein_coding	SYPL2	43.5719	52.2088	65.1091	53.4431	67.4523	49.8877	-0.16997	0.809857	NO
chr1	110026101	110035426	9326	+	HAVANA	ENSG00000162650.11	protein_coding	ATXN7L2	30.2336	18.2731	14.7581	10.8866	36.6731	21.1063	-0.659581	0.514572	NO
chr1	110036674	110045554	8881	+	HAVANA	ENSG00000174151.10	protein_coding	CYB561D1	9.78146	5.22088	12.1537	15.835	22.9207	13.4313	-0.400047	0.774136	NO
chr1	110046797	110052360	5564	-	HAVANA	ENSG00000181754.6	protein_coding	AMIGO1	4.44612	15.6626	12.1537	1.97938	28.8146	8.31462	-0.976011	0.521409	NO
chr1	110082494	110091028	8535	+	HAVANA	ENSG00000156097.8	protein_coding	GPR61	0	0	7.81309	0	0	0	-0.894483	NA	NO
chr1	110091233	110136975	45743	+	HAVANA	ENSG00000065135.7	protein_coding	GNAI3	276.548	234.939	408.885	269.195	332.022	165.653	-0.623973	0.0468633	NO
chr1	110138847	110140403	1557	+	HAVANA	ENSG00000225113.1	antisense	RP5-1160K1.3	0	0	0	0	0.654876	2.55834	1.26236	NA	NO
chr1	110141515	110141589	75	+	ENSEMBL	ENSG00000207709.2	miRNA	MIR197	0	0	0	0.989688	0	0	1.43089	NA	NO
chr1	110145889	110155679	9791	-	HAVANA	ENSG00000134183.7	protein_coding	GNAT2	0	0	0	2.96906	0	1.27917	3.12268	NA	NO
chr1	110158726	110174673	15948	+	HAVANA	ENSG00000116337.11	protein_coding	AMPD2	136.94	57.4296	128.482	74.2266	77.9303	64.5982	-0.752557	0.134557	NO
chr1	110193992	110194721	730	+	HAVANA	ENSG00000235045.2	pseudogene	RP5-1160K1.1	0	0	0	0	0	1.27917	1.80816	NA	NO
chr1	110198703	110208118	9416	+	HAVANA	ENSG00000168765.11	protein_coding	GSTM4	76.4732	15.6626	55.5598	20.7834	37.9828	3.19793	-2.35876	0.00263776	DOWN
chr1	110210644	110252171	41528	+	HAVANA	ENSG00000213366.8	protein_coding	GSTM2	27.5659	13.0522	17.3624	9.89688	10.478	3.83752	-1.10703	0.368	NO
chr1	110235739	110236364	626	-	HAVANA	ENSG00000260246.1	antisense	AC000032.2	0	0	1.73624	0	0	0	-0.707814	NA	NO
chr1	110254864	110318050	63187	+	HAVANA	ENSG00000134201.6	protein_coding	GSTM5	0	0	0	0	0	1.27917	1.80816	NA	NO
chr1	110276554	110284384	7831	-	HAVANA	ENSG00000134202.6	protein_coding	GSTM3	211.635	164.458	188.382	123.711	231.826	66.5169	-0.926878	0.0264047	NO
chr1	110370977	110414058	43082	+	HAVANA	ENSG00000228420.1	lincRNA	RP4-735C1.6	0	0	0	0	0.654876	0	-0.361517	NA	NO
chr1	110452864	110473614	20751	+	HAVANA	ENSG00000184371.9	protein_coding	CSF1	15.1168	15.6626	7.81309	6.92781	48.4609	15.3501	-0.645491	0.584718	NO
chr1	110527308	110566357	39050	+	HAVANA	ENSG00000168710.13	protein_coding	AHCYL1	970.143	381.124	888.956	414.679	556.645	422.766	-0.940576	0.000208551	NO
chr1	110574199	110617263	43065	+	HAVANA	ENSG00000143093.10	protein_coding	STRIP1	72.0271	52.2088	61.6366	49.4844	87.0986	86.3441	-0.253236	0.684208	NO
chr1	110602616	110613322	10707	-	HAVANA	ENSG00000156150.6	protein_coding	ALX3	1.77845	0	4.34061	1.97938	12.4427	4.4771	-1.45986	0.541208	NO
chr1	110625310	110652341	27032	+	HAVANA	ENSG00000258673.1	antisense	RP4-773N10.6	0	28.7148	0	3.95875	1.30975	6.39586	4.55147	0.0259541	UP
chr1	110655062	110656569	1508	+	HAVANA	ENSG00000186150.3	protein_coding	UBL4B	3.55689	0	0	0	0	1.27917	0.206	NA	NO
chr1	110693108	110744824	51717	+	HAVANA	ENSG00000197106.6	protein_coding	SLC6A17	0	13.0522	2.60436	4.94844	1.96463	8.31462	2.70007	0.193901	NO
chr1	110753965	110825722	71758	+	HAVANA	ENSG00000116396.9	protein_coding	KCNC4	41.7935	75.7027	18.2305	38.5978	30.1243	56.2836	0.944519	0.161148	NO
chr1	110828997	110881793	52797	-	HAVANA	ENSG00000227963.1	antisense	RP5-1074L1.1	56.9103	10.4418	17.3624	48.4947	85.7888	53.0856	-0.46728	0.61141	NO
chr1	110881128	110889299	8172	+	HAVANA	ENSG00000162775.10	protein_coding	RBM15	142.276	216.666	141.504	197.938	130.32	165.013	0.474173	0.20629	NO
chr1	110905470	110933704	28235	-	HAVANA	ENSG00000168679.13	protein_coding	SLC16A4	14.2276	86.1445	32.1205	126.68	51.0804	141.988	1.97463	9.76266e-05	UP
chr1	110912776	110915625	2850	+	HAVANA	ENSG00000273373.1	antisense	RP5-1074L1.4	36.4582	107.028	9.54933	129.649	45.8414	72.9128	1.90371	0.0034824	UP
chr1	110925441	110974982	49542	+	HAVANA	ENSG00000224699.4	antisense	LAMTOR5-AS1	37.3474	39.1566	35.593	75.2163	66.7974	84.4253	0.508798	0.439208	NO
chr1	110943871	110950564	6694	-	HAVANA	ENSG00000134248.9	protein_coding	LAMTOR5	419.713	193.172	438.401	163.298	477.405	108.73	-1.56991	1.43752e-07	DOWN
chr1	111136202	111174096	37895	-	HAVANA	ENSG00000177301.9	protein_coding	KCNA2	5.33534	0	0	0.989688	1.96463	0.639586	-1.20879	NA	NO
chr1	111196182	111199662	3481	-	HAVANA	ENSG00000259834.1	lincRNA	RP11-284N8.3	6.22456	0	4.34061	2.96906	3.27438	10.873	-0.561758	0.82011	NO
chr1	111214310	111217655	3346	-	HAVANA	ENSG00000177272.7	protein_coding	KCNA3	0	0	3.47248	0.989688	0	0	-0.115339	NA	NO
chr1	111390699	111391563	865	-	HAVANA	ENSG00000237415.2	pseudogene	NRBF2P3	0	0	1.73624	0	0	0	-0.707814	NA	NO
chr1	111415775	111442550	26776	+	HAVANA	ENSG00000143119.8	protein_coding	CD53	0	23.4939	0.868121	0.989688	0	3.19793	4.24823	0.0818101	NO
chr1	111478991	111484975	5985	-	HAVANA	ENSG00000261654.1	sense_overlapping	RP11-96K19.4	3.55689	10.4418	6.07685	7.9175	5.89389	5.11669	0.543371	0.772556	NO
chr1	111486089	111495470	9382	+	HAVANA	ENSG00000232811.1	antisense	RP11-96K19.2	0	2.61044	12.1537	9.89688	3.92926	19.1876	1.6329	0.376777	NO
chr1	111489807	111506701	16895	-	HAVANA	ENSG00000121931.11	protein_coding	LRIF1	72.9163	62.6505	96.3615	37.6081	59.5938	33.2585	-0.816773	0.177599	NO
chr1	111505924	111507271	1348	+	HAVANA	ENSG00000273010.1	antisense	RP11-96K19.5	1.77845	2.61044	6.07685	0	0	0	-1.36776	NA	NO
chr1	111550322	111558152	7831	-	HAVANA	ENSG00000225672.1	pseudogene	CCNT2P1	0	5.22088	0	0	0	1.27917	3.00527	NA	NO
chr1	111659955	111682838	22884	-	HAVANA	ENSG00000156171.10	protein_coding	DRAM2	233.866	169.678	183.174	196.948	86.4437	131.755	0.0906968	0.84775	NO
chr1	111682249	111727724	45476	+	HAVANA	ENSG00000134255.9	protein_coding	CEPT1	146.722	412.449	159.734	409.731	218.074	404.858	1.24013	1.09104e-05	UP
chr1	111727037	111727683	647	-	HAVANA	ENSG00000273221.1	antisense	RP5-1180E21.5	13.3383	0	13.8899	11.8763	26.1951	17.2688	-1.20489	0.381066	NO
chr1	111729796	111747157	17362	-	HAVANA	ENSG00000162777.12	protein_coding	DENND2D	0	0	0	1.97938	0	0.639586	2.57794	NA	NO
chr1	111743393	111786062	42670	+	HAVANA	ENSG00000064886.9	protein_coding	CHI3L2	0	18.2731	0	17.8144	0	5.11669	6.35284	0.00264807	UP
chr1	111833484	111863188	29705	+	HAVANA	ENSG00000134216.14	protein_coding	CHIA	0	0	0	0	0	0.639586	1.41863	NA	NO
chr1	111888910	111895635	6726	+	HAVANA	ENSG00000173947.9	protein_coding	PIFO	0	2.61044	6.07685	1.97938	5.89389	0	-1.47598	0.648547	NO
chr1	111895897	111910031	14135	-	HAVANA	ENSG00000234020.1	pseudogene	CHIAP3	0	0	0	4.94844	0	1.27917	3.40209	NA	NO
chr1	111925482	111934441	8960	-	HAVANA	ENSG00000227179.2	pseudogene	PGCP1	0	0	0	4.94844	0	1.27917	3.40209	NA	NO
chr1	111956936	111970399	13464	-	HAVANA	ENSG00000085465.11	protein_coding	OVGP1	17.7845	10.4418	0.868121	15.835	6.54876	17.9084	1.44808	0.320814	NO
chr1	111973668	111975690	2023	-	HAVANA	ENSG00000260948.1	sense_overlapping	RP11-552M11.8	6.22456	15.6626	4.34061	0.989688	7.85852	3.83752	-0.542565	0.785188	NO
chr1	111980136	111980659	524	+	HAVANA	ENSG00000233337.1	pseudogene	UBE2FP3	0	0	0	1.97938	0	4.4771	3.57557	NA	NO
chr1	111981260	111983986	2727	-	HAVANA	ENSG00000243960.1	sense_overlapping	RP11-552M11.4	8.00301	0	0.868121	13.8556	2.61951	15.9896	1.61953	0.424261	NO
chr1	111982512	111991998	9487	-	HAVANA	ENSG00000116455.9	protein_coding	WDR77	33.7905	44.3775	28.648	39.5875	26.8499	36.4564	0.43448	0.593323	NO
chr1	111991486	112005395	13910	+	HAVANA	ENSG00000116459.6	protein_coding	ATP5F1	1009.27	618.674	1303.05	562.143	1475.44	460.502	-1.20778	1.2799e-07	DOWN
chr1	112016414	112021134	4721	+	HAVANA	ENSG00000143110.7	protein_coding	C1orf162	0	2.61044	3.47248	4.94844	3.27438	4.4771	1.39331	0.613378	NO
chr1	112025970	112106584	80615	-	HAVANA	ENSG00000121933.13	protein_coding	ADORA3	0	0	5.20873	0.989688	0.654876	0.639586	-0.32113	NA	NO
chr1	112084840	112259313	174474	+	HAVANA	ENSG00000116473.10	protein_coding	RAP1A	183.18	746.585	258.7	668.039	124.427	628.713	1.90811	3.19685e-13	UP
chr1	112142277	112151345	9069	-	HAVANA	ENSG00000231346.1	lincRNA	RP5-836N10.1	0	0	0.868121	0	0	0	-0.343706	NA	NO
chr1	112190913	112192166	1254	-	HAVANA	ENSG00000215867.4	pseudogene	KRT18P57	0	0	0	0	0	2.55834	2.21214	NA	NO
chr1	112193053	112193159	107	-	ENSEMBL	ENSG00000201028.1	snRNA	RNU6-151P	0	0	0	0	0	1.27917	1.80816	NA	NO
chr1	112223252	112298446	75195	-	HAVANA	ENSG00000197852.8	protein_coding	FAM212B	20.4521	41.767	14.7581	48.4947	18.3365	55.0044	1.45266	0.0534944	NO
chr1	112282463	112290420	7958	+	HAVANA	ENSG00000227811.2	antisense	RP4-773A18.4	0	0	4.34061	1.97938	15.717	1.91876	-1.20605	0.656546	NO
chr1	112297867	112310638	12772	+	HAVANA	ENSG00000064703.7	protein_coding	DDX20	184.069	148.795	209.217	89.0719	168.303	93.3795	-0.804077	0.0439299	NO
chr1	112313284	112531777	218494	-	HAVANA	ENSG00000171385.5	protein_coding	KCND3	7.11379	57.4296	7.81309	29.6906	3.92926	37.096	2.72063	0.0020351	UP
chr1	112532392	112541464	9073	+	HAVANA	ENSG00000231437.3	lincRNA	RP11-88H9.2	0	0	4.34061	0	0	0	-0.842871	NA	NO
chr1	112719856	112903150	183295	-	HAVANA	ENSG00000231246.1	lincRNA	RP5-965F6.2	0	13.0522	0	18.8041	0	3.83752	6.09035	0.00635356	UP
chr1	112938803	113006078	67276	+	HAVANA	ENSG00000143079.10	protein_coding	CTTNBP2NL	60.4672	253.213	85.0759	167.257	73.3462	269.266	1.63678	1.78879e-05	UP
chr1	113009163	113072787	63625	+	HAVANA	ENSG00000134245.13	protein_coding	WNT2B	24.009	36.5461	20.8349	41.5669	26.1951	37.096	0.700839	0.398148	NO
chr1	113060421	113061063	643	-	HAVANA	ENSG00000273483.1	antisense	RP4-671G15.2	0.889223	26.1044	1.73624	0	1.96463	0.639586	-0.359899	0.897048	NO
chr1	113066140	113163447	97308	-	HAVANA	ENSG00000007341.14	protein_coding	ST7L	82.6978	292.369	112.856	441.401	183.365	409.975	1.63939	7.06869e-08	UP
chr1	113161795	113214241	52447	+	HAVANA	ENSG00000116489.8	protein_coding	CAPZA1	730.052	477.71	689.288	415.669	526.521	429.802	-0.542602	0.0248579	NO
chr1	113215763	113243368	27606	+	HAVANA	ENSG00000155363.14	protein_coding	MOV10	139.608	67.8714	149.317	144.494	197.773	143.907	-0.487143	0.262631	NO
chr1	113236310	113239243	2934	-	HAVANA	ENSG00000225075.1	antisense	RP11-426L16.3	0	0	0	9.89688	0	3.19793	4.24937	NA	NO
chr1	113243728	113250056	6329	-	HAVANA	ENSG00000155366.12	protein_coding	RHOC	136.051	73.0923	221.371	35.6288	172.233	42.2127	-1.87443	5.0872e-05	DOWN
chr1	113263041	113269857	6817	+	HAVANA	ENSG00000184599.9	protein_coding	FAM19A3	0	0	0	0	5.89389	1.27917	-0.165067	NA	NO
chr1	113362792	113393265	30474	-	HAVANA	ENSG00000215866.3	lincRNA	RP11-426L16.8	8.00301	36.5461	12.1537	27.7113	17.6817	22.3855	1.20412	0.229725	NO
chr1	113392650	113420493	27844	+	HAVANA	ENSG00000224167.1	lincRNA	RP3-522D1.1	0	0	6.07685	35.6288	16.3719	30.7001	1.68128	0.230427	NO
chr1	113433389	113433544	156	-	HAVANA	ENSG00000228040.1	pseudogene	RP3-522D1.2	0	0	0	1.97938	2.61951	0	1.10019	NA	NO
chr1	113454469	113499635	45167	-	HAVANA	ENSG00000155380.7	protein_coding	SLC16A1	1099.08	495.983	792.595	547.297	1501.63	878.152	-0.812083	0.000133715	NO
chr1	113499037	113542118	43082	+	HAVANA	ENSG00000226419.2	antisense	RP11-31F15.1	172.509	495.983	229.184	540.369	445.971	773.259	1.17356	5.99335e-06	UP
chr1	113550876	113589677	38802	+	HAVANA	ENSG00000236066.1	lincRNA	RP11-389O22.1	24.8983	190.562	39.9336	212.783	63.523	321.072	2.54138	4.88829e-12	UP
chr1	113554309	113615727	61419	-	HAVANA	ENSG00000238198.1	lincRNA	RP11-31F15.2	3.55689	60.0401	8.68121	95.9997	34.7085	147.105	3.06917	8.78767e-07	UP
chr1	113615831	113674882	59052	+	HAVANA	ENSG00000198799.7	protein_coding	LRIG2	64.9133	276.706	100.702	321.649	187.295	286.535	1.44	9.7599e-05	UP
chr1	113933371	114228545	295175	+	HAVANA	ENSG00000081026.14	protein_coding	MAGI3	165.396	1226.91	153.657	1259.87	358.217	1259.34	2.57082	7.77862e-24	UP
chr1	114239453	114302111	62659	-	HAVANA	ENSG00000116793.11	protein_coding	PHTF1	264.099	300.2	223.975	211.793	220.693	210.424	0.00914861	0.982259	NO
chr1	114304454	114355098	50645	-	HAVANA	ENSG00000081019.9	protein_coding	RSBN1	44.4612	164.458	96.3615	152.412	98.2315	111.928	0.879688	0.0751648	NO
chr1	114355001	114371793	16793	+	HAVANA	ENSG00000231128.1	antisense	RP5-1073O3.2	0	0	0	3.95875	0.654876	0.639586	2.27186	NA	NO
chr1	114356433	114414381	57949	-	HAVANA	ENSG00000134242.11	protein_coding	PTPN22	1.77845	10.4418	6.94497	5.93813	2.61951	8.31462	1.29508	0.489799	NO
chr1	114399257	114443859	44603	+	HAVANA	ENSG00000226167.1	antisense	AP4B1-AS1	7.11379	7.83132	9.54933	4.94844	3.27438	12.7917	0.38475	0.834798	NO
chr1	114420790	114430169	9380	-	HAVANA	ENSG00000188761.7	protein_coding	BCL2L15	0	2.61044	0	2.96906	0	6.39586	4.69904	NA	NO
chr1	114437370	114447823	10454	-	HAVANA	ENSG00000134262.8	protein_coding	AP4B1	43.5719	88.7549	49.4829	62.3503	92.9925	50.5273	0.140981	0.848205	NO
chr1	114447763	114456708	8946	+	HAVANA	ENSG00000118655.4	protein_coding	DCLRE1B	88.9223	52.2088	108.515	43.5463	111.984	20.4668	-1.52444	0.00663283	DOWN
chr1	114466622	114472114	5493	-	HAVANA	ENSG00000235527.2	antisense	RP5-1073O3.7	16.8952	2.61044	6.94497	10.8866	1.96463	3.19793	-0.277929	0.889398	NO
chr1	114471814	114520426	48613	+	HAVANA	ENSG00000163349.17	protein_coding	HIPK1	141.387	190.562	128.482	121.732	144.073	147.105	0.122902	0.788666	NO
chr1	114522063	114524876	2814	+	HAVANA	ENSG00000116774.7	protein_coding	OLFML3	11.5599	0	2.60436	1.97938	0	0	-1.66648	0.632738	NO
chr1	114631913	114696541	64629	-	HAVANA	ENSG00000134207.10	protein_coding	SYT6	23.1198	7.83132	12.1537	29.6906	4.58414	8.31462	0.292669	0.837077	NO
chr1	114749049	114804900	55852	-	HAVANA	ENSG00000232895.2	lincRNA	RP4-543J13.1	0	0	0	2.96906	0	1.27917	3.12268	NA	NO
chr1	114935399	115053781	118383	-	HAVANA	ENSG00000197323.6	protein_coding	TRIM33	192.072	720.481	230.052	642.307	290.11	724.011	1.56218	4.64464e-11	UP
chr1	115002556	115002982	427	+	HAVANA	ENSG00000226984.1	pseudogene	RP4-591B8.2	0	0	0	0	0	0.639586	1.41863	NA	NO
chr1	115010937	115011904	968	+	HAVANA	ENSG00000225650.2	pseudogene	EIF2S2P5	0	18.2731	0	0.989688	0	0	3.15853	0.35075	NO
chr1	115110178	115124260	14083	-	HAVANA	ENSG00000116752.5	protein_coding	BCAS2	338.794	253.213	323.809	139.546	425.015	163.734	-1.01513	0.0012799	DOWN
chr1	115125469	115213043	87575	-	HAVANA	ENSG00000175984.10	protein_coding	DENND2C	64.0241	174.899	54.6916	111.835	108.709	103.613	0.790843	0.117553	NO
chr1	115215719	115238239	22521	-	HAVANA	ENSG00000116748.15	protein_coding	AMPD1	0	2.61044	11.2856	0.989688	0	1.91876	2.234	0.496341	NO
chr1	115247090	115259515	12426	-	HAVANA	ENSG00000213281.4	protein_coding	NRAS	180.512	172.289	194.459	85.1131	130.975	53.0856	-0.862506	0.0485022	NO
chr1	115259534	115301297	41764	-	HAVANA	ENSG00000009307.11	protein_coding	CSDE1	2090.56	1096.38	1902.92	778.884	1469.54	633.19	-1.14692	1.77493e-10	DOWN
chr1	115270341	115270445	105	+	ENSEMBL	ENSG00000201900.1	misc_RNA	Y_RNA	0	0	0	0	0	0	1.82679	NA	NO
chr1	115312100	115323306	11207	-	HAVANA	ENSG00000052723.7	protein_coding	SIKE1	425.938	125.301	520.005	213.773	269.809	137.511	-1.32056	7.00812e-06	DOWN
chr1	115379848	115394074	14227	+	HAVANA	ENSG00000227970.1	pseudogene	NR1H5P	0	0	0	0.989688	0	0	1.43089	NA	NO
chr1	115397424	115537991	140568	+	HAVANA	ENSG00000198765.7	protein_coding	SYCP1	0	0	0	9.89688	0	1.27917	3.81443	NA	NO
chr1	115572415	115576941	4527	+	HAVANA	ENSG00000134200.2	protein_coding	TSHB	0	0	0	1.97938	0	0	1.82679	NA	NO
chr1	115590632	115632121	41490	-	HAVANA	ENSG00000134198.5	protein_coding	TSPAN2	78.2517	67.8714	25.1755	51.4638	16.3719	21.7459	0.410124	0.594694	NO
chr1	115642293	115645279	2987	+	HAVANA	ENSG00000233730.1	lincRNA	RP4-666F24.3	0	0	0	0.989688	0	0	1.43089	NA	NO
chr1	115825655	115910693	85039	+	HAVANA	ENSG00000228035.1	antisense	RP4-663N10.1	0	2.61044	2.60436	4.94844	0	0	1.69778	NA	NO
chr1	115828539	115880857	52319	-	HAVANA	ENSG00000134259.3	protein_coding	NGF	5.33534	5.22088	6.07685	5.93813	0	7.67503	1.37159	0.544978	NO
chr1	116184574	116240845	56272	+	HAVANA	ENSG00000173218.10	protein_coding	VANGL1	126.27	70.4818	156.262	98.9688	160.445	90.8212	-0.770924	0.0693631	NO
chr1	116242628	116311402	68775	-	HAVANA	ENSG00000118729.10	protein_coding	CASQ2	0	5.22088	0	3.95875	0	1.27917	4.37479	NA	NO
chr1	116378998	116386538	7541	-	HAVANA	ENSG00000177551.5	protein_coding	NHLH2	14.2276	7.83132	1.73624	2.96906	7.20364	7.67503	-0.0315541	0.987553	NO
chr1	116461997	116468529	6533	+	HAVANA	ENSG00000228127.1	lincRNA	RP11-12L8.1	0	0	0	2.96906	0	0	2.06464	NA	NO
chr1	116519119	116612675	93557	+	HAVANA	ENSG00000163393.8	protein_coding	SLC22A15	2.66767	96.5862	9.54933	115.793	32.7438	120.242	3.35292	9.77298e-07	UP
chr1	116556434	116560326	3893	-	HAVANA	ENSG00000237993.1	antisense	RP11-159M11.2	0	10.4418	0	0.989688	0	1.27917	4.15365	NA	NO
chr1	116654376	116677861	23486	+	HAVANA	ENSG00000173212.4	protein_coding	MAB21L3	0	0	0	0.989688	0	1.27917	2.56721	NA	NO
chr1	116915290	116952883	37594	+	HAVANA	ENSG00000163399.11	protein_coding	ATP1A1	592.223	331.526	561.674	345.401	1506.87	649.819	-0.92445	3.51693e-05	NO
chr1	116915890	116926718	10829	-	ENSEMBL	ENSG00000269279.1	protein_coding	AL136376.1	3.55689	15.6626	0	3.95875	0	14.7105	4.33423	0.0346632	UP
chr1	116934869	116961244	26376	-	HAVANA	ENSG00000203865.5	processed_transcript	ATP1A1OS	23.1198	15.6626	35.593	17.8144	59.5938	78.0295	-0.352316	0.683473	NO
chr1	116966346	117021464	55119	-	HAVANA	ENSG00000233154.1	lincRNA	RP4-655J12.4	9.78146	5.22088	0	7.9175	0	7.67503	3.97412	0.0957109	NO
chr1	117035645	117041834	6190	-	HAVANA	ENSG00000224950.1	lincRNA	RP5-1086K13.1	0	0	0	0	0	7.67503	2.45871	NA	NO
chr1	117057157	117113661	56505	-	HAVANA	ENSG00000116815.11	protein_coding	CD58	68.4702	182.731	66.8453	122.721	205.631	172.049	0.65671	0.168539	NO
chr1	117117031	117210375	93345	-	HAVANA	ENSG00000143061.13	protein_coding	IGSF3	72.9163	67.8714	55.5598	84.1235	86.4437	95.9379	0.222062	0.709862	NO
chr1	117297007	117311850	14844	+	HAVANA	ENSG00000116824.4	protein_coding	CD2	0	0	0	2.96906	2.61951	0	1.22105	NA	NO
chr1	117451771	117452153	383	-	HAVANA	ENSG00000272715.1	lincRNA	RP4-753F5.1	0	0	3.47248	0.989688	0	2.55834	1.66687	NA	NO
chr1	117452679	117532980	80302	+	HAVANA	ENSG00000134247.9	protein_coding	PTGFRN	192.961	109.638	98.9658	126.68	154.551	146.465	-0.164564	0.74067	NO
chr1	117544382	117579167	34786	+	HAVANA	ENSG00000134256.8	protein_coding	CD101	0.889223	7.83132	0	6.92781	2.61951	30.7001	3.91083	0.0246629	UP
chr1	117568104	117602112	34009	-	HAVANA	ENSG00000236137.1	antisense	RP11-27K13.3	10.6707	5.22088	2.60436	19.7938	14.4073	33.8981	1.11922	0.397372	NO
chr1	117602925	117650075	47151	+	HAVANA	ENSG00000116830.7	protein_coding	TTF2	247.204	229.719	245.678	243.463	308.447	299.326	-0.0526598	0.887373	NO
chr1	117653682	117665209	11528	-	HAVANA	ENSG00000134253.5	protein_coding	TRIM45	46.2396	54.8192	38.1973	29.6906	18.9914	28.1418	0.149444	0.865626	NO
chr1	117686209	117753556	67348	-	HAVANA	ENSG00000134258.12	protein_coding	VTCN1	0	5.22088	0	0.989688	0	1.27917	3.74812	NA	NO
chr1	117838142	117863958	25817	+	HAVANA	ENSG00000235202.1	lincRNA	RP11-39H13.1	0	2.61044	2.60436	0	0	0	-0.0278918	NA	NO
chr1	117907521	117908095	575	-	HAVANA	ENSG00000271427.1	lincRNA	RP11-188D8.1	9.78146	0	0	1.97938	0	1.27917	1.90784	NA	NO
chr1	117910071	118071494	161424	+	HAVANA	ENSG00000198162.8	protein_coding	MAN1A2	258.764	545.582	232.656	552.246	178.126	638.946	1.3928	8.73282e-08	UP
chr1	118092037	118092544	508	+	HAVANA	ENSG00000226755.2	pseudogene	VPS25P1	0	0	0	3.95875	0	0	2.21323	NA	NO
chr1	118148556	118170994	22439	+	HAVANA	ENSG00000183508.4	protein_coding	FAM46C	45.3504	20.8835	26.9118	43.5463	27.5048	24.9439	-0.152201	0.876996	NO
chr1	118406107	118472253	66147	-	HAVANA	ENSG00000196505.6	protein_coding	GDAP2	126.27	247.992	67.7135	223.669	26.8499	156.059	1.73306	3.3931e-05	UP
chr1	118472343	118509165	36823	+	HAVANA	ENSG00000065183.11	protein_coding	WDR3	329.013	203.614	325.545	209.814	287.491	145.826	-0.770879	0.0112165	NO
chr1	118496484	118727846	231363	-	HAVANA	ENSG00000155761.9	protein_coding	SPAG17	14.2276	62.6505	51.2191	56.4122	34.0536	49.2481	0.877976	0.234504	NO
chr1	119425669	119532179	106511	-	HAVANA	ENSG00000092607.9	protein_coding	TBX15	0	20.8835	0	0.989688	0	14.0709	5.75275	0.0119635	UP
chr1	119573839	119683294	109456	-	HAVANA	ENSG00000116874.7	protein_coding	WARS2	117.377	211.446	122.405	143.505	110.674	225.134	0.70358	0.0729761	NO
chr1	119590028	119607408	17381	+	HAVANA	ENSG00000224238.2	antisense	WARS2-IT1	0	15.6626	0.868121	0.989688	0	10.2334	4.83766	0.0490302	UP
chr1	119683019	119818596	135578	+	HAVANA	ENSG00000231365.1	antisense	RP11-418J17.1	112.931	516.867	67.7135	606.679	278.977	1041.25	2.3977	1.5631e-17	UP
chr1	119761937	119762719	783	-	HAVANA	ENSG00000227056.2	pseudogene	RP11-418J17.2	0	0	0	0.989688	0	1.27917	2.56721	NA	NO
chr1	119802888	119869926	67039	-	HAVANA	ENSG00000227712.1	lincRNA	RP11-418J17.3	0	33.9357	0	4.94844	0	33.2585	6.98262	9.7893e-05	UP
chr1	119870799	119898805	28007	+	HAVANA	ENSG00000232650.1	lincRNA	RP5-834N19.1	6.22456	0	1.73624	6.92781	0.654876	7.03545	1.10059	0.678214	NO
chr1	119911402	119936753	25352	+	HAVANA	ENSG00000116882.10	protein_coding	HAO2	0	0	0	1.97938	0	0	1.82679	NA	NO
chr1	119981624	119988709	7086	+	HAVANA	ENSG00000203858.2	pseudogene	HSD3BP2	0	0	0	1.97938	0	0	1.82679	NA	NO
chr1	120081132	120088536	7405	+	HAVANA	ENSG00000249798.1	pseudogene	HSD3BP3	0	0	2.60436	0	0	0	-0.776847	NA	NO
chr1	120140325	120141894	1570	-	HAVANA	ENSG00000260941.1	sense_overlapping	LINC00622	0	2.61044	0	0	0	0	1.52434	NA	NO
chr1	120162045	120190396	28352	-	HAVANA	ENSG00000143067.4	protein_coding	ZNF697	48.9073	26.1044	50.351	33.6494	69.4169	49.8877	-0.638614	0.356542	NO
chr1	120202421	120286838	84418	+	HAVANA	ENSG00000092621.7	protein_coding	PHGDH	614.453	258.433	763.947	365.195	587.424	262.87	-1.15471	4.36717e-07	DOWN
chr1	120377388	120387779	10392	-	HAVANA	ENSG00000215864.3	pseudogene	NBPF7	0	0	0	1.97938	0	0	1.82679	NA	NO
chr1	120436156	120439118	2963	-	HAVANA	ENSG00000134249.6	protein_coding	ADAM30	0	0	0	3.95875	0	0	2.21323	NA	NO
chr1	120451878	120453236	1359	-	HAVANA	ENSG00000261662.1	sense_overlapping	RP5-1042I8.7	5.33534	31.3253	6.07685	13.8556	7.20364	1.27917	0.626334	0.704689	NO
chr1	120454176	120612240	158065	-	HAVANA	ENSG00000134250.13	protein_coding	NOTCH2	326.345	407.228	237.865	412.7	302.553	451.548	0.56717	0.040331	NO
chr1	120693320	120697146	3827	-	HAVANA	ENSG00000273131.1	processed_transcript	RP6-42F4.1	4.44612	18.2731	8.68121	15.835	1.96463	3.83752	1.28313	0.402773	NO
chr1	120837756	120855681	17926	+	HAVANA	ENSG00000188610.8	protein_coding	FAM72B	3.55689	5.22088	5.20873	21.7731	8.51339	8.9542	0.904792	0.574298	NO
chr1	120906028	120915073	9046	+	HAVANA	ENSG00000223345.3	pseudogene	HIST2H2BA	0	0	0.868121	0	0.654876	0	-1.1548	NA	NO
chr1	121102017	121140666	38650	-	HAVANA	ENSG00000230806.1	lincRNA	RP11-343N15.1	8.89223	10.4418	26.9118	23.7525	25.5402	51.1669	0.372272	0.723024	NO
chr1	121107124	121129949	22826	+	HAVANA	ENSG00000171943.7	pseudogene	SRGAP2C	31.1228	88.7549	18.2305	46.5153	16.3719	64.5982	1.61869	0.0114988	UP
chr1	121133256	121134581	1326	+	HAVANA	ENSG00000269996.1	lincRNA	RP11-343N15.5	41.7935	52.2088	125.878	69.2781	28.8146	44.771	0.0157327	0.984359	NO
chr1	121138614	121204983	66370	+	HAVANA	ENSG00000227082.1	lincRNA	AL592494.5	10.6707	20.8835	6.94497	9.89688	5.23901	26.223	1.27924	0.303034	NO
chr1	121244142	121245689	1548	+	HAVANA	ENSG00000233432.2	pseudogene	RP11-344P13.3	0	0	0	0	0	1.91876	2.04309	NA	NO
chr1	121260164	121260627	464	-	HAVANA	ENSG00000272583.1	lincRNA	RP11-344P13.6	7.11379	2.61044	5.20873	0	5.89389	6.39586	-1.76229	0.455953	NO
chr1	121261143	121310591	49449	+	HAVANA	ENSG00000231752.1	pseudogene	EMBP1	1.77845	18.2731	0.868121	9.89688	2.61951	18.548	3.19614	0.034193	UP
chr1	142569266	142588233	18968	-	HAVANA	ENSG00000233798.2	lincRNA	RP11-417J8.2	0	0	0	0.989688	0	0	1.43089	NA	NO
chr1	142618769	142729975	111207	+	HAVANA	ENSG00000230880.2	lincRNA	RP11-417J8.3	0	2.61044	1.73624	11.8763	0	3.19793	3.76298	0.168909	NO
chr1	142620645	142729967	109323	-	HAVANA	ENSG00000203849.6	lincRNA	RP11-417J8.6	0	2.61044	0	6.92781	0	2.55834	4.6493	NA	NO
chr1	142790583	142791175	593	-	HAVANA	ENSG00000236055.1	pseudogene	RP11-423O2.2	0	0	0	0.989688	0	0	1.43089	NA	NO
chr1	142791488	142792556	1069	+	HAVANA	ENSG00000230255.1	pseudogene	RP11-423O2.1	0	0	0	0.989688	0	5.11669	3.35184	NA	NO
chr1	142799587	142799739	153	+	HAVANA	ENSG00000229683.1	pseudogene	ASNSP5	0	0	0	0	0	0.639586	1.41863	NA	NO
chr1	142803224	142816004	12781	-	HAVANA	ENSG00000234978.1	lincRNA	RP11-423O2.5	8.89223	23.4939	6.07685	8.90719	1.96463	11.5125	1.47841	0.29382	NO
chr1	142803532	142827235	23704	+	HAVANA	ENSG00000232745.2	pseudogene	ANKRD20A14P	0.889223	54.8192	0	19.7938	0.654876	19.8272	5.84909	8.09365e-05	UP
chr1	143118704	143211070	92367	-	HAVANA	ENSG00000232274.2	lincRNA	RP11-782C8.2	0.889223	0	0.868121	5.93813	1.30975	4.4771	1.3083	NA	NO
chr1	143119061	143233417	114357	+	HAVANA	ENSG00000230850.3	lincRNA	RP11-782C8.1	0	7.83132	4.34061	1.97938	0.654876	4.4771	2.41196	0.370913	NO
chr1	143211628	143240439	28812	-	HAVANA	ENSG00000225278.3	lincRNA	RP11-782C8.5	0.889223	2.61044	0	0	0	0.639586	1.42239	NA	NO
chr1	143347958	143376829	28872	+	HAVANA	ENSG00000242569.3	lincRNA	RP11-435B5.3	0	0	0	1.97938	0	0	1.82679	NA	NO
chr1	143354963	143467632	112670	-	HAVANA	ENSG00000185044.10	lincRNA	RP11-435B5.4	0	2.61044	2.60436	0.989688	0.654876	7.03545	2.2212	NA	NO
chr1	143377281	143401533	24253	+	HAVANA	ENSG00000238261.5	lincRNA	RP11-435B5.5	0	0	0	4.94844	0	0	2.25392	NA	NO
chr1	143647638	143745417	97780	-	HAVANA	ENSG00000223804.1	lincRNA	RP6-206I17.1	0	67.8714	3.47248	56.4122	13.0975	67.1565	4.08785	8.70371e-06	UP
chr1	143767144	143767881	738	-	HAVANA	ENSG00000236334.1	protein_coding	PPIAL4G	0	0	2.60436	0	0	0	-0.776847	NA	NO
chr1	143896452	143913143	16692	-	HAVANA	ENSG00000215784.4	protein_coding	FAM72D	40.9043	73.0923	32.1205	10.8866	12.4427	12.7917	-0.191571	0.852381	NO
chr1	143913615	144094424	180810	+	HAVANA	ENSG00000196369.6	pseudogene	SRGAP2B	26.6767	300.2	46.0104	325.607	96.9217	571.79	2.92129	5.0272e-20	UP
chr1	144146808	144224481	77674	+	HAVANA	ENSG00000162825.12	protein_coding	NBPF8	21.3414	33.9357	28.648	14.8453	8.51339	7.03545	-0.190932	0.875932	NO
chr1	144275918	144341756	65839	-	HAVANA	ENSG00000235398.4	lincRNA	LINC00623	0.889223	7.83132	0	4.94844	1.96463	5.11669	3.07086	0.219182	NO
chr1	144339738	144521058	181321	+	ENSEMBL	ENSG00000231360.2	protein_coding	AL592284.1	0.889223	5.22088	0.868121	8.90719	1.30975	2.55834	2.27123	0.349536	NO
chr1	144456138	144521970	65833	-	HAVANA	ENSG00000236943.2	antisense	RP11-640M9.1	7.11379	18.2731	3.47248	7.9175	4.58414	27.5022	1.73753	0.183956	NO
chr1	144593363	144621656	28294	+	HAVANA	ENSG00000225241.3	pseudogene	RP11-640M9.2	14.2276	62.6505	8.68121	94.0203	26.1951	107.45	2.50595	4.29602e-05	UP
chr1	144676874	144679969	3096	-	HAVANA	ENSG00000215861.4	pseudogene	WI2-1896O14.1	0	0	0	6.92781	0	0	2.30694	NA	NO
chr1	144811744	144830413	18670	+	HAVANA	ENSG00000168614.13	protein_coding	NBPF9	26.6767	10.4418	23.4393	10.8866	7.85852	14.0709	-0.52983	0.679971	NO
chr1	144833168	144835867	2700	-	HAVANA	ENSG00000254539.1	antisense	RP4-791M13.3	0.889223	0	0	0	0	3.19793	1.08818	NA	NO
chr1	144836157	145076186	240030	-	HAVANA	ENSG00000178104.15	protein_coding	PDE4DIP	216.081	297.59	163.207	307.793	163.064	285.895	0.733242	0.0189339	NO
chr1	144858174	144865800	7627	+	HAVANA	ENSG00000255148.2	antisense	RP4-791M13.4	0	0	0	0	0	1.27917	1.80816	NA	NO
chr1	144989309	144991365	2057	+	ENSEMBL	ENSG00000268172.1	protein_coding	AL590452.1	3.55689	10.4418	0	24.7422	5.89389	29.421	3.07749	0.0275492	UP
chr1	145018395	145018959	565	+	HAVANA	ENSG00000272755.1	antisense	RP11-326G21.1	0	18.2731	12.1537	10.8866	16.3719	8.9542	0.891705	0.606592	NO
chr1	145096220	145116922	20703	+	HAVANA	ENSG00000223380.3	processed_transcript	SEC22B	174.288	234.939	190.987	182.103	117.878	107.45	0.0713773	0.874864	NO
chr1	145139025	145139569	545	-	HAVANA	ENSG00000177144.5	pseudogene	NUDT4P1	0	0	2.60436	0	2.61951	0	-2.79414	NA	NO
chr1	145200338	145200891	554	-	HAVANA	ENSG00000272709.1	lincRNA	RP11-458D21.6	0	0	0	2.96906	0	0	2.06464	NA	NO
chr1	145289772	145370303	80532	+	HAVANA	ENSG00000163386.16	protein_coding	NBPF10	81.8085	70.4818	55.5598	36.6184	55.0096	38.3752	-0.447587	0.486145	NO
chr1	145373054	145382434	9381	-	HAVANA	ENSG00000233396.3	lincRNA	RP11-458D21.1	38.2366	5.22088	33.8567	31.67	14.4073	25.5834	-0.482133	0.667023	NO
chr1	145382757	145382920	164	+	ENSEMBL	ENSG00000201558.1	snRNA	RNVU1-6	0	18.2731	9.54933	0.989688	26.1951	0	-2.79106	0.196352	NO
chr1	145438469	145442635	4167	+	HAVANA	ENSG00000117289.7	protein_coding	TXNIP	73.8055	23.4939	131.954	10.8866	48.4609	37.7356	-1.81179	0.0127665	DOWN
chr1	145456236	145470388	14153	-	HAVANA	ENSG00000121851.8	protein_coding	POLR3GL	390.369	80.9236	276.063	133.608	100.851	56.9232	-1.3492	0.00061802	DOWN
chr1	145470508	145475646	5139	+	HAVANA	ENSG00000181039.7	protein_coding	ANKRD34A	24.8983	0	12.1537	0	1.30975	0	-5.15811	0.0210117	DOWN
chr1	145475982	145508503	32522	-	HAVANA	ENSG00000234222.2	antisense	RP11-315I20.1	16.8952	26.1044	85.944	33.6494	44.5316	19.8272	-0.714193	0.39001	NO
chr1	145477085	145501669	24585	+	HAVANA	ENSG00000152022.7	protein_coding	LIX1L	239.201	198.393	224.843	115.793	122.462	70.3545	-0.679625	0.0760458	NO
chr1	145507598	145513536	5939	+	HAVANA	ENSG00000131795.8	protein_coding	RBM8A	737.166	276.706	798.671	254.35	766.86	252.636	-1.55993	1.93901e-12	DOWN
chr1	145509752	145516076	6325	-	HAVANA	ENSG00000211451.7	pseudogene	GNRHR2	8.89223	5.22088	16.4943	16.8247	9.82315	10.873	-0.14937	0.924679	NO
chr1	145516252	145523730	7479	+	HAVANA	ENSG00000131779.6	protein_coding	PEX11B	95.1469	57.4296	85.944	11.8763	36.6731	24.3043	-1.33851	0.0556471	NO
chr1	145524891	145543868	18978	+	HAVANA	ENSG00000143127.8	protein_coding	ITGA10	0	18.2731	0.868121	6.92781	3.92926	3.19793	2.86115	0.175478	NO
chr1	145549230	145568526	19297	+	HAVANA	ENSG00000198483.8	protein_coding	ANKRD35	0	0	0	1.97938	2.61951	5.11669	2.06525	NA	NO
chr1	145575233	145586546	11314	+	HAVANA	ENSG00000131788.11	protein_coding	PIAS3	108.485	41.767	104.175	45.5256	113.949	69.7149	-1.07366	0.0346208	DOWN
chr1	145586115	145589439	3325	-	HAVANA	ENSG00000186364.7	protein_coding	NUDT17	19.5629	13.0522	33.8567	14.8453	21.6109	18.548	-0.663564	0.534141	NO
chr1	145592605	145611025	18421	-	HAVANA	ENSG00000186141.4	protein_coding	POLR3C	32.9013	26.1044	125.009	78.1853	157.17	101.694	-0.572454	0.2772	NO
chr1	145611036	145696218	85183	+	HAVANA	ENSG00000121848.9	protein_coding	RNF115	141.387	221.887	178.833	257.319	237.065	342.818	0.566301	0.0768033	NO
chr1	145695798	145715614	19817	-	HAVANA	ENSG00000117281.11	protein_coding	CD160	0	2.61044	0	11.8763	0.654876	10.873	4.77558	0.0504211	NO
chr1	145726918	145764074	37157	+	HAVANA	ENSG00000174827.9	protein_coding	PDZK1	0	10.4418	0	8.90719	3.27438	11.5125	4.37484	0.0456451	UP
chr1	145764411	145827103	62693	-	HAVANA	ENSG00000117262.14	protein_coding	GPR89A	57.7995	117.47	43.4061	134.598	121.807	114.486	0.839244	0.110658	NO
chr1	145827205	145833118	5914	+	HAVANA	ENSG00000235702.1	antisense	WI2-925H4.1	0	0	0.868121	1.97938	0	5.11669	2.8139	NA	NO
chr1	145883868	145924373	40506	+	HAVANA	ENSG00000196644.8	protein_coding	GPR89C	0	0	0	0	0	3.19793	2.32394	NA	NO
chr1	145969270	145969433	164	-	ENSEMBL	ENSG00000207418.1	snRNA	RNVU1-7	0.889223	0	0.868121	0	0.654876	0	-1.90644	NA	NO
chr1	146032648	146253110	220463	-	HAVANA	ENSG00000232637.3	pseudogene	WI2-3658N16.1	35.5689	2.61044	11.2856	5.93813	6.54876	2.55834	-1.86221	0.191286	NO
chr1	146310555	146349531	38977	+	HAVANA	ENSG00000239475.1	pseudogene	HYDIN2	0	0	0	0.989688	0	0	1.43089	NA	NO
chr1	146373546	146467744	94199	+	HAVANA	ENSG00000186275.7	protein_coding	NBPF12	1.77845	44.3775	9.54933	47.505	34.7085	61.4003	2.33219	0.00755481	UP
chr1	146473490	146475177	1688	-	HAVANA	ENSG00000234225.2	lincRNA	RP4-704D21.2	0	0	0	0.989688	0	0	1.43089	NA	NO
chr1	146490895	146596107	105213	-	HAVANA	ENSG00000227242.2	pseudogene	NBPF13P	0	15.6626	5.20873	3.95875	11.1329	2.55834	0.404792	0.863273	NO
chr1	146522379	146524043	1665	+	HAVANA	ENSG00000225603.3	pseudogene	RP11-325P15.1	0	0	0	7.9175	0	0	2.32527	NA	NO
chr1	146626685	146644129	17445	-	HAVANA	ENSG00000131791.6	protein_coding	PRKAB2	185.848	133.132	98.9658	135.587	87.0986	108.73	0.107754	0.83563	NO
chr1	146644350	146683136	38787	+	HAVANA	ENSG00000237188.3	antisense	RP11-337C18.8	0	0	0.868121	0	0	0	-0.343706	NA	NO
chr1	146644765	146724314	79550	+	HAVANA	ENSG00000273071.1	processed_transcript	RP11-337C18.10	0	5.22088	0	12.8659	0	11.5125	6.0076	0.0122024	UP
chr1	146646930	146714700	67771	-	HAVANA	ENSG00000131781.8	protein_coding	FMO5	1.77845	0	6.94497	39.5875	2.61951	15.3501	1.73774	0.256333	NO
chr1	146714291	146767443	53153	+	HAVANA	ENSG00000131778.13	protein_coding	CHD1L	241.869	464.658	361.138	375.092	368.695	472.014	0.442254	0.142787	NO
chr1	146890777	146891610	834	+	HAVANA	ENSG00000226653.2	pseudogene	OR13Z1P	0	0	0	0.989688	0	0	1.43089	NA	NO
chr1	146917312	146917866	555	+	HAVANA	ENSG00000272443.1	pseudogene	OR13Z2P	4.44612	0	0	0	0	0	-1.16584	NA	NO
chr1	147013182	147098017	84836	+	HAVANA	ENSG00000116128.5	protein_coding	BCL9	48.9073	96.5862	46.0104	121.732	98.2315	145.826	0.975722	0.0424017	NO
chr1	147101453	147142618	41166	-	HAVANA	ENSG00000162836.7	protein_coding	ACP6	68.4702	133.132	75.5265	128.659	184.675	129.836	0.388169	0.456036	NO
chr1	147228332	147245484	17153	-	HAVANA	ENSG00000143140.6	protein_coding	GJA5	6.22456	0	0.868121	2.96906	0	0	-0.695137	NA	NO
chr1	147400506	147465753	65248	+	HAVANA	ENSG00000188092.10	protein_coding	GPR89B	4.44612	83.534	6.94497	58.3916	14.4073	49.8877	2.95069	0.000110993	UP
chr1	147484031	147484460	430	+	HAVANA	ENSG00000273059.1	lincRNA	XXyac-YX155B6.7	0	0	0	0	1.30975	1.27917	0.544494	NA	NO
chr1	147494090	147498172	4083	+	HAVANA	ENSG00000229952.1	lincRNA	RP6-74O6.3	0	0	0	0	0	0.639586	1.41863	NA	NO
chr1	147511004	147511167	164	-	ENSEMBL	ENSG00000206585.1	snRNA	RNVU1-9	0	0	14.7581	0	0.654876	0	-2.59693	0.493912	NO
chr1	147574428	147634886	60459	-	HAVANA	ENSG00000203836.7	protein_coding	NBPF24	0.889223	13.0522	0	0.989688	4.58414	3.19793	1.90914	0.458948	NO
chr1	147735751	147735907	157	+	ENSEMBL	ENSG00000199879.1	snRNA	RNU1-120P	0	0	1.73624	0	0	0	-0.707814	NA	NO
chr1	147744014	147752855	8842	-	HAVANA	ENSG00000234283.1	lincRNA	RP11-495P10.6	0	0	0	1.97938	0	0	1.82679	NA	NO
chr1	147762996	147767966	4971	-	HAVANA	ENSG00000231196.3	lincRNA	RP11-495P10.8	0	5.22088	0	3.95875	0	0.639586	4.1118	NA	NO
chr1	147801124	147816764	15641	+	HAVANA	ENSG00000224481.1	lincRNA	RP11-495P10.3	0	2.61044	0	7.9175	0	1.27917	4.41378	NA	NO
chr1	147830374	147830815	442	-	HAVANA	ENSG00000272824.1	lincRNA	RP6-74O6.6	0	0	3.47248	0.989688	5.23901	0	-1.97856	NA	NO
chr1	147835127	147931933	96807	-	HAVANA	ENSG00000215863.2	lincRNA	RP11-495P10.2	0	39.1566	2.60436	38.5978	2.61951	24.9439	4.39496	0.000195911	UP
chr1	148003642	148025863	22222	-	HAVANA	ENSG00000122497.13	protein_coding	NBPF14	15.1168	13.0522	13.8899	12.8659	15.717	26.223	0.161532	0.902123	NO
chr1	148193172	148193875	704	+	HAVANA	ENSG00000223612.2	pseudogene	RP11-289I10.2	0	0	1.73624	0	0	0.639586	0.523604	NA	NO
chr1	148241465	148241628	164	+	ENSEMBL	ENSG00000207501.1	snRNA	RNVU1-14	0	0	0	0	11.1329	0	-0.875538	NA	NO
chr1	148250249	148347506	97258	-	HAVANA	ENSG00000203832.6	protein_coding	NBPF20	12.4491	13.0522	28.648	30.6803	45.8414	33.8981	-0.108151	0.918203	NO
chr1	148555979	148596267	40289	+	HAVANA	ENSG00000243452.3	protein_coding	NBPF15	16.8952	80.9236	39.0655	129.649	51.7352	106.811	1.64272	0.00214278	UP
chr1	148604908	148605072	165	-	ENSEMBL	ENSG00000207205.1	snRNA	RNVU1-15	0	0	0.868121	0	0	0	-0.343706	NA	NO
chr1	148739443	148758311	18869	+	HAVANA	ENSG00000203827.7	protein_coding	NBPF16	7.11379	0	7.81309	0	1.96463	3.19793	-3.05794	0.270739	NO
chr1	148852393	148853717	1325	+	HAVANA	ENSG00000235887.2	lincRNA	RP11-763B22.6	0	0	0	0.989688	0	0	1.43089	NA	NO
chr1	148854138	148891740	37603	+	HAVANA	ENSG00000231448.1	pseudogene	RP11-763B22.9	5.33534	0	11.2856	7.9175	0	5.75627	0.0470816	0.986886	NO
chr1	148928322	148951595	23274	+	HAVANA	ENSG00000232527.3	lincRNA	RP11-14N7.2	31.1228	70.4818	76.3947	141.525	148.657	330.666	1.06815	0.00715908	UP
chr1	149036435	149067496	31062	+	HAVANA	ENSG00000203825.4	pseudogene	RP11-744H18.1	0	0	0	0.989688	0	4.4771	3.27275	NA	NO
chr1	149089875	149130302	40428	-	HAVANA	ENSG00000179571.9	pseudogene	NBPF23	0	0	0	0	0	2.55834	2.21214	NA	NO
chr1	149224058	149224221	164	-	ENSEMBL	ENSG00000206737.1	snRNA	RNVU1-18	0	0	0	1.97938	3.27438	0	1.08855	NA	NO
chr1	149230716	149232554	1839	+	HAVANA	ENSG00000232721.1	lincRNA	RP11-403I13.5	0	2.61044	14.7581	6.92781	3.92926	0	-1.03256	0.69879	NO
chr1	149239531	149265510	25980	+	HAVANA	ENSG00000223779.4	lincRNA	RP11-403I13.4	0	5.22088	0.868121	2.96906	7.20364	16.6292	2.35053	0.271895	NO
chr1	149284645	149286975	2331	+	HAVANA	ENSG00000226067.2	lincRNA	RP11-403I13.7	16.8952	0	4.34061	2.96906	3.27438	2.55834	-1.61698	0.462052	NO
chr1	149287451	149291743	4293	+	HAVANA	ENSG00000235999.1	lincRNA	RP11-403I13.8	24.009	10.4418	15.6262	8.90719	7.85852	8.9542	-0.594011	0.662705	NO
chr1	149400063	149429348	29286	+	HAVANA	ENSG00000230186.3	antisense	RP5-998N21.7	0.889223	0	0	0.989688	0	0	0.610921	NA	NO
chr1	149438750	149459549	20800	-	HAVANA	ENSG00000203817.5	protein_coding	FAM72C	20.4521	2.61044	6.07685	2.96906	9.82315	1.27917	-2.28625	0.177836	NO
chr1	149575482	149616786	41305	+	HAVANA	ENSG00000269501.1	pseudogene	RP11-353N4.6	0.889223	49.5983	2.60436	56.4122	19.6463	53.0856	3.57074	0.000150046	UP
chr1	149576594	149577296	703	-	HAVANA	ENSG00000233368.2	lincRNA	RP11-277L2.3	15.1168	0	0	4.94844	0	3.83752	3.21356	0.274943	NO
chr1	149605640	149633208	27569	+	HAVANA	ENSG00000232151.5	processed_transcript	RP11-353N4.8	0	0	3.47248	0	0	0	-0.816728	NA	NO
chr1	149646785	149649302	2518	+	HAVANA	ENSG00000239903.2	pseudogene	RP11-353N4.2	0	0	0	0	0	2.55834	2.21214	NA	NO
chr1	149649060	149719362	70303	-	HAVANA	ENSG00000234232.2	lincRNA	RP11-353N4.5	0	0	1.73624	4.94844	0.654876	10.2334	2.38924	0.417889	NO
chr1	149672997	149677289	4293	+	HAVANA	ENSG00000223759.2	lincRNA	RP11-353N4.4	14.2276	0	0.868121	0	10.478	0	-4.74487	0.0710126	NO
chr1	149754245	149783928	29684	-	HAVANA	ENSG00000203814.5	protein_coding	HIST2H2BF	4.44612	0	3.47248	4.94844	8.51339	0.639586	-2.13858	0.394936	NO
chr1	149784826	149785236	411	-	HAVANA	ENSG00000183598.3	protein_coding	HIST2H3D	13.3383	0	2.60436	0	0	0	-3.12407	0.389934	NO
chr1	149804221	149811339	7119	+	HAVANA	ENSG00000183941.8	protein_coding	HIST2H4A	0	0	0	1.97938	1.30975	0	1.15522	NA	NO
chr1	149811110	149812765	1656	-	HAVANA	ENSG00000203811.1	protein_coding	HIST2H3C	0	0	0	0	1.96463	0	-0.697165	NA	NO
chr1	149816065	149820591	4527	-	HAVANA	ENSG00000261716.1	sense_overlapping	RP11-196G18.22	9.78146	31.3253	0	6.92781	1.30975	12.1521	3.0608	0.0462029	UP
chr1	149817383	149818053	671	+	HAVANA	ENSG00000272993.1	lincRNA	RP11-196G18.24	16.8952	5.22088	2.60436	9.89688	2.61951	6.39586	0.591726	0.752723	NO
chr1	149821760	149822339	580	-	HAVANA	ENSG00000203819.6	pseudogene	HIST2H2BC	0.889223	2.61044	0	0.989688	0	1.27917	2.54618	NA	NO
chr1	149822643	149823191	549	+	HAVANA	ENSG00000203812.2	protein_coding	HIST2H2AA4	0	0	0	0	0.654876	0	-0.361517	NA	NO
chr1	149824181	149825836	1656	+	HAVANA	ENSG00000203852.3	protein_coding	HIST2H3A	0	0	0.868121	0	0.654876	0	-1.1548	NA	NO
chr1	149825607	149832714	7108	-	HAVANA	ENSG00000182217.7	protein_coding	HIST2H4B	0	0	0	0	9.82315	0.639586	-0.610907	NA	NO
chr1	149856010	149858232	2223	-	HAVANA	ENSG00000184678.8	protein_coding	HIST2H2BE	40.015	20.8835	9.54933	6.92781	30.7792	1.27917	-1.80032	0.128844	NO
chr1	149858525	149858961	437	+	HAVANA	ENSG00000184260.4	protein_coding	HIST2H2AC	10.6707	0	38.1973	6.92781	66.1425	6.39586	-3.1582	0.0029252	DOWN
chr1	149859019	149859466	448	-	HAVANA	ENSG00000184270.3	protein_coding	HIST2H2AB	0.889223	0	4.34061	2.96906	11.7878	1.27917	-1.60261	0.537496	NO
chr1	149859440	149872351	12912	+	HAVANA	ENSG00000178096.8	protein_coding	BOLA1	154.725	33.9357	143.24	58.3916	121.807	45.4106	-1.59687	0.000557643	DOWN
chr1	149874870	149889434	14565	-	HAVANA	ENSG00000159164.5	protein_coding	SV2A	331.68	151.405	235.261	138.556	360.182	147.744	-1.06194	0.000676327	DOWN
chr1	149895209	149900236	5028	-	HAVANA	ENSG00000143368.9	protein_coding	SF3B4	291.665	114.859	265.645	129.649	273.083	95.2983	-1.29895	7.23688e-05	DOWN
chr1	149900543	149908791	8249	-	HAVANA	ENSG00000014914.15	protein_coding	MTMR11	14.2276	18.2731	3.47248	8.90719	0	2.55834	1.63047	0.362097	NO
chr1	149909705	149982625	72921	-	HAVANA	ENSG00000163113.10	protein_coding	OTUD7B	134.273	221.887	78.999	191.01	113.949	231.53	1.00875	0.00484608	UP
chr1	150025846	150027020	1175	+	HAVANA	ENSG00000223945.2	pseudogene	RP11-458I7.1	0	0	0	0.989688	0	1.91876	2.78779	NA	NO
chr1	150039369	150117505	78137	+	HAVANA	ENSG00000136631.8	protein_coding	VPS45	206.3	430.722	191.855	404.782	260.641	381.193	0.890601	0.00157299	NO
chr1	150121373	150136916	15544	+	HAVANA	ENSG00000023902.9	protein_coding	PLEKHO1	88.0331	26.1044	52.0873	32.6597	71.3815	30.0605	-1.2032	0.0601077	NO
chr1	150190717	150208504	17788	-	HAVANA	ENSG00000143401.10	protein_coding	ANP32E	963.918	292.369	892.429	228.618	473.476	147.744	-1.79046	1.22014e-15	DOWN
chr1	150209315	150209504	190	+	ENSEMBL	ENSG00000222222.1	snRNA	RNU2-17P	0	0	1.73624	0	2.61951	0	-2.52927	NA	NO
chr1	150227489	150229681	2193	-	HAVANA	ENSG00000271845.1	antisense	RP4-790G17.7	0	5.22088	0	0	0	0.639586	2.69	NA	NO
chr1	150229554	150237478	7925	+	HAVANA	ENSG00000118298.6	protein_coding	CA14	11.5599	0	1.73624	0	0	0	-2.80182	NA	NO
chr1	150237804	150241980	4177	-	HAVANA	ENSG00000117362.8	protein_coding	APH1A	730.052	193.172	705.783	223.669	586.769	142.628	-1.87051	3.37335e-15	DOWN
chr1	150240600	150253327	12728	+	HAVANA	ENSG00000118292.4	protein_coding	C1orf54	108.485	107.028	58.1641	81.1544	47.1511	15.3501	-0.34974	0.612176	NO
chr1	150254953	150259505	4553	+	HAVANA	ENSG00000159208.11	protein_coding	C1orf51	6.22456	2.61044	0	0	0	0	-0.405835	NA	NO
chr1	150266289	150281414	15126	+	HAVANA	ENSG00000187145.10	protein_coding	MRPS21	615.343	441.164	672.794	299.875	878.844	261.591	-1.14132	3.95621e-05	DOWN
chr1	150293925	150325671	31747	+	HAVANA	ENSG00000117360.8	protein_coding	PRPF3	119.156	133.132	111.12	89.0719	199.082	127.917	-0.279833	0.550144	NO
chr1	150335567	150449042	113476	+	HAVANA	ENSG00000163125.11	protein_coding	RPRD2	211.635	357.63	264.777	466.143	320.235	424.045	0.655183	0.0179042	NO
chr1	150459887	150480078	20192	+	HAVANA	ENSG00000143374.10	protein_coding	TARS2	160.949	96.5862	222.239	122.721	184.02	95.2983	-0.852749	0.023707	NO
chr1	150480538	150486265	5728	+	HAVANA	ENSG00000143369.10	protein_coding	ECM1	3.55689	0	0	0.989688	0	4.4771	2.24609	NA	NO
chr1	150488233	150490508	2276	+	HAVANA	ENSG00000228126.1	lincRNA	LINC00568	24.009	5.22088	14.7581	8.90719	1.30975	14.7105	-0.0186023	0.991717	NO
chr1	150521040	150530200	9161	-	HAVANA	ENSG00000237781.2	antisense	RP11-54A4.2	0	0	0	0	0	1.27917	1.80816	NA	NO
chr1	150521884	150533413	11530	+	HAVANA	ENSG00000143382.9	protein_coding	ADAMTSL4	3.55689	0	5.20873	3.95875	1.96463	3.19793	-0.766454	0.790627	NO
chr1	150539040	150539336	297	-	ENSEMBL	ENSG00000264508.1	misc_RNA	RN7SL473P	0	0	0	0	0	1.27917	1.80816	NA	NO
chr1	150541449	150541745	297	-	ENSEMBL	ENSG00000264584.1	misc_RNA	RN7SL600P	0	0	0	0	0	0.639586	1.41863	NA	NO
chr1	150547032	150552066	5035	-	HAVANA	ENSG00000143384.8	protein_coding	MCL1	272.102	130.522	221.371	98.9688	338.571	112.567	-1.2802	9.61401e-05	DOWN
chr1	150573327	150602088	28762	-	HAVANA	ENSG00000143420.13	protein_coding	ENSA	726.495	349.799	714.464	423.586	669.939	319.793	-0.956422	2.58238e-05	NO
chr1	150618701	150669630	50930	-	HAVANA	ENSG00000143457.6	protein_coding	GOLPH3L	178.734	101.807	195.327	203.876	132.285	171.409	-0.0968563	0.841972	NO
chr1	150670536	150693364	22829	-	HAVANA	ENSG00000143452.11	protein_coding	HORMAD1	0	0	0	1.97938	0	0	1.82679	NA	NO
chr1	150702672	150738433	35762	-	HAVANA	ENSG00000163131.6	protein_coding	CTSS	8.89223	2.61044	2.60436	3.95875	5.89389	2.55834	-0.778509	0.73094	NO
chr1	150768684	150780799	12116	-	HAVANA	ENSG00000143387.8	protein_coding	CTSK	12.4491	0	0.868121	0	5.23901	10.2334	-1.79546	0.479611	NO
chr1	150782181	150849244	67064	-	HAVANA	ENSG00000143437.16	protein_coding	ARNT	114.71	187.952	135.427	172.206	119.188	149.024	0.454503	0.259876	NO
chr1	150898739	150937213	38475	+	HAVANA	ENSG00000143379.8	protein_coding	SETDB1	121.824	109.638	163.207	116.783	154.551	152.221	-0.218768	0.630313	NO
chr1	150933059	150947479	14421	-	HAVANA	ENSG00000143418.15	protein_coding	CERS2	226.752	73.0923	203.14	90.0616	204.321	58.8419	-1.53087	4.88373e-05	DOWN
chr1	150937736	150938734	999	+	HAVANA	ENSG00000259357.1	antisense	RP11-316M1.12	0	0	1.73624	3.95875	1.96463	0.639586	0.384624	NA	NO
chr1	150945599	150948010	2412	+	HAVANA	ENSG00000231073.1	antisense	RP11-316M1.3	0	15.6626	0	0	0	0	1.88765	0.657829	NO
chr1	150954493	150968110	13618	+	HAVANA	ENSG00000143412.5	protein_coding	ANXA9	0	5.22088	1.73624	5.93813	4.58414	1.27917	1.56595	0.578141	NO
chr1	150969025	150980851	11827	-	HAVANA	ENSG00000143409.11	protein_coding	FAM63A	8.00301	20.8835	19.0987	16.8247	5.23901	8.31462	0.598947	0.65612	NO
chr1	150980896	151008189	27294	+	HAVANA	ENSG00000143363.11	protein_coding	PRUNE	136.94	60.0401	157.13	69.2781	178.781	73.5524	-1.2197	0.00320168	DOWN
chr1	151009046	151020076	11031	+	HAVANA	ENSG00000163141.14	protein_coding	BNIPL	2.66767	7.83132	0	0.989688	4.58414	6.39586	1.40843	0.581014	NO
chr1	151020216	151024462	4247	+	HAVANA	ENSG00000143443.9	protein_coding	C1orf56	160.949	93.9758	147.581	98.9688	157.17	86.3441	-0.738914	0.0744408	NO
chr1	151023447	151042801	19355	-	HAVANA	ENSG00000197622.8	protein_coding	CDC42SE1	310.339	143.574	274.326	77.1956	154.551	96.5775	-1.20123	0.00128824	DOWN
chr1	151030234	151040970	10737	+	HAVANA	ENSG00000213190.2	protein_coding	MLLT11	257.875	114.859	224.843	110.845	92.9925	35.8168	-1.18374	0.00173181	DOWN
chr1	151043054	151098018	54965	+	HAVANA	ENSG00000143458.7	protein_coding	GABPB2	74.6948	62.6505	65.9772	111.835	100.851	161.176	0.425766	0.417702	NO
chr1	151084388	151085204	817	-	HAVANA	ENSG00000233717.1	pseudogene	RP11-68I18.2	0	0	0	0	0	2.55834	2.21214	NA	NO
chr1	151102551	151104086	1536	-	HAVANA	ENSG00000261168.1	sense_overlapping	RP11-68I18.10	0	0	0	0	0	2.55834	2.21214	NA	NO
chr1	151104161	151119104	14944	-	HAVANA	ENSG00000143434.11	protein_coding	SEMA6C	0.889223	26.1044	10.4175	7.9175	3.92926	14.7105	1.91427	0.199312	NO
chr1	151129140	151142773	13634	+	HAVANA	ENSG00000163156.7	protein_coding	SCNM1	114.71	39.1566	192.723	56.4122	154.551	59.4815	-1.56574	0.000288433	DOWN
chr1	151132224	151138424	6201	-	HAVANA	ENSG00000163155.7	protein_coding	LYSMD1	64.9133	44.3775	47.7467	16.8247	36.6731	23.6647	-0.887931	0.229409	NO
chr1	151142463	151167797	25335	-	HAVANA	ENSG00000163159.7	protein_coding	VPS72	211.635	67.8714	249.151	101.938	257.366	63.319	-1.6522	5.12944e-06	DOWN
chr1	151170425	151222012	51588	+	HAVANA	ENSG00000143398.15	protein_coding	PIP5K1A	423.27	472.489	470.522	516.617	646.363	650.459	0.098734	0.724431	NO
chr1	151227179	151239955	12777	+	HAVANA	ENSG00000159352.11	protein_coding	PSMD4	656.247	326.305	803.88	309.772	888.012	263.509	-1.3894	5.32777e-09	DOWN
chr1	151252500	151254405	1906	-	HAVANA	ENSG00000232671.2	protein_coding	RP11-126K1.2	36.4582	2.61044	17.3624	3.95875	26.1951	12.1521	-2.14074	0.0627641	NO
chr1	151254094	151264656	10563	+	HAVANA	ENSG00000143373.13	protein_coding	ZNF687	58.6887	28.7148	61.6366	42.5566	50.4255	33.8981	-0.696802	0.309362	NO
chr1	151264273	151300191	35919	-	HAVANA	ENSG00000143393.12	protein_coding	PI4KB	279.216	232.329	296.897	241.484	322.199	206.586	-0.406286	0.204572	NO
chr1	151313116	151319833	6718	-	HAVANA	ENSG00000143390.13	protein_coding	RFX5	219.638	41.767	172.756	71.2575	180.091	83.1462	-1.53853	0.000263777	DOWN
chr1	151313124	151314442	1319	+	HAVANA	ENSG00000224645.1	antisense	RP11-126K1.8	21.3414	10.4418	8.68121	2.96906	11.1329	8.9542	-0.931327	0.520286	NO
chr1	151319443	151320503	1061	+	HAVANA	ENSG00000237976.1	antisense	RP11-126K1.6	8.89223	0	2.60436	4.94844	20.956	5.75627	-1.50378	0.430154	NO
chr1	151336778	151345209	8432	-	HAVANA	ENSG00000143416.16	protein_coding	SELENBP1	74.6948	49.5983	99.8339	18.8041	94.3022	19.1876	-1.79014	0.00367565	DOWN
chr1	151372010	151374420	2411	+	HAVANA	ENSG00000159377.6	protein_coding	PSMB4	1358.73	626.505	1421.11	531.462	1635.88	396.543	-1.53231	3.67903e-12	DOWN
chr1	151375200	151431941	56742	-	HAVANA	ENSG00000143442.17	protein_coding	POGZ	136.051	381.124	177.097	575.009	328.748	627.434	1.36424	3.75171e-07	UP
chr1	151411476	151411571	96	+	ENSEMBL	ENSG00000238711.1	misc_RNA	RNY4P25	2.66767	0	0	0	0	0	-0.870064	NA	NO
chr1	151482986	151511168	28183	+	HAVANA	ENSG00000143375.10	protein_coding	CGN	74.6948	83.534	101.57	32.6597	73.3462	35.8168	-0.847927	0.167257	NO
chr1	151512781	151556059	43279	+	HAVANA	ENSG00000143367.11	protein_coding	TUFT1	63.1349	41.767	49.4829	22.7628	62.2133	21.7459	-1.09011	0.112383	NO
chr1	151584541	151671567	87027	+	HAVANA	ENSG00000143376.8	protein_coding	SNX27	128.937	383.734	183.174	383.009	203.667	404.858	1.19992	2.86906e-05	UP
chr1	151673502	151680862	7361	+	HAVANA	ENSG00000227045.1	antisense	RP11-98D18.1	0	7.83132	0	0.989688	0	0	2.8095	NA	NO
chr1	151674880	151689290	14411	-	HAVANA	ENSG00000159409.10	protein_coding	CELF3	0.889223	0	1.73624	0	0	0	-1.49728	NA	NO
chr1	151720073	151720176	104	-	ENSEMBL	ENSG00000206980.1	snRNA	RNU6-662P	0	7.83132	0	1.97938	0	0	3.35443	NA	NO
chr1	151728017	151732387	4371	+	HAVANA	ENSG00000269621.1	antisense	RP11-98D18.15	5.33534	0	14.7581	4.94844	3.27438	1.91876	-1.7909	0.404782	NO
chr1	151732119	151736040	3922	-	HAVANA	ENSG00000143436.6	protein_coding	MRPL9	421.492	104.418	384.578	161.319	389.651	92.1004	-1.77235	7.50365e-09	DOWN
chr1	151735445	151743808	8364	+	HAVANA	ENSG00000143450.10	protein_coding	OAZ3	7.11379	0	5.20873	0	9.16827	0	-5.05182	0.065357	NO
chr1	151735860	151741977	6118	-	HAVANA	ENSG00000249602.1	antisense	RP11-98D18.3	1.77845	0	6.94497	0.989688	3.27438	3.19793	-1.52524	0.600998	NO
chr1	151742583	151763892	21310	-	HAVANA	ENSG00000182134.11	protein_coding	TDRKH	59.578	20.8835	57.296	41.5669	58.284	33.2585	-0.890907	0.198581	NO
chr1	151763280	151766878	3599	+	HAVANA	ENSG00000203288.3	antisense	RP11-98D18.9	29.3444	7.83132	4.34061	6.92781	3.27438	3.83752	-0.314838	0.855043	NO
chr1	151770530	151771078	549	+	HAVANA	ENSG00000269489.1	lincRNA	RP11-98D18.17	0	0	7.81309	0	0.654876	0	-2.40815	NA	NO
chr1	151778547	151804348	25802	-	HAVANA	ENSG00000143365.12	protein_coding	RORC	4.44612	0	0	1.97938	2.61951	0	-2.36096	NA	NO
chr1	151819739	151826173	6435	-	HAVANA	ENSG00000196407.7	protein_coding	THEM5	0	0	0	0.989688	0	0	1.43089	NA	NO
chr1	151846060	151882284	36225	-	HAVANA	ENSG00000159445.8	protein_coding	THEM4	106.707	117.47	139.768	141.525	92.9925	133.673	0.230064	0.628361	NO
chr1	151955391	151966866	11476	-	HAVANA	ENSG00000197747.4	protein_coding	S100A10	2118.13	884.939	2060.92	847.173	1476.09	388.868	-1.48921	7.93762e-14	DOWN
chr1	151967007	152015250	48244	+	HAVANA	ENSG00000229021.2	antisense	NBPF18P	26.6767	7.83132	48.6148	39.5875	31.4341	7.03545	-1.35563	0.146388	NO
chr1	152004982	152020383	15402	-	HAVANA	ENSG00000163191.5	protein_coding	S100A11	804.747	187.952	1220.58	349.36	550.751	131.755	-1.98167	2.41401e-19	DOWN
chr1	152056620	152061540	4921	-	HAVANA	ENSG00000182898.3	protein_coding	TCHHL1	0	0	0	1.97938	0	0	1.82679	NA	NO
chr1	152078793	152086556	7764	-	HAVANA	ENSG00000159450.8	protein_coding	TCHH	0	0	3.47248	0	0	0	-0.816728	NA	NO
chr1	152095010	152097541	2532	+	HAVANA	ENSG00000226716.1	antisense	AL589986.2	0	0	5.20873	2.96906	0	1.27917	1.46562	NA	NO
chr1	152126071	152131704	5634	-	HAVANA	ENSG00000215853.3	protein_coding	RPTN	0	0	0	0	0	3.19793	2.32394	NA	NO
chr1	152140601	152339163	198563	+	HAVANA	ENSG00000237975.2	antisense	FLG-AS1	19.5629	112.249	21.703	153.402	22.9207	137.511	2.64434	2.48396e-08	UP
chr1	152274651	152297679	23029	-	HAVANA	ENSG00000143631.10	protein_coding	FLG	0	0	0	0.989688	0	1.91876	2.78779	NA	NO
chr1	152346430	152417932	71503	+	HAVANA	ENSG00000227415.1	antisense	RP1-91G5.3	0	10.4418	0	7.9175	0	7.03545	5.83204	0.021544	UP
chr1	152381719	152386739	5021	-	HAVANA	ENSG00000143536.7	protein_coding	CRNN	0	0	0	3.95875	0	0	2.21323	NA	NO
chr1	152758690	152760902	2213	+	HAVANA	ENSG00000186226.7	protein_coding	LCE1E	0	0	1.73624	0	0	0	-0.707814	NA	NO
chr1	152777311	152779107	1797	-	HAVANA	ENSG00000197084.4	protein_coding	LCE1C	0	0	0	0.989688	0	0	1.43089	NA	NO
chr1	152850793	152857523	6731	+	HAVANA	ENSG00000163206.5	protein_coding	SMCP	0	7.83132	0	0	0	0	1.69087	NA	NO
chr1	152902516	152921686	19171	-	HAVANA	ENSG00000224308.1	antisense	RP1-13P20.6	0	0	0	3.95875	0	0.639586	2.96938	NA	NO
chr1	152943142	152945050	1909	+	HAVANA	ENSG00000184148.3	protein_coding	SPRR4	2.66767	0	0	0	0	0	-0.870064	NA	NO
chr1	153012201	153014407	2207	-	HAVANA	ENSG00000163216.6	protein_coding	SPRR2D	0	0	0	1.97938	0	0	1.82679	NA	NO
chr1	153042700	153113927	71228	-	HAVANA	ENSG00000196805.6	protein_coding	SPRR2B	0	23.4939	0	4.94844	2.61951	0.639586	3.91704	0.105663	NO
chr1	153146994	153164152	17159	+	HAVANA	ENSG00000229699.1	lincRNA	RP1-140J1.1	0	0	0	0.989688	0	0	1.43089	NA	NO
chr1	153197556	153198482	927	+	HAVANA	ENSG00000230779.1	pseudogene	RP1-140J1.4	0	0	0	0	0	1.91876	2.04309	NA	NO
chr1	153302596	153321316	18721	-	HAVANA	ENSG00000163218.10	protein_coding	PGLYRP4	0	0	6.07685	1.97938	0	0	-0.0807529	NA	NO
chr1	153346184	153348125	1942	-	HAVANA	ENSG00000163221.7	protein_coding	S100A12	0	0	0	1.97938	0	1.27917	2.90962	NA	NO
chr1	153409534	153412425	2892	-	HAVANA	ENSG00000197364.6	protein_coding	S100A7L2	0	0	0	0	0	2.55834	2.21214	NA	NO
chr1	153430220	153433177	2958	-	HAVANA	ENSG00000143556.4	protein_coding	S100A7	4.44612	0	0	0	0	0	-1.16584	NA	NO
chr1	153509623	153514241	4619	-	HAVANA	ENSG00000196420.3	protein_coding	S100A5	0	0	0	0.989688	0	0	1.43089	NA	NO
chr1	153516089	153522612	6524	-	HAVANA	ENSG00000196154.7	protein_coding	S100A4	9.78146	5.22088	0	0	11.1329	1.27917	-1.48902	0.557047	NO
chr1	153533584	153540366	6783	-	HAVANA	ENSG00000196754.6	protein_coding	S100A2	7.11379	0	0	1.97938	7.20364	2.55834	-1.00009	0.748585	NO
chr1	153579362	153585621	6260	-	HAVANA	ENSG00000188643.6	protein_coding	S100A16	0	2.61044	3.47248	3.95875	3.27438	1.27917	0.658683	NA	NO
chr1	153586731	153589462	2732	-	HAVANA	ENSG00000189334.4	protein_coding	S100A14	0	0	0	2.96906	0	0	2.06464	NA	NO
chr1	153591263	153606568	15306	-	HAVANA	ENSG00000189171.9	protein_coding	S100A13	190.294	57.4296	177.097	46.5153	163.064	44.771	-1.84524	4.79605e-06	DOWN
chr1	153600402	153604513	4112	+	HAVANA	ENSG00000160678.7	protein_coding	S100A1	2.66767	0	0	0	0	0	-0.870064	NA	NO
chr1	153606525	153618782	12258	+	HAVANA	ENSG00000160679.8	protein_coding	CHTOP	586.887	315.863	453.159	311.752	494.432	255.195	-0.794964	0.00186559	NO
chr1	153631130	153634306	3177	+	HAVANA	ENSG00000143553.6	protein_coding	SNAPIN	400.15	156.626	322.073	107.876	335.297	98.4962	-1.5728	1.20822e-07	DOWN
chr1	153634512	153643524	9013	-	HAVANA	ENSG00000143621.12	protein_coding	ILF2	1144.43	402.008	1145.05	445.359	1341.19	374.797	-1.57319	9.2557e-15	DOWN
chr1	153651113	153666468	15356	+	HAVANA	ENSG00000169418.9	protein_coding	NPR1	0.889223	0	0.868121	0	0	0	-1.10105	NA	NO
chr1	153700543	153746555	46013	+	HAVANA	ENSG00000143624.9	protein_coding	INTS3	215.192	96.5862	214.426	183.092	229.862	147.105	-0.654191	0.0831091	NO
chr1	153719327	153723703	4377	-	HAVANA	ENSG00000243613.1	antisense	RP11-216N14.8	0	0	2.60436	1.97938	0	2.55834	2.04761	NA	NO
chr1	153746830	153752633	5804	+	HAVANA	ENSG00000143554.9	protein_coding	SLC27A3	83.587	26.1044	43.4061	22.7628	34.0536	2.55834	-1.99704	0.0141873	DOWN
chr1	153758196	153758297	102	-	ENSEMBL	ENSG00000207039.1	misc_RNA	Y_RNA	0	0	0	0	0	0	2.32394	NA	NO
chr1	153767649	153774567	6919	+	HAVANA	ENSG00000231827.2	pseudogene	RP11-216N14.5	0	0	0	0.989688	0	0	1.43089	NA	NO
chr1	153777201	153895451	118251	-	HAVANA	ENSG00000143614.7	protein_coding	GATAD2B	243.647	480.321	229.184	740.286	422.395	825.705	1.21247	1.30665e-06	UP
chr1	153901977	153919172	17196	-	HAVANA	ENSG00000198837.5	protein_coding	DENND4B	103.15	65.261	98.0977	48.4947	124.427	85.7045	-0.735244	0.138382	NO
chr1	153920145	153931101	10957	-	HAVANA	ENSG00000160741.12	protein_coding	CRTC2	128.048	41.767	114.592	62.3503	176.162	70.3545	-1.25437	0.00561495	DOWN
chr1	153931575	153940188	8614	-	HAVANA	ENSG00000143570.13	protein_coding	SLC39A1	454.393	195.783	328.15	121.732	532.415	157.338	-1.47764	8.93627e-08	DOWN
chr1	153938992	153939406	415	+	HAVANA	ENSG00000273026.1	antisense	RP11-422P24.10	0	10.4418	1.73624	3.95875	4.58414	3.19793	1.75947	0.475891	NO
chr1	153940010	153946839	6830	+	HAVANA	ENSG00000143578.11	protein_coding	CREB3L4	88.9223	54.8192	61.6366	35.6288	47.806	15.3501	-1.03952	0.105956	NO
chr1	153946745	153950164	3420	-	HAVANA	ENSG00000143543.10	protein_coding	JTB	653.579	362.851	555.598	175.175	1222.65	318.514	-1.49828	1.02704e-08	DOWN
chr1	153950219	153951636	1418	+	HAVANA	ENSG00000272654.1	lincRNA	RP11-422P24.11	16.8952	5.22088	22.5712	10.8866	24.2304	30.7001	-0.701988	0.554982	NO
chr1	153954127	153958834	4708	-	HAVANA	ENSG00000143545.4	protein_coding	RAB13	780.738	187.952	760.474	186.061	165.029	38.3752	-2.06137	4.39235e-16	DOWN
chr1	153963235	153964626	1392	+	HAVANA	ENSG00000177954.7	protein_coding	RPS27	13589.1	4918.07	13221.5	4077.51	10187.9	2555.79	-1.72013	7.05764e-28	DOWN
chr1	153965161	154127592	162432	-	HAVANA	ENSG00000143552.5	protein_coding	NUP210L	0	23.4939	4.34061	37.6081	15.717	50.5273	3.18842	0.00345604	UP
chr1	153968108	153968436	329	+	HAVANA	ENSG00000231416.1	pseudogene	RP11-422P24.9	0	2.61044	0	0	0	2.55834	2.98428	NA	NO
chr1	154051342	154052439	1098	+	HAVANA	ENSG00000231837.2	pseudogene	RPS7P2	0	0	0	3.95875	0	0.639586	2.96938	NA	NO
chr1	154127784	154167124	39341	-	HAVANA	ENSG00000143549.15	protein_coding	TPM3	963.918	347.188	1264.85	292.948	725.603	234.728	-1.74251	4.73404e-15	DOWN
chr1	154171848	154178809	6962	-	HAVANA	ENSG00000163263.6	protein_coding	C1orf189	0	0	0	1.97938	0.654876	9.59379	3.10976	NA	NO
chr1	154179182	154193104	13923	-	HAVANA	ENSG00000143612.14	protein_coding	C1orf43	683.813	326.305	694.497	338.473	873.605	350.493	-1.14419	2.37939e-07	DOWN
chr1	154192655	154243986	51332	+	HAVANA	ENSG00000143569.14	protein_coding	UBAP2L	544.205	375.903	594.663	366.184	790.436	511.029	-0.622993	0.00717389	NO
chr1	154244987	154248351	3365	+	HAVANA	ENSG00000143575.10	protein_coding	HAX1	700.708	195.783	588.586	232.577	777.993	189.317	-1.73834	2.9405e-12	DOWN
chr1	154260936	154261003	68	+	ENSEMBL	ENSG00000252682.1	snoRNA	SNORD59	0	0	0	0.989688	0	0	1.43089	NA	NO
chr1	154293566	154297801	4236	+	HAVANA	ENSG00000143595.8	protein_coding	AQP10	6.22456	0	0	0.989688	5.23901	0	-3.01851	NA	NO
chr1	154298029	154323783	25755	+	HAVANA	ENSG00000143515.12	protein_coding	ATP8B2	144.054	109.638	120.669	73.2369	84.4791	67.1565	-0.482127	0.315124	NO
chr1	154374804	154379040	4237	-	HAVANA	ENSG00000228013.1	antisense	RP11-350G8.5	0	0	1.73624	0	0	0	-0.707814	NA	NO
chr1	154377669	154441926	64258	+	HAVANA	ENSG00000160712.8	protein_coding	IL6R	31.1228	39.1566	23.4393	11.8763	20.956	0.639586	-1.47757	0.206986	NO
chr1	154442248	154474589	32342	-	HAVANA	ENSG00000169291.5	protein_coding	SHE	0	0	0	0	0	3.19793	2.32394	NA	NO
chr1	154474695	154520623	45929	+	HAVANA	ENSG00000163239.8	protein_coding	TDRD10	0	0	0	2.96906	0	0	2.06464	NA	NO
chr1	154521053	154531504	10452	-	HAVANA	ENSG00000160714.5	protein_coding	UBE2Q1	444.612	185.341	465.313	142.515	445.316	124.08	-1.61485	6.05211e-09	DOWN
chr1	154526085	154527493	1409	+	HAVANA	ENSG00000229780.1	antisense	UBE2Q1-AS1	0	0	0	0.989688	0	0.639586	2.21163	NA	NO
chr1	154554538	154600475	45938	-	HAVANA	ENSG00000160710.11	protein_coding	ADAR	614.453	355.02	605.949	328.576	637.85	365.204	-0.826867	0.000335784	NO
chr1	154585067	154585190	124	+	ENSEMBL	ENSG00000268141.1	protein_coding	AL606500.1	0	0	0	0	0	3.19793	2.32394	NA	NO
chr1	154669931	154842756	172826	-	HAVANA	ENSG00000143603.14	protein_coding	KCNN3	5.33534	18.2731	5.20873	33.6494	1.30975	13.4313	2.58385	0.0345108	UP
chr1	154897210	154909467	12258	-	HAVANA	ENSG00000163344.5	protein_coding	PMVK	88.9223	23.4939	77.2628	29.6906	91.6827	33.8981	-1.55563	0.0069069	DOWN
chr1	154909846	154910535	690	+	HAVANA	ENSG00000270361.1	lincRNA	RP11-307C12.13	4.44612	0	0	0	0	0	-1.16584	NA	NO
chr1	154916552	154928599	12048	-	HAVANA	ENSG00000163346.12	protein_coding	PBXIP1	40.015	26.1044	17.3624	26.7216	20.956	12.7917	-0.235872	0.824835	NO
chr1	154929502	154936329	6828	-	HAVANA	ENSG00000163348.3	protein_coding	PYGO2	24.009	26.1044	40.8017	28.7009	52.3901	21.7459	-0.58445	0.499377	NO
chr1	154934301	154935099	799	+	HAVANA	ENSG00000271380.1	antisense	RP11-307C12.12	32.012	2.61044	17.3624	2.96906	15.0622	7.03545	-2.27144	0.0773154	NO
chr1	154934774	154946871	12098	-	HAVANA	ENSG00000160691.14	protein_coding	SHC1	1.77845	18.2731	1.73624	6.92781	5.89389	10.2334	1.98141	0.228195	NO
chr1	154947129	154951725	4597	+	HAVANA	ENSG00000173207.8	protein_coding	CKS1B	277.438	211.446	176.229	73.2369	236.41	63.9586	-1.18662	0.00283131	DOWN
chr1	154955814	154965587	9774	+	HAVANA	ENSG00000160688.14	protein_coding	FLAD1	144.943	70.4818	149.317	46.5153	243.614	111.928	-1.2821	0.00143774	DOWN
chr1	154975127	154990998	15872	+	HAVANA	ENSG00000160685.9	protein_coding	ZBTB7B	20.4521	7.83132	19.0987	7.9175	17.0268	5.11669	-1.46729	0.234294	NO
chr1	154990996	155006257	15262	-	HAVANA	ENSG00000163354.10	protein_coding	DCST2	0	0	0	9.89688	0	0.639586	3.46849	NA	NO
chr1	155006300	155023406	17107	+	HAVANA	ENSG00000163357.6	protein_coding	DCST1	0	15.6626	0.868121	0.989688	0	1.27917	3.49242	0.22906	NO
chr1	155017667	155018594	928	-	HAVANA	ENSG00000232093.1	antisense	RP11-307C12.11	59.578	46.9879	42.5379	26.7216	21.6109	8.9542	-0.752039	0.348334	NO
chr1	155023042	155035252	12211	+	HAVANA	ENSG00000143537.9	protein_coding	ADAM15	46.2396	41.767	50.351	36.6184	72.6913	15.9896	-0.931526	0.215506	NO
chr1	155036224	155060014	23791	+	HAVANA	ENSG00000143590.9	protein_coding	EFNA3	16.006	5.22088	37.3292	19.7938	13.7524	6.39586	-1.16844	0.305412	NO
chr1	155099936	155107333	7398	+	HAVANA	ENSG00000169242.7	protein_coding	EFNA1	109.374	83.534	117.196	74.2266	117.223	40.9335	-0.864244	0.0870233	NO
chr1	155107820	155111329	3510	+	HAVANA	ENSG00000169241.13	protein_coding	SLC50A1	256.096	70.4818	267.381	92.041	178.781	47.3294	-1.76681	7.28231e-07	DOWN
chr1	155112367	155113071	705	-	HAVANA	ENSG00000179085.7	protein_coding	DPM3	80.9193	5.22088	49.4829	19.7938	176.162	32.6189	-2.35812	0.00022518	DOWN
chr1	155141885	155159748	17864	-	HAVANA	ENSG00000273088.1	protein_coding	RP11-201K10.3	0	0	0	1.97938	5.23901	1.91876	1.42987	NA	NO
chr1	155145873	155157447	11575	+	HAVANA	ENSG00000163462.13	protein_coding	TRIM46	6.22456	0	0.868121	1.97938	1.96463	5.75627	-0.00878284	0.998044	NO
chr1	155158300	155162707	4408	-	HAVANA	ENSG00000185499.12	protein_coding	MUC1	0.889223	0	0	0	0	0	-0.262224	NA	NO
chr1	155165379	155178842	13464	-	HAVANA	ENSG00000169231.9	protein_coding	THBS3	23.1198	5.22088	13.0218	7.9175	17.0268	2.55834	-1.8421	0.169005	NO
chr1	155166659	155175286	8628	+	HAVANA	ENSG00000231064.1	antisense	RP11-263K19.4	0.889223	0	0	0.989688	10.478	15.3501	0.726534	0.795771	NO
chr1	155178490	155183615	5126	+	HAVANA	ENSG00000173171.10	protein_coding	MTX1	0	0	16.4943	0.989688	0	1.91876	0.850402	0.809176	NO
chr1	155180942	155183610	2669	-	HAVANA	ENSG00000236263.1	antisense	RP11-263K19.6	0	0	0	0	0	0.639586	1.41863	NA	NO
chr1	155183616	155197214	13599	-	HAVANA	ENSG00000160766.10	pseudogene	GBAP1	2.66767	13.0522	1.73624	12.8659	6.54876	8.31462	1.79085	0.274235	NO
chr1	155200766	155204116	3351	+	HAVANA	ENSG00000236675.1	pseudogene	MTX1P1	0	0	0.868121	0	7.85852	0	-2.34741	NA	NO
chr1	155204243	155214490	10248	-	HAVANA	ENSG00000177628.11	protein_coding	GBA	26.6767	5.22088	17.3624	13.8556	32.0889	13.4313	-1.22178	0.265208	NO
chr1	155216996	155225274	8279	-	HAVANA	ENSG00000160767.16	protein_coding	FAM189B	729.163	315.863	535.631	220.7	576.946	182.282	-1.38717	1.03334e-08	DOWN
chr1	155225770	155232221	6452	-	HAVANA	ENSG00000116521.6	protein_coding	SCAMP3	381.477	104.418	296.029	148.453	510.804	179.724	-1.4396	1.8051e-06	DOWN
chr1	155232659	155248282	15624	-	HAVANA	ENSG00000176444.14	protein_coding	CLK2	312.117	206.225	270.854	210.803	344.465	169.49	-0.664712	0.0380326	NO
chr1	155247374	155259639	12266	+	HAVANA	ENSG00000143630.5	protein_coding	HCN3	8.89223	23.4939	7.81309	28.7009	38.6377	24.3043	0.834421	0.440211	NO
chr1	155259630	155271225	11596	-	HAVANA	ENSG00000143627.13	protein_coding	PKLR	0	0	0	0.989688	0.654876	0.639586	1.4191	NA	NO
chr1	155278539	155290457	11919	+	HAVANA	ENSG00000160752.10	protein_coding	FDPS	623.346	357.63	577.301	391.916	615.584	379.914	-0.682899	0.0039322	NO
chr1	155286654	155293967	7314	-	HAVANA	ENSG00000225855.2	antisense	RUSC1-AS1	27.5659	18.2731	23.4393	40.5772	36.6731	26.8626	-0.0678679	0.949127	NO
chr1	155290687	155300905	10219	+	HAVANA	ENSG00000160753.11	protein_coding	RUSC1	104.928	70.4818	163.207	74.2266	181.401	67.1565	-1.07155	0.0150071	DOWN
chr1	155305059	155532598	227540	-	HAVANA	ENSG00000116539.6	protein_coding	ASH1L	218.749	877.107	228.316	973.853	629.991	1052.76	1.60613	8.15312e-09	UP
chr1	155402969	155404053	1085	+	HAVANA	ENSG00000237872.3	pseudogene	POU5F1P4	0	0	0	0	0	1.27917	1.80816	NA	NO
chr1	155531821	155533775	1955	+	HAVANA	ENSG00000235919.3	processed_transcript	ASH1L-AS1	48.9073	2.61044	32.1205	13.8556	24.2304	7.03545	-2.13315	0.0351795	DOWN
chr1	155535841	155536097	257	-	HAVANA	ENSG00000271267.1	pseudogene	RP11-29H23.7	0	0	0	0.989688	0	0	1.43089	NA	NO
chr1	155556435	155571988	15554	+	HAVANA	ENSG00000225082.2	pseudogene	DAP3P1	0	5.22088	0.868121	6.92781	4.58414	26.223	3.25939	0.0746809	NO
chr1	155560392	155561053	662	-	HAVANA	ENSG00000223503.1	pseudogene	RP11-29H23.6	0	0	0	0.989688	0	0	1.43089	NA	NO
chr1	155579567	155580171	605	-	HAVANA	ENSG00000232519.2	antisense	RP11-29H23.4	0.889223	0	0	0	4.58414	0	-1.9365	NA	NO
chr1	155581011	155720105	139095	+	HAVANA	ENSG00000203761.4	pseudogene	MSTO2P	0	0	0.868121	0	0	0.639586	0.615914	NA	NO
chr1	155584517	155630036	45520	-	HAVANA	ENSG00000246203.2	pseudogene	RP11-29H23.5	0	23.4939	0	4.94844	9.82315	13.4313	3.8432	0.0393958	UP
chr1	155629237	155658791	29555	-	HAVANA	ENSG00000163374.15	protein_coding	YY1AP1	22.2306	91.3653	63.3728	180.123	74.001	118.323	1.36992	0.00515843	UP
chr1	155719508	155829191	109684	-	HAVANA	ENSG00000116580.14	protein_coding	GON4L	139.608	154.016	87.6802	120.742	160.445	239.205	0.400584	0.326442	NO
chr1	155815158	155816415	1258	+	HAVANA	ENSG00000234937.1	pseudogene	RP11-101O6.2	0	0	0	0	0	0.639586	1.41863	NA	NO
chr1	155829300	155854990	25691	+	HAVANA	ENSG00000132718.7	protein_coding	SYT11	44.4612	18.2731	46.0104	15.835	41.9121	23.0251	-1.21882	0.125537	NO
chr1	155867599	155881195	13597	-	HAVANA	ENSG00000143622.6	protein_coding	RIT1	115.599	65.261	134.559	42.5566	160.445	56.9232	-1.3437	0.00339897	DOWN
chr1	155882834	155904191	21358	-	HAVANA	ENSG00000132680.6	protein_coding	KIAA0907	271.213	438.554	210.085	323.628	346.43	438.756	0.548067	0.0512356	NO
chr1	155916630	155976861	60232	-	HAVANA	ENSG00000116584.13	protein_coding	ARHGEF2	96.9253	57.4296	78.1309	76.206	74.001	68.4357	-0.284494	0.632656	NO
chr1	155948590	155952777	4188	+	HAVANA	ENSG00000273002.1	antisense	RP11-336K24.12	5.33534	7.83132	4.34061	4.94844	1.30975	0	-0.614358	0.815855	NO
chr1	155961181	155971578	10398	+	HAVANA	ENSG00000224276.1	antisense	RP11-336K24.5	0	0	0	0.989688	0	0	1.43089	NA	NO
chr1	155978839	155990750	11912	-	HAVANA	ENSG00000163479.9	protein_coding	SSR2	912.343	245.381	562.543	224.659	981.005	209.784	-1.8175	2.84376e-13	DOWN
chr1	156005092	156023585	18494	-	HAVANA	ENSG00000160803.7	protein_coding	UBQLN4	35.5689	26.1044	53.8235	25.7319	39.2926	34.5376	-0.565159	0.484246	NO
chr1	156024543	156028301	3759	+	HAVANA	ENSG00000116586.7	protein_coding	LAMTOR2	321.899	109.638	264.777	69.2781	273.083	72.2732	-1.80942	3.35583e-08	DOWN
chr1	156030951	156040295	9345	+	HAVANA	ENSG00000132698.9	protein_coding	RAB25	0	5.22088	0	0	0	0	1.64275	NA	NO
chr1	156041804	156051789	9986	-	HAVANA	ENSG00000254726.2	protein_coding	MEX3A	155.614	130.522	166.679	121.732	142.108	66.5169	-0.606951	0.161148	NO
chr1	156052364	156109880	57517	+	HAVANA	ENSG00000160789.15	protein_coding	LMNA	140.497	93.9758	156.262	96.9894	142.763	69.0753	-0.778759	0.0697374	NO
chr1	156117157	156147543	30387	+	HAVANA	ENSG00000196189.8	protein_coding	SEMA4A	15.1168	23.4939	15.6262	24.7422	7.20364	12.1521	0.684567	0.553989	NO
chr1	156161854	156161994	141	-	ENSEMBL	ENSG00000252236.1	snoRNA	SNORA26	0	0	0	0	0	0	4.05958	NA	NO
chr1	156163880	156182587	18708	+	HAVANA	ENSG00000160785.9	protein_coding	SLC25A44	38.2366	83.534	62.5047	64.3297	95.612	41.5731	-0.0360893	0.9643	NO
chr1	156213206	156217881	4676	-	HAVANA	ENSG00000160781.11	protein_coding	PAQR6	12.4491	13.0522	4.34061	15.835	1.30975	19.8272	1.88908	0.176432	NO
chr1	156219015	156252620	33606	-	HAVANA	ENSG00000198952.7	protein_coding	SMG5	274.77	180.12	199.668	205.855	333.332	213.622	-0.40136	0.253787	NO
chr1	156252726	156262976	10251	+	HAVANA	ENSG00000163472.14	protein_coding	TMEM79	40.015	10.4418	23.4393	16.8247	43.8767	30.7001	-0.903624	0.318218	NO
chr1	156259880	156265463	5584	-	HAVANA	ENSG00000198715.7	protein_coding	C1orf85	130.716	36.5461	134.559	41.5669	196.463	40.2939	-1.95167	1.20701e-05	DOWN
chr1	156268415	156269428	1014	-	HAVANA	ENSG00000189030.8	protein_coding	VHLL	15.1168	0	0	0	0	0	-1.58287	NA	NO
chr1	156278759	156337664	58906	-	HAVANA	ENSG00000163468.10	protein_coding	CCT3	3078.49	1388.75	2483.69	1097.56	3100.19	1006.07	-1.3188	5.9633e-14	DOWN
chr1	156293302	156293487	186	+	ENSEMBL	ENSG00000228155.1	pseudogene	AL589685.1	0	0	0	0	0	1.27917	1.80816	NA	NO
chr1	156307105	156316786	9682	+	HAVANA	ENSG00000163467.7	protein_coding	TSACC	11.5599	20.8835	22.5712	31.67	53.045	31.3397	0.14636	0.887841	NO
chr1	156339003	156355011	16009	+	HAVANA	ENSG00000132677.8	protein_coding	RHBG	0	0	1.73624	0	0	1.91876	1.24901	NA	NO
chr1	156374042	156400493	26452	-	HAVANA	ENSG00000125462.12	protein_coding	C1orf61	15.1168	10.4418	15.6262	4.94844	16.3719	18.548	-0.63523	0.635991	NO
chr1	156416204	156426369	10166	-	HAVANA	ENSG00000236947.1	lincRNA	RP11-98G7.1	0	0	12.1537	10.8866	1.96463	4.4771	0.716149	0.775849	NO
chr1	156433519	156470620	37102	-	HAVANA	ENSG00000116604.13	protein_coding	MEF2D	95.1469	44.3775	44.2742	34.6391	76.6205	57.5627	-0.608098	0.327945	NO
chr1	156495197	156542396	47200	-	HAVANA	ENSG00000183856.6	protein_coding	IQGAP3	46.2396	80.9236	65.1091	53.4431	53.045	75.4711	0.338454	0.602755	NO
chr1	156549519	156556562	7044	+	HAVANA	ENSG00000187862.7	protein_coding	TTC24	0	0	0	0.989688	0	0.639586	2.21163	NA	NO
chr1	156561554	156564091	2538	+	HAVANA	ENSG00000163382.7	protein_coding	APOA1BP	241.869	62.6505	208.349	104.907	450.555	91.4608	-1.74403	2.33389e-06	DOWN
chr1	156564279	156571288	7010	-	HAVANA	ENSG00000160818.12	protein_coding	GPATCH4	418.824	146.185	683.211	245.443	643.744	202.749	-1.55683	1.66913e-10	DOWN
chr1	156584534	156585080	547	-	HAVANA	ENSG00000272971.1	lincRNA	RP11-284F21.11	0	0	2.60436	0.989688	11.1329	0	-1.92928	NA	NO
chr1	156589086	156595517	6432	+	HAVANA	ENSG00000132702.8	protein_coding	HAPLN2	0	2.61044	0	0.989688	0	0	2.28823	NA	NO
chr1	156607575	156610796	3222	-	HAVANA	ENSG00000272068.1	lincRNA	RP11-284F21.9	0	0	0.868121	0	0	0	-0.343706	NA	NO
chr1	156611182	156629324	18143	+	HAVANA	ENSG00000132692.14	protein_coding	BCAN	0	0	3.47248	0.989688	0	0	-0.115339	NA	NO
chr1	156611458	156614679	3222	-	HAVANA	ENSG00000272405.1	antisense	RP11-284F21.10	0	5.22088	0	7.9175	1.30975	0.639586	3.74	NA	NO
chr1	156616299	156631216	14918	-	HAVANA	ENSG00000229953.1	antisense	RP11-284F21.7	0	0	1.73624	0	0	0	-0.707814	NA	NO
chr1	156638555	156647189	8635	-	HAVANA	ENSG00000132688.10	protein_coding	NES	50.6857	0	48.6148	5.93813	17.0268	9.59379	-2.81641	0.0110105	DOWN
chr1	156669398	156675608	6211	-	HAVANA	ENSG00000143320.4	protein_coding	CRABP2	204.521	60.0401	177.097	55.4225	17.6817	12.1521	-1.37613	0.00723633	DOWN
chr1	156682004	156682966	963	-	HAVANA	ENSG00000223356.1	antisense	RP11-66D17.5	0	0	0	0.989688	0	0	1.43089	NA	NO
chr1	156691683	156698591	6909	-	HAVANA	ENSG00000143319.12	protein_coding	ISG20L2	272.102	75.7027	273.458	144.494	304.518	109.369	-1.39048	4.67077e-05	DOWN
chr1	156698234	156706752	8519	+	HAVANA	ENSG00000143303.7	protein_coding	RRNAD1	128.937	41.767	89.4165	64.3297	100.196	49.2481	-1.01591	0.053634	NO
chr1	156707095	156711382	4288	-	HAVANA	ENSG00000143314.8	protein_coding	MRPL24	328.123	133.132	328.15	115.793	400.784	78.6691	-1.72982	1.39937e-07	DOWN
chr1	156711899	156736717	24819	-	HAVANA	ENSG00000143321.14	protein_coding	HDGF	1526.8	516.867	1902.05	658.142	1730.84	417.65	-1.71844	6.45291e-19	DOWN
chr1	156720402	156770607	50206	+	HAVANA	ENSG00000143294.10	protein_coding	PRCC	182.291	107.028	248.283	119.752	303.863	225.774	-0.742905	0.0351689	NO
chr1	156776035	156786654	10620	-	HAVANA	ENSG00000027869.7	protein_coding	SH2D2A	14.2276	7.83132	19.0987	11.8763	5.23901	4.4771	-0.588267	0.693445	NO
chr1	156785432	156851642	66211	+	HAVANA	ENSG00000198400.7	protein_coding	NTRK1	9.78146	0	6.94497	2.96906	0	1.27917	-0.96743	0.747577	NO
chr1	156809855	156828810	18956	-	HAVANA	ENSG00000027644.4	protein_coding	INSRR	0	0	0	0.989688	0	1.27917	2.56721	NA	NO
chr1	156863490	156886226	22737	+	HAVANA	ENSG00000187800.9	protein_coding	PEAR1	6.22456	0	0	0	0	0	-1.36387	NA	NO
chr1	156890442	156902886	12445	+	HAVANA	ENSG00000160838.9	protein_coding	LRRC71	0	0	0	1.97938	0	0	1.82679	NA	NO
chr1	156904632	157015162	110531	-	HAVANA	ENSG00000132694.14	protein_coding	ARHGEF11	98.7038	219.277	76.3947	195.958	156.515	329.387	1.19182	0.000341115	UP
chr1	157029024	157030554	1531	-	HAVANA	ENSG00000237842.2	pseudogene	RP11-110J1.2	1.77845	0	0.868121	6.92781	1.30975	0	-1.23076	NA	NO
chr1	157061836	157069600	7765	-	HAVANA	ENSG00000253831.1	protein_coding	ETV3L	0	0	0	0.989688	0	0	1.43089	NA	NO
chr1	157090983	157108266	17284	-	HAVANA	ENSG00000117036.7	protein_coding	ETV3	65.8025	54.8192	54.6916	71.2575	54.3547	83.7858	0.267018	0.680269	NO
chr1	157098154	157098463	310	+	HAVANA	ENSG00000235700.1	pseudogene	CYCSP52	0	0	0	0	0	1.27917	1.80816	NA	NO
chr1	157202021	157206926	4906	-	HAVANA	ENSG00000228239.1	lincRNA	RP11-85G21.1	0	23.4939	0	0	0	0	2.0908	0.557419	NO
chr1	157250506	157252858	2353	+	HAVANA	ENSG00000271736.1	lincRNA	RP11-85G21.3	0	0	0	0	0	0.639586	1.41863	NA	NO
chr1	157483167	157522310	39144	-	HAVANA	ENSG00000143297.14	protein_coding	FCRL5	0	0	0	1.97938	0	0	1.82679	NA	NO
chr1	157543539	157567870	24332	-	HAVANA	ENSG00000163518.6	protein_coding	FCRL4	0	0	0	0.989688	0	3.19793	3.07657	NA	NO
chr1	157644111	157670647	26537	-	HAVANA	ENSG00000160856.16	protein_coding	FCRL3	0	2.61044	0	0	0	0	1.52434	NA	NO
chr1	157661552	157666249	4698	+	HAVANA	ENSG00000227217.1	antisense	RP11-367J7.3	0	0	0	1.97938	0	0	1.82679	NA	NO
chr1	157678876	157679433	558	+	HAVANA	ENSG00000231700.3	pseudogene	RP11-367J7.4	0	0	6.94497	0	0	0	-0.885923	NA	NO
chr1	157715523	157746922	31400	-	HAVANA	ENSG00000132704.11	protein_coding	FCRL2	0	5.22088	0	0	0	0	1.64275	NA	NO
chr1	157764193	157789895	25703	-	HAVANA	ENSG00000163534.10	protein_coding	FCRL1	0	2.61044	0	0	2.61951	0	0.0836201	NA	NO
chr1	157800704	157868046	67343	-	HAVANA	ENSG00000073754.5	protein_coding	CD5L	0	7.83132	1.73624	2.96906	0	2.55834	3.69233	NA	NO
chr1	157894855	157918861	24007	+	HAVANA	ENSG00000236957.3	pseudogene	RP11-451O13.1	0	2.61044	0	7.9175	0	0	3.5374	NA	NO
chr1	157963063	158070052	106990	+	HAVANA	ENSG00000183853.13	protein_coding	KIRREL	78.2517	83.534	73.7903	99.9585	83.1693	301.885	0.822435	0.100435	NO
chr1	158145640	158147545	1906	-	HAVANA	ENSG00000227295.2	pseudogene	ELL2P1	0	0	0	0	7.20364	0	-0.808011	NA	NO
chr1	158149737	158154686	4950	+	HAVANA	ENSG00000158473.6	protein_coding	CD1D	10.6707	0	5.20873	6.92781	1.30975	1.27917	-1.02128	0.683702	NO
chr1	158223927	158228059	4133	+	HAVANA	ENSG00000158477.6	protein_coding	CD1A	0	2.61044	0	0	0	0	1.52434	NA	NO
chr1	158297741	158301321	3581	-	HAVANA	ENSG00000158485.6	protein_coding	CD1B	0	2.61044	0	0	0	0	1.52434	NA	NO
chr1	158423988	158425063	1076	+	HAVANA	ENSG00000236257.1	pseudogene	EI24P2	0.889223	0	0	0.989688	0	0	0.610921	NA	NO
chr1	158493462	158495628	2167	+	HAVANA	ENSG00000231434.1	pseudogene	RP11-144L1.8	0	7.83132	0	0	0	0	1.69087	NA	NO
chr1	158580496	158656488	75993	-	HAVANA	ENSG00000163554.7	protein_coding	SPTA1	0	13.0522	0	6.92781	0.654876	1.91876	4.55769	0.0816491	NO
chr1	158900586	158946844	46259	+	HAVANA	ENSG00000163564.10	protein_coding	PYHIN1	0	0	0	4.94844	0	0	2.25392	NA	NO
chr1	158969758	159024945	55188	+	HAVANA	ENSG00000163565.14	protein_coding	IFI16	8.89223	7.83132	0	6.92781	0	1.91876	3.10873	0.222983	NO
chr1	159032274	159116886	84613	-	HAVANA	ENSG00000163568.9	protein_coding	AIM2	0	20.8835	0	0	0	1.91876	4.00681	0.185339	NO
chr1	159141399	159173103	31705	+	HAVANA	ENSG00000162706.8	protein_coding	CADM3	0	5.22088	0	0	0	1.91876	3.23685	NA	NO
chr1	159173097	159176290	3194	+	HAVANA	ENSG00000213088.5	protein_coding	DARC	0	0	0	0.989688	0	0	1.43089	NA	NO
chr1	159259504	159278014	18511	+	HAVANA	ENSG00000179639.6	protein_coding	FCER1A	0	0	0	0.989688	0	0	1.43089	NA	NO
chr1	159283460	159284449	990	-	HAVANA	ENSG00000196266.4	protein_coding	OR10J3	0	0	0	3.95875	0	0	2.21323	NA	NO
chr1	159315956	159438858	122903	-	HAVANA	ENSG00000228560.1	antisense	RP11-550P17.5	0	5.22088	1.73624	7.9175	0	7.67503	4.33693	0.0917618	NO
chr1	159750722	159752333	1612	+	HAVANA	ENSG00000158716.4	protein_coding	DUSP23	0	2.61044	3.47248	0	0.654876	0	-1.93476	NA	NO
chr1	159824106	159832447	8342	-	HAVANA	ENSG00000243284.1	protein_coding	VSIG8	8.89223	0	0	0	0	0	-1.42999	NA	NO
chr1	159842154	159869953	27800	-	HAVANA	ENSG00000213085.5	protein_coding	CCDC19	0	0	0	4.94844	3.27438	4.4771	2.338	NA	NO
chr1	159887897	159895522	7626	-	HAVANA	ENSG00000158710.10	protein_coding	TAGLN2	513.971	211.446	578.169	180.123	502.29	102.334	-1.76252	4.23514e-10	DOWN
chr1	159896829	159915386	18558	-	HAVANA	ENSG00000085552.12	protein_coding	IGSF9	2.66767	0	0	0	0	0.639586	0.0425471	NA	NO
chr1	159921282	159924044	2763	-	HAVANA	ENSG00000162723.5	protein_coding	SLAMF9	0	0	0	0	0	0.639586	1.41863	NA	NO
chr1	159931008	159948851	17844	+	HAVANA	ENSG00000224259.1	lincRNA	RP11-48O20.4	0	0	0	0	0	0.639586	1.41863	NA	NO
chr1	159994743	159996584	1842	-	HAVANA	ENSG00000260766.1	sense_overlapping	RP11-226L15.5	3.55689	5.22088	6.94497	5.93813	36.6731	5.11669	-0.93472	0.558746	NO
chr1	159997462	160001783	4322	-	HAVANA	ENSG00000143315.5	protein_coding	PIGM	47.1288	73.0923	81.6034	82.1441	216.109	98.4962	-0.203261	0.739389	NO
chr1	160007257	160040038	32782	-	HAVANA	ENSG00000177807.6	protein_coding	KCNJ10	0	0	0.868121	0	0	0.639586	0.615914	NA	NO
chr1	160032278	160049611	17334	+	HAVANA	ENSG00000225279.1	antisense	RP11-536C5.2	0	0	0	0.989688	0	0	1.43089	NA	NO
chr1	160061130	160068733	7604	-	HAVANA	ENSG00000162729.9	protein_coding	IGSF8	21.3414	13.0522	24.3074	3.95875	19.6463	13.4313	-1.24082	0.291158	NO
chr1	160085549	160113381	27833	+	HAVANA	ENSG00000018625.10	protein_coding	ATP1A2	0	0	0	2.96906	0	0	2.06464	NA	NO
chr1	160121360	160156767	35408	+	HAVANA	ENSG00000132681.12	protein_coding	ATP1A4	0	0	2.60436	0.989688	0	0.639586	0.954578	NA	NO
chr1	160160285	160171676	11392	+	HAVANA	ENSG00000143318.8	protein_coding	CASQ1	0	0	2.60436	0	0	0	-0.776847	NA	NO
chr1	160171989	160178659	6671	-	HAVANA	ENSG00000227741.1	antisense	RP11-536C5.7	4.44612	0	8.68121	0.989688	1.30975	3.19793	-1.77888	0.520505	NO
chr1	160175127	160185166	10040	+	HAVANA	ENSG00000162734.8	protein_coding	PEA15	188.515	31.3253	220.503	37.6081	169.613	62.0398	-2.15527	6.91196e-07	DOWN
chr1	160185505	160254920	69416	-	HAVANA	ENSG00000132716.14	protein_coding	DCAF8	106.707	65.261	66.8453	47.505	55.6645	50.5273	-0.440419	0.465591	NO
chr1	160231534	160232568	1035	+	HAVANA	ENSG00000228606.1	antisense	RP11-574F21.2	0	0	0	0	0	1.91876	2.04309	NA	NO
chr1	160259063	160313190	54128	-	HAVANA	ENSG00000122218.10	protein_coding	COPA	451.725	344.578	355.062	293.937	411.262	290.372	-0.389449	0.16446	NO
chr1	160287193	160287496	304	+	HAVANA	ENSG00000235082.2	pseudogene	SUMO1P3	0	0	0	0	1.30975	1.27917	0.544494	NA	NO
chr1	160313062	160328742	15681	+	HAVANA	ENSG00000162736.11	protein_coding	NCSTN	233.866	93.9758	208.349	128.659	241.649	113.846	-1.02114	0.00424773	DOWN
chr1	160336857	160342638	5782	+	HAVANA	ENSG00000171786.5	protein_coding	NHLH1	0	7.83132	0	6.92781	3.27438	0.639586	3.79089	0.198997	NO
chr1	160370376	160398468	28093	+	HAVANA	ENSG00000162738.5	protein_coding	VANGL2	59.578	36.5461	59.9004	20.7834	51.0804	23.0251	-1.13493	0.101476	NO
chr1	160577890	160617085	39196	-	HAVANA	ENSG00000117090.10	protein_coding	SLAMF1	0	0	0	4.94844	0	0.639586	3.09988	NA	NO
chr1	160640568	160653698	13131	+	HAVANA	ENSG00000228863.4	antisense	RP11-404F10.2	0	0	0	2.96906	0	0	2.06464	NA	NO
chr1	160648536	160681641	33106	-	HAVANA	ENSG00000117091.5	protein_coding	CD48	0	0	0	2.96906	0	0	2.06464	NA	NO
chr1	160799950	160832692	32743	-	HAVANA	ENSG00000122223.8	protein_coding	CD244	0	2.61044	0	0	0	0	1.52434	NA	NO
chr1	160846329	160854960	8632	-	HAVANA	ENSG00000179914.4	protein_coding	ITLN1	0	0	0	0.989688	0	0	1.43089	NA	NO
chr1	160864770	160865866	1097	+	HAVANA	ENSG00000213080.3	pseudogene	RP11-312J18.5	6.22456	0	12.1537	2.96906	5.89389	2.55834	-2.16521	0.302078	NO
chr1	160902255	160919712	17458	+	HAVANA	ENSG00000198358.4	antisense	RP11-544M22.1	0	0	0	0.989688	0	0	1.43089	NA	NO
chr1	160965001	160991138	26138	-	HAVANA	ENSG00000158769.13	protein_coding	F11R	124.491	20.8835	72.0541	26.7216	38.6377	17.2688	-1.67936	0.00874106	DOWN
chr1	160967747	161008752	41006	-	HAVANA	ENSG00000270149.1	protein_coding	F11R	124.491	20.8835	72.0541	26.7216	38.6377	17.2688	1.68789	0.635586	NO
chr1	161009041	161015767	6727	-	HAVANA	ENSG00000158773.10	protein_coding	USF1	2.66767	5.22088	9.54933	1.97938	12.4427	10.2334	-0.543813	0.776721	NO
chr1	161016736	161039760	23025	-	HAVANA	ENSG00000186517.9	protein_coding	ARHGAP30	0	0	0	8.90719	0	1.27917	3.74928	NA	NO
chr1	161040785	161059389	18605	-	HAVANA	ENSG00000143217.7	protein_coding	PVRL4	0	0	1.73624	1.97938	0	0	0.552835	NA	NO
chr1	161068151	161070136	1986	+	HAVANA	ENSG00000162755.9	protein_coding	KLHDC9	8.00301	0	12.1537	4.94844	1.96463	5.75627	-1.05487	0.632664	NO
chr1	161070346	161087901	17556	-	HAVANA	ENSG00000143256.4	protein_coding	PFDN2	581.552	276.706	442.742	139.546	440.732	120.882	-1.54067	6.78154e-08	DOWN
chr1	161087876	161095235	7360	+	HAVANA	ENSG00000158793.9	protein_coding	NIT1	117.377	78.3132	79.8671	40.5772	127.046	35.1772	-1.14961	0.0289219	DOWN
chr1	161090764	161102478	11715	-	HAVANA	ENSG00000158796.12	protein_coding	DEDD	64.0241	39.1566	130.218	55.4225	95.612	49.2481	-0.98165	0.0655795	NO
chr1	161122566	161128646	6081	+	HAVANA	ENSG00000143222.7	protein_coding	UFC1	201.854	138.353	259.568	99.9585	225.278	70.3545	-1.21633	0.00135219	DOWN
chr1	161123550	161129139	5590	-	HAVANA	ENSG00000224985.1	antisense	RP11-297K8.2	21.3414	18.2731	8.68121	2.96906	8.51339	2.55834	-1.14378	0.432603	NO
chr1	161129240	161135513	6274	+	HAVANA	ENSG00000143258.11	protein_coding	USP21	48.9073	5.22088	46.0104	37.6081	96.9217	26.8626	-1.59451	0.0364849	DOWN
chr1	161136200	161147803	11604	+	HAVANA	ENSG00000143224.13	protein_coding	PPOX	67.581	28.7148	76.3947	38.5978	68.1072	37.096	-1.01993	0.097986	NO
chr1	161141100	161147287	6188	-	HAVANA	ENSG00000158850.10	protein_coding	B4GALT3	165.396	91.3653	112.856	44.5359	199.737	39.0147	-1.53082	0.000974594	DOWN
chr1	161154098	161168846	14749	-	HAVANA	ENSG00000158859.9	protein_coding	ADAMTS4	1.77845	5.22088	0	0	6.54876	2.55834	0.0817358	0.982144	NO
chr1	161166894	161184185	17292	+	HAVANA	ENSG00000158864.8	protein_coding	NDUFS2	285.441	122.691	217.898	145.484	324.819	111.928	-1.11353	0.00137369	DOWN
chr1	161185024	161190489	5466	+	HAVANA	ENSG00000158869.6	protein_coding	FCER1G	0	0	0	8.90719	0	0	2.34125	NA	NO
chr1	161195793	161200408	4616	+	HAVANA	ENSG00000158882.8	protein_coding	TOMM40L	76.4732	28.7148	65.9772	21.7731	74.6559	18.548	-1.68648	0.00716073	DOWN
chr1	161199456	161208092	8637	-	HAVANA	ENSG00000143257.7	protein_coding	NR1I3	5.33534	0	0	0.989688	1.96463	3.83752	0.324687	NA	NO
chr1	161228517	161255240	26724	+	HAVANA	ENSG00000248485.1	protein_coding	PCP4L1	0	0	0	4.94844	0	1.27917	3.40209	NA	NO
chr1	161274525	161279762	5238	-	HAVANA	ENSG00000158887.11	protein_coding	MPZ	0	0	0.868121	0.989688	0	0	0.558872	NA	NO
chr1	161284047	161332984	48938	+	HAVANA	ENSG00000143252.10	protein_coding	SDHC	176.066	185.341	187.514	149.443	235.101	175.247	-0.234327	0.557044	NO
chr1	161334521	161337664	3144	-	HAVANA	ENSG00000188931.3	protein_coding	C1orf192	0	0	4.34061	3.95875	1.30975	1.27917	0.364294	NA	NO
chr1	161337812	161341754	3943	+	HAVANA	ENSG00000235477.2	lincRNA	RP11-122G18.5	9.78146	10.4418	32.9886	11.8763	20.956	29.421	-0.297659	0.806057	NO
chr1	161344552	161345130	579	+	HAVANA	ENSG00000273075.1	lincRNA	RP11-122G18.8	5.33534	0	0	6.92781	3.92926	3.83752	0.289306	0.930166	NO
chr1	161375858	161376872	1015	+	HAVANA	ENSG00000215840.3	pseudogene	RP11-122G18.7	11.5599	0	0	0	1.30975	2.55834	-0.989992	0.787496	NO
chr1	161475220	161493803	18584	+	HAVANA	ENSG00000143226.9	protein_coding	FCGR2A	0.889223	0	0	0	0	0	-0.262224	NA	NO
chr1	161482966	161574889	91924	+	HAVANA	ENSG00000273112.1	processed_transcript	RP11-25K21.6	0	2.61044	0	0	0	0	1.52434	NA	NO
chr1	161511549	161600917	89369	-	HAVANA	ENSG00000203747.5	protein_coding	FCGR3A	0	0	6.07685	0	0	1.27917	1.03048	NA	NO
chr1	161551101	161648444	97344	+	HAVANA	ENSG00000072694.14	protein_coding	FCGR2B	0	0	0	1.97938	0	0	1.82679	NA	NO
chr1	161691353	161697933	6581	+	HAVANA	ENSG00000162746.10	protein_coding	FCRLB	4.44612	0	7.81309	1.97938	5.23901	1.91876	-2.13209	0.384076	NO
chr1	161719548	161727028	7481	+	HAVANA	ENSG00000081721.7	protein_coding	DUSP12	112.042	44.3775	83.3396	24.7422	84.4791	58.2023	-1.18696	0.035921	DOWN
chr1	161736084	161933860	197777	+	HAVANA	ENSG00000118217.5	protein_coding	ATF6	260.542	441.164	177.097	402.803	301.243	369.041	0.740784	0.0135699	NO
chr1	161952982	161993644	40663	-	HAVANA	ENSG00000162745.6	protein_coding	OLFML2B	16.006	0	6.94497	10.8866	7.20364	1.27917	-2.01729	0.285736	NO
chr1	162039564	162353321	313758	+	HAVANA	ENSG00000198929.8	protein_coding	NOS1AP	8.00301	232.329	15.6262	270.185	43.8767	377.995	3.91802	7.2503e-21	UP
chr1	162336698	162356600	19903	+	HAVANA	ENSG00000239887.3	protein_coding	C1orf226	24.8983	0	17.3624	17.8144	30.7792	10.873	-1.65493	0.183153	NO
chr1	162467041	162499419	32379	+	HAVANA	ENSG00000152332.11	protein_coding	UHMK1	126.27	263.654	144.976	167.257	162.409	182.282	0.46744	0.241077	NO
chr1	162531323	162569627	38305	+	HAVANA	ENSG00000117143.9	protein_coding	UAP1	187.626	140.964	165.811	146.474	147.347	90.8212	-0.430541	0.293232	NO
chr1	162601163	162757190	156028	+	HAVANA	ENSG00000162733.12	protein_coding	DDR2	6.22456	49.5983	3.47248	42.5566	9.16827	65.2378	3.11759	8.50992e-05	UP
chr1	162760492	162782607	22116	+	HAVANA	ENSG00000132196.9	protein_coding	HSD17B7	152.057	54.8192	19.9668	37.6081	47.1511	28.7814	-0.452274	0.547249	NO
chr1	162794248	162838605	44358	-	HAVANA	ENSG00000185860.9	protein_coding	C1orf110	0	20.8835	0	5.93813	1.30975	1.27917	4.21485	0.0784624	NO
chr1	162794585	162819257	24673	+	HAVANA	ENSG00000230739.1	pseudogene	RP11-331H2.4	0	0	1.73624	0.989688	0	3.19793	2.01965	NA	NO
chr1	163038565	163046592	8028	+	HAVANA	ENSG00000117152.9	protein_coding	RGS4	0	0	2.60436	0	3.27438	0	-2.95423	NA	NO
chr1	163080911	163291577	210667	-	HAVANA	ENSG00000143248.8	protein_coding	RGS5	8.00301	26.1044	9.54933	54.4328	11.1329	88.2629	2.44808	0.00124347	UP
chr1	163131465	163182813	51349	+	HAVANA	ENSG00000232892.1	antisense	RP11-267N12.1	0	7.83132	0.868121	1.97938	0	3.83752	4.06223	NA	NO
chr1	163207004	163208987	1984	+	HAVANA	ENSG00000225755.2	pseudogene	RP11-267N12.2	0	0	0	4.94844	0	3.19793	3.85265	NA	NO
chr1	163229640	163230449	810	+	HAVANA	ENSG00000237756.1	lincRNA	RP11-77M5.1	0	0	0	1.97938	0	3.19793	3.38976	NA	NO
chr1	163236366	163325554	89189	+	HAVANA	ENSG00000143228.8	protein_coding	NUF2	128.937	187.952	175.36	175.175	91.6827	189.957	0.531038	0.198792	NO
chr1	164524821	164868533	343713	+	HAVANA	ENSG00000185630.14	protein_coding	PBX1	150.279	822.288	187.514	847.173	252.782	1449.3	2.38346	7.20738e-30	UP
chr1	164738353	164743878	5526	-	HAVANA	ENSG00000233693.1	antisense	RP11-506O24.1	0	0	0	1.97938	0	3.19793	3.38976	NA	NO
chr1	165171104	165325952	154849	-	HAVANA	ENSG00000162761.10	protein_coding	LMX1A	0	0	6.94497	9.89688	0	3.83752	2.27739	0.455953	NO
chr1	165370159	165414433	44275	-	HAVANA	ENSG00000143171.8	protein_coding	RXRG	10.6707	0	4.34061	4.94844	0	1.27917	-0.118369	0.970698	NO
chr1	165567700	165592568	24869	+	HAVANA	ENSG00000236206.1	lincRNA	RP11-306I1.2	0.889223	0	0	2.96906	0	0	0.956065	NA	NO
chr1	165600098	165631033	30936	+	HAVANA	ENSG00000143198.8	protein_coding	MGST3	491.74	365.461	426.247	196.948	447.936	211.703	-0.880333	0.00160357	NO
chr1	165631453	165668100	36648	-	HAVANA	ENSG00000143149.8	protein_coding	ALDH9A1	314.785	161.847	360.27	165.278	270.464	110.648	-1.12976	0.00019084	DOWN
chr1	165667987	165679205	11219	+	HAVANA	ENSG00000215838.4	pseudogene	RP11-466F5.6	17.7845	15.6626	9.54933	21.7731	1.96463	15.3501	1.27428	0.320743	NO
chr1	165675793	165676521	729	-	HAVANA	ENSG00000273365.1	lincRNA	RP11-466F5.10	0	10.4418	0	0	0	0	1.74652	NA	NO
chr1	165696032	165796992	100961	-	HAVANA	ENSG00000143183.12	protein_coding	TMCO1	418.824	211.446	279.535	191.01	416.501	214.261	-0.830258	0.00405735	NO
chr1	165738166	165744413	6248	+	HAVANA	ENSG00000224358.1	antisense	RP11-466F5.8	5.33534	20.8835	1.73624	22.7628	3.92926	11.5125	2.34684	0.0766178	NO
chr1	165796768	165880855	84088	+	HAVANA	ENSG00000143179.8	protein_coding	UCK2	457.061	490.762	449.687	494.844	585.46	714.418	0.1785	0.502581	NO
chr1	165865116	165869920	4805	-	HAVANA	ENSG00000236364.2	antisense	RP11-525G13.2	0	0	0.868121	0	0	0	-0.343706	NA	NO
chr1	166026674	166136206	109533	-	HAVANA	ENSG00000188859.5	protein_coding	FAM78B	0	31.3253	0	3.95875	0.654876	29.421	5.89501	0.000744407	UP
chr1	166050420	166056720	6301	+	HAVANA	ENSG00000203307.2	antisense	RP11-375H19.2	1.77845	0	0	0	0	2.55834	0.521878	NA	NO
chr1	166244866	166246834	1969	-	HAVANA	ENSG00000215835.2	pseudogene	RP11-9L18.2	0	0	0	0	2.61951	0	-0.731728	NA	NO
[truncated: 26,458 more rows]

## Sheet: HEK293T_SC35
chromosome	start	end	width	strand	source	gene_id	gene_type	gene_name	IgG n1	SC35 n1	IgG n2	SC35 n2	IgG n3	SC35 n3	Results_log2	Results_pvalue	diffexpressed
chr1	14363	29806	15444	-	HAVANA	ENSG00000227232.4	pseudogene	WASH7P	0	1.83934	0	6.49193	0	7.87374	5.03324	0.169702	NO
chr1	134901	139379	4479	-	ENSEMBL	ENSG00000237683.5	protein_coding	AL627309.1	0	0	0	1.08199	0	0	1.45786	NA	NO
chr1	227615	267253	39639	-	HAVANA	ENSG00000228463.4	lincRNA	AP006222.2	0	5.51801	0	0	0	0	1.87372	NA	NO
chr1	317720	453948	136229	+	HAVANA	ENSG00000237094.7	lincRNA	RP4-669L17.10	0	0	0	1.08199	0	0	1.45786	NA	NO
chr1	564442	564813	372	+	HAVANA	ENSG00000225972.1	pseudogene	MTND1P23	1.67152	0	0	0	3.62843	8.7486	-0.240172	NA	NO
chr1	565020	566063	1044	+	HAVANA	ENSG00000225630.1	pseudogene	MTND2P28	8.35759	5.51801	39.7582	11.9019	35.5586	28.8704	-0.88895	0.501466	NO
chr1	566454	567996	1543	+	HAVANA	ENSG00000237973.1	pseudogene	hsa-mir-6723	23.4012	31.2687	34.6827	14.0659	45.7182	18.3721	-0.750753	0.52165	NO
chr1	568137	568818	682	+	HAVANA	ENSG00000229344.1	pseudogene	RP5-857K21.7	0.835759	0	5.07552	7.57392	0.725686	0.87486	-0.0681212	NA	NO
chr1	568915	569121	207	+	HAVANA	ENSG00000240409.1	pseudogene	MTATP8P1	0	5.51801	2.53776	0	2.17706	0	-2.17104	NA	NO
chr1	569076	569756	681	+	HAVANA	ENSG00000248527.1	pseudogene	MTATP6P1	74.3825	108.521	367.975	91.9691	501.449	272.956	-0.810528	0.120212	NO
chr1	569756	570302	547	+	HAVANA	ENSG00000198744.5	pseudogene	RP5-857K21.11	0.835759	0	1.69184	2.16398	2.90274	4.3743	-0.0422246	NA	NO
chr1	661611	663527	1917	-	HAVANA	ENSG00000224956.5	pseudogene	RP11-206L10.1	0	1.83934	0	0	3.62843	0	0.155849	NA	NO
chr1	693613	693716	104	-	ENSEMBL	ENSG00000223181.1	snRNA	RNU6-1199P	0	0	0	2.16398	0	7.87374	3.77956	NA	NO
chr1	694412	700305	5894	-	HAVANA	ENSG00000240618.1	lincRNA	RP11-206L10.5	0.835759	0	0	0	0	0	-0.264302	NA	NO
chr1	700237	714006	13770	-	HAVANA	ENSG00000228327.2	lincRNA	RP11-206L10.2	0	1.83934	1.69184	14.0659	5.0798	7.87374	2.25274	0.398197	NO
chr1	714150	745440	31291	+	HAVANA	ENSG00000237491.4	lincRNA	RP11-206L10.9	3.34304	0	3.38368	36.7876	3.62843	27.9955	1.91658	0.291536	NO
chr1	761586	762902	1317	-	HAVANA	ENSG00000225880.4	lincRNA	LINC00115	14.2079	31.2687	3.38368	27.0497	0	17.4972	3.05868	0.0338977	UP
chr1	762988	794826	31839	+	HAVANA	ENSG00000228794.4	processed_transcript	RP11-206L10.11	58.5031	53.3408	35.5286	33.5417	38.4614	45.4927	0.0109545	0.993159	NO
chr1	803451	812283	8833	-	HAVANA	ENSG00000230368.2	lincRNA	FAM41C	0	0	0	0	0.725686	0	-0.320858	NA	NO
chr1	840214	851356	11143	+	HAVANA	ENSG00000272438.1	lincRNA	RP11-54O7.16	0	0	0	1.08199	0	5.24916	3.22727	NA	NO
chr1	846815	850328	3514	+	HAVANA	ENSG00000230699.2	lincRNA	RP11-54O7.1	0	14.7147	0	38.9516	0	39.3687	7.60094	1.47386e-05	UP
chr1	852245	856396	4152	-	HAVANA	ENSG00000223764.2	lincRNA	RP11-54O7.3	15.0437	91.9668	15.2266	214.234	49.3467	323.698	3.03441	5.40718e-12	UP
chr1	860260	879955	19696	+	HAVANA	ENSG00000187634.6	protein_coding	SAMD11	159.63	461.673	183.565	913.199	203.192	1183.69	2.14201	1.11554e-17	UP
chr1	861264	866445	5182	-	ENSEMBL	ENSG00000268179.1	protein_coding	AL645608.1	0	0	3.38368	6.49193	0	3.49944	2.322	NA	NO
chr1	879584	894689	15106	-	HAVANA	ENSG00000188976.6	protein_coding	NOC2L	217.297	467.191	258.005	915.363	409.287	1555.5	1.63177	1.5516e-12	UP
chr1	895967	901095	5129	+	HAVANA	ENSG00000187961.9	protein_coding	KLHL17	25.0728	309.008	5.92144	601.586	42.8155	644.772	4.62256	6.30548e-07	UP
chr1	901877	911245	9369	+	HAVANA	ENSG00000187583.6	protein_coding	PLEKHN1	5.01455	12.8754	11.8429	33.5417	2.17706	38.4938	2.26034	0.0744983	NO
chr1	910579	917497	6919	-	HAVANA	ENSG00000187642.5	protein_coding	C1orf170	0	0	0.84592	2.16398	0	0	0.9363	NA	NO
chr1	931346	933431	2086	-	HAVANA	ENSG00000272512.1	lincRNA	RP11-54O7.17	0	31.2687	0	50.8535	15.9651	272.081	5.3633	3.57008e-09	UP
chr1	934342	935552	1211	-	HAVANA	ENSG00000188290.6	protein_coding	HES4	504.798	1201.09	440.724	3100.98	888.966	3019.14	1.93934	0.000150702	UP
chr1	947377	948573	1197	-	HAVANA	ENSG00000224969.1	antisense	RP11-54O7.11	0	0	0	0	0	0.87486	1.45264	NA	NO
chr1	948803	949920	1118	+	HAVANA	ENSG00000187608.5	protein_coding	ISG15	0	20.2327	31.299	20.5578	48.621	19.2469	0.429812	0.826726	NO
chr1	955503	991496	35994	+	HAVANA	ENSG00000188157.9	protein_coding	AGRN	5.01455	121.396	5.07552	271.579	3.62843	296.577	5.58891	5.62083e-24	UP
chr1	995114	1004735	9622	+	HAVANA	ENSG00000217801.5	pseudogene	RP11-465B22.3	9.19335	53.3408	17.7643	37.8696	28.3018	34.9944	1.27021	0.209067	NO
chr1	1017198	1051741	34544	-	HAVANA	ENSG00000131591.13	protein_coding	C1orf159	4.17879	51.5014	16.9184	62.7554	11.611	80.4871	2.7074	0.000399758	UP
chr1	1146706	1149518	2813	-	HAVANA	ENSG00000186827.6	protein_coding	TNFRSF4	0	0	0	0	0	6.12402	2.30271	NA	NO
chr1	1152288	1167411	15124	-	HAVANA	ENSG00000078808.12	protein_coding	SDF4	311.738	193.13	205.558	177.446	418.721	180.221	-0.711694	0.0571635	NO
chr1	1167629	1170421	2793	+	HAVANA	ENSG00000176022.3	protein_coding	B3GALT6	162.137	97.4848	109.124	49.7715	214.077	125.98	-0.871639	0.0560858	NO
chr1	1177826	1182102	4277	-	HAVANA	ENSG00000184163.3	protein_coding	FAM132A	0	18.3934	0	41.1156	0	26.2458	7.53009	2.51194e-05	UP
chr1	1185157	1186714	1558	-	HAVANA	ENSG00000260179.1	lincRNA	RP5-902P8.12	0	0	1.69184	5.40994	0	1.74972	2.22626	NA	NO
chr1	1189289	1209265	19977	-	HAVANA	ENSG00000160087.16	protein_coding	UBE2J2	249.056	152.665	181.873	199.086	306.965	221.34	-0.346258	0.442823	NO
chr1	1210603	1215800	5198	+	HAVANA	ENSG00000230415.1	lincRNA	RP5-902P8.10	0	3.67867	1.69184	23.8038	0	58.6156	5.416	0.000934784	UP
chr1	1215816	1227409	11594	+	HAVANA	ENSG00000162572.15	protein_coding	SCNN1D	17.5509	86.4488	11.8429	168.79	9.43392	111.107	3.2285	1.76232e-08	UP
chr1	1227756	1244989	17234	-	HAVANA	ENSG00000131584.14	protein_coding	ACAP3	10.0291	178.416	32.9909	502.043	34.8329	844.24	4.24425	2.25938e-40	UP
chr1	1243947	1247057	3111	+	HAVANA	ENSG00000169972.7	protein_coding	PUSL1	190.553	167.38	214.018	157.97	289.549	190.719	-0.414197	0.325032	NO
chr1	1246965	1260071	13107	-	HAVANA	ENSG00000127054.14	protein_coding	CPSF3L	216.462	581.23	225.015	1168.55	207.546	1310.54	2.16381	2.59503e-17	UP
chr1	1252961	1254069	1109	-	HAVANA	ENSG00000240731.1	sense_intronic	RP5-890O3.9	0	5.51801	5.07552	60.5914	0	88.3608	5.34848	1.79543e-05	UP
chr1	1260136	1264277	4142	+	HAVANA	ENSG00000224051.2	protein_coding	GLTPD1	50.1455	27.59	47.3715	33.5417	36.2843	21.8715	-0.693273	0.470089	NO
chr1	1266694	1270686	3993	+	HAVANA	ENSG00000169962.4	protein_coding	TAS1R3	0	0	0	12.9839	0	4.3743	4.48742	0.264357	NO
chr1	1270656	1284730	14075	-	HAVANA	ENSG00000107404.13	protein_coding	DVL1	276.636	404.654	256.314	586.438	267.778	795.247	1.11259	7.01834e-05	UP
chr1	1288069	1297157	9089	-	HAVANA	ENSG00000162576.12	protein_coding	MXRA8	56.8316	137.95	45.6797	127.675	33.3816	65.6145	1.24852	0.0211337	UP
chr1	1309110	1310875	1766	-	HAVANA	ENSG00000175756.9	protein_coding	AURKAIP1	328.453	266.704	331.6	169.872	618.285	272.081	-0.824402	0.00919432	NO
chr1	1321091	1334708	13618	-	HAVANA	ENSG00000221978.7	protein_coding	CCNL2	236.52	1534.01	174.259	2861.86	338.17	2816.17	3.2577	1.80284e-46	UP
chr1	1334902	1337426	2525	+	HAVANA	ENSG00000224870.3	protein_coding	RP4-758J18.2	129.543	79.0915	148.036	138.495	121.19	216.09	0.0285699	0.972345	NO
chr1	1337288	1342693	5406	-	HAVANA	ENSG00000242485.1	protein_coding	MRPL20	812.358	618.017	863.684	535.585	3319.29	1041.96	-0.924547	0.000334823	NO
chr1	1344476	1345998	1523	+	HAVANA	ENSG00000272455.1	lincRNA	RP4-758J18.13	9.19335	27.59	13.5347	30.2957	26.1247	17.4972	0.713714	0.611841	NO
chr1	1365919	1369953	4035	-	HAVANA	ENSG00000225285.1	lincRNA	RP4-758J18.10	0	0	0	4.32796	0	0	2.18529	NA	NO
chr1	1370241	1378262	8022	+	HAVANA	ENSG00000179403.10	protein_coding	VWA1	58.5031	34.9474	38.0664	40.0336	75.4714	38.4938	-0.551989	0.535387	NO
chr1	1385069	1405538	20470	+	HAVANA	ENSG00000215915.5	protein_coding	ATAD3C	0.835759	1.83934	0	0	0.725686	0	-0.30908	NA	NO
chr1	1407143	1433228	26086	+	HAVANA	ENSG00000160072.15	protein_coding	ATAD3B	46.8025	136.111	60.0603	294.301	161.828	481.173	1.80211	1.25257e-07	UP
chr1	1447531	1470067	22537	+	HAVANA	ENSG00000197785.9	protein_coding	ATAD3A	66.025	58.8588	108.278	153.642	121.19	205.592	0.394815	0.503292	NO
chr1	1470554	1475833	5280	-	HAVANA	ENSG00000205090.4	protein_coding	TMEM240	0	0	0	4.32796	0	0	2.18529	NA	NO
chr1	1477053	1510249	33197	-	HAVANA	ENSG00000160075.10	protein_coding	SSU72	320.096	143.468	233.474	240.202	399.127	281.705	-0.527605	0.190596	NO
chr1	1510355	1511373	1019	+	ENSEMBL	ENSG00000215014.3	protein_coding	AL645728.1	0.835759	5.51801	3.38368	1.08199	2.90274	3.49944	0.415045	0.919435	NO
chr1	1533392	1535476	2085	-	HAVANA	ENSG00000228594.1	protein_coding	C1orf233	67.6965	64.3768	83.746	50.8535	79.0998	41.9933	-0.574773	0.436061	NO
chr1	1549138	1551175	2038	-	HAVANA	ENSG00000272106.1	antisense	RP11-345P4.9	58.5031	31.2687	18.6102	67.0833	19.5935	41.9933	0.712854	0.503188	NO
chr1	1550795	1565990	15196	+	HAVANA	ENSG00000197530.8	protein_coding	MIB2	9.19335	117.718	14.3806	182.856	41.3641	361.317	3.45542	2.25934e-16	UP
chr1	1567474	1570639	3166	+	HAVANA	ENSG00000189409.8	protein_coding	MMP23B	0	0	0	0	0	7.87374	2.33469	NA	NO
chr1	1570603	1590473	19871	-	HAVANA	ENSG00000248333.3	protein_coding	CDK11B	34.2661	45.9834	27.0694	56.2634	21.7706	76.9877	1.10909	0.169669	NO
chr1	1590786	1594063	3278	+	HAVANA	ENSG00000272004.1	antisense	RP11-345P4.10	2.50728	0	0	0	0	0	-0.891009	NA	NO
chr1	1592939	1624167	31229	-	HAVANA	ENSG00000189339.7	protein_coding	SLC35E2B	44.2952	90.1275	47.3715	233.71	89.2594	174.972	1.43117	0.00347632	UP
chr1	1603429	1604850	1422	+	HAVANA	ENSG00000269737.1	antisense	RP11-345P4.7	0	0	0	1.08199	0	1.74972	2.60509	NA	NO
chr1	1604714	1605836	1123	+	HAVANA	ENSG00000269227.1	pseudogene	RP11-345P4.6	0	0	0.84592	8.65591	0	2.62458	3.04353	NA	NO
chr1	1631369	1633249	1881	+	HAVANA	ENSG00000215914.3	pseudogene	MMP23A	0	0	0	1.08199	0	7.87374	3.43234	NA	NO
chr1	1634169	1655766	21598	-	HAVANA	ENSG00000008128.18	protein_coding	CDK11A	0	7.35734	0.84592	20.5578	5.0798	25.3709	3.85457	0.0301687	UP
chr1	1634175	1669127	34953	-	HAVANA	ENSG00000268575.1	processed_transcript	RP1-283E3.8	1.67152	9.19668	9.30511	11.9019	11.611	18.3721	1.04732	0.58058	NO
chr1	1655951	1668690	12740	+	HAVANA	ENSG00000227775.3	pseudogene	RP1-283E3.4	5.85031	18.3934	0	14.0659	2.90274	24.4961	3.24186	0.0478166	UP
chr1	1656277	1677431	21155	-	HAVANA	ENSG00000215790.2	protein_coding	SLC35E2	0	16.554	13.5347	23.8038	4.35412	6.12402	1.89222	0.318322	NO
chr1	1682671	1711896	29226	-	HAVANA	ENSG00000008130.11	protein_coding	NADK	91.0977	97.4848	87.9756	177.446	77.6484	278.205	1.00343	0.0479321	UP
chr1	1716729	1822495	105767	-	HAVANA	ENSG00000078369.13	protein_coding	GNB1	1663.16	1155.1	1400	732.507	862.841	668.393	-0.60953	0.00406505	NO
chr1	1822910	1824097	1188	+	HAVANA	ENSG00000231050.1	antisense	RP1-140A9.1	0.835759	1.83934	0.84592	4.32796	12.3367	10.4983	0.963471	0.751605	NO
chr1	1849029	1850712	1684	-	HAVANA	ENSG00000178821.8	protein_coding	TMEM52	15.8794	11.036	18.6102	16.2298	17.4165	37.619	0.158876	0.927099	NO
chr1	1853396	1935276	81881	-	HAVANA	ENSG00000142609.13	protein_coding	C1orf222	0	3.67867	0.84592	3.24597	1.45137	3.49944	2.55522	NA	NO
chr1	1944652	1946969	2318	-	HAVANA	ENSG00000233542.1	antisense	RP11-547D24.1	0	7.35734	0.84592	0	0	0	0.674	NA	NO
chr1	1950780	1962192	11413	+	HAVANA	ENSG00000187730.6	protein_coding	GABRD	3.34304	5.51801	0	2.16398	0.725686	4.3743	2.30516	0.521512	NO
chr1	1981909	2116834	134926	+	HAVANA	ENSG00000067606.11	protein_coding	PRKCZ	84.4117	57.0194	68.5195	56.2634	65.3118	79.6122	-0.179784	0.838719	NO
chr1	2072523	2076718	4196	-	HAVANA	ENSG00000271806.1	antisense	RP5-892K4.1	0	0	0	0	2.90274	6.99888	0.946452	NA	NO
chr1	2113233	2115828	2596	-	HAVANA	ENSG00000182873.4	antisense	RP11-181G12.2	0	0	2.53776	1.08199	2.90274	14.8726	0.824038	0.842163	NO
chr1	2115903	2144159	28257	-	HAVANA	ENSG00000162585.12	protein_coding	C1orf86	97.7838	103.003	100.664	220.726	149.491	315.824	0.785172	0.0791256	NO
chr1	2121237	2123179	1943	+	ENSEMBL	ENSG00000269554.1	protein_coding	AL590822.2	0	11.036	0.84592	3.24597	6.53118	4.3743	2.16397	0.472489	NO
chr1	2143360	2145620	2261	-	ENSEMBL	ENSG00000203301.2	protein_coding	AL590822.1	0	5.51801	0.84592	0	1.45137	0	-1.12767	NA	NO
chr1	2160134	2241558	81425	+	HAVANA	ENSG00000157933.9	protein_coding	SKI	122.857	165.54	154.803	268.333	158.925	307.951	0.734127	0.0511752	NO
chr1	2252692	2323146	70455	-	HAVANA	ENSG00000116151.9	protein_coding	MORN1	9.19335	23.9114	16.9184	28.1317	21.0449	43.743	1.0462	0.348782	NO
chr1	2281853	2284259	2407	-	HAVANA	ENSG00000269896.1	processed_transcript	RP4-740C4.6	0	1.83934	0	4.32796	0	3.49944	4.39434	NA	NO
chr1	2294500	2295067	568	-	HAVANA	ENSG00000272420.1	sense_intronic	RP4-740C4.7	0	3.67867	5.07552	10.8199	0.725686	12.248	3.07952	0.211968	NO
chr1	2306292	2306792	501	-	HAVANA	ENSG00000271921.1	sense_intronic	RP4-740C4.9	0	3.67867	0	0	9.43392	0.87486	0.478066	NA	NO
chr1	2309056	2309799	744	-	HAVANA	ENSG00000271847.1	sense_intronic	RP4-740C4.8	0	0	0	0	2.90274	0	-0.821777	NA	NO
chr1	2316811	2319922	3112	+	ENSEMBL	ENSG00000178642.5	pseudogene	AL513477.1	0	0	0.84592	3.24597	0	4.3743	2.84054	NA	NO
chr1	2323267	2336883	13617	+	HAVANA	ENSG00000157916.14	protein_coding	RER1	272.457	174.737	230.09	232.628	414.367	374.44	-0.248541	0.555076	NO
chr1	2336236	2345236	9001	-	HAVANA	ENSG00000157911.5	protein_coding	PEX10	72.711	55.1801	74.4409	70.3293	79.0998	99.734	-0.0374857	0.968121	NO
chr1	2357419	2436969	79551	+	HAVANA	ENSG00000149527.13	protein_coding	PLCH2	0	0	0	1.08199	0	2.62458	2.82881	NA	NO
chr1	2423739	2424697	959	-	HAVANA	ENSG00000224387.1	antisense	RP3-395M20.2	0	0	0	0	2.17706	15.7475	1.59553	0.747357	NO
chr1	2424876	2425918	1043	-	HAVANA	ENSG00000229393.1	antisense	RP3-395M20.3	0	0	0	0	0	6.12402	2.30271	NA	NO
chr1	2439972	2458039	18068	-	HAVANA	ENSG00000157881.9	protein_coding	PANK4	124.528	152.665	67.6736	193.676	94.3392	233.588	1.04652	0.0202136	UP
chr1	2460184	2461684	1501	-	HAVANA	ENSG00000197921.5	protein_coding	HES5	53.4886	23.9114	26.2235	80.0672	13.0624	11.3732	0.101261	0.94516	NO
chr1	2477904	2478899	996	+	HAVANA	ENSG00000272449.1	lincRNA	RP3-395M20.12	23.4012	7.35734	14.3806	32.4597	22.4963	4.3743	-0.946018	0.551428	NO
chr1	2487078	2496821	9744	+	HAVANA	ENSG00000157873.13	protein_coding	TNFRSF14	0	0	0	0	0	4.3743	2.25153	NA	NO
chr1	2517930	2522908	4979	+	HAVANA	ENSG00000157870.10	protein_coding	FAM213B	19.2225	27.59	31.299	57.3454	38.4614	63.8648	0.716672	0.427768	NO
chr1	2522078	2564481	42404	-	HAVANA	ENSG00000142606.11	protein_coding	MMEL1	0	3.67867	0	2.16398	0	0	3.00383	NA	NO
chr1	2567415	2718286	150872	-	HAVANA	ENSG00000215912.7	protein_coding	TTC34	0	11.036	0	8.65591	5.80549	13.1229	4.26434	0.0807667	NO
chr1	2976179	2985001	8823	-	HAVANA	ENSG00000177133.6	antisense	LINC00982	22.5655	18.3934	3.38368	41.1156	15.2394	49.867	1.62418	0.166024	NO
chr1	2985732	3355185	369454	+	HAVANA	ENSG00000142611.12	protein_coding	PRDM16	11.7006	117.718	21.9939	60.5914	11.611	70.8636	2.45379	0.000334195	UP
chr1	3370990	3397677	26688	+	HAVANA	ENSG00000130762.10	protein_coding	ARHGEF16	6.68607	5.51801	0	24.8857	15.9651	24.4961	1.63888	0.383498	NO
chr1	3406484	3528059	121576	-	HAVANA	ENSG00000162591.11	protein_coding	MEGF6	0	22.072	0	43.2796	0	30.6201	7.7142	8.50299e-06	UP
chr1	3539754	3541307	1554	-	HAVANA	ENSG00000238260.1	antisense	RP11-46F15.2	0	0	0	1.08199	0	0	1.45786	NA	NO
chr1	3541566	3546691	5126	+	HAVANA	ENSG00000158109.10	protein_coding	TPRG1L	110.32	51.5014	106.586	75.7392	142.96	97.9843	-0.698805	0.212356	NO
chr1	3547331	3569325	21995	-	HAVANA	ENSG00000116213.11	protein_coding	WRAP73	267.443	307.169	202.175	619.98	312.045	604.528	0.930874	0.00515288	NO
chr1	3569084	3652765	83682	+	HAVANA	ENSG00000078900.10	protein_coding	TP73	50.9813	31.2687	28.7613	41.1156	55.8778	67.3642	0.0432268	0.972086	NO
chr1	3652548	3663900	11353	-	HAVANA	ENSG00000227372.6	antisense	TP73-AS1	119.514	193.13	100.664	195.84	169.811	253.709	0.741544	0.061297	NO
chr1	3689352	3692546	3195	+	HAVANA	ENSG00000235169.3	protein_coding	SMIM1	4.17879	0	5.92144	7.57392	0.725686	5.24916	0.0986213	0.981315	NO
chr1	3696784	3713068	16285	-	HAVANA	ENSG00000130764.5	protein_coding	LRRC47	386.121	253.828	428.881	222.89	397.676	315.824	-0.624831	0.0458509	NO
chr1	3699379	3699673	295	+	ENSEMBL	ENSG00000266075.1	misc_RNA	RN7SL574P	0	0	0	0	0	1.74972	1.85029	NA	NO
chr1	3728645	3773778	45134	-	HAVANA	ENSG00000116198.8	protein_coding	CEP104	86.0832	45.9834	75.2868	198.004	83.4539	152.226	0.510676	0.478825	NO
chr1	3773845	3801993	28149	+	HAVANA	ENSG00000169598.11	protein_coding	DFFB	61.8462	62.5374	54.1388	61.6734	56.6035	69.1139	0.166494	0.855143	NO
chr1	3805689	3816857	11169	-	HAVANA	ENSG00000198912.6	protein_coding	C1orf174	144.586	101.163	142.114	150.396	150.943	172.347	-0.0692476	0.919357	NO
chr1	3816936	3833789	16854	+	HAVANA	ENSG00000236423.1	lincRNA	RP13-15E13.1	0	0	0.84592	5.40994	1.45137	4.3743	1.84597	NA	NO
chr1	4000673	4015322	14650	+	HAVANA	ENSG00000233304.1	lincRNA	RP13-614K11.1	0	0	0	1.08199	0	0	1.45786	NA	NO
chr1	5922871	6052533	129663	-	HAVANA	ENSG00000131697.13	protein_coding	NPHP4	0	47.8227	18.6102	103.871	37.01	119.856	3.39291	0.103886	NO
chr1	5953899	5953984	86	-	ENSEMBL	ENSG00000266687.1	miRNA	AL356261.1	0	0	0	0	0	0.87486	1.45264	NA	NO
chr1	6051526	6161253	109728	+	HAVANA	ENSG00000069424.10	protein_coding	KCNAB2	10.8649	16.554	5.92144	28.1317	13.788	49.867	1.58769	0.16531	NO
chr1	6161853	6240183	78331	-	HAVANA	ENSG00000116254.13	protein_coding	CHD5	0	1.83934	0	4.32796	0	7.87374	4.82892	NA	NO
chr1	6241329	6269449	28121	-	HAVANA	ENSG00000116251.5	protein_coding	RPL22	2074.35	1228.68	2519.15	1062.51	1534.83	944.848	-0.900714	1.10636e-06	NO
chr1	6264900	6265840	941	-	HAVANA	ENSG00000226944.1	antisense	RP1-120G22.11	0	0	0	0	0	4.3743	2.25153	NA	NO
chr1	6265535	6281359	15825	+	HAVANA	ENSG00000158286.8	protein_coding	RNF207	9.19335	136.111	19.4561	244.53	16.6908	293.078	3.89272	3.73118e-20	UP
chr1	6281253	6296032	14780	-	HAVANA	ENSG00000116237.11	protein_coding	ICMT	1373.15	647.446	812.929	463.091	1275.03	568.659	-1.0219	1.42815e-07	DOWN
chr1	6296300	6299504	3205	+	HAVANA	ENSG00000225077.2	antisense	LINC00337	30.0873	16.554	31.299	15.1478	42.0898	34.1195	-0.723568	0.517549	NO
chr1	6307406	6321035	13630	-	HAVANA	ENSG00000158292.6	protein_coding	GPR153	7.52183	18.3934	17.7643	42.1976	30.4788	21.8715	0.665982	0.621175	NO
chr1	6324329	6454451	130123	-	HAVANA	ENSG00000097021.15	protein_coding	ACOT7	426.237	152.665	373.051	204.496	519.591	193.344	-1.25486	1.12363e-05	DOWN
chr1	6453615	6454451	837	+	HAVANA	ENSG00000271746.1	antisense	RP1-202O8.3	0	0	1.69184	11.9019	0	0	1.50739	NA	NO
chr1	6472478	6484730	12253	-	HAVANA	ENSG00000069812.7	protein_coding	HES2	4.17879	0	2.53776	2.16398	0	0	-1.32707	NA	NO
chr1	6484848	6521430	36583	+	HAVANA	ENSG00000187017.10	protein_coding	ESPN	0	0	0	3.24597	0	2.62458	3.36534	NA	NO
chr1	6521211	6526255	5045	-	HAVANA	ENSG00000215788.5	protein_coding	TNFRSF25	5.01455	44.1441	5.07552	186.102	10.8853	201.218	4.22952	1.84411e-12	UP
chr1	6526152	6580121	53970	-	HAVANA	ENSG00000171680.16	protein_coding	PLEKHG5	42.6237	20.2327	11.8429	84.3951	15.2394	34.1195	1.01053	0.379224	NO
chr1	6581407	6614595	33189	-	HAVANA	ENSG00000162408.10	protein_coding	NOL9	207.268	224.399	189.486	198.004	428.155	274.706	-0.162662	0.746279	NO
chr1	6600914	6601024	111	+	ENSEMBL	ENSG00000253022.1	snRNA	RNU6-731P	0	0	0	0	0	1.74972	1.85029	NA	NO
chr1	6607965	6608679	715	+	HAVANA	ENSG00000229519.2	pseudogene	RP11-58A11.2	0	0	0	0	0	6.99888	2.32034	NA	NO
chr1	6615241	6639817	24577	+	HAVANA	ENSG00000173662.15	protein_coding	TAS1R1	0	0	0.84592	0	0	0	-0.314456	NA	NO
chr1	6640061	6649340	9280	+	HAVANA	ENSG00000204859.7	protein_coding	ZBTB48	13.3721	47.8227	16.0725	102.789	48.621	125.105	1.94075	0.0019516	UP
chr1	6650784	6674667	23884	-	HAVANA	ENSG00000162413.12	protein_coding	KLHL21	73.5468	86.4488	78.6705	61.6734	203.192	97.9843	-0.40773	0.541432	NO
chr1	6673745	6684093	10349	+	HAVANA	ENSG00000116273.5	protein_coding	PHF13	101.963	117.718	110.815	80.0672	95.0649	96.2346	-0.0815613	0.918066	NO
chr1	6684926	6695646	10721	+	HAVANA	ENSG00000041988.11	protein_coding	THAP3	35.9376	11.036	52.447	60.5914	66.7631	91.8603	-0.215777	0.844691	NO
chr1	6694228	6761984	67757	-	HAVANA	ENSG00000007923.11	protein_coding	DNAJC11	83.5759	79.0915	151.42	202.332	178.519	270.332	0.333243	0.516946	NO
chr1	6843952	6844903	952	-	HAVANA	ENSG00000237436.1	antisense	RP11-312B8.1	0	34.9474	5.92144	7.57392	0	14.8726	4.95128	0.0127722	UP
chr1	6845384	7829766	984383	+	HAVANA	ENSG00000171735.14	protein_coding	CAMTA1	295.859	310.848	351.057	209.906	243.831	193.344	-0.336738	0.413456	NO
chr1	6894393	6894678	286	-	HAVANA	ENSG00000227950.1	pseudogene	RP11-312B8.2	0	0	0	0	2.17706	3.49944	0.723763	NA	NO
chr1	7279420	7279584	165	+	ENSEMBL	ENSG00000207056.1	snRNA	RNU1-8P	0	0	0	0	2.17706	0	-0.780356	NA	NO
chr1	7753184	7754904	1721	-	HAVANA	ENSG00000270171.1	lincRNA	RP11-338N10.1	0	18.3934	0	0	0	0	2.17609	0.674256	NO
chr1	7758363	7758932	570	-	HAVANA	ENSG00000270035.1	lincRNA	RP11-338N10.2	0	33.1081	0	4.32796	0	4.3743	5.93366	0.0118418	UP
chr1	7760764	7761030	267	-	HAVANA	ENSG00000269978.1	lincRNA	RP11-338N10.3	0	36.7867	4.2296	29.2137	6.53118	19.2469	3.30221	0.0171592	UP
chr1	7831329	7841492	10164	+	HAVANA	ENSG00000049245.8	protein_coding	VAMP3	551.601	336.599	714.802	421.976	374.454	253.709	-0.678664	0.00802944	NO
chr1	7836443	7836835	393	+	HAVANA	ENSG00000269925.1	sense_intronic	RP3-467L1.6	0	0	0	2.16398	0	0	1.85787	NA	NO
chr1	7844380	7905237	60858	+	HAVANA	ENSG00000049246.10	protein_coding	PER3	40.1164	42.3047	13.5347	34.6236	16.6908	13.9978	0.386629	0.773889	NO
chr1	7903143	7913572	10430	-	HAVANA	ENSG00000049247.9	protein_coding	UTS2	0	0	0	4.32796	0	0.87486	2.99934	NA	NO
chr1	7979907	8000926	21020	-	HAVANA	ENSG00000049249.4	protein_coding	TNFRSF9	0	0	0	1.08199	0.725686	0.87486	1.44039	NA	NO
chr1	8014351	8045565	31215	+	HAVANA	ENSG00000116288.8	protein_coding	PARK7	1343.9	721.02	1120	578.864	1417.27	713.011	-0.947788	1.45921e-07	NO
chr1	8064464	8086368	21905	-	HAVANA	ENSG00000116285.8	protein_coding	ERRFI1	263.264	239.114	270.694	147.151	202.466	120.731	-0.589087	0.144017	NO
chr1	8086798	8182762	95965	+	HAVANA	ENSG00000238290.1	lincRNA	RP11-431K24.1	4.17879	0	0	0	0	0	-1.15058	NA	NO
chr1	8412457	8877702	465246	-	HAVANA	ENSG00000142599.13	protein_coding	RERE	195.568	424.887	162.417	416.566	234.397	710.386	1.36378	1.06586e-07	UP
chr1	8571854	8571978	125	-	ENSEMBL	ENSG00000221083.1	snoRNA	SNORA77	0	0	0	2.16398	0	11.3732	3.95186	NA	NO
chr1	8846270	8846972	703	-	HAVANA	ENSG00000224315.2	pseudogene	RP4-633I8.2	0	0	0	1.08199	0	1.74972	2.60509	NA	NO
chr1	8856633	8856731	99	-	ENSEMBL	ENSG00000222511.1	misc_RNA	Y_RNA	0	0	0	0	0	0	1.85787	NA	NO
chr1	8858534	8859565	1032	+	HAVANA	ENSG00000226545.1	pseudogene	RP4-633I8.3	0	5.51801	0	2.16398	0	4.3743	4.69294	NA	NO
chr1	8865919	8867110	1192	-	HAVANA	ENSG00000228423.2	lincRNA	RP4-633I8.4	0	0	0	8.65591	5.80549	1.74972	1.53873	0.751343	NO
chr1	8921061	8939308	18248	-	HAVANA	ENSG00000074800.9	protein_coding	ENO1	3071.41	1874.28	3830.32	1911.87	4952.81	2544.97	-0.893195	3.03913e-09	NO
chr1	8935847	8938066	2220	-	HAVANA	ENSG00000236269.1	sense_intronic	ENO1-IT1	0	9.19668	0.84592	12.9839	5.0798	25.3709	3.72281	0.0477278	UP
chr1	8938894	8939953	1060	+	HAVANA	ENSG00000230679.1	antisense	ENO1-AS1	4.17879	12.8754	9.30511	3.24597	15.2394	11.3732	-0.124111	0.961585	NO
chr1	9063359	9086404	23046	-	HAVANA	ENSG00000197241.3	protein_coding	SLC2A7	0	0	0	0	0	0.87486	1.45264	NA	NO
chr1	9095166	9148537	53372	-	HAVANA	ENSG00000142583.13	protein_coding	SLC2A5	0	0	0	0	7.98255	0	-0.916656	NA	NO
chr1	9160364	9189229	28866	-	HAVANA	ENSG00000180758.10	protein_coding	GPR157	34.2661	38.6261	35.5286	24.8857	29.0274	42.8681	0.0804103	0.951316	NO
chr1	9242263	9252148	9886	+	HAVANA	ENSG00000234546.2	lincRNA	RP3-510D11.2	9.19335	0	0	12.9839	0	0.87486	2.24281	0.574551	NO
chr1	9294834	9331396	36563	+	HAVANA	ENSG00000049239.8	protein_coding	H6PD	23.4012	62.5374	28.7613	33.5417	21.7706	21.8715	0.546096	0.629622	NO
chr1	9352939	9429591	76653	+	HAVANA	ENSG00000171621.9	protein_coding	SPSB1	20.0582	5.51801	16.9184	20.5578	21.7706	10.4983	-0.826653	0.600936	NO
chr1	9599541	9645237	45697	+	HAVANA	ENSG00000171612.6	protein_coding	SLC25A33	219.805	58.8588	104.048	89.8051	91.4365	75.2379	-0.770495	0.206862	NO
chr1	9636485	9637043	559	+	HAVANA	ENSG00000231181.1	pseudogene	RP13-15M17.1	0	0	0	7.57392	0	2.62458	3.83456	NA	NO
chr1	9648932	9674935	26004	+	HAVANA	ENSG00000188807.8	protein_coding	TMEM201	76.0541	14.7147	45.6797	75.7392	93.6135	139.978	-0.188712	0.863668	NO
chr1	9711790	9789172	77383	+	HAVANA	ENSG00000171608.11	protein_coding	PIK3CD	25.9085	36.7867	43.1419	48.6895	5.0798	24.4961	0.91187	0.403964	NO
chr1	9732484	9747613	15130	-	HAVANA	ENSG00000231789.2	antisense	RP11-558F24.4	67.6965	14.7147	66.8276	29.2137	44.2669	41.1184	-1.11606	0.194199	NO
chr1	9789084	9884584	95501	-	HAVANA	ENSG00000171603.12	protein_coding	CLSTN1	223.148	318.205	203.867	273.743	335.267	310.575	0.270655	0.514264	NO
chr1	9908334	9970394	62061	-	HAVANA	ENSG00000178585.10	protein_coding	CTNNBIP1	65.1892	80.9308	64.2899	19.4758	38.4614	20.1218	-0.765224	0.393484	NO
chr1	9908376	9910212	1837	+	HAVANA	ENSG00000223989.1	antisense	RP11-84A14.5	0	1.83934	0.84592	4.32796	0	0.87486	2.87191	NA	NO
chr1	9982173	10003465	21293	-	HAVANA	ENSG00000162441.7	protein_coding	LZIC	122.857	47.8227	221.631	130.921	155.297	72.6134	-1.05622	0.0186661	DOWN
chr1	10003486	10045559	42074	+	HAVANA	ENSG00000173614.9	protein_coding	NMNAT1	85.2474	44.1441	51.6011	30.2957	12.3367	25.3709	-0.267183	0.821752	NO
chr1	10007376	10007694	319	+	ENSEMBL	ENSG00000202415.1	misc_RNA	RN7SKP269	0	1.83934	8.4592	0	0	0.87486	1.50641	NA	NO
chr1	10027439	10027516	78	+	ENSEMBL	ENSG00000265521.1	miRNA	MIR5697	0	7.35734	0	0	0	0	1.90954	NA	NO
chr1	10078085	10078592	508	-	ENSEMBL	ENSG00000225786.2	pseudogene	AL590639.1	0	0	0	0	0	0.87486	1.45264	NA	NO
chr1	10092890	10241297	148408	+	HAVANA	ENSG00000130939.14	protein_coding	UBE4B	233.177	193.13	151.42	142.823	113.933	192.469	0.134608	0.828879	NO
chr1	10223326	10223432	107	+	ENSEMBL	ENSG00000201746.1	snRNA	RNU6-828P	0	0	0	0	0	0.87486	1.45264	NA	NO
chr1	10270863	10441661	170799	+	HAVANA	ENSG00000054523.12	protein_coding	KIF1B	181.36	366.028	201.329	258.595	245.282	265.082	0.490249	0.214717	NO
chr1	10287776	10287861	86	+	ENSEMBL	ENSG00000264881.1	miRNA	MIR1273D	0	0	0	0	0	0.87486	1.45264	NA	NO
chr1	10359024	10359130	107	+	ENSEMBL	ENSG00000199562.1	snRNA	RNU6-37P	0	3.67867	0	6.49193	6.53118	5.24916	3.37908	0.307739	NO
chr1	10450059	10450353	295	+	ENSEMBL	ENSG00000265945.1	misc_RNA	RN7SL721P	0	0	0	0	0	2.62458	2.08894	NA	NO
chr1	10458649	10480201	21553	+	HAVANA	ENSG00000142657.16	protein_coding	PGD	345.168	163.701	383.202	212.07	521.043	342.07	-0.836893	0.00424037	NO
chr1	10489938	10490734	797	-	HAVANA	ENSG00000271989.1	antisense	RP4-736L20.3	0	0	0.84592	0	0	0.87486	0.618821	NA	NO
chr1	10490159	10512210	22052	+	HAVANA	ENSG00000175279.17	protein_coding	APITD1	56.8316	53.3408	48.2174	29.2137	27.5761	41.1184	-0.076649	0.94891	NO
chr1	10516579	10532583	16005	-	HAVANA	ENSG00000160049.7	protein_coding	DFFA	549.094	461.673	576.071	445.779	541.362	487.297	-0.256877	0.393932	NO
chr1	10518612	10519395	784	+	HAVANA	ENSG00000203469.2	antisense	RP5-1113E3.3	0	14.7147	10.997	17.3118	0.725686	22.7464	3.71316	0.033358	UP
chr1	10532345	10690815	158471	+	HAVANA	ENSG00000142655.8	protein_coding	PEX14	77.7256	27.59	51.6011	54.0994	94.3392	38.4938	-0.897628	0.240159	NO
chr1	10696661	10856707	160047	-	HAVANA	ENSG00000130940.10	protein_coding	CASZ1	38.4449	45.9834	12.6888	75.7392	7.25686	106.733	2.23936	0.00709362	UP
chr1	10699298	10714390	15093	+	HAVANA	ENSG00000272078.1	antisense	RP4-734G22.3	0	1.83934	4.2296	3.24597	0	0	1.2155	NA	NO
chr1	11006528	11042094	35567	-	HAVANA	ENSG00000175262.10	protein_coding	C1orf127	0	11.036	0	0	0.725686	6.12402	3.32523	0.389315	NO
chr1	11072414	11085796	13383	+	HAVANA	ENSG00000120948.11	protein_coding	TARDBP	778.092	961.973	682.657	861.263	851.956	837.241	0.204108	0.461628	NO
chr1	11086580	11107290	20711	-	HAVANA	ENSG00000009724.12	protein_coding	MASP2	0.835759	3.67867	0.84592	9.7379	5.80549	17.4972	2.34667	0.284747	NO
chr1	11089716	11090585	870	+	HAVANA	ENSG00000271895.1	antisense	RP4-635E18.8	22.5655	34.9474	9.30511	33.5417	22.4963	58.6156	1.28219	0.176906	NO
chr1	11114641	11120081	5441	-	HAVANA	ENSG00000116649.5	protein_coding	SRM	564.973	496.621	735.95	477.157	1395.49	1175.81	-0.352959	0.161672	NO
chr1	11126675	11159938	33264	-	HAVANA	ENSG00000171824.9	protein_coding	EXOSC10	101.127	268.543	170.876	388.434	156.748	389.313	1.29948	1.00385e-05	UP
chr1	11128528	11133154	4627	+	HAVANA	ENSG00000226849.1	antisense	RP4-635E18.7	0.835759	9.19668	3.38368	14.0659	2.17706	11.3732	2.56487	0.193524	NO
chr1	11159732	11162157	2426	+	HAVANA	ENSG00000230337.1	antisense	RP4-635E18.6	1.67152	0	8.4592	4.32796	19.5935	18.3721	-0.867562	0.721769	NO
chr1	11166592	11322564	155973	-	HAVANA	ENSG00000198793.8	protein_coding	MTOR	343.497	408.333	357.824	482.567	447.748	543.288	0.320514	0.294359	NO
chr1	11203955	11209594	5640	+	HAVANA	ENSG00000225602.1	antisense	MTOR-AS1	0	0	0	0	0	2.62458	2.08894	NA	NO
chr1	11229564	11229670	107	-	ENSEMBL	ENSG00000271794.1	snoRNA	snoU13	0	0	0	0	0	0	1.45264	NA	NO
chr1	11249398	11256038	6641	+	HAVANA	ENSG00000171819.4	protein_coding	ANGPTL7	0	11.036	0	0	0	0	1.98424	NA	NO
chr1	11286311	11286417	107	+	ENSEMBL	ENSG00000207451.1	snRNA	RNU6-291P	0	5.51801	0	0	0	3.49944	3.65991	NA	NO
chr1	11333263	11356106	22844	+	HAVANA	ENSG00000120942.9	protein_coding	UBIAD1	101.963	36.7867	83.746	42.1976	153.845	79.6122	-1.12299	0.0406213	DOWN
chr1	11539223	11597641	58419	+	HAVANA	ENSG00000204624.6	protein_coding	PTCHD2	0	0	0.84592	7.57392	0	1.74972	2.75209	NA	NO
chr1	11708424	11715842	7419	-	HAVANA	ENSG00000116661.9	protein_coding	FBXO2	41.7879	3.67867	24.5317	40.0336	9.43392	16.6223	-0.353356	0.839157	NO
chr1	11714432	11723384	8953	+	HAVANA	ENSG00000132879.9	protein_coding	FBXO44	21.7297	217.042	31.299	559.388	68.9402	473.299	3.3999	1.54067e-22	UP
chr1	11724181	11734411	10231	+	HAVANA	ENSG00000116663.6	protein_coding	FBXO6	12.5364	16.554	10.151	17.3118	5.80549	13.1229	0.781242	0.64857	NO
chr1	11734537	11751707	17171	-	HAVANA	ENSG00000116670.10	protein_coding	MAD2L2	310.902	125.075	216.555	186.102	295.354	113.732	-0.96705	0.015249	NO
chr1	11751786	11785914	34129	+	HAVANA	ENSG00000162490.6	protein_coding	DRAXIN	18.3867	5.51801	0	0	0.725686	0	-1.31827	0.747469	NO
chr1	11796141	11814859	18719	+	HAVANA	ENSG00000177674.11	protein_coding	AGTRAP	181.36	77.2521	141.269	138.495	191.581	99.734	-0.724836	0.147033	NO
chr1	11821844	11849642	27799	+	HAVANA	ENSG00000215910.3	protein_coding	C1orf167	0	0	1.69184	11.9019	0	4.3743	3.13487	0.414905	NO
chr1	11837134	11839676	2543	-	HAVANA	ENSG00000177553.6	antisense	RP11-56N19.5	0	0	0	0	4.35412	0	-0.868401	NA	NO
chr1	11845780	11866977	21198	-	HAVANA	ENSG00000177000.6	protein_coding	MTHFR	34.2661	25.7507	32.9909	59.5094	42.8155	132.104	0.741816	0.381531	NO
chr1	11866207	11903201	36995	+	HAVANA	ENSG00000011021.17	protein_coding	CLCN6	10.8649	172.898	25.3776	136.331	95.0649	255.459	2.52139	1.2507e-06	UP
chr1	11901074	11908136	7063	+	HAVANA	ENSG00000242349.1	antisense	NPPA-AS1	0.835759	0	0	16.2298	0.725686	67.3642	4.9327	0.00539754	UP
chr1	11905766	11908402	2637	-	HAVANA	ENSG00000175206.6	protein_coding	NPPA	0	0	0	0	0	1.74972	1.85029	NA	NO
chr1	11969865	11969984	120	-	ENSEMBL	ENSG00000201801.1	snRNA	RNU5E-4P	0	1.83934	0	0	0	0	1.5143	NA	NO
chr1	11979648	11986485	6838	-	HAVANA	ENSG00000116685.11	protein_coding	KIAA2013	193.896	117.718	102.356	74.6572	154.571	116.356	-0.52685	0.295505	NO
chr1	11994262	12035595	41334	+	HAVANA	ENSG00000083444.12	protein_coding	PLOD1	235.684	206.006	238.549	193.676	336.718	335.071	-0.164443	0.719774	NO
chr1	12040238	12073571	33334	+	HAVANA	ENSG00000116688.12	protein_coding	MFN2	149.601	117.718	137.039	207.742	210.449	225.714	0.127862	0.832638	NO
chr1	12079523	12092102	12580	+	HAVANA	ENSG00000116691.6	protein_coding	MIIP	53.4886	167.38	60.9062	302.957	147.314	281.705	1.61941	5.00958e-05	UP
chr1	12227060	12269285	42226	+	HAVANA	ENSG00000028137.12	protein_coding	TNFRSF1B	0.835759	0	0.84592	2.16398	1.45137	0.87486	-0.247387	NA	NO
chr1	12290124	12572099	281976	+	HAVANA	ENSG00000048707.9	protein_coding	VPS13D	60.1746	101.163	60.0603	170.954	60.232	79.6122	0.889564	0.12373	NO
chr1	12567300	12567451	152	+	ENSEMBL	ENSG00000239149.1	snoRNA	SNORA59A	0	0	0	0	0	3.49944	2.21207	NA	NO
chr1	12627939	12677737	49799	-	HAVANA	ENSG00000162496.4	protein_coding	DHRS3	35.9376	20.2327	49.0633	31.3777	15.9651	19.2469	-0.403752	0.749914	NO
chr1	12704566	12727097	22532	+	HAVANA	ENSG00000204518.2	protein_coding	AADACL4	0	0	0	2.16398	0	0	1.85787	NA	NO
chr1	13909960	13944452	34493	+	HAVANA	ENSG00000162493.12	protein_coding	PDPN	341.825	209.684	258.851	98.461	298.257	122.48	-1.12707	0.000983743	DOWN
chr1	13949679	13949779	101	-	ENSEMBL	ENSG00000222952.1	rRNA	RNA5SP41	0	0	0	0	0	0.87486	1.45264	NA	NO
chr1	14026693	14151574	124882	+	HAVANA	ENSG00000116731.18	protein_coding	PRDM2	91.0977	154.504	81.2083	163.38	100.145	160.099	0.815037	0.0736666	NO
chr1	14925200	15444539	519340	+	HAVANA	ENSG00000189337.11	protein_coding	KAZN	45.9667	75.4128	55.8307	123.347	52.2494	90.1106	0.884881	0.141962	NO
chr1	15442448	15478960	36513	-	HAVANA	ENSG00000175147.7	processed_transcript	TMEM51-AS1	9.19335	0	0	0	0	0	-1.27335	NA	NO
chr1	15479028	15546976	67949	+	HAVANA	ENSG00000171729.9	protein_coding	TMEM51	66.025	38.6261	73.595	21.6398	83.4539	45.4927	-1.12957	0.111803	NO
chr1	15573768	15726779	153012	+	HAVANA	ENSG00000142621.15	protein_coding	FHAD1	0	16.554	0	6.49193	7.98255	7.87374	4.02054	0.0974384	NO
chr1	15653176	15670372	17197	-	HAVANA	ENSG00000233485.1	antisense	RP3-467K16.2	0	1.83934	0	0	0	0	1.5143	NA	NO
chr1	15660662	15661960	1299	-	HAVANA	ENSG00000236045.1	antisense	RP3-467K16.7	0	0	0	2.16398	0	0	1.85787	NA	NO
chr1	15729475	15735929	6455	-	HAVANA	ENSG00000228140.1	lincRNA	RP3-467K16.4	0	12.8754	0	0	0	0	2.03306	NA	NO
chr1	15736391	15756839	20449	+	HAVANA	ENSG00000142634.8	protein_coding	EFHD2	90.262	66.2161	151.42	96.297	99.419	97.9843	-0.371353	0.558317	NO
chr1	15817327	15853029	35703	-	HAVANA	ENSG00000132906.13	protein_coding	CASP9	92.7692	64.3768	64.2899	72.4933	76.197	38.4938	-0.444188	0.568563	NO
chr1	15853308	15918874	65567	+	HAVANA	ENSG00000116138.8	protein_coding	DNAJC16	50.1455	45.9834	14.3806	64.9193	107.402	97.1094	0.570884	0.525395	NO
chr1	15898848	15911605	12758	-	HAVANA	ENSG00000116771.5	protein_coding	AGMAT	0.835759	5.51801	6.76736	0	0	10.4983	2.22877	0.533315	NO
chr1	15943995	15995539	51545	+	HAVANA	ENSG00000197312.7	protein_coding	DDI2	144.586	101.163	141.269	148.232	254.716	191.594	-0.282383	0.591602	NO
chr1	16009368	16009623	256	-	HAVANA	ENSG00000271742.1	lincRNA	RP4-680D5.9	0	0	0	1.08199	0	0.87486	2.24236	NA	NO
chr1	16010827	16061264	50438	+	HAVANA	ENSG00000116786.7	protein_coding	PLEKHM2	91.9335	158.183	104.894	235.874	130.624	231.838	0.928311	0.0179722	NO
chr1	16049214	16063391	14178	-	HAVANA	ENSG00000237938.1	antisense	RP11-288I21.1	0	0	0	3.24597	3.62843	1.74972	1.5884	NA	NO
chr1	16062900	16067891	4992	+	HAVANA	ENSG00000162461.7	protein_coding	SLC25A34	0	0	0	0	0.725686	6.99888	1.61502	NA	NO
chr1	16083102	16113089	29988	+	HAVANA	ENSG00000162458.8	protein_coding	FBLIM1	101.963	55.1801	93.8971	76.8212	60.232	48.9921	-0.484155	0.493982	NO
chr1	16119291	16119780	490	+	HAVANA	ENSG00000224321.1	pseudogene	RP11-169K16.6	0	0	0	0	0	0.87486	1.45264	NA	NO
chr1	16133679	16134194	516	-	HAVANA	ENSG00000233954.4	pseudogene	RP11-169K16.7	51.8171	49.6621	83.746	32.4597	71.1172	28.8704	-0.921967	0.231563	NO
chr1	16154724	16155167	444	+	HAVANA	ENSG00000178715.7	pseudogene	RP11-169K16.8	2.50728	0	2.53776	0	7.25686	3.49944	-2.46758	NA	NO
chr1	16160560	16174642	14083	-	HAVANA	ENSG00000179743.2	antisense	RP11-169K16.9	93.605	90.1275	53.2929	88.7231	97.2419	156.6	0.462832	0.459201	NO
chr1	16174359	16266955	92597	+	HAVANA	ENSG00000065526.6	protein_coding	SPEN	297.53	608.82	300.301	468.501	578.372	1142.57	0.886951	0.00010179	NO
chr1	16237392	16237492	101	+	ENSEMBL	ENSG00000238818.1	snoRNA	snoU13	0	0	0	0	0	0	1.85029	NA	NO
chr1	16268364	16302627	34264	-	HAVANA	ENSG00000116809.7	protein_coding	ZBTB17	33.4304	34.9474	27.0694	96.297	34.1073	94.4848	1.15675	0.125283	NO
chr1	16340523	16346089	5567	-	HAVANA	ENSG00000173641.13	protein_coding	HSPB7	0	0	0	0	0	1.74972	1.85029	NA	NO
chr1	16345370	16360545	15176	+	HAVANA	ENSG00000186510.7	protein_coding	CLCNKA	0	0	0	0	0	1.74972	1.85029	NA	NO
chr1	16370272	16383803	13532	+	HAVANA	ENSG00000184908.13	protein_coding	CLCNKB	0	0	4.2296	18.3938	0	7.87374	3.03047	0.308772	NO
chr1	16384264	16400127	15864	-	HAVANA	ENSG00000185519.8	protein_coding	FAM131C	6.68607	3.67867	7.61328	10.8199	10.8853	5.24916	-0.453224	0.856029	NO
chr1	16450832	16482582	31751	-	HAVANA	ENSG00000142627.9	protein_coding	EPHA2	53.4886	104.842	38.9123	62.7554	97.9676	96.2346	0.533891	0.44524	NO
chr1	16481706	16483824	2119	+	HAVANA	ENSG00000227959.1	antisense	RP11-276H7.2	0	0	1.69184	0	0	0	-0.726913	NA	NO
chr1	16485761	16488378	2618	+	HAVANA	ENSG00000224621.1	antisense	RP11-276H7.3	0	0	0	0	0	1.74972	1.85029	NA	NO
chr1	16524349	16539104	14756	-	HAVANA	ENSG00000142632.12	protein_coding	ARHGEF19	10.8649	0	10.997	9.7379	2.90274	10.4983	-0.537884	0.849023	NO
chr1	16542404	16554522	12119	-	HAVANA	ENSG00000237276.4	pseudogene	ANO7P1	0	0	0	0	0	1.74972	1.85029	NA	NO
chr1	16555368	16556038	671	-	ENSEMBL	ENSG00000204377.3	protein_coding	C1orf134	1.67152	1.83934	5.92144	1.08199	8.70823	4.3743	-1.12859	0.727104	NO
chr1	16558195	16563657	5463	-	HAVANA	ENSG00000132881.7	protein_coding	RSG1	1.67152	3.67867	6.76736	14.0659	2.17706	6.99888	1.29315	0.595667	NO
chr1	16567708	16567893	186	-	HAVANA	ENSG00000233929.1	pseudogene	MT1XP1	0	9.19668	5.07552	4.32796	0	7.87374	4.14123	0.152781	NO
chr1	16573334	16678949	105616	-	HAVANA	ENSG00000037637.6	protein_coding	FBXO42	111.992	93.8061	112.507	108.199	164.005	114.607	-0.279162	0.648686	NO
chr1	16679070	16724640	45571	+	HAVANA	ENSG00000055070.12	protein_coding	SZRD1	381.106	334.759	543.08	323.515	747.457	420.808	-0.595553	0.0366562	NO
chr1	16695645	16696025	381	-	HAVANA	ENSG00000226457.1	pseudogene	RP11-430L17.1	0	0	0	0	0	1.74972	1.85029	NA	NO
chr1	16713612	16763919	50308	-	HAVANA	ENSG00000187144.7	protein_coding	SPATA21	22.5655	0	13.5347	14.0659	8.70823	2.62458	-1.98019	0.301508	NO
chr1	16767167	16786573	19407	+	HAVANA	ENSG00000157191.15	protein_coding	NECAP2	199.746	147.147	195.407	176.364	174.165	174.972	-0.189478	0.72455	NO
chr1	16787443	16794976	7534	+	HAVANA	ENSG00000226029.1	lincRNA	RP4-798A10.2	1.67152	0	0.84592	6.49193	0	8.7486	2.58466	0.494393	NO
chr1	16793931	16825752	31822	-	HAVANA	ENSG00000080947.10	pseudogene	CROCCP3	0	20.2327	0	21.6398	7.98255	24.4961	4.84797	0.00825266	UP
chr1	16841140	16842249	1110	+	HAVANA	ENSG00000261135.1	lincRNA	RP4-798A10.7	0	0	7.61328	6.49193	3.62843	4.3743	0.27242	0.948157	NO
chr1	16860381	16862144	1764	-	HAVANA	ENSG00000233421.3	lincRNA	U1	26.7443	3.67867	2.53776	0	0	0	-2.36003	0.449114	NO
chr1	16888814	16940057	51244	-	HAVANA	ENSG00000219481.6	protein_coding	NBPF1	158.794	294.294	140.423	255.349	203.918	349.069	0.841611	0.00919181	NO
chr1	16944751	16971178	26428	-	HAVANA	ENSG00000215908.5	lincRNA	CROCCP2	49.3098	213.363	62.598	217.48	84.1796	321.074	1.94432	2.48189e-08	UP
chr1	16972069	16976914	4846	+	HAVANA	ENSG00000186301.7	pseudogene	MST1P2	2.50728	51.5014	1.69184	69.2473	6.53118	51.6167	4.10562	5.8932e-06	UP
chr1	17012116	17012550	435	-	HAVANA	ENSG00000236698.1	pseudogene	EIF1AXP1	52.6528	44.1441	79.5164	28.1317	61.6833	38.4938	-0.81246	0.308058	NO
chr1	17066768	17299474	232707	+	HAVANA	ENSG00000058453.12	protein_coding	CROCC	16.7152	108.521	27.9153	172.036	25.399	190.719	2.74623	1.85146e-09	UP
chr1	17067011	17067174	164	+	ENSEMBL	ENSG00000207389.1	snRNA	RNU1-4	0	0	0	0	0	0.87486	1.45264	NA	NO
chr1	17081405	17096732	15328	-	HAVANA	ENSG00000186715.6	pseudogene	MST1L	0	20.2327	5.07552	19.4758	0	6.99888	4.54341	0.0247678	UP
chr1	17197440	17200587	3148	+	HAVANA	ENSG00000228549.2	lincRNA	U1	26.7443	3.67867	2.53776	0	0	0	0.602174	NA	NO
chr1	17215033	17216144	1112	-	HAVANA	ENSG00000238142.1	lincRNA	RP11-108M9.4	0	0	1.69184	0	2.17706	0	-2.13813	NA	NO
chr1	17230834	17231271	438	-	HAVANA	ENSG00000272426.1	lincRNA	RP11-108M9.6	0	23.9114	4.2296	4.32796	0	17.4972	4.99983	0.0237213	UP
chr1	17300997	17307330	6334	-	HAVANA	ENSG00000117122.9	protein_coding	MFAP2	3.34304	9.19668	7.61328	7.57392	15.9651	21.8715	0.599826	0.766472	NO
chr1	17305421	17331586	26166	+	HAVANA	ENSG00000226526.1	antisense	RP1-37C10.3	0	0	0	0	0	5.24916	2.28048	NA	NO
chr1	17312453	17338423	25971	-	HAVANA	ENSG00000159363.13	protein_coding	ATP13A2	142.915	112.2	152.266	205.578	228.591	236.212	0.0539409	0.931593	NO
chr1	17345217	17380665	35449	-	HAVANA	ENSG00000117118.5	protein_coding	SDHB	1487.65	995.081	1346.7	676.243	1420.89	668.393	-0.888654	4.82543e-06	NO
chr1	17393256	17445948	52693	-	HAVANA	ENSG00000117115.8	protein_coding	PADI2	27.58	3.67867	8.4592	5.40994	5.0798	0.87486	-1.97044	0.309902	NO
chr1	17516278	17524112	7835	+	HAVANA	ENSG00000204362.5	lincRNA	RP11-380J14.1	0	1.83934	0	0	0	0	1.5143	NA	NO
chr1	17531621	17572500	40880	+	HAVANA	ENSG00000142623.8	protein_coding	PADI1	5.01455	0	0	0	0	0	-1.18328	NA	NO
chr1	17575593	17610728	35136	+	HAVANA	ENSG00000142619.4	protein_coding	PADI3	0	1.83934	4.2296	0	0	0.87486	1.63157	NA	NO
chr1	17733256	17733878	623	+	HAVANA	ENSG00000227751.1	antisense	RP1-20B21.4	10.8649	9.19668	16.9184	7.57392	20.3192	15.7475	-0.589479	0.741159	NO
chr1	17733256	17766220	32965	-	HAVANA	ENSG00000179051.9	protein_coding	RCC2	410.358	424.887	533.775	511.781	674.888	615.026	-0.0503698	0.897572	NO
chr1	17866330	18024369	158040	+	HAVANA	ENSG00000074964.12	protein_coding	ARHGEF10L	19.2225	12.8754	16.9184	19.4758	14.5137	21.8715	0.0906744	0.960968	NO
chr1	18081808	18153558	71751	+	HAVANA	ENSG00000117148.6	protein_coding	ACTL8	0	0	0	0	0.725686	0	-0.320858	NA	NO
chr1	18434240	18704977	270738	+	HAVANA	ENSG00000117154.7	protein_coding	IGSF21	5.85031	0	3.38368	0	0	0	-2.84972	NA	NO
chr1	18957500	19075360	117861	+	HAVANA	ENSG00000009709.7	protein_coding	PAX7	30.9231	9.19668	4.2296	17.3118	7.25686	6.12402	-0.0216497	0.993159	NO
chr1	19197926	19229275	31350	-	HAVANA	ENSG00000159423.12	protein_coding	ALDH4A1	5.85031	23.9114	32.1449	18.3938	5.80549	28.8704	1.18991	0.396314	NO
chr1	19230775	19283180	52406	-	HAVANA	ENSG00000169991.6	protein_coding	IFFO2	0.835759	27.59	2.53776	8.65591	31.9302	8.7486	1.49126	0.431807	NO
chr1	19398604	19402005	3402	-	HAVANA	ENSG00000272084.1	3prime_overlapping_ncrna	RP5-1126H10.2	0	0	0	2.16398	0	0.87486	2.60904	NA	NO
chr1	19401000	19536770	135771	-	HAVANA	ENSG00000127481.10	protein_coding	UBR4	56.8316	325.563	39.7582	693.555	79.8255	477.673	3.05391	1.04752e-18	UP
chr1	19410046	19410145	100	-	ENSEMBL	ENSG00000266098.1	miRNA	AL137127.1	0	22.072	0	9.7379	5.0798	18.3721	4.62178	0.0191753	UP
chr1	19536995	19567198	30204	+	HAVANA	ENSG00000230424.1	antisense	RP1-43E13.2	0.835759	9.19668	5.92144	9.7379	0	15.7475	3.33193	0.133815	NO
chr1	19542158	19578046	35889	-	HAVANA	ENSG00000127463.9	protein_coding	EMC1	242.37	167.38	148.882	288.891	312.771	365.691	0.224432	0.675343	NO
chr1	19578033	19586622	8590	+	HAVANA	ENSG00000053372.4	protein_coding	MRTO4	327.617	206.006	338.368	246.693	505.078	284.329	-0.652881	0.0318	NO
chr1	19592476	19600688	8213	-	HAVANA	ENSG00000211454.9	polymorphic_pseudogene	AKR7L	0	20.2327	4.2296	7.57392	17.4165	20.9966	1.85403	0.318943	NO
chr1	19609052	19615744	6693	-	HAVANA	ENSG00000162482.4	protein_coding	AKR7A3	0	11.036	1.69184	10.8199	0	13.1229	5.0192	0.0343722	UP
chr1	19623574	19624397	824	+	HAVANA	ENSG00000270728.1	pseudogene	RP4-657E11.10	0	0	0	3.24597	0	0.87486	2.83485	NA	NO
chr1	19630459	19638640	8182	-	HAVANA	ENSG00000053371.8	protein_coding	AKR7A2	351.019	283.258	318.912	135.249	510.883	264.208	-0.833137	0.0101964	NO
chr1	19631570	19631676	107	-	ENSEMBL	ENSG00000200403.1	snRNA	RNU6-1099P	0	1.83934	0	9.7379	0	21.8715	5.80444	0.0258839	UP
chr1	19638820	19655794	16975	+	HAVANA	ENSG00000040487.8	protein_coding	PQLC2	36.7734	51.5014	40.6041	117.937	84.1796	146.976	0.953015	0.112907	NO
chr1	19665267	19812066	146800	-	HAVANA	ENSG00000077549.13	protein_coding	CAPZB	376.927	270.382	454.259	227.218	397.676	218.715	-0.783759	0.00813899	NO
chr1	19923477	19956314	32838	+	HAVANA	ENSG00000173436.9	protein_coding	MINOS1	128.707	134.272	127.734	96.297	162.554	107.608	-0.318686	0.585399	NO
chr1	19934608	19935062	455	+	HAVANA	ENSG00000226396.1	pseudogene	RPS14P3	1.67152	3.67867	0	9.7379	11.611	32.3698	2.37812	0.217749	NO
chr1	19967048	19984945	17898	+	HAVANA	ENSG00000158747.9	protein_coding	NBL1	56.8316	25.7507	81.2083	44.3615	108.853	46.3676	-1.08065	0.0989652	NO
chr1	19991780	20006055	14276	+	HAVANA	ENSG00000158748.3	protein_coding	HTR6	0.835759	0	0.84592	3.24597	0	4.3743	1.95893	NA	NO
chr1	20008706	20126438	117733	-	HAVANA	ENSG00000162542.9	protein_coding	TMCO4	46.8025	38.6261	34.6827	22.7218	42.8155	24.4961	-0.566134	0.582455	NO
chr1	20209006	20239438	30433	+	HAVANA	ENSG00000169914.5	protein_coding	OTUD3	96.948	332.92	149.728	361.384	102.322	298.327	1.52754	7.48665e-07	UP
chr1	20301925	20306932	5008	-	HAVANA	ENSG00000188257.6	protein_coding	PLA2G2A	0	0	0	0	5.0798	0	-0.882887	NA	NO
chr1	20510735	20512979	2245	-	HAVANA	ENSG00000225986.1	antisense	RP3-340N1.5	0.835759	0	0	0	0	0	-0.264302	NA	NO
chr1	20512578	20522541	9964	+	HAVANA	ENSG00000162543.5	protein_coding	UBXN10	0.835759	0	0	0	0	0	-0.264302	NA	NO
chr1	20808884	20812713	3830	-	HAVANA	ENSG00000162545.5	protein_coding	CAMK2N1	101.127	99.3242	49.0633	138.495	78.3741	101.484	0.609754	0.343415	NO
chr1	20825943	20834654	8712	-	HAVANA	ENSG00000090432.5	protein_coding	MUL1	141.243	64.3768	114.199	42.1976	169.085	73.4882	-1.25616	0.00793046	DOWN
chr1	20852482	20853244	763	+	HAVANA	ENSG00000215520.3	pseudogene	RPS4XP4	0	0	0	0	3.62843	0	-0.849038	NA	NO
chr1	20878932	20881512	2581	+	HAVANA	ENSG00000183114.6	protein_coding	FAM43B	36.7734	9.19668	5.92144	10.8199	13.788	6.99888	-0.727643	0.682731	NO
chr1	20915441	20945401	29961	+	HAVANA	ENSG00000158825.5	protein_coding	CDA	22.5655	0	9.30511	2.16398	13.0624	0.87486	-3.80412	0.0625066	NO
chr1	20959948	20978004	18057	+	HAVANA	ENSG00000158828.5	protein_coding	PINK1	151.272	110.36	132.809	57.3454	171.988	65.6145	-1.02227	0.0350992	DOWN
chr1	20969150	20978686	9537	-	HAVANA	ENSG00000117242.7	antisense	PINK1-AS	2.50728	27.59	5.92144	9.7379	27.5761	9.62346	0.777991	0.690216	NO
chr1	20978270	20988000	9731	-	HAVANA	ENSG00000244038.5	protein_coding	DDOST	331.796	235.435	219.939	110.363	760.519	310.575	-0.935894	0.00215853	NO
chr1	20990507	21044510	54004	-	HAVANA	ENSG00000117245.8	protein_coding	KIF17	19.2225	20.2327	15.2266	29.2137	7.25686	27.1207	0.971648	0.458668	NO
chr1	21019227	21020506	1280	-	HAVANA	ENSG00000235432.1	pseudogene	RP5-930J4.5	0	0	0	0	2.17706	0	-0.780356	NA	NO
chr1	21046225	21059330	13106	-	HAVANA	ENSG00000189410.7	protein_coding	SH2D5	29.2516	20.2327	30.4531	77.9032	26.8504	61.2402	0.729885	0.452602	NO
chr1	21059373	21060445	1073	+	HAVANA	ENSG00000233069.1	antisense	RP5-930J4.2	0	1.83934	0	0	0	0	1.5143	NA	NO
chr1	21069154	21113816	44663	-	HAVANA	ENSG00000127483.13	protein_coding	HP1BP3	524.857	1110.96	517.703	1317.86	476.05	1256.3	1.27807	7.39353e-12	UP
chr1	21069480	21070455	976	+	HAVANA	ENSG00000203394.2	antisense	RP5-930J4.4	27.58	34.9474	21.9939	76.8212	30.4788	115.481	1.39177	0.0574705	NO
chr1	21132963	21503377	370415	-	HAVANA	ENSG00000075151.15	protein_coding	EIF4G3	447.967	634.571	472.023	630.8	435.412	562.535	0.429426	0.0991338	NO
chr1	21314807	21314925	119	-	ENSEMBL	ENSG00000221808.1	miRNA	MIR1256	0	0	0	1.08199	0	0	1.45786	NA	NO
chr1	21330043	21330427	385	-	HAVANA	ENSG00000233072.1	pseudogene	RPS15AP6	0	9.19668	1.69184	9.7379	3.62843	6.12402	2.7412	0.276307	NO
chr1	21400132	21400246	115	-	HAVANA	ENSG00000236073.2	pseudogene	RP11-487E1.2	0	0	0	3.24597	0	0	2.0976	NA	NO
chr1	21487968	21488574	607	+	HAVANA	ENSG00000235112.1	pseudogene	RP11-628K18.1	0	0	0	2.16398	0	1.74972	2.94844	NA	NO
chr1	21543740	21671997	128258	-	HAVANA	ENSG00000117298.10	protein_coding	ECE1	69.368	68.0554	78.6705	76.8212	168.359	133.854	-0.137692	0.852282	NO
chr1	21619783	21626267	6485	+	HAVANA	ENSG00000231105.1	antisense	RP5-1071N3.1	0	0	0	3.24597	0	0.87486	2.83485	NA	NO
chr1	21751118	21754460	3343	-	HAVANA	ENSG00000227001.2	pseudogene	NBPF2P	0	0	0	2.16398	0	0	1.85787	NA	NO
chr1	21766621	21811498	44878	+	HAVANA	ENSG00000142794.14	protein_coding	NBPF3	10.0291	18.3934	10.151	27.0497	31.2045	21.8715	0.573175	0.702092	NO
chr1	21835858	21904905	69048	+	HAVANA	ENSG00000162551.9	protein_coding	ALPL	2.50728	9.19668	12.6888	6.49193	17.4165	12.248	0.0201609	0.993948	NO
chr1	21922708	21995801	73094	-	HAVANA	ENSG00000076864.15	protein_coding	RAP1GAP	5.01455	18.3934	22.8398	49.7715	15.2394	41.1184	1.44549	0.157906	NO
chr1	22004791	22110099	105309	-	HAVANA	ENSG00000090686.11	protein_coding	USP48	243.206	259.346	196.253	383.024	261.247	262.458	0.354382	0.410263	NO
chr1	22138758	22151714	12957	+	HAVANA	ENSG00000187942.7	protein_coding	LDLRAD2	0	0	0	10.8199	0	0	2.34038	NA	NO
chr1	22148738	22263790	115053	-	HAVANA	ENSG00000142798.12	protein_coding	HSPG2	13.3721	40.4654	11.8429	81.1492	0	41.1184	3.23817	0.00152593	UP
chr1	22234591	22235073	483	+	HAVANA	ENSG00000232037.2	pseudogene	RP11-26H16.1	9.19335	0	0	0	0	0.87486	-0.0937383	NA	NO
chr1	22351681	22357716	6036	+	HAVANA	ENSG00000218510.3	lincRNA	LINC00339	35.1019	29.4294	25.3776	22.7218	9.43392	22.7464	0.267382	0.855187	NO
chr1	22379120	22419437	40318	+	HAVANA	ENSG00000070831.11	protein_coding	CDC42	961.959	443.28	1298.49	632.964	788.821	483.797	-0.951037	3.77545e-06	NO
chr1	22385690	22390692	5003	+	HAVANA	ENSG00000230068.2	sense_intronic	CDC42-IT1	0	9.19668	0	37.8696	2.90274	18.3721	5.04098	0.00507477	UP
chr1	22427106	22427853	748	+	HAVANA	ENSG00000271840.1	lincRNA	RP1-224A6.9	0	0	0	1.08199	0	1.74972	2.60509	NA	NO
chr1	22443798	22470462	26665	-	HAVANA	ENSG00000162552.10	protein_coding	WNT4	11.7006	0	4.2296	0	0	0	-3.46122	NA	NO
chr1	22778344	22857650	79307	+	HAVANA	ENSG00000184677.12	protein_coding	ZBTB40	45.131	77.2521	38.0664	155.806	68.9402	205.592	1.47652	0.00307815	UP
chr1	22843967	22846201	2235	+	HAVANA	ENSG00000237200.1	sense_intronic	ZBTB40-IT1	0	5.51801	0	1.08199	0	0	2.90746	NA	NO
chr1	22890057	22930087	40031	+	HAVANA	ENSG00000070886.6	protein_coding	EPHA8	30.0873	7.35734	28.7613	4.32796	6.53118	13.1229	-1.28518	0.422607	NO
chr1	23037332	23241818	204487	+	HAVANA	ENSG00000133216.12	protein_coding	EPHB2	47.6383	18.3934	42.296	29.2137	40.6384	26.2458	-0.827847	0.394574	NO
chr1	23243175	23247993	4819	+	HAVANA	ENSG00000272796.1	lincRNA	RP1-74M1.3	11.7006	11.036	0	2.16398	0	0.87486	1.95746	0.5668	NO
chr1	23337327	23342343	5017	-	HAVANA	ENSG00000227868.2	protein_coding	C1orf234	0	7.35734	3.38368	1.08199	0	1.74972	3.04093	NA	NO
chr1	23345941	23410182	64242	+	HAVANA	ENSG00000004487.11	protein_coding	KDM1A	341.825	286.936	450.029	283.481	478.953	320.199	-0.504127	0.101547	NO
chr1	23384351	23384427	77	-	ENSEMBL	ENSG00000266802.1	miRNA	MIR4419A	0	5.51801	0	0	0	0	1.87372	NA	NO
chr1	23410516	23504301	93786	-	HAVANA	ENSG00000169641.9	protein_coding	LUZP1	138.736	134.272	109.124	95.215	163.279	171.473	-0.0551273	0.935108	NO
chr1	23490446	23490546	101	+	ENSEMBL	ENSG00000252578.1	snRNA	RNU6-135P	0	0	0	1.08199	0	0	1.45786	NA	NO
chr1	23516993	23521222	4230	-	HAVANA	ENSG00000179546.3	protein_coding	HTR1D	1.67152	3.67867	0.84592	2.16398	7.25686	0	-0.419312	NA	NO
chr1	23607802	23613245	5444	-	HAVANA	ENSG00000261326.2	lincRNA	RP5-1057J7.6	22.5655	125.075	11.8429	166.626	45.7182	148.726	2.60825	1.52651e-06	UP
chr1	23630264	23670829	40566	-	HAVANA	ENSG00000125944.14	protein_coding	HNRNPR	1072.28	1158.78	1748.52	1401.18	1311.31	1067.33	-0.170918	0.515488	NO
chr1	23685941	23695935	9995	-	HAVANA	ENSG00000125945.10	protein_coding	ZNF436	15.8794	25.7507	10.997	31.3777	8.70823	18.3721	1.09747	0.388958	NO
chr1	23695490	23698332	2843	+	HAVANA	ENSG00000249087.3	protein_coding	C1orf213	61.0104	80.9308	21.9939	106.035	21.0449	23.6212	0.939165	0.26374	NO
chr1	23707554	23751233	43680	-	HAVANA	ENSG00000204219.5	protein_coding	TCEA3	0	1.83934	8.4592	1.08199	5.0798	3.49944	-0.327925	0.938456	NO
chr1	23755056	23811061	56006	-	HAVANA	ENSG00000088280.14	protein_coding	ASAP3	20.894	27.59	16.9184	36.7876	10.1596	27.1207	0.982399	0.393932	NO
chr1	23832922	23857712	24791	-	HAVANA	ENSG00000007968.6	protein_coding	E2F2	21.7297	29.4294	28.7613	25.9677	34.1073	46.3676	0.24527	0.845546	NO
chr1	23875630	23877406	1777	-	HAVANA	ENSG00000235052.1	lincRNA	RP1-150O5.3	0	1.83934	0	3.24597	2.90274	3.49944	2.79639	NA	NO
chr1	23884409	23886285	1877	-	HAVANA	ENSG00000117318.8	protein_coding	ID3	1408.25	1245.23	1366.16	1063.6	1341.79	815.369	-0.419865	0.0585885	NO
chr1	24018269	24022915	4647	+	HAVANA	ENSG00000142676.8	protein_coding	RPL11	6618.37	3573.83	8628.38	3830.24	7748.15	3059.38	-1.13461	1.03995e-14	DOWN
chr1	24032291	24033424	1134	-	HAVANA	ENSG00000203589.2	pseudogene	RP5-886K2.1	0	1.83934	0.84592	2.16398	0	6.12402	3.59736	NA	NO
chr1	24063100	24063380	281	-	ENSEMBL	ENSG00000244609.2	misc_RNA	RN7SL532P	0	0	0	6.49193	0	0	2.25066	NA	NO
chr1	24069645	24088549	18905	+	HAVANA	ENSG00000011007.8	protein_coding	TCEB3	315.081	285.097	183.565	207.742	282.292	207.342	-0.140049	0.777918	NO
chr1	24086872	24104777	17906	-	HAVANA	ENSG00000236810.1	antisense	RP5-886K2.3	44.2952	31.2687	35.5286	74.6572	17.4165	27.9955	0.437308	0.688899	NO
chr1	24104895	24114722	9828	+	HAVANA	ENSG00000057757.5	protein_coding	PITHD1	258.25	194.97	275.77	219.644	335.267	184.595	-0.534421	0.14794	NO
chr1	24117460	24122029	4570	+	HAVANA	ENSG00000011009.6	protein_coding	LYPLA2	112.827	172.898	133.655	177.446	140.057	202.093	0.51668	0.245606	NO
chr1	24122089	24127271	5183	-	HAVANA	ENSG00000117308.10	protein_coding	GALE	86.9189	158.183	74.4409	266.169	126.269	181.096	1.06881	0.0175538	UP
chr1	24128375	24165110	36736	-	HAVANA	ENSG00000117305.10	protein_coding	HMGCL	120.349	75.4128	118.429	55.1814	55.1522	32.3698	-0.850563	0.157992	NO
chr1	24171567	24194784	23218	-	HAVANA	ENSG00000179163.11	protein_coding	FUCA1	144.586	174.737	145.498	82.2312	207.546	106.733	-0.509119	0.3469	NO
chr1	24208284	24208575	292	-	ENSEMBL	ENSG00000264347.1	misc_RNA	RN7SL24P	0	0	0	0	0	0.87486	1.45264	NA	NO
chr1	24285599	24289952	4354	+	HAVANA	ENSG00000189266.7	protein_coding	PNRC2	24.237	34.9474	42.296	22.7218	17.4165	15.7475	-0.177437	0.904106	NO
chr1	24291294	24307417	16124	-	HAVANA	ENSG00000188529.10	protein_coding	SRSF10	26.7443	60.6981	31.299	120.101	31.2045	86.6111	1.53965	0.0119009	UP
chr1	24382525	24438665	56141	-	HAVANA	ENSG00000142661.14	protein_coding	MYOM3	0	0	0	0	0.725686	0	-0.320858	NA	NO
chr1	24480647	24514449	33803	-	HAVANA	ENSG00000185436.7	protein_coding	IFNLR1	24.237	16.554	27.9153	17.3118	32.6559	24.4961	-0.549289	0.669037	NO
chr1	24645812	24690972	45161	+	HAVANA	ENSG00000158055.11	protein_coding	GRHL3	0	14.7147	0.84592	0	2.17706	0	-1.11981	0.826347	NO
chr1	24683489	24743424	59936	-	HAVANA	ENSG00000001460.13	protein_coding	STPG1	77.7256	27.59	40.6041	35.7056	60.232	36.7441	-0.784271	0.353395	NO
chr1	24742284	24799466	57183	+	HAVANA	ENSG00000001461.12	protein_coding	NIPAL3	90.262	23.9114	92.2052	45.4435	89.9851	70.8636	-1.04885	0.11633	NO
chr1	24829387	24867530	38144	+	HAVANA	ENSG00000117602.7	protein_coding	RCAN3	140.407	110.36	131.118	81.1492	62.409	43.743	-0.518294	0.38288	NO
chr1	24865292	24882515	17224	-	HAVANA	ENSG00000264443.1	lincRNA	RP4-594I10.3	0	9.19668	5.92144	4.32796	4.35412	0.87486	0.359678	0.92806	NO
chr1	24882602	24935819	53218	+	HAVANA	ENSG00000184454.6	protein_coding	NCMAP	0	0	0	1.08199	0.725686	0	0.653156	NA	NO
chr1	24958207	24999758	41552	+	HAVANA	ENSG00000133226.12	protein_coding	SRRM1	1227.73	2258.7	1345.01	1688.98	1095.79	1488.14	0.548925	0.00626856	NO
chr1	25071848	25170815	98968	+	HAVANA	ENSG00000169504.10	protein_coding	CLIC4	231.505	231.756	360.362	198.004	111.756	81.362	-0.44423	0.317484	NO
chr1	25226002	25291612	65611	-	HAVANA	ENSG00000020633.14	protein_coding	RUNX3	15.8794	18.3934	32.9909	21.6398	13.788	6.99888	-0.460164	0.770743	NO
chr1	25549170	25558993	9824	-	HAVANA	ENSG00000117614.5	protein_coding	SYF2	142.079	172.898	192.024	74.6572	222.06	116.356	-0.676459	0.198507	NO
chr1	25568728	25664704	95977	-	HAVANA	ENSG00000117616.13	protein_coding	C1orf63	124.528	1261.78	82.0542	1298.39	164.731	1302.67	3.42204	2.16906e-51	UP
chr1	25574328	25574812	485	+	HAVANA	ENSG00000272432.1	lincRNA	RP3-465N24.6	7.52183	0	0.84592	3.24597	0	5.24916	1.52759	0.728927	NO
chr1	25620655	25621134	480	-	HAVANA	ENSG00000224183.1	pseudogene	SDHDP6	0	0	0.84592	0	0	0	-0.314456	NA	NO
chr1	25662920	25663956	1037	-	HAVANA	ENSG00000259984.1	pseudogene	RP11-335G20.7	0	0	0	0	0	0.87486	1.45264	NA	NO
chr1	25664408	25688852	24445	+	HAVANA	ENSG00000183726.6	protein_coding	TMEM50A	727.11	520.532	750.331	325.679	527.574	342.07	-0.769881	0.00318401	NO
chr1	25667462	25667525	64	+	ENSEMBL	ENSG00000252515.1	snRNA	RNU6-1171P	0	0	0	3.24597	0	0	2.0976	NA	NO
chr1	25672765	25672868	104	-	ENSEMBL	ENSG00000238889.1	snoRNA	snoU13	0	0	0	0	0	0	1.45264	NA	NO
chr1	25688740	25756683	67944	-	HAVANA	ENSG00000188672.12	protein_coding	RHCE	6.68607	0	5.92144	5.40994	1.45137	0	-2.50734	0.485861	NO
chr1	25757388	25826700	69313	+	HAVANA	ENSG00000204178.5	protein_coding	TMEM57	69.368	33.1081	37.2205	24.8857	47.1696	73.4882	-0.315462	0.767309	NO
chr1	25870071	25895377	25307	+	HAVANA	ENSG00000157978.7	protein_coding	LDLRAP1	21.7297	69.8948	24.5317	99.543	49.3467	69.1139	1.38511	0.0464765	UP
chr1	25907969	25916847	8879	+	HAVANA	ENSG00000225643.1	lincRNA	RP11-70P17.1	0	0	2.53776	1.08199	2.90274	1.74972	-0.355794	NA	NO
chr1	25943959	26112698	168740	+	HAVANA	ENSG00000117643.10	protein_coding	MAN1C1	21.7297	16.554	13.5347	9.7379	44.2669	14.8726	-0.833462	0.532758	NO
chr1	26126667	26144713	18047	+	HAVANA	ENSG00000162430.12	protein_coding	SEPN1	175.509	99.3242	199.637	156.888	184.324	201.218	-0.332564	0.521066	NO
chr1	26143240	26146263	3024	-	HAVANA	ENSG00000228172.1	antisense	RP1-317E23.3	9.19335	0	1.69184	12.9839	0	4.3743	2.02186	0.535387	NO
chr1	26145131	26159432	14302	+	HAVANA	ENSG00000117640.13	protein_coding	MTFR1L	81.9044	125.075	101.51	106.035	90.7108	84.8614	0.187902	0.797265	NO
chr1	26158414	26185903	27490	-	HAVANA	ENSG00000127423.6	protein_coding	AUNIP	80.2329	77.2521	149.728	108.199	100.145	78.7374	-0.296681	0.652847	NO
chr1	26186104	26189911	3808	+	HAVANA	ENSG00000236528.1	antisense	RP1-125I3.2	0	5.51801	0	0	0	1.74972	3.2245	NA	NO
chr1	26187701	26197744	10044	-	HAVANA	ENSG00000182749.5	protein_coding	PAQR7	15.0437	12.8754	10.997	10.8199	29.7531	6.99888	-0.776311	0.643772	NO
chr1	26203987	26204096	110	+	ENSEMBL	ENSG00000207302.1	misc_RNA	Y_RNA	0	0	0	0	0	0	2.18529	NA	NO
chr1	26210672	26233482	22811	-	HAVANA	ENSG00000117632.16	protein_coding	STMN1	2307.53	1984.64	1935.46	979.2	1323.65	852.113	-0.611345	0.00390303	NO
chr1	26286258	26324648	38391	-	HAVANA	ENSG00000158006.9	protein_coding	PAFAH2	49.3098	22.072	42.296	38.9516	44.2669	20.9966	-0.77429	0.422913	NO
chr1	26346375	26362955	16581	+	HAVANA	ENSG00000158008.5	protein_coding	EXTL1	0.835759	0	0.84592	4.32796	0	0	0.36176	NA	NO
chr1	26363743	26372624	8882	-	HAVANA	ENSG00000158014.10	protein_coding	SLC30A2	0	0	1.69184	0	0.725686	0	-1.48551	NA	NO
chr1	26377795	26394927	17133	-	HAVANA	ENSG00000158022.6	protein_coding	TRIM63	0	0	0.84592	0	0	0	-0.314456	NA	NO
chr1	26437664	26452034	14371	+	HAVANA	ENSG00000175087.5	protein_coding	PDIK1L	49.3098	60.6981	38.0664	31.3777	44.2669	15.7475	-0.473357	0.657268	NO
chr1	26485511	26489119	3609	+	HAVANA	ENSG00000197245.4	protein_coding	FAM110D	0	0	0.84592	0	0	0.87486	0.618821	NA	NO
chr1	26496362	26498551	2190	+	HAVANA	ENSG00000142684.7	protein_coding	ZNF593	37.6092	55.1801	131.118	70.3293	191.581	79.6122	-0.590285	0.391351	NO
chr1	26496438	26498312	1875	-	HAVANA	ENSG00000236782.1	antisense	RP11-96L14.7	1.67152	0	16.9184	3.24597	31.2045	21.8715	-1.54087	0.400469	NO
chr1	26503894	26516377	12484	+	HAVANA	ENSG00000142675.13	protein_coding	CNKSR1	2.50728	27.59	0	56.2634	14.5137	41.9933	3.64096	0.00232824	UP
chr1	26517052	26529459	12408	+	HAVANA	ENSG00000188782.3	protein_coding	CATSPER4	5.01455	0	0	0	0	0	-1.18328	NA	NO
chr1	26560691	26605299	44609	+	HAVANA	ENSG00000130695.9	protein_coding	CEP85	146.258	279.579	118.429	213.152	113.207	286.954	1.04363	0.00295949	UP
chr1	26589532	26589889	358	-	HAVANA	ENSG00000270733.1	pseudogene	RP11-231P20.5	0	0	0	5.40994	0	6.99888	4.19946	NA	NO
chr1	26605667	26608007	2341	+	HAVANA	ENSG00000142669.9	protein_coding	SH3BGRL3	78.5613	34.9474	156.495	83.3132	157.474	113.732	-0.826337	0.120431	NO
chr1	26607819	26644854	37036	-	HAVANA	ENSG00000158062.16	protein_coding	UBXN11	2.50728	16.554	20.3021	44.3615	30.4788	79.6122	1.60966	0.0833516	NO
chr1	26644448	26647014	2567	+	HAVANA	ENSG00000169442.4	protein_coding	CD52	0	0	3.38368	0	0	0	-0.852757	NA	NO
chr1	26648350	26680621	32272	-	HAVANA	ENSG00000176092.9	protein_coding	AIM1L	6.68607	20.2327	3.38368	6.49193	5.0798	4.3743	0.790255	0.731956	NO
chr1	26758773	26797785	39013	+	HAVANA	ENSG00000117682.12	protein_coding	DHDDS	82.7401	51.5014	104.894	80.0672	71.8429	106.733	-0.153587	0.857036	NO
chr1	26781144	26781678	535	-	HAVANA	ENSG00000223583.1	pseudogene	RP3-476K8.4	0	0	0	5.40994	0	0	2.22307	NA	NO
chr1	26798941	26802463	3523	+	HAVANA	ENSG00000198830.6	protein_coding	HMGN2	407.85	434.083	537.159	652.439	380.985	632.524	0.371076	0.221092	NO
chr1	26856252	26901521	45270	+	HAVANA	ENSG00000117676.9	protein_coding	RPS6KA1	82.7401	47.8227	83.746	85.4771	108.853	53.3664	-0.592605	0.385817	NO
chr1	27018623	27020622	2000	-	HAVANA	ENSG00000260063.1	antisense	RP5-968P14.2	0	1.83934	1.69184	0	0	0	0.245536	NA	NO
chr1	27022524	27108595	86072	+	HAVANA	ENSG00000117713.13	protein_coding	ARID1A	231.505	296.133	285.075	283.481	425.252	534.539	0.225767	0.550061	NO
chr1	27113963	27124889	10927	+	HAVANA	ENSG00000060642.6	protein_coding	PIGV	58.5031	40.4654	41.4501	20.5578	52.9751	34.9944	-0.709438	0.422938	NO
chr1	27153201	27184093	30893	+	HAVANA	ENSG00000204160.7	protein_coding	ZDHHC18	129.543	117.718	83.746	137.413	174.165	173.222	0.187534	0.770743	NO
chr1	27189633	27190947	1315	+	HAVANA	ENSG00000175793.10	protein_coding	SFN	1.67152	0	0	3.24597	0	0	0.492511	NA	NO
chr1	27202624	27204736	2113	+	HAVANA	ENSG00000226698.1	antisense	RP1-50O24.6	0	0	0.84592	0	0	0.87486	0.618821	NA	NO
chr1	27202624	27216788	14165	-	HAVANA	ENSG00000142751.10	protein_coding	GPN2	49.3098	77.2521	98.9726	70.3293	182.873	83.9865	-0.353354	0.643553	NO
chr1	27216979	27226957	9979	-	HAVANA	ENSG00000198746.8	protein_coding	GPATCH3	17.5509	25.7507	62.598	54.0994	65.3118	40.2435	-0.157363	0.891085	NO
chr1	27226729	27273353	46625	+	HAVANA	ENSG00000090273.9	protein_coding	NUDC	354.362	421.208	477.945	368.958	651.666	353.443	-0.342625	0.358702	NO
chr1	27306656	27307466	811	+	HAVANA	ENSG00000172746.6	pseudogene	RP11-344H11.4	0	0	0	0	0.725686	0	-0.320858	NA	NO
chr1	27320198	27327389	7192	+	HAVANA	ENSG00000253368.3	protein_coding	TRNP1	21.7297	5.51801	28.7613	1.08199	26.8504	16.6223	-2.19384	0.113222	NO
chr1	27331511	27339327	7817	-	HAVANA	ENSG00000158246.7	protein_coding	FAM46B	25.0728	5.51801	15.2266	1.08199	7.98255	0.87486	-2.99107	0.0912631	NO
chr1	27425306	27493472	68167	-	HAVANA	ENSG00000090020.6	protein_coding	SLC9A1	32.5946	84.6095	24.5317	64.9193	116.11	132.104	0.962805	0.142629	NO
chr1	27527325	27527964	640	-	HAVANA	ENSG00000214973.3	pseudogene	CHCHD3P3	11.7006	12.8754	16.0725	9.7379	2.90274	2.62458	-0.253244	0.916961	NO
chr1	27533421	27534287	867	+	HAVANA	ENSG00000225159.1	pseudogene	NPM1P39	3.34304	1.83934	5.07552	2.16398	7.25686	2.62458	-1.20495	0.702963	NO
chr1	27561007	27635110	74104	+	HAVANA	ENSG00000142784.11	protein_coding	WDTC1	142.915	106.682	63.444	91.9691	54.4265	69.1139	0.152212	0.849538	NO
chr1	27648651	27662891	14241	+	HAVANA	ENSG00000186501.10	protein_coding	TMEM222	77.7256	51.5014	79.5164	70.3293	125.544	104.983	-0.335027	0.632995	NO
chr1	27668513	27680421	11909	+	HAVANA	ENSG00000142765.13	protein_coding	SYTL1	0	5.51801	0	37.8696	0	3.49944	6.02318	0.00802944	UP
chr1	27681675	27693383	11709	-	HAVANA	ENSG00000142733.10	protein_coding	MAP3K6	32.5946	97.4848	36.3745	199.086	55.1522	193.344	1.95284	1.53976e-05	UP
chr1	27719148	27722318	3171	+	HAVANA	ENSG00000181773.6	protein_coding	GPR3	5.85031	0	5.07552	1.08199	7.98255	0	-3.99573	0.217093	NO
chr1	27730730	27816669	85940	-	HAVANA	ENSG00000158195.6	protein_coding	WASF2	357.705	303.49	350.211	202.332	317.851	169.723	-0.646342	0.0564414	NO
chr1	27852316	27857072	4757	+	HAVANA	ENSG00000237429.1	antisense	RP1-159A19.4	0.835759	0	5.92144	0	0	0	-2.03616	NA	NO
chr1	27860546	27930942	70397	-	HAVANA	ENSG00000126705.9	protein_coding	AHDC1	15.0437	14.7147	7.61328	24.8857	27.5761	42.8681	0.769901	0.555076	NO
chr1	27938575	27961788	23214	-	HAVANA	ENSG00000000938.8	protein_coding	FGR	0	0	2.53776	0	0	0	-0.809208	NA	NO
chr1	27975930	27976121	192	+	HAVANA	ENSG00000235912.1	pseudogene	RP1-159A19.3	59.3389	31.2687	62.598	54.0994	100.145	49.867	-0.709884	0.33749	NO
chr1	27992572	27998729	6158	-	HAVANA	ENSG00000126709.10	protein_coding	IFI6	332.632	88.2881	270.694	111.445	195.21	83.9865	-1.46017	4.20589e-05	DOWN
chr1	28052490	28089633	37144	+	HAVANA	ENSG00000009780.11	protein_coding	FAM76A	78.5613	75.4128	64.2899	97.379	68.2145	120.731	0.465086	0.487282	NO
chr1	28065602	28065950	349	+	HAVANA	ENSG00000231344.1	pseudogene	RP3-426I6.2	0	0	0	0	0	2.62458	2.08894	NA	NO
chr1	28099694	28150963	51270	+	HAVANA	ENSG00000117758.9	protein_coding	STX12	86.9189	123.236	85.4379	106.035	66.7631	87.486	0.401078	0.522754	NO
chr1	28100369	28100552	184	+	HAVANA	ENSG00000269971.1	sense_intronic	RP3-426I6.5	0	9.19668	0	3.24597	0	12.248	5.64915	0.0534067	NO
chr1	28157289	28178187	20899	+	HAVANA	ENSG00000117751.13	protein_coding	PPP1R8	260.757	187.612	198.791	183.938	332.364	144.352	-0.599441	0.152708	NO
chr1	28199055	28213196	14142	+	HAVANA	ENSG00000130775.11	protein_coding	THEMIS2	15.0437	58.8588	14.3806	19.4758	12.3367	19.2469	1.01875	0.388502	NO
chr1	28218035	28241257	23223	-	HAVANA	ENSG00000117748.5	protein_coding	RPA2	307.559	167.38	267.311	149.314	425.978	200.343	-0.938418	0.00249121	NO
chr1	28261504	28285668	24165	+	HAVANA	ENSG00000130768.10	protein_coding	SMPDL3B	11.7006	45.9834	35.5286	29.2137	69.6659	36.7441	0.176184	0.897996	NO
chr1	28265386	28286704	21319	-	HAVANA	ENSG00000227050.1	antisense	RP11-460I13.2	0	3.67867	5.07552	1.08199	5.0798	0.87486	-0.734852	NA	NO
chr1	28285973	28294607	8635	+	HAVANA	ENSG00000158156.7	protein_coding	XKR8	61.0104	34.9474	55.8307	45.4435	111.756	64.7396	-0.628605	0.388958	NO
chr1	28296855	28415207	118353	-	HAVANA	ENSG00000158161.11	protein_coding	EYA3	40.9522	62.5374	71.0572	64.9193	81.2769	97.1094	0.237616	0.778216	NO
chr1	28316669	28317035	367	-	HAVANA	ENSG00000238231.2	pseudogene	RP11-460I13.6	0	0	0	1.08199	0	0	1.45786	NA	NO
chr1	28358397	28358691	295	-	ENSEMBL	ENSG00000240750.2	misc_RNA	RN7SL559P	0	5.51801	1.69184	8.65591	1.45137	12.248	3.38134	0.170236	NO
chr1	28421582	28422933	1352	-	HAVANA	ENSG00000228589.2	pseudogene	SPCS2P4	30.9231	91.9668	64.2899	18.3938	97.2419	38.4938	-0.585367	0.581294	NO
chr1	28446960	28447832	873	-	HAVANA	ENSG00000214812.3	pseudogene	RP5-1053E7.3	1.67152	0	6.76736	0	0	0.87486	-2.02373	NA	NO
chr1	28525967	28559536	33570	-	HAVANA	ENSG00000126698.6	protein_coding	DNAJC8	487.247	347.635	792.627	476.075	828.008	473.299	-0.681169	0.00393571	NO
chr1	28527013	28527152	140	-	ENSEMBL	ENSG00000215902.1	protein_coding	AL353354.1	0	1.83934	10.151	0	0	4.3743	2.59842	0.570205	NO
chr1	28527070	28527419	350	+	ENSEMBL	ENSG00000269804.1	protein_coding	AL353354.2	1.67152	11.036	37.2205	22.7218	21.7706	28.8704	0.566973	0.724675	NO
chr1	28562620	28573417	10798	+	HAVANA	ENSG00000130770.13	protein_coding	ATPIF1	1460.91	1191.89	1357.7	898.051	1441.94	838.99	-0.55831	0.00615312	NO
chr1	28566020	28567964	1945	-	HAVANA	ENSG00000270605.1	antisense	RP5-1092A3.4	30.0873	160.022	23.6857	279.153	66.7631	229.213	2.55421	9.86884e-09	UP
chr1	28573655	28574079	425	+	HAVANA	ENSG00000271398.1	lincRNA	RP5-1092A3.5	0	0	0	1.08199	0	8.7486	3.45761	NA	NO
chr1	28586038	28609002	22965	+	HAVANA	ENSG00000130766.4	protein_coding	SESN2	66.025	29.4294	63.444	18.3938	61.6833	76.1128	-0.853529	0.316784	NO
chr1	28655513	28662476	6964	+	HAVANA	ENSG00000130772.9	protein_coding	MED18	27.58	7.35734	18.6102	4.32796	39.9127	19.2469	-1.64387	0.170028	NO
chr1	28696114	28826881	130768	+	HAVANA	ENSG00000204138.8	protein_coding	PHACTR4	234.848	314.526	245.317	298.629	219.157	189.845	0.165434	0.731929	NO
chr1	28780052	28780445	394	+	HAVANA	ENSG00000229820.2	pseudogene	RP1-308E4.1	0	0	0	6.49193	0	0	2.25066	NA	NO
chr1	28807874	28807992	119	+	ENSEMBL	ENSG00000221216.1	snRNA	RNU6ATAC27P	0	0	0	0	0.725686	1.74972	0.933507	NA	NO
chr1	28832455	28865812	33358	+	HAVANA	ENSG00000180198.11	protein_coding	RCC1	553.272	400.975	538.005	373.286	706.093	429.556	-0.571781	0.0242027	NO
chr1	28832492	28837404	4913	+	HAVANA	ENSG00000242125.2	sense_intronic	SNHG3	772.241	879.203	796.856	1081.99	950.649	1524.88	0.440207	0.0504127	NO
chr1	28835071	28835274	204	+	ENSEMBL	ENSG00000200087.1	snoRNA	SNORA73B	0	0	0	0	7.98255	2.62458	-0.117005	NA	NO
chr1	28852830	28853739	910	-	HAVANA	ENSG00000231468.2	pseudogene	PRDX3P2	1.67152	0	0	1.08199	5.0798	0.87486	-0.981104	NA	NO
chr1	28879597	28905051	25455	+	HAVANA	ENSG00000180098.5	protein_coding	TRNAU1AP	101.127	161.862	137.885	213.152	166.908	167.973	0.433298	0.374537	NO
chr1	28905050	28909495	4446	-	HAVANA	ENSG00000197989.9	antisense	SNHG12	28.4158	141.629	32.9909	101.707	39.1871	146.976	1.94634	8.14024e-05	UP
chr1	28905261	28905334	74	-	ENSEMBL	ENSG00000221539.1	snoRNA	SNORD99	0	0	0	15.1478	0	16.6223	5.40896	0.0640544	NO
chr1	28915835	28969597	53763	-	HAVANA	ENSG00000120656.7	protein_coding	TAF12	67.6965	69.8948	120.966	61.6734	68.2145	20.9966	-0.870191	0.219934	NO
chr1	28918712	28921955	3244	+	HAVANA	ENSG00000188060.6	protein_coding	RAB42	0	1.83934	0	0	0	0	1.5143	NA	NO
chr1	28969740	28975093	5354	+	HAVANA	ENSG00000229388.1	lincRNA	RP11-442N24__B.1	6.68607	0	0	8.65591	0	0	0.372514	NA	NO
chr1	28975112	28975245	134	+	HAVANA	ENSG00000270103.2	lincRNA	RNU11	0	5.51801	0	2.16398	0	0	3.24905	NA	NO
chr1	28995244	29045865	50622	+	HAVANA	ENSG00000162419.8	protein_coding	GMEB1	146.258	29.4294	76.1328	70.3293	115.384	67.3642	-1.01587	0.125283	NO
chr1	29016177	29016306	130	+	ENSEMBL	ENSG00000252777.1	snoRNA	SCARNA24	0	0	0	2.16398	0	0	1.85787	NA	NO
chr1	29063133	29096287	33155	+	HAVANA	ENSG00000198492.10	protein_coding	YTHDF2	580.852	432.244	543.926	390.598	615.382	458.426	-0.442943	0.0934703	NO
chr1	29194087	29197779	3693	+	HAVANA	ENSG00000226852.2	lincRNA	RP1-212P9.2	0	0	0	6.49193	0	1.74972	3.54687	NA	NO
chr1	29213603	29446553	232951	+	HAVANA	ENSG00000159023.14	protein_coding	EPB41	178.017	204.166	175.951	148.232	156.023	144.352	-0.0552144	0.929293	NO
chr1	29308790	29309120	331	-	HAVANA	ENSG00000225616.2	pseudogene	RP4-604A21.1	0.835759	0	1.69184	0	0	0	-1.46543	NA	NO
chr1	29445940	29450447	4508	-	HAVANA	ENSG00000253304.1	protein_coding	TMEM200B	5.85031	14.7147	17.7643	11.9019	9.43392	34.1195	0.882527	0.578137	NO
chr1	29471006	29473506	2501	-	HAVANA	ENSG00000225750.1	lincRNA	RP11-242O24.3	0	0	0	1.08199	0	1.74972	2.60509	NA	NO
chr1	29474255	29508499	34245	-	HAVANA	ENSG00000116350.11	protein_coding	SRSF4	597.568	643.768	691.116	520.437	520.317	626.4	-0.0107624	0.981056	NO
chr1	29479001	29479503	503	+	HAVANA	ENSG00000227637.1	antisense	RP11-242O24.5	0	0	0	7.57392	0	3.49944	3.98017	NA	NO
chr1	29519385	29557454	38070	-	HAVANA	ENSG00000116353.11	protein_coding	MECR	95.2765	97.4848	115.045	178.528	144.412	147.851	0.237394	0.700262	NO
chr1	29563028	29653325	90298	+	HAVANA	ENSG00000060656.15	protein_coding	PTPRU	111.156	189.452	160.725	126.593	142.96	113.732	0.0233359	0.976772	NO
chr1	29656132	29676626	20495	-	HAVANA	ENSG00000230523.1	lincRNA	RP3-437I16.1	0	0	0.84592	0	0	0	-0.314456	NA	NO
chr1	31184124	31196434	12311	-	HAVANA	ENSG00000162510.5	protein_coding	MATN1	8.35759	0	0	3.24597	0	3.49944	2.91875	NA	NO
chr1	31191351	31199674	8324	+	HAVANA	ENSG00000186056.5	antisense	MATN1-AS1	5.01455	16.554	5.92144	8.65591	10.8853	0	-0.384231	0.897708	NO
chr1	31297075	31307131	10057	+	HAVANA	ENSG00000223382.3	lincRNA	RP1-65J11.1	14.2079	0	0	0	0	0	-1.40267	NA	NO
chr1	31342314	31381608	39295	-	HAVANA	ENSG00000162512.11	protein_coding	SDC3	86.0832	25.7507	32.1449	34.6236	60.232	50.7419	-0.597471	0.521599	NO
chr1	31404353	31538838	134486	-	HAVANA	ENSG00000134644.11	protein_coding	PUM1	437.102	496.621	366.283	517.191	455.731	547.662	0.316144	0.292741	NO
chr1	31523719	31523881	163	+	HAVANA	ENSG00000232768.1	pseudogene	RP11-201O14.2	0	0	0	3.24597	0	0	2.0976	NA	NO
chr1	31652592	31712401	59810	-	HAVANA	ENSG00000084628.5	protein_coding	NKAIN1	0	1.83934	1.69184	5.40994	1.45137	0.87486	1.54476	NA	NO
chr1	31732417	31769662	37246	-	HAVANA	ENSG00000060688.8	protein_coding	SNRNP40	97.7838	99.3242	109.97	102.789	201.015	108.483	-0.331726	0.591906	NO
chr1	31736092	31736528	437	-	HAVANA	ENSG00000229447.2	pseudogene	RP11-490K7.4	0.835759	12.8754	4.2296	28.1317	0	20.9966	4.21207	0.0116801	UP
chr1	31769842	31837783	67942	+	HAVANA	ENSG00000121766.10	protein_coding	ZCCHC17	392.807	231.756	510.935	186.102	349.055	133.854	-1.20437	4.42391e-05	DOWN
chr1	31805914	31819646	13733	-	HAVANA	ENSG00000229044.1	antisense	RP11-266K22.2	0	0	11.8429	3.24597	0	6.12402	1.39399	0.748949	NO
chr1	31838472	31849697	11226	-	HAVANA	ENSG00000121769.3	protein_coding	FABP3	3.34304	0	0	3.24597	0	0	0.33097	NA	NO
chr1	31882412	31907525	25114	+	HAVANA	ENSG00000168528.7	protein_coding	SERINC2	35.9376	49.6621	45.6797	43.2796	13.0624	41.1184	0.661152	0.510413	NO
chr1	32042116	32053288	11173	+	HAVANA	ENSG00000142910.11	protein_coding	TINAGL1	0	0	2.53776	0	0	0	-0.809208	NA	NO
chr1	32083287	32098119	14833	+	HAVANA	ENSG00000121764.7	protein_coding	HCRTR1	0	0	2.53776	0	6.53118	1.74972	-1.66092	NA	NO
chr1	32095463	32110497	15035	-	HAVANA	ENSG00000162517.8	protein_coding	PEF1	354.362	222.56	478.79	191.512	379.534	231.838	-0.90229	0.00310897	NO
chr1	32109650	32125539	15890	+	HAVANA	ENSG00000235790.3	antisense	RP11-73M7.6	0	3.67867	0	0	0	0.87486	2.6699	NA	NO
chr1	32110295	32114972	4678	+	HAVANA	ENSG00000264078.1	antisense	RP11-73M7.9	0	0	5.07552	0	2.17706	0	-2.88262	NA	NO
chr1	32117848	32169920	52073	-	HAVANA	ENSG00000084636.13	protein_coding	COL16A1	0	0	0	3.24597	12.3367	0	0.695562	NA	NO
chr1	32192718	32230494	37777	-	HAVANA	ENSG00000121753.8	protein_coding	BAI2	15.8794	58.8588	8.4592	191.512	24.6733	160.974	2.99664	5.35802e-07	UP
chr1	32256023	32281652	25630	-	HAVANA	ENSG00000134668.8	protein_coding	SPOCD1	17.5509	5.51801	6.76736	15.1478	0	5.24916	1.13259	0.643553	NO
chr1	32317514	32387442	69929	-	HAVANA	ENSG00000269967.1	lincRNA	RP11-84A19.4	0	0	0	3.24597	0	0.87486	2.83485	NA	NO
chr1	32372022	32410457	38436	-	HAVANA	ENSG00000184007.13	protein_coding	PTP4A2	748.84	478.227	1065.01	584.274	699.561	496.045	-0.670213	0.00279081	NO
chr1	32379174	32380745	1572	+	ENSEMBL	ENSG00000212673.1	protein_coding	AL136115.1	0	0	0	1.08199	0	3.49944	2.99188	NA	NO
chr1	32398621	32399576	956	+	HAVANA	ENSG00000228634.1	lincRNA	RP4-534N18.2	0	0	0.84592	17.3118	0	4.3743	3.72885	0.267376	NO
chr1	32479430	32526451	47022	+	HAVANA	ENSG00000121774.13	protein_coding	KHDRBS1	1131.62	1096.24	1343.32	710.867	1208.99	722.634	-0.571133	0.0206116	NO
chr1	32517892	32539075	21184	-	HAVANA	ENSG00000203325.3	antisense	RP11-277A4.4	0	12.8754	0	5.40994	0	6.12402	5.68904	0.0515933	NO
chr1	32537632	32568467	30836	+	HAVANA	ENSG00000121775.13	protein_coding	TMEM39B	67.6965	62.5374	21.148	89.8051	65.3118	92.7351	0.800496	0.300098	NO
chr1	32552550	32552608	59	+	ENSEMBL	ENSG00000266203.1	miRNA	MIR5585	0	5.51801	0	4.32796	12.3367	6.12402	3.16542	0.289718	NO
chr1	32573639	32642169	68531	+	HAVANA	ENSG00000025800.9	protein_coding	KPNA6	204.761	165.54	251.238	247.775	365.02	228.338	-0.337231	0.421306	NO
chr1	32645287	32663886	18600	+	HAVANA	ENSG00000084652.11	protein_coding	TXLNA	191.389	224.399	218.247	288.891	261.247	348.194	0.352158	0.354882	NO
chr1	32665987	32670988	5002	+	HAVANA	ENSG00000160050.10	protein_coding	CCDC28B	138.736	115.878	87.1297	122.265	75.4714	86.6111	0.144703	0.842885	NO
chr1	32670370	32672415	2046	-	HAVANA	ENSG00000224066.1	antisense	RP4-622L5.7	0	71.7341	0.84592	107.117	0	67.3642	8.13317	2.46442e-08	UP
chr1	32671236	32674288	3053	+	HAVANA	ENSG00000160051.7	protein_coding	IQCC	39.2807	36.7867	25.3776	60.5914	31.9302	55.1162	0.661452	0.477086	NO
chr1	32674695	32681797	7103	+	HAVANA	ENSG00000222046.2	protein_coding	DCDC2B	0	3.67867	0	15.1478	0	12.248	5.96175	0.0233619	UP
chr1	32680073	32687972	7900	-	HAVANA	ENSG00000160055.15	protein_coding	TMEM234	15.0437	58.8588	20.3021	99.543	23.9476	95.3597	2.08724	0.000742281	UP
chr1	32687529	32697205	9677	+	HAVANA	ENSG00000084623.7	protein_coding	EIF3I	756.362	485.585	957.581	503.125	761.245	458.426	-0.768016	0.000406555	NO
chr1	32697259	32707221	9963	-	HAVANA	ENSG00000220785.3	pseudogene	MTMR9LP	0	0	0	2.16398	0	5.24916	3.53783	NA	NO
chr1	32712834	32714457	1624	+	HAVANA	ENSG00000183615.5	protein_coding	FAM167B	0	0	1.69184	0	0	0	-0.726913	NA	NO
chr1	32716840	32751766	34927	+	HAVANA	ENSG00000182866.12	protein_coding	LCK	0	0	0	0	6.53118	0	-0.903146	NA	NO
chr1	32757687	32799236	41550	+	HAVANA	ENSG00000116478.7	protein_coding	HDAC1	305.888	428.565	405.195	559.388	634.975	637.773	0.314504	0.310433	NO
chr1	32799433	32801980	2548	-	HAVANA	ENSG00000175130.6	protein_coding	MARCKSL1	902.62	459.834	802.778	319.187	1001.45	368.316	-1.25151	3.91561e-09	DOWN
chr1	32817122	32829913	12792	+	HAVANA	ENSG00000162526.6	protein_coding	TSSK3	0	0	0	12.9839	13.0624	8.7486	1.91219	0.548975	NO
chr1	32826871	32829879	3009	-	HAVANA	ENSG00000225828.1	protein_coding	FAM229A	15.0437	27.59	1.69184	74.6572	10.8853	73.4882	2.83614	0.0032632	UP
chr1	32830704	32860332	29629	-	HAVANA	ENSG00000160058.14	protein_coding	BSDC1	96.1123	172.898	142.96	255.349	98.6933	387.563	1.22383	0.00174581	UP
chr1	32930670	32962287	31618	+	HAVANA	ENSG00000273274.1	protein_coding	ZBTB8B	16.7152	29.4294	3.38368	58.4274	21.0449	32.3698	1.68428	0.135892	NO
chr1	33005028	33071540	66513	+	HAVANA	ENSG00000160062.10	protein_coding	ZBTB8A	37.6092	45.9834	40.6041	40.0336	42.8155	37.619	0.023757	0.985148	NO
chr1	33065773	33116504	50732	-	HAVANA	ENSG00000176261.11	protein_coding	ZBTB8OS	169.659	99.3242	168.338	193.676	106.676	107.608	-0.172562	0.790374	NO
chr1	33105552	33105653	102	+	ENSEMBL	ENSG00000200591.1	misc_RNA	Y_RNA	0	0	0	0	0	0	2.18529	NA	NO
chr1	33116743	33151812	35070	+	HAVANA	ENSG00000162521.14	protein_coding	RBBP4	606.761	794.593	746.101	723.851	516.689	603.653	0.188565	0.535837	NO
chr1	33145507	33169197	23691	-	HAVANA	ENSG00000162520.10	protein_coding	SYNC	286.665	194.97	368.821	311.613	221.334	254.584	-0.193124	0.673522	NO
chr1	33207486	33240571	33086	+	HAVANA	ENSG00000162522.6	protein_coding	KIAA1522	180.524	176.576	178.489	164.462	80.5512	158.35	0.270318	0.646262	NO
chr1	33240840	33283754	42915	-	HAVANA	ENSG00000134684.6	protein_coding	YARS	360.212	228.078	363.745	335.417	349.781	289.579	-0.343613	0.340915	NO
chr1	33282368	33324476	42109	+	HAVANA	ENSG00000116497.13	protein_coding	S100PBP	167.152	286.936	163.262	173.118	180.696	179.346	0.281653	0.573864	NO
chr1	33327869	33338083	10215	-	HAVANA	ENSG00000160097.11	protein_coding	FNDC5	10.8649	14.7147	12.6888	7.57392	4.35412	6.99888	0.122545	0.960199	NO
chr1	33351595	33364042	12448	+	HAVANA	ENSG00000121905.5	protein_coding	HPCA	6.68607	27.59	0	12.9839	0	1.74972	3.70528	0.0816188	NO
chr1	33360195	33367039	6845	-	HAVANA	ENSG00000121900.14	protein_coding	TMEM54	110.32	49.6621	108.278	72.4933	42.8155	30.6201	-0.734221	0.272014	NO
chr1	33402046	33430286	28241	-	HAVANA	ENSG00000116514.12	protein_coding	RNF19B	46.8025	42.3047	53.2929	31.3777	17.4165	46.3676	0.152264	0.906563	NO
chr1	33452676	33498070	45395	+	HAVANA	ENSG00000236065.2	antisense	RP1-117O3.2	0	0	1.69184	0	0	0	-0.726913	NA	NO
chr1	33473585	33546597	73013	-	HAVANA	ENSG00000004455.12	protein_coding	AK2	340.99	382.582	456.797	344.072	588.531	476.799	-0.187277	0.616185	NO
chr1	33546705	33586131	39427	+	HAVANA	ENSG00000142920.12	protein_coding	ADC	17.5509	20.2327	22.8398	17.3118	11.611	4.3743	-0.50588	0.767736	NO
chr1	33611003	33647660	36658	-	HAVANA	ENSG00000116525.9	protein_coding	TRIM62	28.4158	25.7507	9.30511	34.6236	20.3192	28.8704	0.735241	0.558089	NO
chr1	33722146	33766320	44175	+	HAVANA	ENSG00000160094.10	protein_coding	ZNF362	0.835759	0	3.38368	7.57392	6.53118	5.24916	-0.0190924	0.996643	NO
chr1	33789224	33896653	107430	-	HAVANA	ENSG00000134686.12	protein_coding	PHC2	161.301	88.2881	135.347	69.2473	140.783	104.108	-0.751901	0.129525	NO
chr1	33802167	33802465	299	-	ENSEMBL	ENSG00000222112.1	misc_RNA	RN7SKP16	0	0	0	1.08199	1.45137	0	0.560425	NA	NO
chr1	33815953	33828846	12894	+	HAVANA	ENSG00000233246.1	antisense	RP11-415J8.5	0.835759	0	0.84592	3.24597	2.17706	2.62458	0.311882	NA	NO
chr1	33938246	33962107	23862	+	HAVANA	ENSG00000121903.10	protein_coding	ZSCAN20	1.67152	5.51801	2.53776	5.40994	0.725686	12.248	2.2289	0.375673	NO
chr1	33979609	34631443	651835	-	HAVANA	ENSG00000121904.13	protein_coding	CSMD2	0	0	0	1.08199	0	0	1.45786	NA	NO
chr1	35178338	35325417	147080	-	HAVANA	ENSG00000163866.8	protein_coding	SMIM12	178.852	123.236	198.791	102.789	256.893	103.233	-0.942119	0.0206447	NO
chr1	35258599	35261348	2750	+	HAVANA	ENSG00000187513.8	protein_coding	GJA4	0	0	0	1.08199	0	5.24916	3.22727	NA	NO
chr1	35331037	35395186	64150	-	HAVANA	ENSG00000116544.7	protein_coding	DLGAP3	9.19335	3.67867	0	4.32796	0	4.3743	3.22777	0.335889	NO
chr1	35439957	35450914	10958	-	HAVANA	ENSG00000241014.1	processed_transcript	RP11-244H3.1	0.835759	23.9114	6.76736	5.40994	4.35412	18.3721	2.0458	0.262641	NO
chr1	35449523	35497569	48047	-	HAVANA	ENSG00000163867.12	protein_coding	ZMYM6	0	0	0	0	0	0	1.10746	0.0786433	NO
chr1	35525387	35581460	56074	+	HAVANA	ENSG00000197056.5	protein_coding	ZMYM1	71.8753	207.845	92.2052	169.872	86.3567	148.726	1.06038	0.0156669	UP
chr1	35587623	35588085	463	+	HAVANA	ENSG00000228348.1	pseudogene	EFCAB14P1	0	5.51801	0	0	0	3.49944	3.65991	NA	NO
chr1	35641979	35658749	16771	-	HAVANA	ENSG00000116560.6	protein_coding	SFPQ	832.416	1602.06	1225.74	1289.73	1657.47	1642.11	0.329437	0.242046	NO
chr1	35729823	35730083	261	-	ENSEMBL	ENSG00000263591.1	misc_RNA	RN7SL136P	0	0	0	0	0	0.87486	1.45264	NA	NO
chr1	35734568	35887659	153092	+	HAVANA	ENSG00000146463.7	protein_coding	ZMYM4	231.505	222.56	254.622	242.366	277.212	276.456	-0.043508	0.933122	NO
chr1	35757801	35758099	299	-	ENSEMBL	ENSG00000240374.2	misc_RNA	RN7SL503P	0	0	0	1.08199	0	0	1.45786	NA	NO
chr1	35775875	35776026	152	+	ENSEMBL	ENSG00000201542.1	snoRNA	SNORA62	0	0	0	0	0	3.49944	2.21207	NA	NO
chr1	35816323	35817208	886	+	HAVANA	ENSG00000229994.1	pseudogene	RPL5P4	4.17879	12.8754	4.2296	11.9019	14.5137	0.87486	0.137862	0.963728	NO
chr1	35824423	35831678	7256	-	HAVANA	ENSG00000227409.1	antisense	ZMYM4-AS1	0.835759	0	0.84592	3.24597	0	6.99888	2.10396	NA	NO
chr1	35899091	36023551	124461	-	HAVANA	ENSG00000142687.13	protein_coding	KIAA0319L	242.37	207.845	206.404	268.333	253.264	257.209	0.0629453	0.908717	NO
chr1	35975343	35977039	1697	+	HAVANA	ENSG00000236274.1	pseudogene	RP4-728D4.3	0	0	0	1.08199	0	0	1.45786	NA	NO
chr1	36023074	36032875	9802	+	HAVANA	ENSG00000020129.11	protein_coding	NCDN	70.2037	103.003	115.045	172.036	184.324	181.971	0.362545	0.505305	NO
chr1	36035414	36043330	7917	-	HAVANA	ENSG00000239636.1	antisense	RP4-728D4.2	0	11.036	5.07552	3.24597	5.0798	0	-0.366958	0.932724	NO
chr1	36067185	36107445	40261	-	HAVANA	ENSG00000126067.7	protein_coding	PSMB2	901.784	629.053	990.572	481.485	1481.85	669.268	-0.906789	2.4268e-05	NO
chr1	36179476	36185073	5598	-	HAVANA	ENSG00000142686.7	protein_coding	C1orf216	43.4595	38.6261	41.4501	66.0013	26.8504	80.4871	0.71091	0.410824	NO
chr1	36185819	36235568	49750	-	HAVANA	ENSG00000092853.9	protein_coding	CLSPN	178.852	215.202	384.047	202.332	234.397	265.957	-0.159789	0.776182	NO
chr1	36273773	36323491	49719	+	HAVANA	ENSG00000134698.10	protein_coding	AGO4	84.4117	77.2521	48.2174	74.6572	40.6384	76.1128	0.4727	0.535335	NO
chr1	36335409	36395211	59803	+	HAVANA	ENSG00000092847.6	protein_coding	AGO1	173.838	194.97	144.652	280.235	208.998	251.085	0.462513	0.280505	NO
chr1	36338871	36339353	483	-	HAVANA	ENSG00000271164.1	pseudogene	RP4-789D17.4	0	0	0.84592	0	0	0	-0.314456	NA	NO
chr1	36395321	36395716	396	-	HAVANA	ENSG00000271914.1	lincRNA	RP4-789D17.5	0	1.83934	0	7.57392	6.53118	2.62458	2.83989	0.441616	NO
chr1	36396319	36538101	141783	+	HAVANA	ENSG00000126070.14	protein_coding	AGO3	71.0395	207.845	82.0542	308.367	69.6659	233.588	1.73774	5.922e-07	UP
chr1	36545667	36547923	2257	-	HAVANA	ENSG00000232862.4	pseudogene	RP4-665N4.4	0.835759	12.8754	0	0	0	0.87486	2.45708	NA	NO
chr1	36549676	36553876	4201	+	HAVANA	ENSG00000092850.7	protein_coding	TEKT2	2.50728	0	11.8429	9.7379	8.70823	13.1229	-0.494825	0.856129	NO
chr1	36554476	36559533	5058	+	HAVANA	ENSG00000116863.10	protein_coding	ADPRHL2	108.649	117.718	119.275	58.4274	138.606	69.1139	-0.644317	0.278178	NO
chr1	36560837	36590821	29985	-	HAVANA	ENSG00000171812.6	protein_coding	COL8A2	0	0	3.38368	0	0	0.87486	0.464198	NA	NO
chr1	36602173	36615098	12926	-	HAVANA	ENSG00000054116.7	protein_coding	TRAPPC3	304.216	296.133	224.169	125.511	338.895	182.846	-0.589426	0.128877	NO
chr1	36621180	36646450	25271	+	HAVANA	ENSG00000116871.11	protein_coding	MAP7D1	231.505	297.972	143.806	240.202	219.157	265.957	0.458622	0.232768	NO
chr1	36690017	36770958	80942	+	HAVANA	ENSG00000054118.9	protein_coding	THRAP3	426.237	297.972	428.035	347.318	404.933	373.565	-0.30774	0.359736	NO
chr1	36707499	36707757	259	-	HAVANA	ENSG00000231849.1	pseudogene	UBE2V2P4	0	0	0	4.32796	0	0	2.18529	NA	NO
chr1	36771988	36790484	18497	+	HAVANA	ENSG00000214193.5	protein_coding	SH3D21	0	3.67867	3.38368	30.2957	0.725686	34.9944	4.29678	0.00722363	UP
chr1	36787632	36789755	2124	-	HAVANA	ENSG00000142694.6	protein_coding	EVA1B	19.2225	14.7147	22.8398	8.65591	18.1422	15.7475	-0.652999	0.673668	NO
chr1	36789335	36794822	5488	+	HAVANA	ENSG00000116883.8	protein_coding	RP11-268J15.5	0.835759	34.9474	0	27.0497	2.90274	44.6178	5.13648	0.000112527	UP
chr1	36805225	36851497	46273	-	HAVANA	ENSG00000196182.6	protein_coding	STK40	219.805	209.684	200.483	152.56	142.96	170.598	-0.0681426	0.911902	NO
chr1	36856839	36863493	6655	-	HAVANA	ENSG00000181817.5	protein_coding	LSM10	117.842	154.504	157.341	73.5753	290.274	118.981	-0.681498	0.209015	NO
chr1	36881428	36916086	34659	-	HAVANA	ENSG00000116885.14	protein_coding	OSCP1	44.2952	42.3047	40.6041	16.2298	71.8429	35.8692	-0.795926	0.377321	NO
chr1	36921319	36930038	8720	-	HAVANA	ENSG00000116898.7	protein_coding	MRPS15	392.807	334.759	524.47	257.513	522.494	266.832	-0.747867	0.0135659	NO
chr1	36931644	36948879	17236	-	HAVANA	ENSG00000119535.13	protein_coding	CSF3R	0	0	0	2.16398	0	0	1.85787	NA	NO
chr1	37261128	37499730	238603	-	HAVANA	ENSG00000163873.5	protein_coding	GRIK3	0	0	0	0	0	4.3743	2.25153	NA	NO
chr1	37920480	37940012	19533	-	HAVANA	ENSG00000233621.1	antisense	RP11-422J8.1	0	0	3.38368	0	1.45137	0	-2.3354	NA	NO
chr1	37940153	37949980	9828	+	HAVANA	ENSG00000163874.8	protein_coding	ZC3H12A	2.50728	22.072	12.6888	15.1478	12.3367	16.6223	1.14696	0.481977	NO
chr1	37958176	37980375	22200	-	HAVANA	ENSG00000163875.11	protein_coding	MEAF6	267.443	178.416	211.48	235.874	190.13	187.22	-0.143475	0.78973	NO
chr1	37966536	37966595	60	-	ENSEMBL	ENSG00000263675.1	miRNA	MIR5581	0	0	0	2.16398	0	1.74972	2.94844	NA	NO
chr1	38000050	38019903	19854	-	HAVANA	ENSG00000163877.9	protein_coding	SNIP1	67.6965	106.682	83.746	96.297	85.631	133.854	0.500419	0.400705	NO
chr1	38021843	38022108	266	+	HAVANA	ENSG00000237749.3	pseudogene	RP3-423B22.5	0.835759	0	0	1.08199	1.45137	4.3743	1.02519	NA	NO
chr1	38022520	38032458	9939	+	HAVANA	ENSG00000163879.9	protein_coding	DNALI1	0	0	4.2296	3.24597	0	0.87486	1.15887	NA	NO
chr1	38032417	38061536	29120	-	HAVANA	ENSG00000134697.8	protein_coding	GNL2	265.771	266.704	365.437	141.741	253.99	183.721	-0.60697	0.151706	NO
chr1	38076951	38100595	23645	-	HAVANA	ENSG00000169218.9	protein_coding	RSPO1	4.17879	0	0	0	0	0	-1.15058	NA	NO
chr1	38147242	38157914	10673	-	HAVANA	ENSG00000116922.10	protein_coding	C1orf109	189.717	145.308	223.323	139.577	183.599	165.348	-0.403372	0.381364	NO
chr1	38158090	38175391	17302	+	HAVANA	ENSG00000134690.6	protein_coding	CDCA8	178.017	231.756	223.323	123.347	271.407	182.846	-0.353989	0.483199	NO
chr1	38179552	38230805	51254	-	HAVANA	ENSG00000183317.12	protein_coding	EPHA10	2.50728	16.554	8.4592	15.1478	5.80549	19.2469	1.72015	0.277615	NO
chr1	38248129	38248557	429	-	HAVANA	ENSG00000227416.2	pseudogene	RP11-109P14.2	0	0	2.53776	0	0	0	-0.809208	NA	NO
chr1	38259474	38266809	7336	+	HAVANA	ENSG00000185090.10	protein_coding	MANEAL	215.626	77.2521	142.114	102.789	248.91	132.979	-0.939315	0.0291847	NO
chr1	38265392	38266551	1160	-	HAVANA	ENSG00000233728.1	antisense	RP11-109P14.9	0	0	0.84592	0	8.70823	4.3743	-0.745488	NA	NO
chr1	38268616	38273857	5242	-	HAVANA	ENSG00000196449.3	protein_coding	YRDC	246.549	158.183	129.426	111.445	251.087	167.973	-0.481483	0.268506	NO
chr1	38272651	38275126	2476	+	HAVANA	ENSG00000197982.12	protein_coding	C1orf122	239.863	143.468	186.948	195.84	351.232	207.342	-0.478345	0.259584	NO
chr1	38275239	38325292	50054	-	HAVANA	ENSG00000188786.9	protein_coding	MTF1	71.0395	51.5014	60.0603	100.625	129.172	134.728	0.127354	0.878881	NO
chr1	38326369	38327252	884	+	HAVANA	ENSG00000230955.1	antisense	RP11-109P14.10	0	0	1.69184	6.49193	2.90274	7.87374	1.55137	0.686868	NO
chr1	38326369	38412729	86361	-	HAVANA	ENSG00000204084.8	protein_coding	INPP5B	40.1164	49.6621	22.8398	58.4274	26.8504	35.8692	0.691557	0.462796	NO
chr1	38422647	38456593	33947	-	HAVANA	ENSG00000183431.7	protein_coding	SF3A3	517.335	384.421	620.905	406.828	651.666	416.433	-0.563695	0.0261828	NO
chr1	38457134	38457241	108	+	ENSEMBL	ENSG00000212541.1	snRNA	RNU6-510P	0	0	0	0	0	4.3743	2.25153	NA	NO
chr1	38462442	38471278	8837	-	HAVANA	ENSG00000183386.5	protein_coding	FHL3	7.52183	31.2687	30.4531	21.6398	45.7182	31.4949	0.24535	0.869262	NO
chr1	38474930	38490496	15567	+	HAVANA	ENSG00000183520.7	protein_coding	UTP11L	311.738	257.507	467.793	256.431	293.903	188.97	-0.597826	0.0715521	NO
chr1	38509523	38512450	2928	-	HAVANA	ENSG00000185668.5	protein_coding	POU3F1	0	0	4.2296	8.65591	15.2394	24.4961	0.895879	0.727104	NO
chr1	39303870	39325495	21626	-	HAVANA	ENSG00000116954.7	protein_coding	RRAGC	166.316	160.022	180.181	102.789	197.387	89.2357	-0.674834	0.158129	NO
chr1	39325672	39385068	59397	+	HAVANA	ENSG00000228436.2	antisense	RP5-864K19.4	8.35759	3.67867	0.84592	12.9839	2.90274	4.3743	0.96775	0.733777	NO
chr1	39328636	39347289	18654	-	HAVANA	ENSG00000214114.4	protein_coding	MYCBP	107.813	93.8061	141.269	55.1814	108.853	57.7407	-0.827066	0.148517	NO
chr1	39330175	39347289	17115	-	HAVANA	ENSG00000131233.8	protein_coding	GJA9	0	0	0	0	1.45137	0	-0.709071	NA	NO
chr1	39351479	39407471	55993	-	HAVANA	ENSG00000158315.6	protein_coding	RHBDL2	0	1.83934	0	0	0	0	1.5143	NA	NO
chr1	39456895	39471731	14837	+	HAVANA	ENSG00000174574.11	protein_coding	AKIRIN1	866.682	785.397	933.049	509.617	987.659	475.049	-0.693129	0.00722363	NO
chr1	39491990	39500308	8319	+	HAVANA	ENSG00000168653.6	protein_coding	NDUFS5	1496.84	1142.23	1629.24	665.423	1789.54	803.996	-0.947794	1.66286e-05	NO
chr1	39546988	39952849	405862	+	HAVANA	ENSG00000127603.19	protein_coding	MACF1	290.844	505.817	213.172	403.582	375.18	534.539	0.740049	0.00667429	NO
chr1	39672184	39672629	446	+	HAVANA	ENSG00000270040.1	sense_intronic	RP11-416A14.1	0	0	0	0	0	0.87486	1.45264	NA	NO
chr1	39715510	39723321	7812	-	HAVANA	ENSG00000226438.1	antisense	RP11-420K8.1	0	0	0	0	0	1.74972	1.85029	NA	NO
chr1	39769966	39770570	605	-	HAVANA	ENSG00000217897.2	pseudogene	RP11-420K8.2	0	0	0	0	0.725686	0	-0.320858	NA	NO
chr1	39876151	39882154	6004	+	HAVANA	ENSG00000255103.1	protein_coding	KIAA0754	1.67152	11.036	14.3806	35.7056	31.9302	42.8681	1.30276	0.284583	NO
chr1	39957318	39991607	34290	+	HAVANA	ENSG00000183682.7	protein_coding	BMP8A	0	0	0	0	0	2.62458	2.08894	NA	NO
chr1	39980628	39982162	1535	+	HAVANA	ENSG00000237624.1	pseudogene	OXCT2P1	0	0	0	1.08199	0	0	1.45786	NA	NO
chr1	39987952	40011859	23908	-	HAVANA	ENSG00000182109.3	antisense	RP11-69E11.4	0	3.67867	0.84592	36.7876	0	51.6167	6.18135	0.00025348	UP
chr1	39997510	40024379	26870	-	HAVANA	ENSG00000243970.1	pseudogene	PPIEL	0	0	0	2.16398	0	0.87486	2.60904	NA	NO
chr1	40026488	40042462	15975	-	HAVANA	ENSG00000090621.9	protein_coding	PABPC4	504.798	459.834	525.316	522.601	643.684	589.655	-0.0892364	0.805178	NO
chr1	40030832	40038875	8044	+	HAVANA	ENSG00000228060.1	antisense	RP11-69E11.8	0	3.67867	5.92144	1.08199	4.35412	3.49944	0.214622	0.96248	NO
chr1	40033046	40033180	135	-	ENSEMBL	ENSG00000201457.1	snoRNA	SNORA55	0	7.35734	0	3.24597	0	1.74972	4.59802	NA	NO
chr1	40089825	40105617	15793	-	HAVANA	ENSG00000163909.6	protein_coding	HEYL	8.35759	12.8754	0.84592	8.65591	11.611	15.7475	1.26089	0.514454	NO
chr1	40124793	40137710	12918	-	HAVANA	ENSG00000116981.3	protein_coding	NT5C1A	0	0	0	0	1.45137	0	-0.709071	NA	NO
chr1	40144320	40157361	13042	-	HAVANA	ENSG00000116983.8	protein_coding	HPCAL4	37.6092	60.6981	48.2174	37.8696	1.45137	24.4961	1.14834	0.3135	NO
chr1	40157854	40229586	71733	+	HAVANA	ENSG00000084072.12	protein_coding	PPIE	212.283	246.471	187.794	219.644	284.469	160.099	-0.130621	0.822057	NO
chr1	40222854	40254533	31680	-	HAVANA	ENSG00000116985.6	protein_coding	BMP8B	50.1455	57.0194	40.6041	32.4597	33.3816	26.2458	-0.160537	0.890088	NO
chr1	40235195	40237020	1826	-	HAVANA	ENSG00000198754.5	protein_coding	OXCT2	4.17879	3.67867	7.61328	4.32796	0	4.3743	0.852346	0.809273	NO
chr1	40254648	40255843	1196	+	HAVANA	ENSG00000261798.1	antisense	RP1-118J21.25	9.19335	22.072	10.997	50.8535	2.17706	3.49944	1.46646	0.291403	NO
chr1	40306723	40349183	42461	-	HAVANA	ENSG00000043514.11	protein_coding	TRIT1	73.5468	183.934	75.2868	122.265	87.0823	138.228	0.892611	0.0658663	NO
chr1	40347238	40347350	113	-	ENSEMBL	ENSG00000202222.1	misc_RNA	Y_RNA	0	0	0	0	0	0	5.17353	0.134966	NO
chr1	40361098	40367928	6831	-	HAVANA	ENSG00000116990.9	protein_coding	MYCL	34.2661	38.6261	37.2205	16.2298	15.9651	19.2469	-0.243607	0.86232	NO
chr1	40420802	40435638	14837	+	HAVANA	ENSG00000168389.13	protein_coding	MFSD2A	35.1019	14.7147	17.7643	21.6398	63.8604	55.1162	-0.366033	0.760814	NO
chr1	40428352	40429076	725	+	HAVANA	ENSG00000228477.1	pseudogene	RP3-342P20.2	0	0	0	3.24597	0	6.99888	3.90483	NA	NO
chr1	40505905	40538321	32417	+	HAVANA	ENSG00000131236.12	protein_coding	CAP1	834.087	573.873	853.533	493.387	805.512	368.316	-0.821214	0.000345757	NO
chr1	40538379	40563375	24997	-	HAVANA	ENSG00000131238.12	protein_coding	PPT1	594.225	360.51	457.642	249.939	674.888	316.699	-0.897736	0.000285006	NO
chr1	40627045	40706593	79549	+	HAVANA	ENSG00000117000.8	protein_coding	RLF	121.185	196.809	76.1328	60.5914	113.933	77.8625	-0.0571351	0.94516	NO
chr1	40643515	40643621	107	+	ENSEMBL	ENSG00000207508.1	snRNA	RNU6-1237P	0	0	0	0	0	2.62458	2.08894	NA	NO
chr1	40722099	40723639	1541	-	HAVANA	ENSG00000259943.1	antisense	RP1-39G22.7	91.9335	64.3768	49.9093	106.035	29.7531	35.8692	0.288002	0.757577	NO
chr1	40723779	40759856	36078	+	HAVANA	ENSG00000084073.4	protein_coding	ZMPSTE24	288.337	191.291	238.549	115.773	538.459	314.949	-0.801734	0.0101351	NO
chr1	40766159	40783488	17330	-	HAVANA	ENSG00000049089.9	protein_coding	COL9A2	0.835759	7.35734	5.92144	17.3118	0	12.248	3.35375	0.114845	NO
chr1	40810522	40888998	78477	+	HAVANA	ENSG00000084070.7	protein_coding	SMAP2	151.272	106.682	129.426	76.8212	103.773	79.6122	-0.545646	0.316474	NO
chr1	40915774	40929390	13617	+	HAVANA	ENSG00000187801.10	protein_coding	ZFP69B	11.7006	7.35734	21.9939	7.57392	8.70823	28.8704	-0.159545	0.939501	NO
chr1	40929991	40932436	2446	+	HAVANA	ENSG00000260920.1	sense_overlapping	RP1-228H13.5	2.50728	22.072	21.148	17.3118	1.45137	13.1229	1.95393	0.220134	NO
chr1	40942887	40962015	19129	+	HAVANA	ENSG00000187815.5	protein_coding	ZFP69	27.58	9.19668	16.9184	25.9677	21.0449	27.1207	-0.128251	0.939692	NO
chr1	40958829	40974333	15505	-	HAVANA	ENSG00000238287.1	antisense	RP11-656D10.3	5.01455	0	0.84592	11.9019	13.0624	11.3732	0.0605124	0.986261	NO
chr1	40974413	40982228	7816	+	HAVANA	ENSG00000164002.7	protein_coding	EXO5	32.5946	42.3047	55.8307	37.8696	60.232	71.7385	0.0208986	0.986061	NO
chr1	40980133	40980729	597	-	HAVANA	ENSG00000227278.1	antisense	RP11-656D10.5	0	0	1.69184	0	7.98255	0	-2.91743	NA	NO
chr1	40981426	40982846	1421	-	HAVANA	ENSG00000238186.1	antisense	RP11-656D10.6	0	0	1.69184	2.16398	0.725686	7.87374	1.65264	NA	NO
chr1	40997233	41013841	16609	+	HAVANA	ENSG00000117010.11	protein_coding	ZNF684	9.19335	14.7147	21.148	38.9516	29.0274	16.6223	0.242709	0.879877	NO
chr1	41086351	41131329	44979	-	HAVANA	ENSG00000117016.5	protein_coding	RIMS3	30.0873	7.35734	8.4592	16.2298	11.611	6.99888	-0.588562	0.755763	NO
chr1	41156052	41157738	1687	-	HAVANA	ENSG00000272145.1	antisense	RP4-739H11.4	0	18.3934	4.2296	7.57392	38.4614	39.3687	1.65149	0.297114	NO
chr1	41157320	41237275	79956	+	HAVANA	ENSG00000066136.15	protein_coding	NFYC	222.312	160.022	384.893	236.956	407.836	342.07	-0.473852	0.17072	NO
chr1	41249684	41306124	56441	+	HAVANA	ENSG00000117013.10	protein_coding	KCNQ4	14.2079	18.3934	10.151	11.9019	23.222	23.6212	0.203493	0.908311	NO
chr1	41270518	41270811	294	+	ENSEMBL	ENSG00000264582.1	misc_RNA	RN7SL326P	0	0	0	0	0	0.87486	1.45264	NA	NO
chr1	41326729	41328018	1290	-	HAVANA	ENSG00000179862.5	protein_coding	CITED4	10.8649	1.83934	23.6857	8.65591	47.1696	6.99888	-2.21377	0.0917873	NO
chr1	41445007	41478235	33229	+	HAVANA	ENSG00000171793.9	protein_coding	CTPS1	323.439	321.884	263.927	348.4	566.035	583.531	0.145338	0.711433	NO
chr1	41481269	41488909	7641	-	HAVANA	ENSG00000171790.11	protein_coding	SLFNL1	0	0	0	0	3.62843	0	-0.849038	NA	NO
chr1	41492872	41707826	214955	-	HAVANA	ENSG00000010803.12	protein_coding	SCMH1	102.798	64.3768	119.275	57.3454	103.773	96.2346	-0.606324	0.323398	NO
chr1	41827594	41849262	21669	+	HAVANA	ENSG00000204060.4	protein_coding	FOXO6	4.17879	3.67867	2.53776	0	22.4963	6.99888	-1.66832	0.505652	NO
chr1	41944446	41950344	5899	-	HAVANA	ENSG00000127129.5	protein_coding	EDN2	0	0	0	1.08199	0	0	1.45786	NA	NO
chr1	41972036	42501596	529561	-	HAVANA	ENSG00000127124.9	protein_coding	HIVEP3	0	14.7147	21.148	17.3118	10.8853	6.12402	0.82644	0.71759	NO
chr1	42642210	42801548	159339	-	HAVANA	ENSG00000198815.4	protein_coding	FOXJ3	156.287	244.632	160.725	305.121	217.706	260.708	0.607898	0.107724	NO
chr1	42846466	42888249	41784	+	HAVANA	ENSG00000177181.10	protein_coding	RIMKLA	41.7879	23.9114	32.9909	43.2796	41.3641	49.867	-0.0225237	0.986393	NO
chr1	42921788	42939056	17269	+	HAVANA	ENSG00000127125.7	protein_coding	PPCS	114.499	143.468	91.3593	67.0833	47.1696	55.1162	0.0360889	0.967851	NO
chr1	42929001	43120335	191335	+	HAVANA	ENSG00000186409.10	protein_coding	CCDC30	0	0	0.84592	6.49193	5.0798	12.248	1.81779	0.588357	NO
chr1	43124096	43142429	18334	+	HAVANA	ENSG00000171960.6	protein_coding	PPIH	248.22	251.989	273.232	125.511	304.063	120.731	-0.816101	0.0506992	NO
chr1	43144406	43147325	2920	+	HAVANA	ENSG00000234917.1	lincRNA	RP5-994D16.3	2.50728	0	2.53776	4.32796	2.17706	10.4983	0.341949	0.931425	NO
chr1	43148098	43168020	19923	+	HAVANA	ENSG00000065978.13	protein_coding	YBX1	1175.08	686.072	1768.82	808.246	1113.2	489.921	-1.03265	4.67888e-08	DOWN
chr1	43212006	43232755	20750	-	HAVANA	ENSG00000117385.11	protein_coding	LEPRE1	72.711	148.986	56.6766	247.775	189.404	200.343	1.06496	0.036671	UP
chr1	43232940	43263968	31029	+	HAVANA	ENSG00000164008.9	protein_coding	C1orf50	50.1455	20.2327	74.4409	7.57392	34.1073	34.9944	-1.44873	0.144022	NO
chr1	43272723	43282954	10232	-	HAVANA	ENSG00000177868.7	protein_coding	CCDC23	131.214	68.0554	96.4348	49.7715	137.88	61.2402	-1.02677	0.047904	DOWN
chr1	43282795	43310660	27866	+	HAVANA	ENSG00000164010.9	protein_coding	ERMAP	27.58	42.3047	18.6102	17.3118	21.0449	27.9955	0.31508	0.814459	NO
chr1	43300352	43312093	11742	-	HAVANA	ENSG00000228192.3	antisense	RP11-342M1.3	6.68607	23.9114	3.38368	4.32796	0.725686	13.9978	2.03843	0.278462	NO
chr1	43312280	43318148	5869	+	HAVANA	ENSG00000164011.13	protein_coding	ZNF691	20.894	34.9474	21.148	41.1156	40.6384	41.9933	0.572904	0.591719	NO
chr1	43356765	43358101	1337	-	HAVANA	ENSG00000237090.1	pseudogene	RP11-342M1.6	0	0	2.53776	0	0	0	-0.809208	NA	NO
chr1	43368903	43369583	681	+	HAVANA	ENSG00000225099.1	pseudogene	ATP6V1E1P1	0	0	0	1.08199	0.725686	1.74972	1.75548	NA	NO
chr1	43391052	43424530	33479	-	HAVANA	ENSG00000117394.15	protein_coding	SLC2A1	59.3389	57.0194	85.4379	29.2137	190.855	121.606	-0.747126	0.233862	NO
chr1	43424720	43449029	24310	+	HAVANA	ENSG00000227533.1	lincRNA	SLC2A1-AS1	11.7006	11.036	1.69184	20.5578	0.725686	6.12402	2.13988	0.271882	NO
chr1	43610824	43622067	11244	+	HAVANA	ENSG00000186973.6	protein_coding	FAM183A	3.34304	1.83934	4.2296	7.57392	4.35412	6.99888	0.302074	0.92661	NO
chr1	43629846	43736607	106762	-	HAVANA	ENSG00000117395.6	protein_coding	EBNA1BP2	499.784	412.011	599.757	331.089	745.28	458.426	-0.6159	0.0201921	NO
chr1	43637820	43720029	82210	+	HAVANA	ENSG00000243710.3	protein_coding	WDR65	0	3.67867	0.84592	0	0	0	0.567036	NA	NO
chr1	43803478	43818443	14966	+	HAVANA	ENSG00000117400.10	protein_coding	MPL	0	0	0	1.08199	0	0	1.45786	NA	NO
chr1	43820355	43824329	3975	-	HAVANA	ENSG00000234694.1	antisense	RP1-92O14.3	23.4012	11.036	23.6857	37.8696	7.25686	9.62346	0.0346094	0.985702	NO
chr1	43824626	43828874	4249	+	HAVANA	ENSG00000117399.9	protein_coding	CDC20	265.771	233.596	338.368	269.415	627.719	390.187	-0.408058	0.219385	NO
chr1	43829068	43833696	4629	-	HAVANA	ENSG00000066322.8	protein_coding	ELOVL1	122.021	95.6455	137.885	90.8871	195.935	170.598	-0.380995	0.471506	NO
chr1	43849588	43855479	5892	-	HAVANA	ENSG00000159479.12	protein_coding	MED8	85.2474	90.1275	87.9756	57.3454	112.481	76.9877	-0.365744	0.602336	NO
chr1	43850784	43854826	4043	+	HAVANA	ENSG00000229431.1	antisense	RP1-92O14.6	0	0	0	2.16398	0	0	1.85787	NA	NO
chr1	43855553	43918321	62769	+	HAVANA	ENSG00000198198.9	protein_coding	SZT2	6.68607	123.236	15.2266	299.711	42.8155	346.444	3.76244	3.76292e-18	UP
chr1	43913447	43914315	869	-	HAVANA	ENSG00000229372.1	antisense	SZT2-AS1	0	0	0	2.16398	1.45137	6.12402	2.3964	NA	NO
chr1	43916824	43919660	2837	-	HAVANA	ENSG00000178922.12	protein_coding	HYI	10.8649	25.7507	21.9939	50.8535	25.399	83.9865	1.40489	0.0903318	NO
chr1	43919598	43922666	3069	+	HAVANA	ENSG00000229348.1	antisense	HYI-AS1	0	1.83934	0	1.08199	9.43392	5.24916	1.75559	0.675435	NO
chr1	43990858	44089343	98486	+	HAVANA	ENSG00000142949.12	protein_coding	PTPRF	595.06	709.984	503.322	782.278	523.22	704.262	0.440934	0.0787865	NO
chr1	44115829	44171186	55358	+	HAVANA	ENSG00000066135.8	protein_coding	KDM4A	117.006	84.6095	65.1358	87.6411	134.252	117.231	-0.079443	0.921042	NO
chr1	44165436	44173809	8374	-	HAVANA	ENSG00000236200.1	antisense	KDM4A-AS1	2.50728	22.072	10.997	18.3938	2.90274	22.7464	2.2432	0.1182	NO
chr1	44171495	44396831	225337	+	HAVANA	ENSG00000126091.15	protein_coding	ST3GAL3	14.2079	3.67867	21.148	22.7218	15.2394	20.9966	-0.315843	0.862132	NO
chr1	44175063	44193014	17952	-	HAVANA	ENSG00000229444.1	antisense	RP11-184I16.4	0	0	0	1.08199	0	8.7486	3.45761	NA	NO
chr1	44209142	44209412	271	+	HAVANA	ENSG00000233674.2	pseudogene	RP11-184I16.3	0	0	0	1.08199	0	0	1.45786	NA	NO
chr1	44315972	44317283	1312	-	HAVANA	ENSG00000224751.2	pseudogene	SHMT1P1	0	0	0	2.16398	0	0	1.85787	NA	NO
chr1	44398992	44402913	3922	+	HAVANA	ENSG00000117407.12	protein_coding	ARTN	0	1.83934	5.07552	29.2137	2.17706	8.7486	2.53204	0.223361	NO
chr1	44410042	44412223	2182	-	HAVANA	ENSG00000237950.1	antisense	RP11-7O11.3	2.50728	1.83934	0	3.24597	11.611	0	-0.56575	0.905704	NO
chr1	44412611	44433694	21084	+	HAVANA	ENSG00000117408.6	protein_coding	IPO13	96.948	66.2161	53.2929	85.4771	103.773	172.347	0.308753	0.673899	NO
chr1	44435672	44439041	3370	+	HAVANA	ENSG00000132768.9	protein_coding	DPH2	106.977	139.79	153.957	192.594	214.803	308.825	0.413174	0.33991	NO
chr1	44440159	44443967	3809	+	HAVANA	ENSG00000117410.9	protein_coding	ATP6V0B	368.57	244.632	253.776	359.22	995.641	678.016	-0.218884	0.601736	NO
chr1	44444615	44456840	12226	+	HAVANA	ENSG00000117411.12	protein_coding	B4GALT2	157.123	64.3768	102.356	78.9852	114.658	88.3608	-0.66538	0.244043	NO
chr1	44457031	44462200	5170	+	HAVANA	ENSG00000159214.8	protein_coding	CCDC24	19.2225	38.6261	30.4531	87.6411	16.6908	48.1173	1.36248	0.0811756	NO
chr1	44457172	44497139	39968	-	HAVANA	ENSG00000196517.7	protein_coding	SLC6A9	5.85031	7.35734	13.5347	24.8857	21.7706	27.1207	0.518938	0.750085	NO
chr1	44501798	44570647	68850	+	HAVANA	ENSG00000230615.2	lincRNA	RP5-1198O20.4	0	9.19668	0	0	0	1.74972	3.59824	NA	NO
chr1	44587825	44588184	360	-	HAVANA	ENSG00000233514.1	pseudogene	RP11-570P14.1	1.67152	0	2.53776	0	0	0	-2.0132	NA	NO
chr1	44679127	44686353	7227	+	HAVANA	ENSG00000178028.9	protein_coding	DMAP1	58.5031	327.402	50.7552	433.878	77.6484	503.919	2.75875	8.18838e-21	UP
chr1	44686742	44820932	134191	-	HAVANA	ENSG00000117419.10	protein_coding	ERI3	114.499	88.2881	127.734	56.2634	171.988	92.7351	-0.820023	0.111338	NO
chr1	44709080	44709945	866	-	HAVANA	ENSG00000233602.1	sense_intronic	ERI3-IT1	0	0	0	0	0	1.74972	1.85029	NA	NO
chr1	44870866	45117396	246531	+	HAVANA	ENSG00000187147.13	protein_coding	RNF220	195.568	209.684	173.414	244.53	136.429	277.331	0.544807	0.19419	NO
chr1	45100910	45140227	39318	-	HAVANA	ENSG00000126106.9	protein_coding	TMEM53	8.35759	0	10.997	1.08199	18.1422	17.4972	-2.35479	0.261925	NO
chr1	45140364	45191263	50900	+	HAVANA	ENSG00000198520.6	protein_coding	C1orf228	1.67152	5.51801	0	12.9839	0	12.248	4.89434	0.0560858	NO
chr1	45187458	45187574	117	-	ENSEMBL	ENSG00000199377.1	snRNA	RNU5F-1	0	0	5.92144	19.4758	0	0	1.15867	0.792076	NO
chr1	45205490	45233439	27950	+	HAVANA	ENSG00000142945.8	protein_coding	KIF2C	463.01	526.05	320.604	403.582	358.489	410.309	0.236734	0.476651	NO
chr1	45224709	45241482	16774	-	HAVANA	ENSG00000225721.1	antisense	RP11-269F19.2	5.01455	1.83934	40.6041	11.9019	7.25686	18.3721	-0.568134	0.776445	NO
chr1	45240923	45244451	3529	+	HAVANA	ENSG00000142937.7	protein_coding	RPS8	15709.8	8523.48	21362	8007.8	12755.4	5783.7	-1.14654	5.06904e-15	DOWN
chr1	45242162	45242265	104	+	ENSEMBL	ENSG00000200913.1	snoRNA	SNORD46	0	0	0	3.24597	0	0	2.0976	NA	NO
chr1	45243515	45243584	70	+	ENSEMBL	ENSG00000202031.1	snoRNA	SNORD38A	0	0	0	6.49193	0	0.87486	3.23712	NA	NO
chr1	45245998	45246387	390	-	HAVANA	ENSG00000234093.2	pseudogene	RPS15AP11	0	0	0	0	0.725686	1.74972	0.933507	NA	NO
chr1	45249257	45253377	4121	-	HAVANA	ENSG00000142959.4	protein_coding	BEST4	0	0	0	0	5.80549	9.62346	0.739392	NA	NO
chr1	45265897	45271662	5766	+	HAVANA	ENSG00000173846.8	protein_coding	PLK3	6.68607	7.35734	2.53776	30.2957	1.45137	41.9933	2.91402	0.0401729	UP
chr1	45271585	45272957	1373	-	HAVANA	ENSG00000188396.2	protein_coding	TCTEX1D4	4.17879	3.67867	1.69184	6.49193	0	0	0.712071	0.879801	NO
chr1	45274154	45281257	7104	+	HAVANA	ENSG00000222009.4	protein_coding	BTBD19	0	12.8754	3.38368	18.3938	0.725686	6.12402	3.66337	0.0852144	NO
chr1	45285516	45308735	23220	-	HAVANA	ENSG00000117425.9	protein_coding	PTCH2	12.5364	18.3934	4.2296	41.1156	35.5586	70.8636	1.52983	0.136323	NO
chr1	45309593	45309754	162	-	HAVANA	ENSG00000226499.1	pseudogene	RP5-882O7.1	0.835759	3.67867	16.0725	5.40994	7.98255	2.62458	-0.625535	0.827649	NO
chr1	45316450	45452282	135833	-	HAVANA	ENSG00000070785.12	protein_coding	EIF2B3	228.998	136.111	204.713	110.363	227.14	126.855	-0.8282	0.0297671	NO
chr1	45454377	45457506	3130	-	HAVANA	ENSG00000268949.1	pseudogene	MRPS17P1	0	5.51801	0	0	0	0.87486	2.90689	NA	NO
chr1	45468212	45477001	8790	-	HAVANA	ENSG00000126107.10	protein_coding	HECTD3	61.0104	82.7701	100.664	135.249	54.4265	233.588	0.990246	0.0835251	NO
chr1	45477819	45481247	3429	+	HAVANA	ENSG00000126088.8	protein_coding	UROD	257.414	231.756	263.081	262.923	497.095	400.686	-0.157012	0.708289	NO
chr1	45482071	45771881	289811	-	HAVANA	ENSG00000162415.6	protein_coding	ZSWIM5	39.2807	20.2327	5.07552	15.1478	14.5137	26.2458	0.474684	0.765355	NO
chr1	45499641	45499692	52	-	ENSEMBL	ENSG00000264650.1	miRNA	AL359473.1	0	3.67867	0	0	0	2.62458	3.20464	NA	NO
chr1	45792545	45794347	1803	+	HAVANA	ENSG00000186603.4	protein_coding	HPDL	0	0	0	0	0	0.87486	1.45264	NA	NO
chr1	45794835	45806142	11308	-	HAVANA	ENSG00000132781.13	protein_coding	MUTYH	35.1019	103.003	43.1419	164.462	18.1422	182.846	2.2583	1.47418e-05	UP
chr1	45805342	45809647	4306	+	HAVANA	ENSG00000132773.7	protein_coding	TOE1	80.2329	110.36	54.1388	93.0511	109.579	167.098	0.616426	0.255989	NO
chr1	45809555	45956872	147318	-	HAVANA	ENSG00000070759.12	protein_coding	TESK2	12.5364	9.19668	16.9184	31.3777	7.25686	19.2469	0.657044	0.682162	NO
chr1	45959538	45965751	6214	-	HAVANA	ENSG00000236624.4	protein_coding	CCDC163P	41.7879	77.2521	37.2205	63.8374	21.7706	60.3653	1.04268	0.151429	NO
chr1	45965725	45976739	11015	+	HAVANA	ENSG00000132763.10	protein_coding	MMACHC	154.615	93.8061	174.259	146.069	139.332	96.2346	-0.497626	0.319665	NO
chr1	45976708	45988719	12012	-	HAVANA	ENSG00000117450.9	protein_coding	PRDX1	3207.64	1946.02	3925.07	1960.56	5342.5	2522.22	-0.936763	8.4205e-10	NO
chr1	46016215	46035721	19507	+	HAVANA	ENSG00000117448.9	protein_coding	AKR1A1	137.9	148.986	164.954	248.857	201.015	268.582	0.380875	0.385218	NO
chr1	46049518	46084566	35049	+	HAVANA	ENSG00000132780.12	protein_coding	NASP	895.934	950.937	1289.18	1103.63	1323.65	1097.07	-0.13911	0.616551	NO
chr1	46085716	46089729	4014	-	HAVANA	ENSG00000159588.10	protein_coding	CCDC17	0	5.51801	0	14.0659	5.80549	13.9978	4.08762	0.0844569	NO
chr1	46092976	46153785	60810	-	HAVANA	ENSG00000159592.6	protein_coding	GPBP1L1	228.998	193.13	219.939	258.595	106.676	200.343	0.300278	0.556196	NO
chr1	46111488	46111869	382	-	HAVANA	ENSG00000225447.1	pseudogene	RPS15AP10	0	12.8754	0	5.40994	2.90274	6.12402	4.17779	0.132035	NO
chr1	46116711	46117498	788	-	HAVANA	ENSG00000234329.1	pseudogene	RP11-767N6.2	0	0	0	0	0	6.12402	2.30271	NA	NO
chr1	46152886	46160115	7230	+	HAVANA	ENSG00000159596.6	protein_coding	TMEM69	211.447	183.934	183.565	208.824	116.835	155.725	0.135244	0.812766	NO
chr1	46159996	46216322	56327	-	HAVANA	ENSG00000197429.6	protein_coding	IPP	75.2183	49.6621	75.2868	99.543	66.0374	61.2402	-0.0882654	0.925388	NO
chr1	46160356	46162747	2392	-	HAVANA	ENSG00000230896.1	sense_intronic	RP11-767N6.7	10.0291	16.554	3.38368	2.16398	14.5137	2.62458	-0.761031	0.751605	NO
chr1	46246949	46247629	681	+	HAVANA	ENSG00000236111.4	pseudogene	RP11-630I5.1	1.67152	0	0.84592	0	1.45137	0	-2.53946	NA	NO
chr1	46252659	46501796	249138	+	HAVANA	ENSG00000086015.16	protein_coding	MAST2	121.185	128.754	129.426	115.773	76.9227	89.2357	0.0455945	0.951957	NO
chr1	46505812	46642160	136349	-	HAVANA	ENSG00000117461.10	protein_coding	PIK3R3	69.368	57.0194	78.6705	49.7715	75.4714	67.3642	-0.367778	0.640742	NO
chr1	46600203	46604753	4551	+	HAVANA	ENSG00000227857.2	antisense	RP4-533D7.5	0	0	2.53776	0	0	0	-0.809208	NA	NO
chr1	46640745	46651630	10886	+	HAVANA	ENSG00000117472.5	protein_coding	TSPAN1	0	0	2.53776	3.24597	0	0	0.575859	NA	NO
chr1	46654354	46685977	31624	-	HAVANA	ENSG00000085998.9	protein_coding	POMGNT1	86.0832	176.576	93.8971	352.728	100.145	342.07	1.58493	5.40297e-06	UP
chr1	46669006	46686933	17928	+	HAVANA	ENSG00000171357.5	protein_coding	LURAP1	10.8649	22.072	16.0725	4.32796	10.1596	6.99888	-0.442012	0.830905	NO
chr1	46713360	46744145	30786	+	HAVANA	ENSG00000085999.7	protein_coding	RAD54L	129.543	163.701	70.2113	294.301	123.367	331.572	1.28575	0.00251228	UP
chr1	46726868	46769280	42413	-	HAVANA	ENSG00000132128.12	protein_coding	LRRC41	109.484	200.488	138.731	280.235	178.519	264.208	0.81478	0.0258877	NO
chr1	46769303	46782448	13146	+	HAVANA	ENSG00000173660.7	protein_coding	UQCRH	2346.81	1307.77	1908.39	975.954	2811.31	1262.42	-0.990068	1.02844e-09	NO
chr1	46805849	46830824	24976	+	HAVANA	ENSG00000117481.6	protein_coding	NSUN4	134.557	193.13	148.882	249.939	211.9	209.966	0.414764	0.358999	NO
chr1	46836258	46836627	370	+	HAVANA	ENSG00000225779.1	pseudogene	RP4-603I14.3	0	5.51801	0	3.24597	0	0	3.50439	NA	NO
chr1	46859937	46879520	19584	+	HAVANA	ENSG00000117480.11	protein_coding	FAAH	2.50728	7.35734	6.76736	42.1976	2.90274	34.1195	2.65394	0.0360065	UP
chr1	46897801	46911193	13393	+	HAVANA	ENSG00000232022.2	pseudogene	RP5-1109J22.1	0.835759	0	3.38368	6.49193	0	1.74972	1.09562	NA	NO
chr1	46921495	46948147	26653	+	HAVANA	ENSG00000225667.1	lincRNA	LINC00505	49.3098	57.0194	29.6072	21.6398	3.62843	7.87374	0.220849	0.878455	NO
chr1	46972668	46979898	7231	+	HAVANA	ENSG00000197587.6	protein_coding	DMBX1	10.8649	9.19668	10.151	37.8696	10.8853	19.2469	0.86798	0.566641	NO
chr1	47004368	47035927	31560	+	HAVANA	ENSG00000269956.1	antisense	MKNK1-AS1	0	0	3.38368	1.08199	0	0	-0.103671	NA	NO
chr1	47023090	47082515	59426	-	HAVANA	ENSG00000079277.15	protein_coding	MKNK1	117.842	108.521	105.74	89.8051	179.97	156.6	-0.185912	0.767736	NO
chr1	47073387	47082563	9177	-	HAVANA	ENSG00000142961.10	protein_coding	MOB3C	2.50728	0	8.4592	1.08199	0	1.74972	-1.33174	NA	NO
chr1	47098409	47139539	41131	-	HAVANA	ENSG00000123472.8	protein_coding	ATPAF1	464.682	281.418	549.002	265.087	611.028	277.331	-0.975519	0.000124976	NO
chr1	47124366	47184824	60459	-	HAVANA	ENSG00000159658.6	protein_coding	EFCAB14	236.52	240.953	224.169	161.216	189.404	115.481	-0.387943	0.392435	NO
chr1	47131582	47132047	466	-	HAVANA	ENSG00000233647.2	pseudogene	RP11-8J9.1	0	0	0	1.08199	0	1.74972	2.60509	NA	NO
chr1	47139708	47157770	18063	+	HAVANA	ENSG00000228237.1	antisense	EFCAB14-AS1	0	0	0	0	0	1.74972	1.85029	NA	NO
chr1	47427036	47516423	89388	+	HAVANA	ENSG00000186377.6	protein_coding	CYP4X1	0	1.83934	0.84592	2.16398	10.1596	6.12402	1.20053	0.752467	NO
chr1	47562325	47644943	82619	-	HAVANA	ENSG00000225506.2	lincRNA	CYP4A22-AS1	0	1.83934	0.84592	1.08199	0	6.99888	3.48608	NA	NO
chr1	47644922	47646011	1090	+	HAVANA	ENSG00000224805.2	antisense	LINC00853	13.3721	14.7147	18.6102	10.8199	18.1422	5.24916	-0.807933	0.63419	NO
chr1	47681962	47697892	15931	-	HAVANA	ENSG00000162367.7	protein_coding	TAL1	4.17879	9.19668	5.07552	2.16398	2.17706	1.74972	-0.115455	0.975467	NO
chr1	47715811	47779819	64009	-	HAVANA	ENSG00000123473.11	protein_coding	STIL	137.9	169.219	116.737	186.102	102.322	219.59	0.694845	0.117344	NO
chr1	47799469	47844511	45043	+	HAVANA	ENSG00000162368.9	protein_coding	CMPK1	273.293	147.147	371.359	186.102	171.988	117.231	-0.815546	0.0213738	NO
chr1	47846600	47874149	27550	-	HAVANA	ENSG00000225762.1	antisense	RP11-511I2.2	0	9.19668	0.84592	0	0	0	0.752744	NA	NO
chr1	47881744	47883723	1980	+	HAVANA	ENSG00000186790.4	protein_coding	FOXE3	0.835759	1.83934	0	2.16398	0	0	1.84189	NA	NO
chr1	47897805	47900313	2509	-	HAVANA	ENSG00000237424.1	antisense	FOXD2-AS1	26.7443	3.67867	6.76736	14.0659	9.43392	2.62458	-1.19945	0.536891	NO
chr1	47901689	47906363	4675	+	HAVANA	ENSG00000186564.5	protein_coding	FOXD2	39.2807	16.554	36.3745	41.1156	42.0898	26.2458	-0.559049	0.612728	NO
chr1	48226200	48462567	236368	-	HAVANA	ENSG00000269113.3	protein_coding	TRABD2B	7.52183	34.9474	16.9184	12.9839	29.0274	20.9966	0.38759	0.812672	NO
chr1	48688357	48714316	25960	+	HAVANA	ENSG00000117834.8	protein_coding	SLC5A9	0	0	0	1.08199	0	0	1.45786	NA	NO
chr1	48693560	48695233	1674	-	HAVANA	ENSG00000272491.1	antisense	RP5-1024N4.4	0	0	2.53776	0	0	0	-0.809208	NA	NO
chr1	48761044	48937845	176802	-	HAVANA	ENSG00000132122.7	protein_coding	SPATA6	20.0582	11.036	37.2205	31.3777	14.5137	19.2469	-0.211068	0.891903	NO
chr1	48790752	48791795	1044	-	HAVANA	ENSG00000224986.2	pseudogene	PPP1R8P1	0	0	0	6.49193	0	0	2.25066	NA	NO
chr1	48901639	48902895	1257	+	HAVANA	ENSG00000235105.1	pseudogene	RP11-329A14.1	0	1.83934	9.30511	1.08199	0.725686	1.74972	0.720104	NA	NO
chr1	49193195	49242641	49447	-	HAVANA	ENSG00000162373.8	protein_coding	BEND5	1.67152	0	6.76736	1.08199	18.1422	0	-3.87177	0.170192	NO
chr1	49839873	49937757	97885	-	HAVANA	ENSG00000225623.1	sense_intronic	AGBL4-IT1	0	1.83934	0	0	0	0	1.5143	NA	NO
chr1	50513686	50669458	155773	+	HAVANA	ENSG00000162374.12	protein_coding	ELAVL4	0	0	0	0	0.725686	0	-0.320858	NA	NO
chr1	50791803	50792682	880	+	HAVANA	ENSG00000234080.2	pseudogene	RP11-183G22.1	0	0	0.84592	0	1.45137	0	-1.48911	NA	NO
chr1	50871102	50871696	595	-	HAVANA	ENSG00000225671.2	pseudogene	FCF1P6	0	0	0	3.24597	0	0	2.0976	NA	NO
chr1	50883222	50889172	5951	-	HAVANA	ENSG00000142700.7	protein_coding	DMRTA2	52.6528	134.272	88.8216	88.7231	77.6484	108.483	0.600946	0.344716	NO
chr1	50902700	50902978	279	-	HAVANA	ENSG00000271782.1	lincRNA	RP5-850O15.4	0	1.83934	0	7.57392	2.17706	1.74972	3.17397	NA	NO
chr1	50905150	51425935	520786	-	HAVANA	ENSG00000185104.15	protein_coding	FAF1	133.721	119.557	154.803	86.5591	170.536	111.982	-0.539414	0.289077	NO
chr1	50927141	50936822	9682	+	HAVANA	ENSG00000225767.1	antisense	RP5-850O15.3	0	0	0	1.08199	0	0	1.45786	NA	NO
chr1	50965430	50965529	100	-	ENSEMBL	ENSG00000202140.1	misc_RNA	Y_RNA	0	0	0	0	0	0	1.85787	NA	NO
chr1	51246012	51246822	811	+	HAVANA	ENSG00000230585.2	pseudogene	PHBP12	0	0	0	0	1.45137	0	-0.709071	NA	NO
chr1	51426417	51440305	13889	+	HAVANA	ENSG00000123080.6	protein_coding	CDKN2C	71.8753	49.6621	53.2929	43.2796	100.145	34.1195	-0.8003	0.284772	NO
chr1	51572894	51573003	110	+	ENSEMBL	ENSG00000200262.1	misc_RNA	Y_RNA	0	0	0	0	0	0	1.45786	NA	NO
chr1	51701943	51739127	37185	+	HAVANA	ENSG00000123091.4	protein_coding	RNF11	337.647	209.684	318.912	156.888	86.3567	83.1117	-0.60097	0.157391	NO
chr1	51716270	51717144	875	-	HAVANA	ENSG00000233406.4	pseudogene	RP11-296A18.5	0	0	3.38368	2.16398	0	0	0.217781	NA	NO
chr1	51752930	51810788	57859	-	HAVANA	ENSG00000085831.11	protein_coding	TTC39A	71.0395	51.5014	82.0542	54.0994	37.7357	50.7419	-0.214191	0.822057	NO
chr1	51819935	51985000	165066	-	HAVANA	ENSG00000085832.12	protein_coding	EPS15	245.713	314.526	196.253	279.153	127.721	146.976	0.357359	0.386821	NO
chr1	51983981	52027301	43321	+	HAVANA	ENSG00000227070.1	antisense	RP11-191G24.1	0	0	0.84592	0	0	0	-0.314456	NA	NO
chr1	52042851	52254889	212039	+	HAVANA	ENSG00000117859.14	protein_coding	OSBPL9	385.285	294.294	406.041	276.989	198.112	205.592	-0.297577	0.448812	NO
chr1	52174734	52175612	879	+	HAVANA	ENSG00000232846.1	pseudogene	SLC25A6P3	0	0	0	0	6.53118	0	-0.903146	NA	NO
chr1	52254863	52344477	89615	-	HAVANA	ENSG00000078618.15	protein_coding	NRD1	236.52	320.045	299.456	350.564	455.005	275.581	-0.0242808	0.96762	NO
chr1	52259637	52264824	5188	+	HAVANA	ENSG00000266993.1	antisense	RP4-657D16.3	0.835759	0	2.53776	8.65591	0.725686	2.62458	0.900814	NA	NO
chr1	52266700	52266979	280	+	HAVANA	ENSG00000272175.1	antisense	RP4-657D16.6	0	0	0	1.08199	0	1.74972	2.60509	NA	NO
chr1	52331305	52331381	77	+	ENSEMBL	ENSG00000212174.1	misc_RNA	Y_RNA	0	0	0	0	0	0	1.45264	NA	NO
chr1	52373628	52456436	82809	-	HAVANA	ENSG00000169213.6	protein_coding	RAB3B	110.32	84.6095	126.042	84.3951	89.9851	41.9933	-0.685582	0.242988	NO
chr1	52485803	52521843	36041	-	HAVANA	ENSG00000117862.7	protein_coding	TXNDC12	577.509	340.277	521.932	235.874	480.404	230.088	-0.991451	0.000110635	NO
chr1	52497775	52499488	1714	-	HAVANA	ENSG00000198841.3	protein_coding	KTI12	120.349	49.6621	69.3654	42.1976	123.367	77.8625	-0.877184	0.136931	NO
chr1	52499063	52509951	10889	+	HAVANA	ENSG00000223390.1	antisense	RP11-91A18.4	6.68607	0	0	0	0	0	-1.22891	NA	NO
chr1	52516590	52518355	1766	+	HAVANA	ENSG00000228369.2	antisense	TXNDC12-AS1	0	0	0	0	0	0.87486	1.45264	NA	NO
chr1	52521797	52556388	34592	+	HAVANA	ENSG00000134717.13	protein_coding	BTF3L4	202.254	246.471	275.77	177.446	162.554	145.227	-0.174037	0.751605	NO
chr1	52608046	52812358	204313	+	HAVANA	ENSG00000157077.10	protein_coding	ZFYVE9	67.6965	40.4654	103.202	77.9032	92.8878	71.7385	-0.496901	0.467593	NO
chr1	52625933	52626272	340	-	HAVANA	ENSG00000228407.2	pseudogene	RP4-800M22.1	0	0	0.84592	3.24597	0.725686	1.74972	1.46428	NA	NO
chr1	52645520	52646225	706	+	HAVANA	ENSG00000224255.2	pseudogene	PDCL3P6	0	0	0	1.08199	0	0	1.45786	NA	NO
chr1	52719293	52719848	556	+	HAVANA	ENSG00000213735.2	pseudogene	ANAPC10P1	13.3721	0	10.997	11.9019	1.45137	2.62458	-0.883208	0.756627	NO
chr1	52811395	52831865	20471	-	HAVANA	ENSG00000154222.10	protein_coding	CC2D1B	94.4408	167.38	71.9032	273.743	65.3118	378.814	1.7767	1.52297e-05	UP
chr1	52819159	52819549	391	+	HAVANA	ENSG00000272100.1	antisense	RP11-155O18.6	0	0	0	3.24597	0	4.3743	3.63538	NA	NO
chr1	52834349	52834916	568	+	HAVANA	ENSG00000224680.4	pseudogene	PLA2G12AP1	0.835759	7.35734	0	8.65591	0.725686	0.87486	3.1728	0.338765	NO
chr1	52838501	52870131	31631	-	HAVANA	ENSG00000085840.8	protein_coding	ORC1	101.127	178.416	132.809	121.183	253.264	134.728	-0.088488	0.907507	NO
chr1	52870236	52886511	16276	+	HAVANA	ENSG00000134748.12	protein_coding	PRPF38A	291.68	343.956	283.383	280.235	332.364	313.2	0.043229	0.929229	NO
chr1	52873954	53019159	145206	-	HAVANA	ENSG00000134744.9	protein_coding	ZCCHC11	190.553	459.834	192.87	644.865	125.544	331.572	1.4736	2.47899e-08	UP
chr1	52877114	52877194	81	+	ENSEMBL	ENSG00000239063.1	snoRNA	snoU13	0	0	0	0	0	0	4.75202	0.16543	NO
chr1	53020490	53020945	456	+	HAVANA	ENSG00000272371.1	lincRNA	RP11-25O10.2	0	0	0	5.40994	0	0	2.22307	NA	NO
chr1	53068044	53074723	6680	+	HAVANA	ENSG00000116157.5	protein_coding	GPX7	0	0	0	0	0	0.87486	1.45264	NA	NO
chr1	53152508	53164038	11531	-	HAVANA	ENSG00000162377.4	protein_coding	SELRC1	86.0832	36.7867	89.6675	35.7056	74.7457	55.991	-0.979544	0.145327	NO
chr1	53192126	53293014	100889	+	HAVANA	ENSG00000162378.8	protein_coding	ZYG11B	211.447	196.809	254.622	181.774	211.9	153.1	-0.35592	0.414553	NO
chr1	53237866	53238320	455	-	HAVANA	ENSG00000228929.1	pseudogene	RP11-159C21.4	470.532	80.9308	606.524	291.055	436.137	192.469	-1.54562	2.58487e-06	DOWN
chr1	53308183	53360670	52488	+	HAVANA	ENSG00000203995.5	protein_coding	ZYG11A	82.7401	79.0915	60.0603	97.379	74.7457	133.854	0.501845	0.438285	NO
chr1	53346888	53347402	515	-	HAVANA	ENSG00000242391.2	antisense	RP4-631H13.2	0	0	0	1.08199	0	0	1.45786	NA	NO
chr1	53361656	53392884	31229	-	HAVANA	ENSG00000121310.12	protein_coding	ECHDC2	24.237	101.163	28.7613	163.38	55.1522	176.722	2.07301	1.15447e-05	UP
chr1	53392901	53517375	124475	+	HAVANA	ENSG00000116171.12	protein_coding	SCP2	220.64	169.219	237.703	99.543	51.5237	50.7419	-0.566769	0.289077	NO
chr1	53458868	53459374	507	-	HAVANA	ENSG00000236360.1	pseudogene	RP11-334A14.2	4.17879	0	5.92144	2.16398	0	1.74972	-0.928204	NA	NO
chr1	53580248	53584281	4034	+	HAVANA	ENSG00000235563.1	antisense	RP11-334A14.8	0	0	0	1.08199	0	0	1.45786	NA	NO
chr1	53662101	53679869	17769	+	HAVANA	ENSG00000157184.5	protein_coding	CPT2	170.495	106.682	174.259	111.445	164.005	90.1106	-0.729367	0.102986	NO
chr1	53676128	53679447	3320	-	HAVANA	ENSG00000236723.1	antisense	RP5-1024G6.2	2.50728	0	1.69184	9.7379	11.611	4.3743	-0.61689	0.856153	NO
chr1	53679771	53686289	6519	-	HAVANA	ENSG00000162384.9	protein_coding	C1orf123	217.297	277.74	230.936	279.153	201.015	211.716	0.233109	0.595556	NO
chr1	53692564	53704282	11719	-	HAVANA	ENSG00000162385.6	protein_coding	MAGOH	301.709	235.435	377.28	148.232	383.888	286.954	-0.703709	0.0506951	NO
chr1	53704282	53708455	4174	+	HAVANA	ENSG00000226754.1	antisense	RP5-1024G6.5	0	5.51801	5.92144	3.24597	0	12.248	3.94662	0.174329	NO
chr1	53708036	53710212	2177	-	HAVANA	ENSG00000270172.1	lincRNA	RP5-1024G6.8	8.35759	16.554	3.38368	25.9677	6.53118	34.1195	2.10213	0.0988185	NO
chr1	53711217	53793742	82526	-	HAVANA	ENSG00000157193.10	protein_coding	LRP8	43.4595	55.1801	18.6102	91.9691	21.0449	98.8591	1.6439	0.0213654	UP
chr1	53757463	53757810	348	-	HAVANA	ENSG00000225030.1	sense_intronic	RP4-784A16.3	0	0	0	0	0	2.62458	2.08894	NA	NO
chr1	53793905	53802181	8277	+	HAVANA	ENSG00000225675.2	lincRNA	RP4-784A16.5	0	0	0.84592	3.24597	0	0	1.14312	NA	NO
chr1	53971910	54199877	227968	-	HAVANA	ENSG00000174332.3	protein_coding	GLIS1	0	9.19668	6.76736	6.49193	9.43392	9.62346	1.24732	0.627251	NO
chr1	54231133	54304533	73401	-	HAVANA	ENSG00000058804.10	protein_coding	NDC1	552.437	553.64	481.328	247.775	744.554	471.549	-0.537748	0.0797006	NO
chr1	54307220	54307505	286	+	HAVANA	ENSG00000229687.2	pseudogene	RP4-654H19.2	0	0	0	2.16398	0	0	1.85787	NA	NO
chr1	54317392	54356407	39016	-	HAVANA	ENSG00000058799.9	protein_coding	YIPF1	27.58	18.3934	30.4531	24.8857	63.1347	36.7441	-0.556363	0.603171	NO
chr1	54382247	54411602	29356	-	HAVANA	ENSG00000081870.7	protein_coding	HSPB11	116.17	125.075	176.797	107.117	265.601	158.35	-0.467771	0.345551	NO
chr1	54411750	54433841	22092	+	HAVANA	ENSG00000116212.10	protein_coding	LRRC42	124.528	82.7701	137.039	88.7231	224.963	94.4848	-0.831344	0.0799734	NO
chr1	54440642	54441704	1063	-	HAVANA	ENSG00000219102.3	pseudogene	HNRNPA3P12	0	1.83934	0	2.16398	0	0	2.63761	NA	NO
chr1	54492356	54494172	1817	-	HAVANA	ENSG00000272091.1	lincRNA	RP4-758J24.5	10.8649	7.35734	3.38368	4.32796	2.17706	3.49944	0.143796	0.964429	NO
chr1	54497347	54519177	21831	-	HAVANA	ENSG00000116209.7	protein_coding	TMEM59	325.946	294.294	267.311	166.626	434.686	218.715	-0.611049	0.0844526	NO
chr1	54498816	54500553	1738	-	ENSEMBL	ENSG00000203276.2	pseudogene	AL353898.2	0	3.67867	3.38368	20.5578	0	9.62346	4.25771	0.0739388	NO
chr1	54519260	54578192	58933	+	HAVANA	ENSG00000116205.6	protein_coding	TCEANC2	53.4886	27.59	38.0664	41.1156	28.3018	27.9955	-0.273488	0.815767	NO
chr1	54555529	54555766	238	+	HAVANA	ENSG00000225183.1	pseudogene	RP4-758J24.4	0	0	3.38368	1.08199	0	0	-0.103671	NA	NO
chr1	54565641	54565897	257	-	ENSEMBL	ENSG00000237611.1	pseudogene	AL353898.3	0	0	0	3.24597	6.53118	0	0.843679	NA	NO
chr1	54569968	54571750	1783	+	ENSEMBL	ENSG00000212670.1	protein_coding	AL161915.1	5.01455	12.8754	0	4.32796	0	1.74972	3.16488	0.30227	NO
chr1	54635333	54637997	2665	-	ENSEMBL	ENSG00000248835.2	protein_coding	AL357673.1	7.52183	20.2327	16.9184	20.5578	19.5935	20.1218	0.551156	0.72524	NO
chr1	54638009	54665709	27701	-	HAVANA	ENSG00000215883.5	protein_coding	CYB5RL	75.2183	34.9474	16.9184	33.5417	41.3641	52.4916	0.0780682	0.951485	NO
[truncated: 24,331 more rows]

## Sheet: K562_H3K27me3
chromosome	start	end	width	strand	source	gene_id	gene_type	gene_name	IgG n1	K27me3 n1	IgG n2	K27me3 n2	IgG n3	K27me3 n3	Results_log2	Results_pvalue	diffexpressed
[truncated: 23,719 more rows]

[truncated: 1 more sheets: K562_SC35]
