# Supplementary material for: Profiling transcriptome composition and dynamics within nuclear compartments using SLAM-RT&Tag
Source: Mol Cell. Author manuscript; Available in PMC 2025 May 5. (PMC12052203; doi:10.1016/j.molcel.2025.02.012)
Supplement: 3 [file NIHMS2063963-supplement-3.xlsx]

## Sheet: H3K27me3_differential_kinetics
Table S2. Differential kinetic analysis of Polycomb mark-adjacent and speckle transcripts, related to Figure 3 and Figure 6.
Feature_ID	Exp_ID	L2FC_kdeg	L2FC_kd_sd	effect	se	gene_name	pval	padj
1	2	1.68694	0.531002	1.68694	0.531002	ENSG00000000419.8	0.00148855	0.00892781
2	2	1.29825	0.470767	1.29825	0.470767	ENSG00000000460.12	0.00582022	0.0221142
3	2	1.52933	0.581432	1.52933	0.581432	ENSG00000000971.11	0.00853127	0.0289505
4	2	1.35835	0.58149	1.35835	0.58149	ENSG00000001036.9	0.0194922	0.0528672
5	2	1.16248	0.615901	1.16248	0.615901	ENSG00000001497.12	0.0591007	0.119805
6	2	0.93075	0.350726	0.93075	0.350726	ENSG00000001629.5	0.00795945	0.0276225
7	2	1.31076	0.611941	1.31076	0.611941	ENSG00000002549.8	0.0321955	0.0763553
8	2	0.0142508	1.02391	0.0142508	1.02391	ENSG00000002746.10	0.988895	0.994179
9	2	0.777932	0.398892	0.777932	0.398892	ENSG00000002822.11	0.0511488	0.107385
10	2	0.671069	0.64335	0.671069	0.64335	ENSG00000002834.13	0.296908	0.408199
11	2	0.572452	0.590717	0.572452	0.590717	ENSG00000003056.3	0.332505	0.443457
12	2	1.16507	0.548636	1.16507	0.548636	ENSG00000003147.13	0.0337062	0.0790525
13	2	0.825245	0.522641	0.825245	0.522641	ENSG00000003393.10	0.114339	0.197229
14	2	0.579409	0.489081	0.579409	0.489081	ENSG00000003400.10	0.236141	0.343058
15	2	1.18886	0.491043	1.18886	0.491043	ENSG00000003402.15	0.0154737	0.0444607
16	2	1.01807	0.435044	1.01807	0.435044	ENSG00000003436.10	0.019276	0.0524771
17	2	0.758109	0.497664	0.758109	0.497664	ENSG00000003756.12	0.127675	0.213351
18	2	0.642386	0.609287	0.642386	0.609287	ENSG00000004142.7	0.291735	0.403378
19	2	1.87639	0.501354	1.87639	0.501354	ENSG00000004455.12	0.000182098	0.00215285
20	2	1.02436	0.623875	1.02436	0.623875	ENSG00000004478.5	0.100603	0.178568
21	2	1.85579	0.455982	1.85579	0.455982	ENSG00000004487.11	4.70355e-05	0.000919001
22	2	0.800779	0.412903	0.800779	0.412903	ENSG00000004534.10	0.0524542	0.109567
23	2	1.27095	0.521552	1.27095	0.521552	ENSG00000004766.11	0.0148157	0.0432303
24	2	0.0526952	0.526557	0.0526952	0.526557	ENSG00000004779.5	0.920285	0.948775
25	2	2.30665	0.456462	2.30665	0.456462	ENSG00000004864.9	4.34199e-07	6.89291e-05
26	2	1.23036	0.384477	1.23036	0.384477	ENSG00000004866.14	0.00137386	0.0084905
27	2	1.07705	0.377144	1.07705	0.377144	ENSG00000004897.7	0.00429273	0.017904
28	2	0.907766	0.578575	0.907766	0.578575	ENSG00000004961.10	0.116655	0.199936
29	2	1.00168	0.501606	1.00168	0.501606	ENSG00000005007.8	0.0458314	0.0988905
30	2	2.00231	0.670807	2.00231	0.670807	ENSG00000005020.8	0.00283649	0.0136103
31	2	1.2877	0.653011	1.2877	0.653011	ENSG00000005075.11	0.0486165	0.103509
32	2	1.06996	0.697972	1.06996	0.697972	ENSG00000005156.7	0.125285	0.210536
33	2	0.917779	0.519707	0.917779	0.519707	ENSG00000005175.5	0.0774034	0.146829
34	2	1.67005	0.653021	1.67005	0.653021	ENSG00000005189.15	0.0105449	0.0338772
35	2	0.750331	0.689738	0.750331	0.689738	ENSG00000005206.12	0.276661	0.386003
36	2	2.29905	0.438256	2.29905	0.438256	ENSG00000005249.8	1.55517e-07	4.2369e-05
37	2	1.16741	0.415816	1.16741	0.415816	ENSG00000005339.8	0.0049927	0.0198769
38	2	1.12626	0.510824	1.12626	0.510824	ENSG00000005436.9	0.0274688	0.0674378
39	2	0.854097	0.311985	0.854097	0.311985	ENSG00000005483.15	0.00618851	0.0229472
40	2	0.0575971	0.519268	0.0575971	0.519268	ENSG00000005486.12	0.91168	0.943572
41	2	1.23444	0.413825	1.23444	0.413825	ENSG00000005700.10	0.00285434	0.0136515
42	2	1.29886	0.436556	1.29886	0.436556	ENSG00000005801.12	0.00292749	0.0138728
43	2	1.56879	0.434352	1.56879	0.434352	ENSG00000005810.13	0.000304074	0.00301111
44	2	1.47699	0.50806	1.47699	0.50806	ENSG00000005893.11	0.00364777	0.0160717
45	2	-0.190566	0.381529	-0.190566	0.381529	ENSG00000005955.8	0.617441	0.709799
46	2	-0.0256869	0.615686	-0.0256869	0.615686	ENSG00000006007.7	0.966721	0.979642
47	2	0.737024	0.792024	0.737024	0.792024	ENSG00000006015.13	0.352083	0.463528
48	2	-0.0444303	1.10539	-0.0444303	1.10539	ENSG00000006016.6	0.967938	0.980484
49	2	-0.124499	0.706749	-0.124499	0.706749	ENSG00000006042.7	0.86017	0.907511
50	2	1.08554	0.471429	1.08554	0.471429	ENSG00000006114.11	0.0212979	0.0564562
51	2	1.63236	0.439578	1.63236	0.439578	ENSG00000006125.12	0.000204443	0.00233387
52	2	1.27093	0.46598	1.27093	0.46598	ENSG00000006453.9	0.00638286	0.0233777
53	2	1.15428	0.360116	1.15428	0.360116	ENSG00000006576.12	0.00134928	0.00842055
54	2	1.1081	0.533868	1.1081	0.533868	ENSG00000006607.9	0.0379306	0.0862522
55	2	1.28775	0.603363	1.28775	0.603363	ENSG00000006625.13	0.03282	0.0774904
56	2	0.790311	0.392615	0.790311	0.392615	ENSG00000006634.3	0.0441205	0.0961116
57	2	0.937473	0.43981	0.937473	0.43981	ENSG00000006652.9	0.0330444	0.0777876
58	2	0.654553	0.485732	0.654553	0.485732	ENSG00000006695.6	0.1778	0.274954
59	2	2.29455	0.501127	2.29455	0.501127	ENSG00000006715.11	4.67705e-06	0.000237594
60	2	0.551019	0.624343	0.551019	0.624343	ENSG00000006744.14	0.377475	0.488388
61	2	1.61026	0.432981	1.61026	0.432981	ENSG00000006831.9	0.000200013	0.00230924
62	2	0.630638	0.617336	0.630638	0.617336	ENSG00000007038.6	0.306995	0.41833
63	2	0.706902	0.635749	0.706902	0.635749	ENSG00000007047.10	0.266172	0.37419
64	2	0.682292	0.689467	0.682292	0.689467	ENSG00000007080.6	0.322373	0.434276
65	2	0.644307	0.392963	0.644307	0.392963	ENSG00000007168.8	0.101085	0.179299
66	2	1.13679	0.474875	1.13679	0.474875	ENSG00000007202.10	0.016672	0.0471567
67	2	0.598219	0.753775	0.598219	0.753775	ENSG00000007264.9	0.427411	0.537703
68	2	0.616558	0.388742	0.616558	0.388742	ENSG00000007392.12	0.112732	0.195075
69	2	1.65686	0.447128	1.65686	0.447128	ENSG00000007923.11	0.000210917	0.00237048
70	2	1.33644	0.490526	1.33644	0.490526	ENSG00000008018.8	0.00644004	0.023548
71	2	0.599759	0.348013	0.599759	0.348013	ENSG00000008083.9	0.0848198	0.156685
72	2	0.257786	0.445851	0.257786	0.445851	ENSG00000008282.3	0.563136	0.662564
73	2	0.625319	0.790862	0.625319	0.790862	ENSG00000008283.11	0.42913	0.539271
74	2	1.60367	0.434388	1.60367	0.434388	ENSG00000008294.16	0.000222673	0.00245196
75	2	1.73817	0.533689	1.73817	0.533689	ENSG00000008394.8	0.0011264	0.00734544
76	2	0.469764	0.601827	0.469764	0.601827	ENSG00000008710.13	0.435059	0.544897
77	2	1.26741	0.602232	1.26741	0.602232	ENSG00000008838.13	0.0353336	0.081798
78	2	0.834953	0.4422	0.834953	0.4422	ENSG00000008952.12	0.0590016	0.119744
79	2	0.911128	0.545219	0.911128	0.545219	ENSG00000008988.5	0.0946973	0.169927
80	2	2.29298	0.478607	2.29298	0.478607	ENSG00000009307.11	1.66007e-06	0.000141254
81	2	0.69073	0.311631	0.69073	0.311631	ENSG00000009335.13	0.0266573	0.0660581
82	2	0.881645	0.372839	0.881645	0.372839	ENSG00000009413.11	0.0180456	0.0499301
83	2	0.887214	0.507483	0.887214	0.507483	ENSG00000009694.9	0.0804183	0.151026
84	2	1.59475	0.424264	1.59475	0.424264	ENSG00000009844.11	0.000170694	0.00206242
85	2	0.714779	0.366214	0.714779	0.366214	ENSG00000009954.6	0.0509615	0.107233
86	2	1.17644	0.336562	1.17644	0.336562	ENSG00000010017.9	0.000473232	0.00408152
87	2	0.316709	0.550943	0.316709	0.550943	ENSG00000010165.15	0.565393	0.665014
88	2	1.23541	0.386743	1.23541	0.386743	ENSG00000010244.12	0.00140126	0.00856829
89	2	0.646683	0.543166	0.646683	0.543166	ENSG00000010256.6	0.233818	0.341125
90	2	1.63726	0.464759	1.63726	0.464759	ENSG00000010270.9	0.00042701	0.0038087
91	2	1.10326	0.635505	1.10326	0.635505	ENSG00000010292.8	0.0825578	0.153849
92	2	1.67587	0.605654	1.67587	0.605654	ENSG00000010671.11	0.00565674	0.0216714
93	2	0.78737	0.369148	0.78737	0.369148	ENSG00000010803.12	0.0329297	0.0775729
94	2	0.629488	0.439626	0.629488	0.439626	ENSG00000011007.8	0.15218	0.243719
95	2	1.12233	0.569284	1.12233	0.569284	ENSG00000011021.17	0.0486698	0.103579
96	2	0.401241	0.402865	0.401241	0.402865	ENSG00000011198.3	0.319265	0.431095
97	2	1.13255	0.540009	1.13255	0.540009	ENSG00000011243.13	0.0359683	0.0827592
98	2	0.982442	0.405377	0.982442	0.405377	ENSG00000011258.11	0.0153705	0.0443289
99	2	0.773565	0.52388	0.773565	0.52388	ENSG00000011260.9	0.139781	0.228177
100	2	0.5501	0.428994	0.5501	0.428994	ENSG00000011275.14	0.199736	0.301713
101	2	1.28978	0.486527	1.28978	0.486527	ENSG00000011295.11	0.00802564	0.0277939
102	2	0.379468	0.507297	0.379468	0.507297	ENSG00000011304.12	0.454448	0.56376
103	2	2.02893	0.522297	2.02893	0.522297	ENSG00000011376.5	0.000102488	0.0015091
104	2	1.0415	0.456764	1.0415	0.456764	ENSG00000011405.9	0.0225969	0.0587174
105	2	0.962599	0.418059	0.962599	0.418059	ENSG00000011426.6	0.0213044	0.0564562
106	2	0.992141	0.398352	0.992141	0.398352	ENSG00000011454.12	0.0127522	0.0386292
107	2	1.70345	0.514017	1.70345	0.514017	ENSG00000011485.10	0.000919701	0.00633073
108	2	0.497073	0.352386	0.497073	0.352386	ENSG00000011566.10	0.158365	0.251012
109	2	1.43626	0.437169	1.43626	0.437169	ENSG00000012048.15	0.00101849	0.00678104
110	2	0.850517	0.597251	0.850517	0.597251	ENSG00000012211.8	0.154432	0.246237
111	2	1.45556	0.38861	1.45556	0.38861	ENSG00000012660.9	0.000179998	0.00214143
112	2	0.410186	0.585106	0.410186	0.585106	ENSG00000013275.3	0.483274	0.588878
113	2	0.688036	0.618342	0.688036	0.618342	ENSG00000013306.11	0.265833	0.374041
114	2	1.24061	0.526242	1.24061	0.526242	ENSG00000013374.11	0.0183987	0.0507963
115	2	0.975908	0.483617	0.975908	0.483617	ENSG00000013375.11	0.043598	0.0953825
116	2	0.461673	0.578895	0.461673	0.578895	ENSG00000013810.14	0.425157	0.535929
117	2	0.998451	0.510151	0.998451	0.510151	ENSG00000014123.9	0.0503277	0.106224
118	2	1.04524	0.483485	1.04524	0.483485	ENSG00000014138.4	0.0306272	0.0735285
119	2	0.898143	0.484365	0.898143	0.484365	ENSG00000014164.6	0.0637004	0.127101
120	2	1.57309	0.576539	1.57309	0.576539	ENSG00000014216.11	0.00636214	0.0233219
121	2	1.65597	0.510594	1.65597	0.510594	ENSG00000014641.13	0.00118185	0.00759012
122	2	2.43336	0.533549	2.43336	0.533549	ENSG00000014824.9	5.09824e-06	0.000246658
123	2	1.12821	0.602875	1.12821	0.602875	ENSG00000014919.8	0.0612912	0.123213
124	2	0.63261	0.426296	0.63261	0.426296	ENSG00000015153.10	0.137817	0.22576
125	2	0.908546	0.519397	0.908546	0.519397	ENSG00000015171.14	0.0802506	0.150878
126	2	0.264925	0.49089	0.264925	0.49089	ENSG00000015475.14	0.589416	0.685395
127	2	1.6916	0.383286	1.6916	0.383286	ENSG00000015479.13	1.01759e-05	0.000368482
128	2	1.3102	0.470924	1.3102	0.470924	ENSG00000015676.13	0.00539944	0.0209064
129	2	0.356654	0.530505	0.356654	0.530505	ENSG00000016864.12	0.501398	0.605982
130	2	2.13459	0.484026	2.13459	0.484026	ENSG00000017260.15	1.03334e-05	0.000368482
131	2	0.62638	0.682416	0.62638	0.682416	ENSG00000017427.11	0.358678	0.46961
132	2	-0.083394	0.563547	-0.083394	0.563547	ENSG00000017483.10	0.882358	0.923821
133	2	1.71891	0.424604	1.71891	0.424604	ENSG00000018510.8	5.16003e-05	0.00097085
134	2	1.63032	0.433038	1.63032	0.433038	ENSG00000018699.7	0.000166649	0.00204154
135	2	0.665231	0.730688	0.665231	0.730688	ENSG00000021355.8	0.362603	0.473284
136	2	2.29675	0.496704	2.29675	0.496704	ENSG00000021776.6	3.76446e-06	0.000223507
137	2	1.19005	0.690716	1.19005	0.690716	ENSG00000022556.11	0.0849018	0.156723
138	2	2.10042	0.555132	2.10042	0.555132	ENSG00000022840.11	0.000154554	0.00194822
139	2	0.0881827	0.504828	0.0881827	0.504828	ENSG00000023191.12	0.861332	0.908359
140	2	2.16533	0.506235	2.16533	0.506235	ENSG00000023228.9	1.89159e-05	0.00052576
141	2	1.46493	0.404523	1.46493	0.404523	ENSG00000023287.8	0.000293048	0.00293048
142	2	2.29727	0.528484	2.29727	0.528484	ENSG00000023318.7	1.38067e-05	0.000427671
143	2	1.42536	0.447902	1.42536	0.447902	ENSG00000023516.7	0.00146114	0.0088121
144	2	0.660612	0.567389	0.660612	0.567389	ENSG00000023892.9	0.244302	0.351275
145	2	1.27487	0.472102	1.27487	0.472102	ENSG00000023909.5	0.00692555	0.0247866
146	2	1.69437	0.448645	1.69437	0.448645	ENSG00000024048.6	0.000158955	0.00198889
147	2	1.03501	0.609367	1.03501	0.609367	ENSG00000024862.12	0.0894145	0.162922
148	2	0.298338	0.373327	0.298338	0.373327	ENSG00000025293.11	0.424213	0.535006
149	2	0.115823	0.609211	0.115823	0.609211	ENSG00000025770.14	0.849215	0.899127
150	2	0.61282	0.631693	0.61282	0.631693	ENSG00000025772.7	0.331986	0.443113
151	2	1.54659	0.442176	1.54659	0.442176	ENSG00000025796.9	0.000469319	0.00406157
152	2	0.479899	0.425705	0.479899	0.425705	ENSG00000025800.9	0.259613	0.367876
153	2	0.0454196	0.501734	0.0454196	0.501734	ENSG00000026025.9	0.92787	0.954552
154	2	1.3738	0.475991	1.3738	0.475991	ENSG00000026652.9	0.00389939	0.0167872
155	2	1.82631	0.523724	1.82631	0.523724	ENSG00000028116.12	0.000488173	0.00417495
156	2	0.0632731	0.557226	0.0632731	0.557226	ENSG00000028137.12	0.909594	0.942239
157	2	1.48336	0.493246	1.48336	0.493246	ENSG00000028203.13	0.00263533	0.013061
158	2	2.02521	0.511136	2.02521	0.511136	ENSG00000028310.13	7.42729e-05	0.00123141
159	2	2.19509	0.5193	2.19509	0.5193	ENSG00000028528.10	2.36812e-05	0.000588109
160	2	1.26297	0.539096	1.26297	0.539096	ENSG00000028839.5	0.0191418	0.0522516
161	2	0.689713	0.377652	0.689713	0.377652	ENSG00000029363.11	0.0678024	0.132992
162	2	1.79383	0.54974	1.79383	0.54974	ENSG00000029364.7	0.00110218	0.00719675
163	2	1.39677	0.416918	1.39677	0.416918	ENSG00000029534.15	0.000807438	0.00576093
164	2	1.4815	0.457903	1.4815	0.457903	ENSG00000029639.6	0.00121475	0.0077808
165	2	1.01134	0.444463	1.01134	0.444463	ENSG00000029725.12	0.0228812	0.0591711
166	2	1.17918	0.476892	1.17918	0.476892	ENSG00000030066.9	0.0134119	0.0401016
167	2	0.200764	0.754818	0.200764	0.754818	ENSG00000030582.12	0.790257	0.852699
168	2	0.729532	0.592061	0.729532	0.592061	ENSG00000031691.6	0.217878	0.321844
169	2	0.995488	0.454731	0.995488	0.454731	ENSG00000031698.8	0.0285837	0.0694195
170	2	1.43832	0.507719	1.43832	0.507719	ENSG00000031823.10	0.00461267	0.0188061
171	2	2.15656	0.561083	2.15656	0.561083	ENSG00000032389.8	0.00012126	0.00166866
172	2	0.394294	0.481878	0.394294	0.481878	ENSG00000033030.9	0.413218	0.52374
173	2	0.990777	0.512413	0.990777	0.512413	ENSG00000033050.3	0.0531683	0.110748
174	2	1.60473	0.42398	1.60473	0.42398	ENSG00000033178.8	0.000153767	0.0019482
175	2	1.15606	0.420538	1.15606	0.420538	ENSG00000033327.8	0.00597775	0.0224608
176	2	0.438752	0.42696	0.438752	0.42696	ENSG00000033627.10	0.304129	0.415064
177	2	1.23999	0.403765	1.23999	0.403765	ENSG00000033800.9	0.00213297	0.0113342
178	2	-0.17478	0.609926	-0.17478	0.609926	ENSG00000034510.4	0.774449	0.839028
179	2	0.733325	0.587855	0.733325	0.587855	ENSG00000034713.3	0.212229	0.316073
180	2	1.33105	0.449851	1.33105	0.449851	ENSG00000035403.12	0.00308771	0.0144434
181	2	1.92792	0.456788	1.92792	0.456788	ENSG00000035499.8	2.43647e-05	0.000594951
182	2	1.63809	0.438799	1.63809	0.438799	ENSG00000035681.3	0.000189114	0.00219839
183	2	1.53213	0.569943	1.53213	0.569943	ENSG00000035687.9	0.00718361	0.0254305
184	2	1.2811	0.416494	1.2811	0.416494	ENSG00000035928.10	0.00209863	0.0111868
185	2	1.05155	0.417122	1.05155	0.417122	ENSG00000036257.8	0.0117034	0.0364967
186	2	0.61016	0.367729	0.61016	0.367729	ENSG00000036549.8	0.0970624	0.173436
187	2	1.51021	0.490981	1.51021	0.490981	ENSG00000037474.10	0.00209861	0.0111868
188	2	0.854702	0.434787	0.854702	0.434787	ENSG00000037637.6	0.0493222	0.104704
189	2	0.534075	0.517026	0.534075	0.517026	ENSG00000037749.7	0.301616	0.412661
190	2	0.975066	0.513698	0.975066	0.513698	ENSG00000038219.8	0.057679	0.117816
191	2	0.348835	0.531821	0.348835	0.531821	ENSG00000038274.12	0.511871	0.615969
192	2	1.27458	0.522352	1.27458	0.522352	ENSG00000038532.10	0.0146844	0.0428963
193	2	2.85431	0.48867	2.85431	0.48867	ENSG00000039123.11	5.18938e-09	2.0844e-05
194	2	1.58469	0.465067	1.58469	0.465067	ENSG00000039560.9	0.000655722	0.00514848
195	2	0.651762	0.736021	0.651762	0.736021	ENSG00000039650.5	0.375876	0.486971
196	2	1.41782	0.436449	1.41782	0.436449	ENSG00000040341.13	0.00116004	0.00749745
197	2	1.0142	0.567223	1.0142	0.567223	ENSG00000040487.8	0.0737759	0.141587
198	2	0.451445	0.511691	0.451445	0.511691	ENSG00000041357.11	0.377635	0.488388
199	2	1.69112	0.460322	1.69112	0.460322	ENSG00000041515.11	0.000238988	0.00252768
200	2	1.55964	0.491539	1.55964	0.491539	ENSG00000041802.6	0.00150889	0.00899665
201	2	0.826095	0.479419	0.826095	0.479419	ENSG00000042062.7	0.0848675	0.156716
202	2	1.96579	0.530916	1.96579	0.530916	ENSG00000042088.9	0.000213364	0.00238831
203	2	0.0101217	0.758335	0.0101217	0.758335	ENSG00000042493.11	0.989351	0.994244
204	2	0.45071	0.564401	0.45071	0.564401	ENSG00000042753.7	0.424543	0.535289
205	2	1.52284	0.381393	1.52284	0.381393	ENSG00000043514.11	6.52902e-05	0.00112688
206	2	0.328485	0.715779	0.328485	0.715779	ENSG00000044090.4	0.646292	0.732195
207	2	1.95258	0.475133	1.95258	0.475133	ENSG00000044115.16	3.96431e-05	0.000832176
208	2	1.48279	0.512089	1.48279	0.512089	ENSG00000044446.7	0.00378463	0.0164514
209	2	0.222905	0.479338	0.222905	0.479338	ENSG00000044574.7	0.641913	0.729212
210	2	0.578884	0.481013	0.578884	0.481013	ENSG00000046604.8	0.228794	0.33524
211	2	0.447184	0.450499	0.447184	0.450499	ENSG00000047056.10	0.320884	0.432845
212	2	1.89184	0.488119	1.89184	0.488119	ENSG00000047188.11	0.000106281	0.0015382
213	2	2.40239	0.597556	2.40239	0.597556	ENSG00000047230.10	5.81111e-05	0.00105392
214	2	1.65399	0.448061	1.65399	0.448061	ENSG00000047249.12	0.000222993	0.00245196
215	2	1.40122	0.473911	1.40122	0.473911	ENSG00000047315.10	0.00310947	0.0145185
216	2	2.10653	0.477025	2.10653	0.477025	ENSG00000047410.9	1.00553e-05	0.000367488
217	2	1.60041	0.539606	1.60041	0.539606	ENSG00000047579.15	0.00301814	0.0142096
218	2	1.89828	0.390178	1.89828	0.390178	ENSG00000047648.17	1.14365e-06	0.000118566
219	2	1.94272	0.42046	1.94272	0.42046	ENSG00000047849.17	3.82882e-06	0.000223507
220	2	0.340365	0.417669	0.340365	0.417669	ENSG00000047932.9	0.415121	0.525758
221	2	0.443705	0.573308	0.443705	0.573308	ENSG00000048140.13	0.438968	0.548035
222	2	1.02031	0.494383	1.02031	0.494383	ENSG00000048162.15	0.0390361	0.0879783
223	2	-0.0114615	0.339658	-0.0114615	0.339658	ENSG00000048405.5	0.973081	0.983732
224	2	1.46299	0.502078	1.46299	0.502078	ENSG00000048471.9	0.00356967	0.0158791
225	2	0.64929	0.380257	0.64929	0.380257	ENSG00000048649.9	0.0877279	0.160424
226	2	1.04632	0.373985	1.04632	0.373985	ENSG00000048707.9	0.00514589	0.0202488
227	2	1.5506	0.483694	1.5506	0.483694	ENSG00000048740.13	0.00134713	0.00841747
228	2	1.11658	0.381958	1.11658	0.381958	ENSG00000048828.12	0.00346336	0.0155423
229	2	1.8671	0.426563	1.8671	0.426563	ENSG00000048991.12	1.20278e-05	0.000391195
230	2	1.88448	0.484568	1.88448	0.484568	ENSG00000049167.9	0.000100662	0.00150401
231	2	1.11666	0.425619	1.11666	0.425619	ENSG00000049245.8	0.0087	0.0293466
232	2	0.673836	0.589423	0.673836	0.589423	ENSG00000049246.10	0.25295	0.360243
233	2	1.35477	0.530533	1.35477	0.530533	ENSG00000049541.6	0.0106616	0.0340956
234	2	0.657546	0.287634	0.657546	0.287634	ENSG00000049618.17	0.0222516	0.0580276
235	2	0.91915	0.6808	0.91915	0.6808	ENSG00000049656.9	0.176983	0.274024
236	2	1.22254	0.539574	1.22254	0.539574	ENSG00000049860.9	0.0234671	0.0602086
237	2	1.19051	0.534728	1.19051	0.534728	ENSG00000050405.9	0.0259882	0.064811
238	2	0.692823	0.460669	0.692823	0.460669	ENSG00000050426.11	0.132595	0.219109
239	2	0.589217	0.474288	0.589217	0.474288	ENSG00000050628.16	0.214119	0.317862
240	2	0.879028	0.503038	0.879028	0.503038	ENSG00000051180.12	0.0805609	0.151238
241	2	1.15282	0.378722	1.15282	0.378722	ENSG00000051341.9	0.00233481	0.0120178
242	2	0.161033	0.278334	0.161033	0.278334	ENSG00000051382.4	0.562887	0.662526
243	2	-0.423891	0.609862	-0.423891	0.609862	ENSG00000051523.6	0.487018	0.592445
244	2	0.171515	0.579574	0.171515	0.579574	ENSG00000051620.6	0.767281	0.833217
245	2	0.974463	0.427074	0.974463	0.427074	ENSG00000051825.10	0.0225057	0.0585403
246	2	1.30985	0.384607	1.30985	0.384607	ENSG00000052126.10	0.000659998	0.00516608
247	2	0.499307	0.450898	0.499307	0.450898	ENSG00000052723.7	0.268137	0.376281
248	2	0.220579	0.336473	0.220579	0.336473	ENSG00000052802.8	0.512106	0.616031
249	2	1.24418	0.357433	1.24418	0.357433	ENSG00000052841.10	0.000499797	0.00423868
250	2	0.322717	0.666864	0.322717	0.666864	ENSG00000053371.8	0.628434	0.718695
251	2	1.26697	0.502209	1.26697	0.502209	ENSG00000053372.4	0.0116428	0.0364197
252	2	1.28457	0.456035	1.28457	0.456035	ENSG00000053900.6	0.00485	0.0195851
253	2	0.995488	0.526019	0.995488	0.526019	ENSG00000054116.7	0.0584249	0.119172
254	2	1.17812	0.405042	1.17812	0.405042	ENSG00000054118.9	0.00363014	0.0160358
255	2	0.783405	0.76554	0.783405	0.76554	ENSG00000054148.13	0.306149	0.417401
256	2	0.344927	0.341848	0.344927	0.341848	ENSG00000054267.16	0.312972	0.424426
257	2	1.19444	0.432519	1.19444	0.432519	ENSG00000054277.8	0.00575199	0.0219206
258	2	1.0127	0.448858	1.0127	0.448858	ENSG00000054282.11	0.0240594	0.0611721
259	2	0.655957	0.383087	0.655957	0.383087	ENSG00000054523.12	0.0868427	0.159379
260	2	2.30812	0.482699	2.30812	0.482699	ENSG00000055044.6	1.73822e-06	0.000142422
261	2	0.399566	0.417679	0.399566	0.417679	ENSG00000055070.12	0.338751	0.449076
262	2	0.0860624	0.437331	0.0860624	0.437331	ENSG00000055118.10	0.843992	0.894254
263	2	1.22809	0.411082	1.22809	0.411082	ENSG00000055130.11	0.00281301	0.0135323
264	2	1.27853	0.669057	1.27853	0.669057	ENSG00000055147.13	0.0560123	0.115293
265	2	1.17483	0.42878	1.17483	0.42878	ENSG00000055208.13	0.00614496	0.0228859
266	2	1.35859	0.509301	1.35859	0.509301	ENSG00000055332.12	0.0076403	0.0268044
267	2	0.892408	0.425291	0.892408	0.425291	ENSG00000055483.15	0.0358744	0.0826495
268	2	0.810168	0.314894	0.810168	0.314894	ENSG00000055609.13	0.010087	0.0328265
269	2	0.769275	0.328255	0.769275	0.328255	ENSG00000055917.11	0.0191024	0.0522516
270	2	-0.130252	0.582249	-0.130252	0.582249	ENSG00000055950.12	0.822987	0.878129
271	2	1.86737	0.398052	1.86737	0.398052	ENSG00000056097.11	2.71507e-06	0.000183269
272	2	0.933768	0.45371	0.933768	0.45371	ENSG00000056586.11	0.0395831	0.0890138
273	2	2.35057	0.487758	2.35057	0.487758	ENSG00000057608.12	1.44185e-06	0.000130797
274	2	1.40733	0.385561	1.40733	0.385561	ENSG00000057663.8	0.000262147	0.00269031
275	2	1.1518	0.500781	1.1518	0.500781	ENSG00000057757.5	0.0214476	0.0566584
276	2	1.49386	0.509596	1.49386	0.509596	ENSG00000057935.9	0.00337382	0.0153027
277	2	1.13337	0.392873	1.13337	0.392873	ENSG00000058063.11	0.0039164	0.0168462
278	2	0.893991	0.5221	0.893991	0.5221	ENSG00000058262.5	0.0868415	0.159379
279	2	1.23316	0.334143	1.23316	0.334143	ENSG00000058272.11	0.000223806	0.00245269
280	2	1.32706	0.483819	1.32706	0.483819	ENSG00000058600.11	0.00609035	0.0227198
281	2	1.16483	0.476883	1.16483	0.476883	ENSG00000058668.10	0.014582	0.0427692
282	2	0.648157	0.3707	0.648157	0.3707	ENSG00000058673.11	0.0803835	0.151016
283	2	1.89555	0.426572	1.89555	0.426572	ENSG00000058804.10	8.8435e-06	0.00035374
284	2	0.991071	0.568597	0.991071	0.568597	ENSG00000059122.12	0.0813319	0.152291
285	2	0.513575	0.552327	0.513575	0.552327	ENSG00000059378.8	0.352455	0.463853
286	2	1.14692	0.616051	1.14692	0.616051	ENSG00000059573.4	0.0626415	0.125434
287	2	1.04852	0.623285	1.04852	0.623285	ENSG00000059588.5	0.0925198	0.166904
288	2	1.7432	0.520259	1.7432	0.520259	ENSG00000059691.7	0.000806264	0.00576093
289	2	0.545211	0.518799	0.545211	0.518799	ENSG00000059728.6	0.2933	0.404881
290	2	0.712428	0.352873	0.712428	0.352873	ENSG00000059758.3	0.0434939	0.0952367
291	2	0.17103	0.370244	0.17103	0.370244	ENSG00000059804.11	0.644126	0.730681
292	2	0.291219	0.563466	0.291219	0.563466	ENSG00000060138.8	0.605271	0.699449
293	2	1.05388	0.38534	1.05388	0.38534	ENSG00000060237.12	0.0062394	0.0230518
294	2	1.18844	0.381905	1.18844	0.381905	ENSG00000060339.9	0.00185903	0.0102928
295	2	1.27511	0.43203	1.27511	0.43203	ENSG00000060688.8	0.00316299	0.0146874
296	2	0.912331	0.334376	0.912331	0.334376	ENSG00000060749.10	0.00636303	0.0233219
297	2	1.18932	0.595367	1.18932	0.595367	ENSG00000060762.14	0.0457582	0.0987894
298	2	1.08395	0.577103	1.08395	0.577103	ENSG00000060971.13	0.0603461	0.12165
299	2	1.76312	0.490897	1.76312	0.490897	ENSG00000060982.10	0.00032861	0.00317457
300	2	0.55255	0.487397	0.55255	0.487397	ENSG00000061273.13	0.256932	0.364855
301	2	1.66565	0.384483	1.66565	0.384483	ENSG00000061676.10	1.47635e-05	0.000433519
302	2	1.72682	0.468968	1.72682	0.468968	ENSG00000061794.8	0.000231262	0.00248374
303	2	1.20139	0.438674	1.20139	0.438674	ENSG00000061936.5	0.00616854	0.0228979
304	2	0.921072	0.381587	0.921072	0.381587	ENSG00000061987.10	0.0157875	0.0453109
305	2	1.12664	0.365062	1.12664	0.365062	ENSG00000062194.11	0.00202766	0.0109232
306	2	0.391533	0.397204	0.391533	0.397204	ENSG00000062650.13	0.324269	0.435674
307	2	1.1081	0.424546	1.1081	0.424546	ENSG00000062716.6	0.00905236	0.0303128
308	2	0.805266	0.463086	0.805266	0.463086	ENSG00000063046.13	0.08205	0.153297
309	2	0.48635	0.553551	0.48635	0.553551	ENSG00000063177.8	0.379618	0.490328
310	2	-0.0117818	0.704045	-0.0117818	0.704045	ENSG00000063241.3	0.986649	0.992903
311	2	0.857029	0.537263	0.857029	0.537263	ENSG00000063244.8	0.110673	0.192606
312	2	0.117814	0.501147	0.117814	0.501147	ENSG00000063245.10	0.81414	0.870701
313	2	0.423229	0.406859	0.423229	0.406859	ENSG00000063978.11	0.298231	0.409538
314	2	-0.435783	0.678483	-0.435783	0.678483	ENSG00000064042.13	0.520685	0.623858
315	2	1.65762	0.57549	1.65762	0.57549	ENSG00000064115.6	0.00397212	0.0170282
316	2	1.57984	0.46983	1.57984	0.46983	ENSG00000064313.7	0.000772174	0.00561983
317	2	0.620548	0.366795	0.620548	0.366795	ENSG00000064393.11	0.090682	0.164403
318	2	2.26051	0.428644	2.26051	0.428644	ENSG00000064419.9	1.33756e-07	4.2369e-05
319	2	0.390676	0.652043	0.390676	0.652043	ENSG00000064490.9	0.549069	0.650179
320	2	0.970844	0.547646	0.970844	0.547646	ENSG00000064545.10	0.0762685	0.145273
321	2	0.266061	0.630245	0.266061	0.630245	ENSG00000064601.12	0.672913	0.75428
322	2	0.919712	0.50189	0.919712	0.50189	ENSG00000064607.12	0.0668774	0.131834
323	2	1.5109	0.510362	1.5109	0.510362	ENSG00000064651.9	0.00307197	0.0144096
324	2	-0.0928986	0.634193	-0.0928986	0.634193	ENSG00000064666.10	0.88354	0.924868
325	2	0.166691	0.600752	0.166691	0.600752	ENSG00000064687.8	0.781419	0.844942
326	2	1.57767	0.465128	1.57767	0.465128	ENSG00000064726.5	0.000694067	0.00530204
327	2	1.07205	0.452758	1.07205	0.452758	ENSG00000064933.12	0.0178932	0.0497251
328	2	-0.312059	0.607952	-0.312059	0.607952	ENSG00000064961.14	0.607745	0.701418
329	2	1.73312	0.494048	1.73312	0.494048	ENSG00000064995.12	0.000451494	0.00394765
330	2	0.940284	0.411064	0.940284	0.411064	ENSG00000064999.12	0.0221701	0.0579384
331	2	0.999371	0.499651	0.999371	0.499651	ENSG00000065000.11	0.0454854	0.0984515
332	2	1.00403	0.435505	1.00403	0.435505	ENSG00000065060.12	0.0211426	0.0562033
333	2	1.73507	0.490408	1.73507	0.490408	ENSG00000065135.7	0.000403144	0.00364408
334	2	2.65935	0.523634	2.65935	0.523634	ENSG00000065150.14	3.80153e-07	6.79628e-05
335	2	0.390048	0.599429	0.390048	0.599429	ENSG00000065154.7	0.515241	0.61863
336	2	0.988412	0.435966	0.988412	0.435966	ENSG00000065183.11	0.0233794	0.0600746
337	2	1.04483	0.38499	1.04483	0.38499	ENSG00000065243.14	0.00664947	0.0240422
338	2	0.977912	0.566241	0.977912	0.566241	ENSG00000065268.6	0.0841634	0.155983
339	2	1.43809	0.471219	1.43809	0.471219	ENSG00000065328.12	0.00227445	0.0118382
340	2	0.8462	0.539036	0.8462	0.539036	ENSG00000065427.10	0.116452	0.199722
341	2	0.346514	0.303456	0.346514	0.303456	ENSG00000065526.6	0.253499	0.360822
342	2	1.22086	0.4826	1.22086	0.4826	ENSG00000065548.13	0.0114145	0.0359045
343	2	0.249119	0.449679	0.249119	0.449679	ENSG00000065600.8	0.579584	0.677471
344	2	1.75523	0.530181	1.75523	0.530181	ENSG00000065613.9	0.000930875	0.00638171
345	2	1.47771	0.490283	1.47771	0.490283	ENSG00000065675.10	0.00257823	0.0128912
346	2	0.307631	0.544761	0.307631	0.544761	ENSG00000065802.7	0.572272	0.670653
347	2	0.732701	0.350546	0.732701	0.350546	ENSG00000065883.10	0.0366022	0.0839454
348	2	0.52721	0.456913	0.52721	0.456913	ENSG00000065911.7	0.248561	0.355488
349	2	0.653732	0.431818	0.653732	0.431818	ENSG00000065989.11	0.13005	0.216111
350	2	1.63722	0.420807	1.63722	0.420807	ENSG00000066027.7	9.99657e-05	0.00149801
351	2	-1.51966	0.962382	-1.51966	0.962382	ENSG00000066032.14	0.114323	0.197229
352	2	0.907974	0.492514	0.907974	0.492514	ENSG00000066044.9	0.065249	0.129437
353	2	0.939344	0.325322	0.939344	0.325322	ENSG00000066084.8	0.00388411	0.016764
354	2	1.96542	0.591647	1.96542	0.591647	ENSG00000066117.10	0.000893895	0.00617821
355	2	0.580557	0.439925	0.580557	0.439925	ENSG00000066136.15	0.186944	0.286565
356	2	2.18401	0.473276	2.18401	0.473276	ENSG00000066279.12	3.93719e-06	0.000223507
357	2	1.13794	0.510193	1.13794	0.510193	ENSG00000066322.8	0.0257208	0.0643655
358	2	0.735413	0.467349	0.735413	0.467349	ENSG00000066422.4	0.115584	0.198635
359	2	0.996055	0.490648	0.996055	0.490648	ENSG00000066557.5	0.0423484	0.0932913
360	2	1.47256	0.590877	1.47256	0.590877	ENSG00000066583.7	0.0126971	0.0385709
361	2	1.08102	0.449907	1.08102	0.449907	ENSG00000066651.13	0.0162719	0.0463348
362	2	0.930264	0.616397	0.930264	0.616397	ENSG00000066739.7	0.131249	0.217371
363	2	1.55152	0.457278	1.55152	0.457278	ENSG00000066777.4	0.000691459	0.00529008
364	2	1.51969	0.452158	1.51969	0.452158	ENSG00000066855.11	0.000776659	0.00562829
365	2	0.831595	0.485993	0.831595	0.485993	ENSG00000066926.6	0.087058	0.159544
366	2	1.27296	0.452082	1.27296	0.452082	ENSG00000066933.11	0.004866	0.0196029
367	2	1.22576	0.472674	1.22576	0.472674	ENSG00000067057.12	0.00950755	0.0313626
368	2	0.525769	0.454612	0.525769	0.454612	ENSG00000067064.6	0.247467	0.354487
369	2	1.03871	0.52803	1.03871	0.52803	ENSG00000067066.12	0.0491661	0.104468
370	2	1.76947	0.501823	1.76947	0.501823	ENSG00000067167.3	0.000421763	0.00377211
371	2	0.883319	0.383763	0.883319	0.383763	ENSG00000067208.10	0.0213506	0.0564627
372	2	1.77176	0.610177	1.77176	0.610177	ENSG00000067225.13	0.00368811	0.0161653
373	2	1.57122	0.476992	1.57122	0.476992	ENSG00000067248.5	0.000987668	0.0066809
374	2	0.201353	0.46455	0.201353	0.46455	ENSG00000067334.9	0.664698	0.747381
375	2	1.626	0.551156	1.626	0.551156	ENSG00000067369.9	0.0031761	0.0147348
376	2	0.79147	0.461387	0.79147	0.461387	ENSG00000067533.5	0.086269	0.158629
377	2	0.566292	0.532641	0.566292	0.532641	ENSG00000067560.6	0.287701	0.39867
378	2	1.79878	0.503342	1.79878	0.503342	ENSG00000067704.8	0.000352003	0.00331144
379	2	0.39019	0.665878	0.39019	0.665878	ENSG00000067829.14	0.55789	0.658018
380	2	1.21224	0.41408	1.21224	0.41408	ENSG00000067955.9	0.0034164	0.0153759
381	2	1.06965	0.615857	1.06965	0.615857	ENSG00000068024.12	0.082413	0.153676
382	2	-0.0526942	0.593066	-0.0526942	0.593066	ENSG00000068078.13	0.929201	0.954798
383	2	0.677189	0.522395	0.677189	0.522395	ENSG00000068120.10	0.194867	0.295325
384	2	0.962433	0.561679	0.962433	0.561679	ENSG00000068308.9	0.0866218	0.159146
385	2	0.580835	0.559548	0.580835	0.559548	ENSG00000068394.9	0.29925	0.410477
386	2	0.293091	0.681151	0.293091	0.681151	ENSG00000068438.10	0.666986	0.74929
387	2	1.54259	0.457484	1.54259	0.457484	ENSG00000068654.11	0.000746543	0.00551406
388	2	0.730963	0.491536	0.730963	0.491536	ENSG00000068697.6	0.136988	0.224773
389	2	1.11238	0.497498	1.11238	0.497498	ENSG00000068745.10	0.0253558	0.0635771
390	2	1.30431	0.388754	1.30431	0.388754	ENSG00000068784.8	0.000793323	0.00572455
391	2	1.49282	0.647767	1.49282	0.647767	ENSG00000068793.13	0.0211911	0.0562664
392	2	1.74747	0.411309	1.74747	0.411309	ENSG00000068796.12	2.15142e-05	0.000554782
393	2	1.66065	0.432205	1.66065	0.432205	ENSG00000068878.10	0.000121905	0.00166921
394	2	0.307538	0.809134	0.307538	0.809134	ENSG00000068903.15	0.703884	0.780795
395	2	0.634062	0.458544	0.634062	0.458544	ENSG00000068912.9	0.166735	0.262314
396	2	0.321022	1.06765	0.321022	1.06765	ENSG00000068985.4	0.763659	0.830353
397	2	-0.250102	0.459023	-0.250102	0.459023	ENSG00000069011.11	0.585851	0.682911
398	2	1.73739	0.549363	1.73739	0.549363	ENSG00000069020.14	0.0015639	0.00920581
399	2	1.96726	0.49063	1.96726	0.49063	ENSG00000069248.9	6.0805e-05	0.00107253
400	2	1.82729	0.462198	1.82729	0.462198	ENSG00000069275.12	7.7021e-05	0.00125809
401	2	0.423434	0.536405	0.423434	0.536405	ENSG00000069329.11	0.429883	0.539745
402	2	-0.0920325	0.556431	-0.0920325	0.556431	ENSG00000069345.7	0.868631	0.913364
403	2	-0.0765777	0.603008	-0.0765777	0.603008	ENSG00000069424.10	0.898946	0.93598
404	2	-0.00866771	0.71869	-0.00866771	0.71869	ENSG00000069482.6	0.990377	0.994353
405	2	1.04072	0.416753	1.04072	0.416753	ENSG00000069702.6	0.0125175	0.0382144
406	2	1.36659	0.468499	1.36659	0.468499	ENSG00000069849.6	0.0035347	0.0157788
407	2	0.324626	0.439994	0.324626	0.439994	ENSG00000069869.11	0.460639	0.569954
408	2	1.48637	0.458015	1.48637	0.458015	ENSG00000069974.11	0.00117351	0.00756526
409	2	0.857247	0.741149	0.857247	0.741149	ENSG00000069998.8	0.247417	0.354487
410	2	0.466022	0.404931	0.466022	0.404931	ENSG00000070010.14	0.249787	0.356738
411	2	0.502281	0.473503	0.502281	0.473503	ENSG00000070047.7	0.288791	0.400071
412	2	2.04031	0.563269	2.04031	0.563269	ENSG00000070061.10	0.000292026	0.00292602
413	2	1.01489	0.536982	1.01489	0.536982	ENSG00000070081.11	0.0587606	0.119545
414	2	1.16585	0.585836	1.16585	0.585836	ENSG00000070182.13	0.0465842	0.10014
415	2	1.24445	0.484508	1.24445	0.484508	ENSG00000070366.9	0.0102144	0.0330925
416	2	0.975848	0.383726	0.975848	0.383726	ENSG00000070413.14	0.0109879	0.0349303
417	2	-0.0787398	0.595486	-0.0787398	0.595486	ENSG00000070423.13	0.894804	0.933581
418	2	1.04604	0.620602	1.04604	0.620602	ENSG00000070476.10	0.0918883	0.166
419	2	-0.275562	0.555724	-0.275562	0.555724	ENSG00000070495.10	0.619993	0.711938
420	2	1.21364	0.532017	1.21364	0.532017	ENSG00000070501.7	0.0225359	0.0585888
421	2	1.12393	0.661683	1.12393	0.661683	ENSG00000070669.12	0.0893957	0.162922
422	2	2.10408	0.458588	2.10408	0.458588	ENSG00000070756.9	4.47159e-06	0.000231793
423	2	0.651007	0.487079	0.651007	0.487079	ENSG00000070761.3	0.181368	0.279451
424	2	0.918371	0.450824	0.918371	0.450824	ENSG00000070770.4	0.0416406	0.0923326
425	2	1.34123	0.457314	1.34123	0.457314	ENSG00000070785.12	0.00335864	0.0152611
426	2	1.10489	0.580156	1.10489	0.580156	ENSG00000070814.13	0.0568484	0.116334
427	2	1.86665	0.540539	1.86665	0.540539	ENSG00000070831.11	0.000553733	0.0045665
428	2	0.967785	0.392535	0.967785	0.392535	ENSG00000070882.8	0.0136832	0.0407925
429	2	1.98314	0.427976	1.98314	0.427976	ENSG00000070950.5	3.59092e-06	0.000219781
430	2	2.54113	0.491452	2.54113	0.491452	ENSG00000071054.11	2.3326e-07	5.64266e-05
431	2	1.32653	0.463696	1.32653	0.463696	ENSG00000071082.6	0.00422616	0.0177279
432	2	0.91983	0.499935	0.91983	0.499935	ENSG00000071127.12	0.0657832	0.130386
433	2	1.75981	0.416321	1.75981	0.416321	ENSG00000071189.17	2.36781e-05	0.000588109
434	2	1.21651	0.555705	1.21651	0.555705	ENSG00000071243.11	0.0285877	0.0694195
435	2	0.649137	0.572912	0.649137	0.572912	ENSG00000071462.7	0.257194	0.364855
436	2	0.986189	0.540239	0.986189	0.540239	ENSG00000071537.9	0.0679307	0.133084
437	2	1.16575	0.556648	1.16575	0.556648	ENSG00000071539.9	0.0362399	0.0832274
438	2	0.29599	0.708632	0.29599	0.708632	ENSG00000071553.12	0.676172	0.756781
439	2	0.69819	0.582103	0.69819	0.582103	ENSG00000071564.10	0.230361	0.336998
440	2	1.39072	0.52661	1.39072	0.52661	ENSG00000071626.12	0.00826877	0.0283846
441	2	-0.00689688	0.570379	-0.00689688	0.570379	ENSG00000071655.13	0.990352	0.994353
442	2	2.22272	0.503135	2.22272	0.503135	ENSG00000071794.11	9.97341e-06	0.000367404
443	2	1.70243	0.762888	1.70243	0.762888	ENSG00000071859.10	0.0256441	0.0642367
444	2	0.262917	0.806864	0.262917	0.806864	ENSG00000071894.10	0.744537	0.815843
445	2	1.07693	0.422669	1.07693	0.422669	ENSG00000071967.7	0.0108369	0.0345367
446	2	0.756999	0.467568	0.756999	0.467568	ENSG00000071994.6	0.105444	0.18554
447	2	0.896526	0.661529	0.896526	0.661529	ENSG00000072062.9	0.175344	0.271817
448	2	0.221804	0.6476	0.221804	0.6476	ENSG00000072071.12	0.731974	0.805552
449	2	1.48939	0.559528	1.48939	0.559528	ENSG00000072110.9	0.00777088	0.0270941
450	2	1.31883	0.540076	1.31883	0.540076	ENSG00000072135.8	0.0146087	0.0427947
451	2	1.02325	0.390105	1.02325	0.390105	ENSG00000072274.8	0.00871524	0.0293785
452	2	1.01271	0.489674	1.01271	0.489674	ENSG00000072310.12	0.0386286	0.0874089
453	2	0.729349	0.412983	0.729349	0.412983	ENSG00000072364.8	0.077387	0.146829
454	2	0.704108	0.538831	0.704108	0.538831	ENSG00000072401.10	0.191303	0.290964
455	2	0.75712	0.549126	0.75712	0.549126	ENSG00000072422.12	0.167965	0.263353
456	2	1.88917	0.486927	1.88917	0.486927	ENSG00000072501.13	0.00010455	0.00152139
457	2	0.0214799	0.616251	0.0214799	0.616251	ENSG00000072506.8	0.972195	0.983227
458	2	0.464249	0.40787	0.464249	0.40787	ENSG00000072518.16	0.255025	0.36269
459	2	0.87169	0.4372	0.87169	0.4372	ENSG00000072571.15	0.0461735	0.0994748
460	2	1.94301	0.553683	1.94301	0.553683	ENSG00000072609.13	0.000449373	0.00394269
461	2	0.35882	0.666672	0.35882	0.666672	ENSG00000072682.14	0.590421	0.68619
462	2	0.580527	0.363344	0.580527	0.363344	ENSG00000072736.14	0.110103	0.191811
463	2	0.0492508	0.627984	0.0492508	0.627984	ENSG00000072778.15	0.937489	0.959976
464	2	0.849338	0.457933	0.849338	0.457933	ENSG00000072803.13	0.0636362	0.127022
465	2	0.503821	0.601183	0.503821	0.601183	ENSG00000072958.4	0.402003	0.512209
466	2	0.741328	0.497812	0.741328	0.497812	ENSG00000073060.11	0.136442	0.22395
467	2	1.01001	0.583373	1.01001	0.583373	ENSG00000073111.9	0.0833941	0.155105
468	2	0.808926	0.518461	0.808926	0.518461	ENSG00000073169.9	0.118702	0.202993
469	2	0.124014	0.689862	0.124014	0.689862	ENSG00000073350.9	0.857336	0.905461
470	2	0.734298	0.370947	0.734298	0.370947	ENSG00000073417.10	0.0477571	0.102061
471	2	0.107916	0.505841	0.107916	0.505841	ENSG00000073536.13	0.831061	0.883035
472	2	0.113221	0.714252	0.113221	0.714252	ENSG00000073584.14	0.87405	0.917391
473	2	1.07953	0.491862	1.07953	0.491862	ENSG00000073614.7	0.0281786	0.0687136
474	2	1.11489	0.353967	1.11489	0.353967	ENSG00000073792.11	0.00163444	0.00948905
475	2	1.12553	0.384045	1.12553	0.384045	ENSG00000073849.10	0.00338176	0.0153068
476	2	1.96829	0.399107	1.96829	0.399107	ENSG00000073921.13	8.15015e-07	0.000101628
477	2	1.20297	0.525023	1.20297	0.525023	ENSG00000073969.14	0.0219483	0.0575321
478	2	1.2995	0.376654	1.2995	0.376654	ENSG00000074054.13	0.000560354	0.00460614
479	2	0.884426	0.591343	0.884426	0.591343	ENSG00000074071.9	0.134752	0.221749
480	2	2.21902	0.498006	2.21902	0.498006	ENSG00000074201.4	8.35794e-06	0.00034519
481	2	1.07645	0.474259	1.07645	0.474259	ENSG00000074266.13	0.0232219	0.0598212
482	2	1.15134	0.612093	1.15134	0.612093	ENSG00000074319.8	0.0599741	0.121081
483	2	1.46727	0.750592	1.46727	0.750592	ENSG00000074370.13	0.0506047	0.106673
484	2	0.0430048	0.57505	0.0430048	0.57505	ENSG00000074582.8	0.940386	0.96178
485	2	0.929293	0.486653	0.929293	0.486653	ENSG00000074603.14	0.05619	0.115565
486	2	2.00583	0.502668	2.00583	0.502668	ENSG00000074695.5	6.59716e-05	0.00112688
487	2	1.29826	0.481202	1.29826	0.481202	ENSG00000074696.8	0.00697666	0.0248886
488	2	1.16445	0.53073	1.16445	0.53073	ENSG00000074755.10	0.0282317	0.0687522
489	2	0.0946048	0.430938	0.0946048	0.430938	ENSG00000074800.9	0.826235	0.880722
490	2	0.313866	0.575002	0.313866	0.575002	ENSG00000074842.3	0.585168	0.68227
491	2	0.554262	0.441524	0.554262	0.441524	ENSG00000075089.5	0.209356	0.312802
492	2	0.935874	0.678935	0.935874	0.678935	ENSG00000075142.9	0.168066	0.26343
493	2	0.8552	0.397575	0.8552	0.397575	ENSG00000075151.15	0.031473	0.0750624
494	2	1.57984	0.530531	1.57984	0.530531	ENSG00000075188.4	0.00290286	0.0137913
495	2	0.547916	0.522508	0.547916	0.522508	ENSG00000075218.14	0.294349	0.405889
496	2	2.34298	0.69234	2.34298	0.69234	ENSG00000075239.9	0.000714004	0.00537308
497	2	0.500212	0.619502	0.500212	0.619502	ENSG00000075240.12	0.419412	0.530399
498	2	1.29095	0.374308	1.29095	0.374308	ENSG00000075292.14	0.000562898	0.00461958
499	2	1.22202	0.524341	1.22202	0.524341	ENSG00000075336.7	0.0197749	0.0534912
500	2	2.31727	0.577639	2.31727	0.577639	ENSG00000075340.18	6.03022e-05	0.00106737
501	2	1.33772	0.394755	1.33772	0.394755	ENSG00000075413.13	0.000702152	0.00533225
502	2	0.0100777	0.492724	0.0100777	0.492724	ENSG00000075415.8	0.983682	0.990506
503	2	0.695846	0.307041	0.695846	0.307041	ENSG00000075420.8	0.0234333	0.0601756
504	2	1.01196	0.453311	1.01196	0.453311	ENSG00000075539.9	0.0255905	0.0641341
505	2	1.57618	0.437475	1.57618	0.437475	ENSG00000075568.12	0.00031468	0.00308377
506	2	0.84258	0.660586	0.84258	0.660586	ENSG00000075618.13	0.202131	0.304425
507	2	0.445742	0.657997	0.445742	0.657997	ENSG00000075624.9	0.498138	0.60294
508	2	1.01951	0.503542	1.01951	0.503542	ENSG00000075643.5	0.0429016	0.0941668
509	2	1.44225	0.457541	1.44225	0.457541	ENSG00000075651.11	0.00162059	0.00943022
510	2	0.888596	0.549233	0.888596	0.549233	ENSG00000075702.12	0.105687	0.185839
511	2	0.654217	0.326309	0.654217	0.326309	ENSG00000075711.16	0.0449736	0.0977185
512	2	1.41876	0.439378	1.41876	0.439378	ENSG00000075785.8	0.00124214	0.00789747
513	2	1.68377	0.479921	1.68377	0.479921	ENSG00000075790.6	0.000450744	0.00394765
514	2	0.594289	0.474777	0.594289	0.474777	ENSG00000075856.7	0.210671	0.314243
515	2	2.46122	0.638261	2.46122	0.638261	ENSG00000075945.8	0.000115195	0.00163006
516	2	1.17113	0.478683	1.17113	0.478683	ENSG00000075975.11	0.0144225	0.042424
517	2	1.50117	0.498695	1.50117	0.498695	ENSG00000076003.4	0.00261072	0.0129769
518	2	0.886926	0.548825	0.886926	0.548825	ENSG00000076043.5	0.106085	0.18641
519	2	1.2745	0.567633	1.2745	0.567633	ENSG00000076108.7	0.0247498	0.0623346
520	2	1.98806	0.507258	1.98806	0.507258	ENSG00000076242.10	8.88314e-05	0.00138616
521	2	0.39605	0.477407	0.39605	0.477407	ENSG00000076321.6	0.406773	0.516731
522	2	1.72524	0.595961	1.72524	0.595961	ENSG00000076513.12	0.00379304	0.0164514
523	2	1.93514	0.544225	1.93514	0.544225	ENSG00000076685.14	0.000376873	0.00346205
524	2	0.0233957	0.550187	0.0233957	0.550187	ENSG00000076706.10	0.966082	0.979384
525	2	0.90204	0.637245	0.90204	0.637245	ENSG00000076928.13	0.156913	0.249323
526	2	0.98211	0.699511	0.98211	0.699511	ENSG00000076944.10	0.16032	0.253636
527	2	0.413278	0.651199	0.413278	0.651199	ENSG00000076984.13	0.525662	0.628617
528	2	2.01319	0.515759	2.01319	0.515759	ENSG00000077097.9	9.48678e-05	0.0014429
529	2	2.09359	0.527418	2.09359	0.527418	ENSG00000077147.10	7.20201e-05	0.00121146
530	2	0.736887	0.477586	0.736887	0.477586	ENSG00000077152.5	0.122845	0.20774
531	2	2.25094	0.6006	2.25094	0.6006	ENSG00000077157.16	0.000178385	0.00213223
532	2	1.45718	0.560174	1.45718	0.560174	ENSG00000077232.12	0.009287	0.0308353
533	2	1.27201	0.487893	1.27201	0.487893	ENSG00000077235.13	0.00912993	0.0304132
534	2	1.09654	0.390453	1.09654	0.390453	ENSG00000077254.10	0.00497931	0.0198547
535	2	0.325489	0.516672	0.325489	0.516672	ENSG00000077312.4	0.528713	0.631373
536	2	-0.116627	0.706884	-0.116627	0.706884	ENSG00000077348.4	0.868954	0.913364
537	2	0.196096	0.632539	0.196096	0.632539	ENSG00000077463.10	0.75655	0.824914
538	2	0.732353	0.549665	0.732353	0.549665	ENSG00000077514.4	0.182741	0.28131
539	2	2.27103	0.523265	2.27103	0.523265	ENSG00000077549.13	1.42405e-05	0.000429232
540	2	0.146605	0.350877	0.146605	0.350877	ENSG00000077684.11	0.676074	0.756781
541	2	0.684906	0.508441	0.684906	0.508441	ENSG00000077721.11	0.177957	0.275114
542	2	1.52547	0.463747	1.52547	0.463747	ENSG00000078043.11	0.00100383	0.00671864
543	2	1.21912	0.493736	1.21912	0.493736	ENSG00000078124.7	0.0135427	0.0404689
544	2	1.39269	0.372242	1.39269	0.372242	ENSG00000078140.9	0.000183034	0.00215436
545	2	2.14492	0.619124	2.14492	0.619124	ENSG00000078142.7	0.000531347	0.00442498
546	2	1.20783	0.51542	1.20783	0.51542	ENSG00000078177.9	0.019109	0.0522516
547	2	1.64157	0.407659	1.64157	0.407659	ENSG00000078304.15	5.65395e-05	0.0010369
548	2	1.89946	0.434612	1.89946	0.434612	ENSG00000078369.13	1.23981e-05	0.000391195
549	2	1.19084	0.342952	1.19084	0.342952	ENSG00000078403.12	0.000515994	0.00433982
550	2	-0.350173	0.67717	-0.350173	0.67717	ENSG00000078596.6	0.605078	0.699385
551	2	2.67677	0.486389	2.67677	0.486389	ENSG00000078618.15	3.7264e-08	2.99824e-05
552	2	1.26639	0.52691	1.26639	0.52691	ENSG00000078668.9	0.0162425	0.0462769
553	2	1.88326	0.427697	1.88326	0.427697	ENSG00000078674.13	1.06639e-05	0.00037169
554	2	1.03263	0.436415	1.03263	0.436415	ENSG00000078699.17	0.017973	0.0498378
555	2	1.24612	0.39809	1.24612	0.39809	ENSG00000078747.8	0.00174658	0.00989145
556	2	-0.624753	0.564396	-0.624753	0.564396	ENSG00000078808.12	0.26832	0.376433
557	2	1.0037	0.383589	1.0037	0.383589	ENSG00000079134.7	0.00888098	0.029858
558	2	0.914654	0.408203	0.914654	0.408203	ENSG00000079156.12	0.0250466	0.0629884
559	2	1.90883	0.487871	1.90883	0.487871	ENSG00000079246.11	9.13205e-05	0.00140578
560	2	0.247756	0.435543	0.247756	0.435543	ENSG00000079332.10	0.569463	0.668872
561	2	0.305939	0.376201	0.305939	0.376201	ENSG00000079335.13	0.416084	0.526584
562	2	0.943448	0.423076	0.943448	0.423076	ENSG00000079387.9	0.0257491	0.0643728
563	2	1.69766	0.457049	1.69766	0.457049	ENSG00000079459.8	0.000203687	0.00233047
564	2	-0.176138	0.627146	-0.176138	0.627146	ENSG00000079462.3	0.77882	0.842685
565	2	0.557158	0.561847	0.557158	0.561847	ENSG00000079616.8	0.321366	0.433265
566	2	2.38896	0.542248	2.38896	0.542248	ENSG00000079785.10	1.05459e-05	0.00037169
567	2	1.35871	0.4852	1.35871	0.4852	ENSG00000079805.12	0.00510555	0.0201776
568	2	1.98071	0.470006	1.98071	0.470006	ENSG00000079819.12	2.50634e-05	0.000598065
569	2	1.7074	0.507961	1.7074	0.507961	ENSG00000079950.9	0.000775805	0.00562829
570	2	0.0915558	0.426672	0.0915558	0.426672	ENSG00000079999.9	0.830094	0.882696
571	2	0.557156	0.625379	0.557156	0.625379	ENSG00000080189.10	0.372978	0.484043
572	2	0.935642	0.336494	0.935642	0.336494	ENSG00000080345.13	0.00542652	0.0209633
573	2	0.646131	0.445485	0.646131	0.445485	ENSG00000080371.4	0.146948	0.237208
574	2	0.995858	0.492205	0.995858	0.492205	ENSG00000080603.12	0.0430463	0.0944193
575	2	1.79681	0.448773	1.79681	0.448773	ENSG00000080608.9	6.23224e-05	0.00108808
576	2	1.1431	0.386315	1.1431	0.386315	ENSG00000080802.14	0.00308658	0.0144434
577	2	1.36086	0.500043	1.36086	0.500043	ENSG00000080815.14	0.00649912	0.0236501
578	2	0.0307383	0.563234	0.0307383	0.563234	ENSG00000080824.14	0.956477	0.97217
579	2	0.83734	0.415188	0.83734	0.415188	ENSG00000080839.7	0.043719	0.0955236
580	2	0.328229	0.523202	0.328229	0.523202	ENSG00000080845.13	0.530431	0.632533
581	2	1.22868	0.476879	1.22868	0.476879	ENSG00000081026.14	0.00998041	0.0325003
582	2	0.958072	0.572083	0.958072	0.572083	ENSG00000081087.10	0.0939913	0.169078
583	2	0.928315	0.47239	0.928315	0.47239	ENSG00000081154.7	0.0493974	0.10482
584	2	0.524603	0.3715	0.524603	0.3715	ENSG00000081189.9	0.157914	0.25061
585	2	0.996837	0.677225	0.996837	0.677225	ENSG00000081237.14	0.141036	0.229857
586	2	1.8031	0.68859	1.8031	0.68859	ENSG00000081307.8	0.00883072	0.0297087
587	2	0.523297	0.557379	0.523297	0.557379	ENSG00000081721.7	0.347806	0.459161
588	2	0.508716	0.527761	0.508716	0.527761	ENSG00000081791.4	0.335089	0.445733
589	2	1.90841	0.533018	1.90841	0.533018	ENSG00000081870.7	0.000343082	0.00327604
590	2	1.30372	0.444919	1.30372	0.444919	ENSG00000082068.4	0.00338688	0.0153073
591	2	1.01954	0.71349	1.01954	0.71349	ENSG00000082212.7	0.15302	0.2446
592	2	0.770204	0.456518	0.770204	0.456518	ENSG00000082258.8	0.0915791	0.165618
593	2	1.55474	0.392393	1.55474	0.392393	ENSG00000082269.12	7.42608e-05	0.00123141
594	2	2.03408	0.513143	2.03408	0.513143	ENSG00000082515.12	7.37188e-05	0.00123141
595	2	1.10501	0.497342	1.10501	0.497342	ENSG00000082516.8	0.0262943	0.0653497
596	2	1.96629	0.435393	1.96629	0.435393	ENSG00000082701.10	6.29829e-06	0.000283145
597	2	1.40779	0.427691	1.40779	0.427691	ENSG00000082805.15	0.00099622	0.00669418
598	2	1.62402	0.398623	1.62402	0.398623	ENSG00000082898.12	4.61988e-05	0.000913189
599	2	1.02137	0.371195	1.02137	0.371195	ENSG00000083168.5	0.00593084	0.0223361
600	2	1.84696	0.433083	1.84696	0.433083	ENSG00000083312.13	2.00191e-05	0.000532444
601	2	0.393579	0.568873	0.393579	0.568873	ENSG00000083444.12	0.489026	0.594319
602	2	0.945722	0.636659	0.945722	0.636659	ENSG00000083457.7	0.137426	0.225419
603	2	1.15432	0.379219	1.15432	0.379219	ENSG00000083535.11	0.00233496	0.0120178
604	2	1.51621	0.395322	1.51621	0.395322	ENSG00000083642.14	0.000125367	0.001712
605	2	2.38346	0.524417	2.38346	0.524417	ENSG00000083720.8	5.49434e-06	0.000253739
606	2	0.217159	0.524567	0.217159	0.524567	ENSG00000083807.5	0.678891	0.759087
607	2	-0.698823	0.536405	-0.698823	0.536405	ENSG00000083845.4	0.192646	0.292744
608	2	1.55423	0.516139	1.55423	0.516139	ENSG00000083857.9	0.00260162	0.0129571
609	2	1.68439	0.460362	1.68439	0.460362	ENSG00000084070.7	0.000253367	0.00264293
610	2	1.18029	0.600332	1.18029	0.600332	ENSG00000084072.12	0.0492914	0.104682
611	2	1.16347	0.485456	1.16347	0.485456	ENSG00000084073.4	0.0165454	0.0469557
612	2	0.633777	0.469988	0.633777	0.469988	ENSG00000084090.9	0.177499	0.274656
613	2	0.403894	0.459598	0.403894	0.459598	ENSG00000084092.6	0.379511	0.490324
614	2	1.10998	0.59106	1.10998	0.59106	ENSG00000084093.11	0.0603888	0.121688
615	2	0.244756	0.502417	0.244756	0.502417	ENSG00000084207.11	0.626148	0.717049
616	2	1.74343	0.50364	1.74343	0.50364	ENSG00000084234.12	0.000536834	0.00445607
617	2	0.11283	0.525306	0.11283	0.525306	ENSG00000084623.7	0.829932	0.882696
618	2	0.530527	0.502742	0.530527	0.502742	ENSG00000084652.11	0.291303	0.402891
619	2	0.850586	0.33075	0.850586	0.33075	ENSG00000084676.11	0.0101203	0.0328927
620	2	1.69475	0.393193	1.69475	0.393193	ENSG00000084733.6	1.63096e-05	0.000468095
621	2	2.05129	0.505439	2.05129	0.505439	ENSG00000084754.6	4.94057e-05	0.000953664
622	2	0.611383	0.493927	0.611383	0.493927	ENSG00000084774.9	0.21579	0.31969
623	2	0.702518	0.553708	0.702518	0.553708	ENSG00000085063.10	0.20453	0.3074
624	2	0.639388	0.474074	0.639388	0.474074	ENSG00000085185.11	0.177431	0.274634
625	2	0.991066	0.462633	0.991066	0.462633	ENSG00000085224.16	0.0321749	0.0763422
626	2	-0.415451	0.483477	-0.415451	0.483477	ENSG00000085231.9	0.390176	0.500402
627	2	-0.00259237	0.38361	-0.00259237	0.38361	ENSG00000085276.13	0.994608	0.996573
628	2	2.03509	0.509544	2.03509	0.509544	ENSG00000085377.9	6.49849e-05	0.0011267
629	2	1.26096	0.519934	1.26096	0.519934	ENSG00000085415.11	0.0152986	0.0441906
630	2	0.730841	0.359277	0.730841	0.359277	ENSG00000085511.15	0.0419315	0.0926712
631	2	1.57002	0.534851	1.57002	0.534851	ENSG00000085719.7	0.00333081	0.0151674
632	2	2.11213	0.52937	2.11213	0.52937	ENSG00000085733.11	6.61044e-05	0.00112688
633	2	1.25714	0.545842	1.25714	0.545842	ENSG00000085760.10	0.0212724	0.0564302
634	2	1.58271	0.519671	1.58271	0.519671	ENSG00000085788.9	0.0023222	0.0120003
635	2	2.24167	0.449227	2.24167	0.449227	ENSG00000085832.12	6.03618e-07	8.51772e-05
636	2	0.824123	0.428856	0.824123	0.428856	ENSG00000085840.8	0.0546465	0.113215
637	2	-0.258781	0.717304	-0.258781	0.717304	ENSG00000085998.9	0.718272	0.79305
638	2	1.03284	0.360386	1.03284	0.360386	ENSG00000086015.16	0.00415785	0.017594
639	2	0.938742	0.49886	0.938742	0.49886	ENSG00000086061.11	0.0598665	0.120957
640	2	1.59585	0.533532	1.59585	0.533532	ENSG00000086062.8	0.00277964	0.0135125
641	2	0.410478	0.390114	0.410478	0.390114	ENSG00000086102.14	0.292708	0.404393
642	2	1.63444	0.595201	1.63444	0.595201	ENSG00000086189.5	0.0060321	0.0225842
643	2	1.65206	0.420789	1.65206	0.420789	ENSG00000086200.12	8.63294e-05	0.00135775
644	2	1.73031	0.563173	1.73031	0.563173	ENSG00000086232.8	0.00212321	0.0112942
645	2	1.24049	0.582213	1.24049	0.582213	ENSG00000086504.11	0.0331187	0.0778542
646	2	0.592222	0.492894	0.592222	0.492894	ENSG00000086598.6	0.22955	0.336153
647	2	0.803838	0.398014	0.803838	0.398014	ENSG00000086666.14	0.0434226	0.0951216
648	2	1.08634	0.453945	1.08634	0.453945	ENSG00000086712.8	0.0167067	0.0471975
649	2	2.1114	0.436811	2.1114	0.436811	ENSG00000086758.11	1.34038e-06	0.000127642
650	2	1.50962	0.593354	1.50962	0.593354	ENSG00000086827.4	0.0109525	0.0348395
651	2	1.71248	0.536339	1.71248	0.536339	ENSG00000087053.14	0.00140846	0.00856829
652	2	-0.318841	0.49918	-0.318841	0.49918	ENSG00000087077.7	0.522999	0.626002
653	2	0.794273	0.525021	0.794273	0.525021	ENSG00000087087.14	0.13032	0.216136
654	2	0.903824	0.762947	0.903824	0.762947	ENSG00000087088.15	0.236157	0.343058
655	2	0.405729	0.349077	0.405729	0.349077	ENSG00000087095.8	0.245118	0.35195
656	2	0.606007	0.588501	0.606007	0.588501	ENSG00000087191.8	0.303128	0.414283
657	2	1.25324	0.416786	1.25324	0.416786	ENSG00000087206.12	0.00263922	0.0130675
658	2	1.41401	0.50773	1.41401	0.50773	ENSG00000087263.12	0.00535353	0.0207816
659	2	1.14249	0.621393	1.14249	0.621393	ENSG00000087269.11	0.0659744	0.130663
660	2	1.27348	0.452951	1.27348	0.452951	ENSG00000087274.12	0.00493079	0.0197387
661	2	1.1842	0.568987	1.1842	0.568987	ENSG00000087302.4	0.0374109	0.0853365
662	2	1.58177	0.498275	1.58177	0.498275	ENSG00000087338.4	0.00150095	0.00896468
663	2	-0.110143	0.561231	-0.110143	0.561231	ENSG00000087365.10	0.844413	0.894415
664	2	0.916723	0.503172	0.916723	0.503172	ENSG00000087448.5	0.0684717	0.133848
665	2	1.64574	0.493883	1.64574	0.493883	ENSG00000087460.19	0.000861452	0.00603611
666	2	1.66336	0.482472	1.66336	0.482472	ENSG00000087470.13	0.000565625	0.00463447
667	2	1.19024	0.450701	1.19024	0.450701	ENSG00000087502.13	0.00826953	0.0283846
668	2	1.16444	0.451496	1.16444	0.451496	ENSG00000087589.12	0.00990696	0.0323441
669	2	-0.409604	0.686269	-0.409604	0.686269	ENSG00000087884.10	0.550603	0.651693
670	2	0.938934	0.497091	0.938934	0.497091	ENSG00000087903.8	0.0589112	0.119708
671	2	1.85759	0.68905	1.85759	0.68905	ENSG00000088035.11	0.00702055	0.0250101
672	2	1.17106	0.4907	1.17106	0.4907	ENSG00000088205.8	0.0170095	0.047845
673	2	0.994172	0.56132	0.994172	0.56132	ENSG00000088247.11	0.0765386	0.145569
674	2	1.6616	0.420595	1.6616	0.420595	ENSG00000088325.11	7.79583e-05	0.00126932
675	2	-0.563221	0.476623	-0.563221	0.476623	ENSG00000088356.4	0.237329	0.343974
676	2	1.29738	0.474981	1.29738	0.474981	ENSG00000088387.13	0.00630598	0.0231965
677	2	0.69789	0.443061	0.69789	0.443061	ENSG00000088448.10	0.115221	0.19828
678	2	0.553167	0.613827	0.553167	0.613827	ENSG00000088727.8	0.367494	0.477949
679	2	2.19968	0.496552	2.19968	0.496552	ENSG00000088766.7	9.42732e-06	0.000357394
680	2	1.45741	0.48894	1.45741	0.48894	ENSG00000088812.13	0.00287529	0.013715
681	2	0.579679	0.717212	0.579679	0.717212	ENSG00000088832.10	0.418953	0.52995
682	2	0.923581	0.615103	0.923581	0.615103	ENSG00000088833.13	0.133225	0.219734
683	2	1.65293	0.45197	1.65293	0.45197	ENSG00000088930.6	0.000255013	0.0026438
684	2	1.23597	0.580669	1.23597	0.580669	ENSG00000088970.11	0.0332932	0.0781921
685	2	0.508176	0.442153	0.508176	0.442153	ENSG00000088986.6	0.250424	0.357447
686	2	0.76225	0.530186	0.76225	0.530186	ENSG00000089006.12	0.150518	0.241666
687	2	1.05567	0.46	1.05567	0.46	ENSG00000089048.10	0.0217372	0.0570378
688	2	2.3101	0.471937	2.3101	0.471937	ENSG00000089053.8	9.83373e-07	0.000108599
689	2	1.36821	0.713909	1.36821	0.713909	ENSG00000089057.10	0.0553017	0.1142
690	2	0.887288	0.53003	0.887288	0.53003	ENSG00000089094.12	0.0941241	0.169189
691	2	1.15433	0.480736	1.15433	0.480736	ENSG00000089154.6	0.0163423	0.0465091
692	2	0.829543	0.616961	0.829543	0.616961	ENSG00000089159.11	0.178766	0.276196
693	2	1.5356	0.550177	1.5356	0.550177	ENSG00000089177.13	0.00525274	0.0205736
694	2	0.374247	0.623432	0.374247	0.623432	ENSG00000089220.4	0.548306	0.649679
695	2	0.327386	0.552311	0.327386	0.552311	ENSG00000089248.6	0.553344	0.654327
696	2	1.41314	0.49752	1.41314	0.49752	ENSG00000089280.14	0.00450625	0.0185283
697	2	0.962002	0.429022	0.962002	0.429022	ENSG00000089289.11	0.0249412	0.0627855
698	2	0.51476	0.520344	0.51476	0.520344	ENSG00000089327.10	0.322532	0.434375
699	2	1.91476	0.519212	1.91476	0.519212	ENSG00000089472.12	0.00022618	0.00245902
700	2	1.22493	0.598786	1.22493	0.598786	ENSG00000089597.12	0.0407864	0.0909148
701	2	0.564526	0.553244	0.564526	0.553244	ENSG00000089685.10	0.307543	0.41874
702	2	0.173998	0.571994	0.173998	0.571994	ENSG00000089693.6	0.760979	0.828676
703	2	0.816145	0.517076	0.816145	0.517076	ENSG00000089737.11	0.114477	0.197402
704	2	0.651521	0.373958	0.651521	0.373958	ENSG00000089902.8	0.0814682	0.15249
705	2	0.302756	0.61085	0.302756	0.61085	ENSG00000090006.13	0.620155	0.711938
706	2	0.767194	0.506551	0.767194	0.506551	ENSG00000090013.5	0.129888	0.216055
707	2	1.54768	0.485805	1.54768	0.485805	ENSG00000090054.9	0.0014435	0.00876102
708	2	1.80729	0.448761	1.80729	0.448761	ENSG00000090060.13	5.64254e-05	0.0010369
709	2	0.360438	0.579916	0.360438	0.579916	ENSG00000090263.11	0.534247	0.636486
710	2	-0.255666	0.504286	-0.255666	0.504286	ENSG00000090266.8	0.612165	0.705169
711	2	1.97311	0.524299	1.97311	0.524299	ENSG00000090273.9	0.00016766	0.00204248
712	2	1.0283	0.487728	1.0283	0.487728	ENSG00000090316.11	0.0350014	0.0813763
713	2	0.679485	0.507161	0.679485	0.507161	ENSG00000090372.10	0.180317	0.278253
714	2	0.689886	0.545144	0.689886	0.545144	ENSG00000090470.10	0.205688	0.308775
715	2	1.04827	0.549251	1.04827	0.549251	ENSG00000090487.6	0.0563218	0.115742
716	2	1.19615	0.568279	1.19615	0.568279	ENSG00000090520.6	0.0353025	0.081798
717	2	1.535	0.673559	1.535	0.673559	ENSG00000090581.5	0.0226707	0.0587888
718	2	0.556421	0.485927	0.556421	0.485927	ENSG00000090615.8	0.25218	0.359448
719	2	1.33035	0.506541	1.33035	0.506541	ENSG00000090621.9	0.00863062	0.0291513
720	2	2.23928	0.476762	2.23928	0.476762	ENSG00000090686.11	2.64207e-06	0.000183269
721	2	0.751678	0.42709	0.751678	0.42709	ENSG00000090861.11	0.0784078	0.148292
722	2	1.63941	0.516963	1.63941	0.516963	ENSG00000090889.10	0.00151797	0.008998
723	2	1.01092	0.323187	1.01092	0.323187	ENSG00000090905.13	0.00176018	0.00992659
724	2	-1.18167	0.602169	-1.18167	0.602169	ENSG00000090971.4	0.0497203	0.105164
725	2	1.01322	0.443532	1.01322	0.443532	ENSG00000090989.13	0.0223461	0.0581847
726	2	1.27233	0.379639	1.27233	0.379639	ENSG00000091009.6	0.00080396	0.00576039
727	2	2.213	0.474315	2.213	0.474315	ENSG00000091039.12	3.07621e-06	0.00020295
728	2	1.20069	0.387087	1.20069	0.387087	ENSG00000091127.9	0.00192305	0.0105384
729	2	0.680352	0.49331	0.680352	0.49331	ENSG00000091136.9	0.167847	0.263321
730	2	1.76926	0.550662	1.76926	0.550662	ENSG00000091140.8	0.00131373	0.0082494
731	2	1.53744	0.485731	1.53744	0.485731	ENSG00000091164.8	0.00154976	0.00916503
732	2	0.497962	0.514584	0.497962	0.514584	ENSG00000091317.7	0.333196	0.444144
733	2	1.05148	0.36745	1.05148	0.36745	ENSG00000091436.12	0.00421575	0.0177001
734	2	1.73649	0.580863	1.73649	0.580863	ENSG00000091483.6	0.00279436	0.0135241
735	2	2.07781	0.604023	2.07781	0.604023	ENSG00000091490.6	0.000581815	0.00472144
736	2	0.935643	0.526857	0.935643	0.526857	ENSG00000091527.11	0.0757502	0.144394
737	2	0.811061	0.395291	0.811061	0.395291	ENSG00000091592.11	0.0401883	0.0900162
738	2	0.774831	0.694244	0.774831	0.694244	ENSG00000091640.3	0.264388	0.372254
739	2	-0.116177	0.422928	-0.116177	0.422928	ENSG00000091651.4	0.783549	0.846719
740	2	0.0948667	0.391488	0.0948667	0.391488	ENSG00000091732.11	0.80853	0.867074
741	2	-0.0186874	0.58327	-0.0186874	0.58327	ENSG00000091947.5	0.974441	0.984519
742	2	-0.309496	0.741295	-0.309496	0.741295	ENSG00000092010.10	0.676308	0.756781
743	2	1.37247	0.433715	1.37247	0.433715	ENSG00000092108.16	0.00155374	0.00916725
744	2	1.40426	0.43473	1.40426	0.43473	ENSG00000092148.8	0.00123709	0.00787519
745	2	1.49092	0.385027	1.49092	0.385027	ENSG00000092199.13	0.000107831	0.00155179
746	2	1.33652	0.533568	1.33652	0.533568	ENSG00000092201.5	0.0122497	0.0376459
747	2	1.41068	0.387976	1.41068	0.387976	ENSG00000092439.9	0.000276902	0.00280211
748	2	0.486202	0.493713	0.486202	0.493713	ENSG00000092470.7	0.324729	0.436177
749	2	1.12541	0.454718	1.12541	0.454718	ENSG00000092531.5	0.0133254	0.0398897
750	2	1.03948	0.449795	1.03948	0.449795	ENSG00000092820.13	0.0208322	0.055611
751	2	-0.115726	0.526171	-0.115726	0.526171	ENSG00000092841.14	0.825918	0.880702
752	2	1.47368	0.480254	1.47368	0.480254	ENSG00000092847.6	0.00215107	0.0113946
753	2	1.38519	0.596944	1.38519	0.596944	ENSG00000092929.7	0.020316	0.0545481
754	2	0.750444	0.550742	0.750444	0.550742	ENSG00000092931.7	0.173007	0.268934
755	2	1.93756	0.461451	1.93756	0.461451	ENSG00000093009.5	2.68277e-05	0.000622079
756	2	1.51572	0.471608	1.51572	0.471608	ENSG00000093010.7	0.00130924	0.00823136
757	2	1.72826	0.474578	1.72826	0.474578	ENSG00000093144.14	0.000270867	0.00275201
758	2	1.38746	0.408848	1.38746	0.408848	ENSG00000093167.13	0.000689836	0.00529008
759	2	0.940053	0.469199	0.940053	0.469199	ENSG00000093183.9	0.0451207	0.0979125
760	2	0.913746	0.498434	0.913746	0.498434	ENSG00000093217.5	0.0667677	0.13172
761	2	1.22894	0.512363	1.22894	0.512363	ENSG00000094804.5	0.0164593	0.0467373
762	2	1.43913	0.457957	1.43913	0.457957	ENSG00000094880.6	0.00167516	0.00959393
763	2	1.83837	0.500354	1.83837	0.500354	ENSG00000094916.9	0.000238655	0.00252768
764	2	0.998035	0.417237	0.998035	0.417237	ENSG00000094975.9	0.0167564	0.047264
765	2	1.37946	0.442958	1.37946	0.442958	ENSG00000095002.8	0.00184443	0.0102626
766	2	0.950521	0.674446	0.950521	0.674446	ENSG00000095059.11	0.158736	0.251442
767	2	0.459465	0.745617	0.459465	0.745617	ENSG00000095066.7	0.537748	0.640357
768	2	0.00241192	0.503516	0.00241192	0.503516	ENSG00000095139.9	0.996178	0.997356
769	2	1.61776	0.456631	1.61776	0.456631	ENSG00000095209.7	0.000395875	0.00359757
770	2	0.340694	0.400138	0.340694	0.400138	ENSG00000095261.9	0.394524	0.504959
771	2	1.74837	0.591504	1.74837	0.591504	ENSG00000095319.10	0.00311857	0.0145476
772	2	0.731468	0.509535	0.731468	0.509535	ENSG00000095380.10	0.151127	0.242414
773	2	0.642717	0.372866	0.642717	0.372866	ENSG00000095564.9	0.084758	0.156628
774	2	1.13689	0.57083	1.13689	0.57083	ENSG00000095637.16	0.0464101	0.0998997
775	2	0.970229	0.313241	0.970229	0.313241	ENSG00000095787.17	0.0019523	0.0106299
776	2	1.67396	0.499434	1.67396	0.499434	ENSG00000095794.15	0.000803155	0.00576039
777	2	0.342021	0.579788	0.342021	0.579788	ENSG00000095906.12	0.555253	0.655821
778	2	0.89046	0.414473	0.89046	0.414473	ENSG00000095951.12	0.0316808	0.0753811
779	2	1.86287	0.419895	1.86287	0.419895	ENSG00000096060.10	9.14332e-06	0.000357293
780	2	1.77658	0.43672	1.77658	0.43672	ENSG00000096063.10	4.74184e-05	0.000922932
781	2	0.140841	0.505583	0.140841	0.505583	ENSG00000096080.7	0.780574	0.844403
782	2	-0.629581	0.580162	-0.629581	0.580162	ENSG00000096384.15	0.277841	0.387331
783	2	1.84918	0.56036	1.84918	0.56036	ENSG00000096401.7	0.000966928	0.00658006
784	2	0.151912	0.504577	0.151912	0.504577	ENSG00000096433.6	0.763363	0.830353
785	2	2.17549	0.513315	2.17549	0.513315	ENSG00000096746.13	2.25394e-05	0.000575378
786	2	1.10165	0.413575	1.10165	0.413575	ENSG00000096968.8	0.00772833	0.0270259
787	2	1.37289	0.335251	1.37289	0.335251	ENSG00000097007.13	4.2199e-05	0.000857484
788	2	0.768126	0.578772	0.768126	0.578772	ENSG00000097021.15	0.184454	0.283432
789	2	1.03842	0.443208	1.03842	0.443208	ENSG00000097046.8	0.019131	0.0522516
790	2	1.43002	0.544062	1.43002	0.544062	ENSG00000099194.5	0.00857839	0.0290328
791	2	1.10083	0.475869	1.10083	0.475869	ENSG00000099219.9	0.0207058	0.0553609
792	2	0.311953	0.544243	0.311953	0.544243	ENSG00000099308.6	0.566518	0.666029
793	2	1.62527	0.501061	1.62527	0.501061	ENSG00000099331.9	0.00118009	0.00758842
794	2	-0.259586	0.562382	-0.259586	0.562382	ENSG00000099341.7	0.64438	0.730681
795	2	0.626814	0.477425	0.626814	0.477425	ENSG00000099381.12	0.189215	0.288826
796	2	0.855743	0.671679	0.855743	0.671679	ENSG00000099399.5	0.202651	0.305117
797	2	0.847554	0.518324	0.847554	0.518324	ENSG00000099622.9	0.102011	0.180626
798	2	0.381234	0.657071	0.381234	0.657071	ENSG00000099624.3	0.561778	0.66147
799	2	2.50618	0.52764	2.50618	0.52764	ENSG00000099783.7	2.03614e-06	0.000156721
800	2	0.995345	0.627199	0.995345	0.627199	ENSG00000099795.2	0.11252	0.194886
801	2	0.011331	0.526165	0.011331	0.526165	ENSG00000099800.3	0.982819	0.989852
802	2	-0.0488826	0.551912	-0.0488826	0.551912	ENSG00000099804.4	0.929424	0.954798
803	2	0.344255	0.625704	0.344255	0.625704	ENSG00000099817.7	0.58219	0.679743
804	2	0.037649	0.523892	0.037649	0.523892	ENSG00000099849.10	0.94271	0.962553
805	2	0.935194	0.451772	0.935194	0.451772	ENSG00000099875.10	0.0384468	0.0871142
806	2	0.822189	0.614053	0.822189	0.614053	ENSG00000099889.9	0.180585	0.278583
807	2	0.734245	0.586932	0.734245	0.586932	ENSG00000099899.10	0.210939	0.314335
808	2	0.979441	0.592362	0.979441	0.592362	ENSG00000099901.12	0.0982393	0.175107
809	2	1.10187	0.370796	1.10187	0.370796	ENSG00000099917.13	0.00296208	0.0139975
810	2	1.13165	0.452323	1.13165	0.452323	ENSG00000099940.7	0.0123543	0.0378754
811	2	-0.00431338	0.320058	-0.00431338	0.320058	ENSG00000099942.8	0.989247	0.994244
812	2	0.362246	0.564229	0.362246	0.564229	ENSG00000099949.14	0.520861	0.623903
813	2	1.67269	0.645433	1.67269	0.645433	ENSG00000099956.13	0.00955356	0.0314124
814	2	1.22114	0.492639	1.22114	0.492639	ENSG00000099968.13	0.0131835	0.0395435
815	2	-0.0535941	0.633514	-0.0535941	0.633514	ENSG00000099977.9	0.932581	0.957073
816	2	0.917229	0.492434	0.917229	0.492434	ENSG00000099991.12	0.0625122	0.125365
817	2	1.09076	0.577669	1.09076	0.577669	ENSG00000099995.14	0.0589975	0.119744
818	2	2.2602	0.489966	2.2602	0.489966	ENSG00000100023.13	3.96928e-06	0.000223507
819	2	0.932622	0.5995	0.932622	0.5995	ENSG00000100028.7	0.119787	0.203996
820	2	0.51428	0.59322	0.51428	0.59322	ENSG00000100029.13	0.385981	0.496779
821	2	1.59321	0.381823	1.59321	0.381823	ENSG00000100030.10	3.01097e-05	0.000676803
822	2	0.597063	0.484324	0.597063	0.484324	ENSG00000100034.9	0.217659	0.321614
823	2	0.721859	0.48387	0.721859	0.48387	ENSG00000100056.7	0.13574	0.223158
824	2	0.0853864	0.533707	0.0853864	0.533707	ENSG00000100075.5	0.872891	0.916364
825	2	1.08645	0.610224	1.08645	0.610224	ENSG00000100083.14	0.0750075	0.143194
826	2	1.92096	0.43901	1.92096	0.43901	ENSG00000100084.10	1.2106e-05	0.000391195
827	2	-0.134578	0.601373	-0.134578	0.601373	ENSG00000100097.7	0.822925	0.878129
828	2	1.35911	0.514515	1.35911	0.514515	ENSG00000100099.16	0.00825297	0.0283661
829	2	0.126657	0.71678	0.126657	0.71678	ENSG00000100116.12	0.859742	0.907247
830	2	0.411492	0.488309	0.411492	0.488309	ENSG00000100138.9	0.399403	0.509791
831	2	0.180498	0.594179	0.180498	0.594179	ENSG00000100142.10	0.761298	0.828845
832	2	1.32443	0.635915	1.32443	0.635915	ENSG00000100162.10	0.0372774	0.085148
833	2	2.00022	0.560734	2.00022	0.560734	ENSG00000100181.17	0.000360894	0.00337011
834	2	1.58276	0.463055	1.58276	0.463055	ENSG00000100201.14	0.000630625	0.00498223
835	2	0.749109	0.431038	0.749109	0.431038	ENSG00000100207.14	0.0822254	0.153512
836	2	-0.146224	0.679703	-0.146224	0.679703	ENSG00000100216.4	0.829667	0.882661
837	2	-0.164392	0.419932	-0.164392	0.419932	ENSG00000100219.12	0.695447	0.772688
838	2	1.38742	0.527082	1.38742	0.527082	ENSG00000100220.7	0.00848147	0.02882
839	2	1.88441	0.514714	1.88441	0.514714	ENSG00000100225.13	0.00025116	0.0026253
840	2	1.52004	0.482431	1.52004	0.482431	ENSG00000100239.11	0.00162828	0.00946415
841	2	0.400252	0.748398	0.400252	0.748398	ENSG00000100242.11	0.59278	0.688618
842	2	0.571066	0.628377	0.571066	0.628377	ENSG00000100243.16	0.363459	0.474036
843	2	0.919159	0.552962	0.919159	0.552962	ENSG00000100263.9	0.0964636	0.17273
844	2	1.20355	0.488658	1.20355	0.488658	ENSG00000100266.13	0.0137795	0.0409836
845	2	0.692219	0.695118	0.692219	0.695118	ENSG00000100280.12	0.319333	0.431095
846	2	0.364797	0.470268	0.364797	0.470268	ENSG00000100281.9	0.437913	0.546994
847	2	1.00926	0.549474	1.00926	0.549474	ENSG00000100297.11	0.0662421	0.130989
848	2	0.347346	0.776787	0.347346	0.776787	ENSG00000100300.13	0.654762	0.738989
849	2	0.382658	0.586965	0.382658	0.586965	ENSG00000100304.12	0.514448	0.617971
850	2	1.36068	0.432593	1.36068	0.432593	ENSG00000100320.18	0.00165857	0.00957298
851	2	0.0728332	0.690987	0.0728332	0.690987	ENSG00000100321.10	0.916055	0.945845
852	2	1.44609	0.634337	1.44609	0.634337	ENSG00000100345.16	0.0226262	0.0587227
853	2	1.82258	0.55379	1.82258	0.55379	ENSG00000100347.10	0.000997965	0.00669704
854	2	0.897182	0.599571	0.897182	0.599571	ENSG00000100348.5	0.134556	0.22156
855	2	-0.0157447	0.654786	-0.0157447	0.654786	ENSG00000100350.10	0.980816	0.9886
856	2	1.15768	0.504186	1.15768	0.504186	ENSG00000100351.12	0.0216681	0.056974
857	2	1.31204	0.566324	1.31204	0.566324	ENSG00000100353.13	0.0205166	0.0549707
858	2	0.400703	0.378204	0.400703	0.378204	ENSG00000100354.16	0.289377	0.400773
859	2	1.06976	0.812739	1.06976	0.812739	ENSG00000100359.16	0.188095	0.287895
860	2	1.05611	0.465018	1.05611	0.465018	ENSG00000100372.10	0.0231396	0.0596697
861	2	1.33705	0.5232	1.33705	0.5232	ENSG00000100376.7	0.0106029	0.0339827
862	2	0.12401	0.655118	0.12401	0.655118	ENSG00000100387.8	0.849863	0.899625
863	2	0.15611	0.521332	0.15611	0.521332	ENSG00000100401.15	0.764602	0.831018
864	2	0.963668	0.564538	0.963668	0.564538	ENSG00000100412.11	0.0878214	0.160479
865	2	0.381992	0.492654	0.381992	0.492654	ENSG00000100416.8	0.438118	0.547108
866	2	-0.0755604	0.710229	-0.0755604	0.710229	ENSG00000100417.7	0.915274	0.945231
867	2	1.14215	0.609893	1.14215	0.609893	ENSG00000100418.7	0.0611091	0.122896
868	2	2.1427	0.694389	2.1427	0.694389	ENSG00000100442.6	0.00203051	0.0109269
869	2	0.397268	0.667944	0.397268	0.667944	ENSG00000100445.12	0.552003	0.653149
870	2	0.284948	0.453916	0.284948	0.453916	ENSG00000100461.13	0.530165	0.632499
871	2	0.557527	0.594544	0.557527	0.594544	ENSG00000100462.11	0.348378	0.459798
872	2	1.38831	0.558474	1.38831	0.558474	ENSG00000100473.11	0.0129226	0.0390057
873	2	0.768504	0.453944	0.768504	0.453944	ENSG00000100485.7	0.0904654	0.16413
874	2	1.22139	0.543447	1.22139	0.543447	ENSG00000100503.19	0.0246091	0.0621344
875	2	1.26268	0.589862	1.26268	0.589862	ENSG00000100504.12	0.0323034	0.0765755
876	2	0.874484	0.613987	0.874484	0.613987	ENSG00000100526.15	0.154368	0.246214
877	2	1.41021	0.580483	1.41021	0.580483	ENSG00000100528.7	0.0151251	0.0437932
878	2	1.35048	0.593538	1.35048	0.593538	ENSG00000100554.7	0.022888	0.0591711
879	2	1.52135	0.604679	1.52135	0.604679	ENSG00000100567.8	0.011871	0.0368642
880	2	-0.601686	0.628698	-0.601686	0.628698	ENSG00000100568.6	0.33855	0.449043
881	2	1.37455	0.579064	1.37455	0.579064	ENSG00000100578.10	0.0176086	0.0491222
882	2	-0.0330044	0.599213	-0.0330044	0.599213	ENSG00000100591.3	0.956075	0.971955
883	2	1.09566	0.444841	1.09566	0.444841	ENSG00000100596.2	0.0137763	0.0409836
884	2	0.543942	0.462738	0.543942	0.462738	ENSG00000100603.9	0.2398	0.346764
885	2	-0.993351	0.865271	-0.993351	0.865271	ENSG00000100612.9	0.250959	0.357909
886	2	0.120154	0.446351	0.120154	0.446351	ENSG00000100614.13	0.787782	0.850571
887	2	0.513894	0.582433	0.513894	0.582433	ENSG00000100632.6	0.377602	0.488388
888	2	1.10714	0.509149	1.10714	0.509149	ENSG00000100650.11	0.0296686	0.0715993
889	2	0.860203	0.47882	0.860203	0.47882	ENSG00000100664.6	0.0724143	0.13966
890	2	1.81338	0.51216	1.81338	0.51216	ENSG00000100714.11	0.000399145	0.00361436
891	2	1.02617	0.448595	1.02617	0.448595	ENSG00000100722.14	0.0221657	0.0579384
892	2	1.17906	0.65875	1.17906	0.65875	ENSG00000100726.10	0.0734796	0.141136
893	2	2.1081	0.419034	2.1081	0.419034	ENSG00000100749.3	4.88304e-07	7.29584e-05
894	2	0.551325	0.444609	0.551325	0.444609	ENSG00000100796.13	0.214968	0.318842
895	2	0.880282	0.548732	0.880282	0.548732	ENSG00000100804.14	0.108668	0.189998
896	2	0.465977	0.3738	0.465977	0.3738	ENSG00000100811.6	0.212547	0.316365
897	2	1.1286	0.502482	1.1286	0.502482	ENSG00000100813.10	0.0247004	0.0623277
898	2	0.294813	0.61628	0.294813	0.61628	ENSG00000100823.7	0.632383	0.722142
899	2	1.3517	0.637193	1.3517	0.637193	ENSG00000100865.10	0.0338942	0.0793582
900	2	1.6015	0.561451	1.6015	0.561451	ENSG00000100883.7	0.00433875	0.0180649
901	2	0.137171	0.43691	0.137171	0.43691	ENSG00000100888.8	0.753554	0.822353
902	2	0.350367	0.356913	0.350367	0.356913	ENSG00000100941.4	0.326268	0.437551
903	2	-0.0131333	0.602111	-0.0131333	0.602111	ENSG00000100982.7	0.982598	0.989852
904	2	1.49529	0.630863	1.49529	0.630863	ENSG00000100983.5	0.017777	0.0495376
905	2	1.51278	0.475409	1.51278	0.475409	ENSG00000100991.7	0.00146232	0.0088121
906	2	1.02505	0.442893	1.02505	0.442893	ENSG00000101003.8	0.0206432	0.0552517
907	2	1.62956	0.494906	1.62956	0.494906	ENSG00000101019.17	0.000992393	0.00668615
908	2	0.301329	0.290908	0.301329	0.290908	ENSG00000101040.15	0.300286	0.411394
909	2	1.04004	0.55807	1.04004	0.55807	ENSG00000101057.11	0.0623717	0.125181
910	2	1.368	0.564609	1.368	0.564609	ENSG00000101079.16	0.0153968	0.0443622
911	2	0.356246	0.493789	0.356246	0.493789	ENSG00000101084.12	0.47063	0.578187
912	2	0.20783	0.627165	0.20783	0.627165	ENSG00000101104.8	0.740357	0.81249
913	2	1.02488	0.45331	1.02488	0.45331	ENSG00000101109.7	0.0237669	0.0606984
914	2	1.01089	0.319804	1.01089	0.319804	ENSG00000101126.11	0.00157247	0.00923488
915	2	0.725986	0.580015	0.725986	0.580015	ENSG00000101132.5	0.210691	0.314243
916	2	1.12602	0.482907	1.12602	0.482907	ENSG00000101146.8	0.0197138	0.0533565
917	2	0.201614	0.595544	0.201614	0.595544	ENSG00000101150.13	0.734959	0.807962
918	2	0.58066	0.472425	0.58066	0.472425	ENSG00000101152.6	0.219032	0.323173
919	2	0.881409	0.585983	0.881409	0.585983	ENSG00000101158.8	0.132542	0.219109
920	2	-0.0264777	0.674856	-0.0264777	0.674856	ENSG00000101160.9	0.968703	0.981063
921	2	2.22418	0.5967	2.22418	0.5967	ENSG00000101161.6	0.000193412	0.00223812
922	2	-0.190349	0.503208	-0.190349	0.503208	ENSG00000101166.11	0.705229	0.781878
923	2	0.114353	0.46513	0.114353	0.46513	ENSG00000101181.13	0.805798	0.865241
924	2	0.191302	0.529914	0.191302	0.529914	ENSG00000101182.10	0.718095	0.793027
925	2	0.136874	0.590514	0.136874	0.590514	ENSG00000101189.5	0.816702	0.87289
926	2	0.52763	0.495724	0.52763	0.495724	ENSG00000101190.8	0.287165	0.398368
927	2	0.583902	0.401451	0.583902	0.401451	ENSG00000101191.12	0.145814	0.235903
928	2	0.493481	0.540625	0.493481	0.540625	ENSG00000101193.6	0.361349	0.472077
929	2	0.958121	0.64733	0.958121	0.64733	ENSG00000101199.8	0.138843	0.227231
930	2	-0.0988732	0.833655	-0.0988732	0.833655	ENSG00000101220.13	0.905591	0.940014
931	2	-0.682801	0.707655	-0.682801	0.707655	ENSG00000101224.13	0.334605	0.445618
932	2	0.300698	0.384973	0.300698	0.384973	ENSG00000101236.12	0.434751	0.544645
933	2	0.901549	0.615557	0.901549	0.615557	ENSG00000101246.15	0.143028	0.232283
934	2	0.370657	0.377327	0.370657	0.377327	ENSG00000101255.6	0.325941	0.437343
935	2	1.03428	0.408443	1.03428	0.408443	ENSG00000101266.12	0.0113336	0.0356942
936	2	1.71237	0.598401	1.71237	0.598401	ENSG00000101294.12	0.00421548	0.0177001
937	2	0.810228	0.552914	0.810228	0.552914	ENSG00000101346.7	0.142818	0.232154
938	2	1.27247	0.711987	1.27247	0.711987	ENSG00000101347.7	0.0739032	0.141778
939	2	0.426177	0.567985	0.426177	0.567985	ENSG00000101350.6	0.453056	0.562425
940	2	0.0648549	0.539191	0.0648549	0.539191	ENSG00000101361.10	0.90426	0.939779
941	2	0.481625	0.544178	0.481625	0.544178	ENSG00000101363.8	0.37613	0.487061
942	2	0.825046	0.621747	0.825046	0.621747	ENSG00000101365.16	0.184515	0.283441
943	2	1.42131	0.518919	1.42131	0.518919	ENSG00000101391.16	0.00616297	0.0228979
944	2	0.745869	0.680221	0.745869	0.680221	ENSG00000101400.5	0.272856	0.381743
945	2	0.476263	0.406779	0.476263	0.406779	ENSG00000101407.8	0.241673	0.348679
946	2	0.784809	0.393443	0.784809	0.393443	ENSG00000101413.7	0.0460732	0.0993292
947	2	0.780996	0.561083	0.780996	0.561083	ENSG00000101421.3	0.163939	0.258636
948	2	0.433283	0.798016	0.433283	0.798016	ENSG00000101439.4	0.587164	0.683717
949	2	0.555418	0.406525	0.555418	0.406525	ENSG00000101447.9	0.171857	0.267738
950	2	1.09484	0.535599	1.09484	0.535599	ENSG00000101457.8	0.0409389	0.0911348
951	2	1.11712	0.435638	1.11712	0.435638	ENSG00000101464.6	0.0103375	0.0333637
952	2	0.761125	0.727365	0.761125	0.727365	ENSG00000101474.7	0.29537	0.406641
953	2	0.808253	0.463537	0.808253	0.463537	ENSG00000101544.4	0.0812173	0.152133
954	2	1.27711	0.423908	1.27711	0.423908	ENSG00000101557.10	0.00258926	0.0129222
955	2	1.07038	0.345854	1.07038	0.345854	ENSG00000101558.9	0.00196889	0.0107087
956	2	1.69835	0.376676	1.69835	0.376676	ENSG00000101596.10	6.52061e-06	0.000288041
957	2	0.387019	0.534237	0.387019	0.534237	ENSG00000101608.8	0.4688	0.576636
958	2	0.253749	0.518065	0.253749	0.518065	ENSG00000101624.6	0.624275	0.715227
959	2	1.05751	0.342392	1.05751	0.342392	ENSG00000101639.14	0.00201103	0.0108681
960	2	0.690747	0.38841	0.690747	0.38841	ENSG00000101745.11	0.0753391	0.143719
961	2	0.653771	0.412729	0.653771	0.412729	ENSG00000101773.12	0.113189	0.195711
962	2	1.60242	0.536141	1.60242	0.536141	ENSG00000101782.10	0.00280066	0.0135241
963	2	-0.285684	0.587235	-0.285684	0.587235	ENSG00000101843.14	0.62662	0.717423
964	2	1.5384	0.416698	1.5384	0.416698	ENSG00000101849.11	0.000222597	0.00245196
965	2	-0.292891	0.58309	-0.292891	0.58309	ENSG00000101856.8	0.615451	0.707671
966	2	1.9003	0.385149	1.9003	0.385149	ENSG00000101868.6	8.05918e-07	0.000101628
967	2	1.30094	0.630037	1.30094	0.630037	ENSG00000101882.5	0.0389366	0.0878735
968	2	1.67859	0.532436	1.67859	0.532436	ENSG00000101901.6	0.00161787	0.00943022
969	2	0.762287	0.469175	0.762287	0.469175	ENSG00000101911.8	0.104218	0.183689
970	2	0.609299	0.475922	0.609299	0.475922	ENSG00000101935.5	0.200458	0.302519
971	2	0.0509029	0.472187	0.0509029	0.472187	ENSG00000101945.12	0.914152	0.944497
972	2	2.11287	0.447679	2.11287	0.447679	ENSG00000101972.14	2.36301e-06	0.000172988
973	2	2.13041	0.529491	2.13041	0.529491	ENSG00000101974.10	5.73392e-05	0.00104778
974	2	0.686762	0.744883	0.686762	0.744883	ENSG00000102007.6	0.356542	0.46769
975	2	1.87262	0.518069	1.87262	0.518069	ENSG00000102054.13	0.000300797	0.00299031
976	2	-0.526726	0.406379	-0.526726	0.406379	ENSG00000102096.9	0.194926	0.295325
977	2	0.794932	0.674514	0.794932	0.674514	ENSG00000102103.11	0.238587	0.345502
978	2	0.685717	0.733076	0.685717	0.733076	ENSG00000102119.6	0.349584	0.461149
979	2	1.39566	0.561892	1.39566	0.561892	ENSG00000102144.9	0.012997	0.0391349
980	2	0.646454	0.433843	0.646454	0.433843	ENSG00000102145.9	0.136207	0.223637
981	2	1.7336	0.597833	1.7336	0.597833	ENSG00000102158.15	0.00373399	0.0163101
982	2	0.542917	0.472108	0.542917	0.472108	ENSG00000102178.8	0.250151	0.357157
983	2	1.08038	0.637018	1.08038	0.637018	ENSG00000102181.15	0.089886	0.163429
984	2	0.883109	0.376744	0.883109	0.376744	ENSG00000102189.12	0.0190754	0.0522389
985	2	0.26303	0.565511	0.26303	0.565511	ENSG00000102225.11	0.641846	0.729212
986	2	0.0416939	0.574154	0.0416939	0.574154	ENSG00000102241.7	0.94211	0.962497
987	2	-0.798903	0.51329	-0.798903	0.51329	ENSG00000102265.7	0.119605	0.20389
988	2	0.393114	0.53773	0.393114	0.53773	ENSG00000102287.12	0.464741	0.573169
989	2	-0.392531	0.829644	-0.392531	0.829644	ENSG00000102316.12	0.636119	0.725198
990	2	0.680067	0.612181	0.680067	0.612181	ENSG00000102317.13	0.266614	0.374558
991	2	0.0104787	0.585303	0.0104787	0.585303	ENSG00000102390.6	0.985716	0.992161
992	2	0.271022	0.404122	0.271022	0.404122	ENSG00000102409.9	0.502448	0.606856
993	2	1.52777	0.514616	1.52777	0.514616	ENSG00000102471.9	0.00299012	0.0140907
994	2	1.00813	0.388179	1.00813	0.388179	ENSG00000102531.12	0.00940196	0.0311088
995	2	1.40866	0.430673	1.40866	0.430673	ENSG00000102572.10	0.00107232	0.00704709
996	2	0.201639	0.434699	0.201639	0.434699	ENSG00000102580.10	0.642748	0.729703
997	2	1.21659	0.400131	1.21659	0.400131	ENSG00000102595.14	0.00236207	0.0120867
998	2	1.36614	0.591131	1.36614	0.591131	ENSG00000102738.6	0.0208294	0.055611
999	2	1.71364	0.411997	1.71364	0.411997	ENSG00000102763.11	3.19139e-05	0.000711065
1000	2	1.22369	0.47752	1.22369	0.47752	ENSG00000102786.10	0.0103895	0.0334466
1001	2	1.60779	0.694753	1.60779	0.694753	ENSG00000102804.10	0.0206571	0.0552597
1002	2	1.11929	0.560537	1.11929	0.560537	ENSG00000102858.8	0.0458439	0.0988905
1003	2	1.87046	0.433537	1.87046	0.433537	ENSG00000102893.11	1.60026e-05	0.000461894
1004	2	1.84226	0.477471	1.84226	0.477471	ENSG00000102900.8	0.000114146	0.00161973
1005	2	1.19804	0.710566	1.19804	0.710566	ENSG00000102901.8	0.0917888	0.165879
1006	2	0.663279	0.342456	0.663279	0.342456	ENSG00000102908.16	0.0527659	0.110082
1007	2	1.24232	0.436341	1.24232	0.436341	ENSG00000102910.9	0.0044116	0.0182622
1008	2	0.36171	0.39558	0.36171	0.39558	ENSG00000102974.10	0.360518	0.471532
1009	2	0.988196	0.551273	0.988196	0.551273	ENSG00000102978.8	0.0730418	0.140551
1010	2	0.689855	0.587885	0.689855	0.587885	ENSG00000103005.7	0.240614	0.347625
1011	2	1.72298	0.576356	1.72298	0.576356	ENSG00000103018.12	0.00279494	0.0135241
1012	2	-0.581491	0.705074	-0.581491	0.705074	ENSG00000103024.3	0.409529	0.519837
1013	2	0.625073	0.467551	0.625073	0.467551	ENSG00000103035.6	0.181253	0.279358
1014	2	1.40783	0.626897	1.40783	0.626897	ENSG00000103051.14	0.0247228	0.0623284
1015	2	0.724282	0.507134	0.724282	0.507134	ENSG00000103061.7	0.153238	0.244872
1016	2	0.840987	0.516805	0.840987	0.516805	ENSG00000103064.9	0.103678	0.183003
1017	2	1.23451	0.454763	1.23451	0.454763	ENSG00000103091.10	0.00663504	0.0240242
1018	2	0.779271	0.391736	0.779271	0.391736	ENSG00000103121.4	0.0466709	0.100164
1019	2	0.741111	0.472288	0.741111	0.472288	ENSG00000103126.10	0.116603	0.199913
1020	2	0.313502	0.836253	0.313502	0.836253	ENSG00000103145.6	0.707743	0.784322
1021	2	0.942795	0.50593	0.942795	0.50593	ENSG00000103148.11	0.0623931	0.125181
1022	2	0.589319	0.591942	0.589319	0.591942	ENSG00000103152.7	0.31946	0.431152
1023	2	0.810507	0.508541	0.810507	0.508541	ENSG00000103160.7	0.110983	0.192949
1024	2	1.44299	0.692211	1.44299	0.692211	ENSG00000103187.6	0.0371051	0.0848689
1025	2	1.12471	0.340842	1.12471	0.340842	ENSG00000103194.11	0.00096758	0.00658006
1026	2	0.653074	0.582776	0.653074	0.582776	ENSG00000103202.8	0.262447	0.370342
1027	2	1.17205	0.392579	1.17205	0.392579	ENSG00000103222.14	0.0028309	0.0136054
1028	2	-0.653676	0.667355	-0.653676	0.667355	ENSG00000103249.13	0.327332	0.438399
1029	2	0.0381241	0.58633	0.0381241	0.58633	ENSG00000103253.13	0.948157	0.965838
1030	2	0.28576	0.731906	0.28576	0.731906	ENSG00000103254.5	0.696216	0.773067
1031	2	0.676745	0.560924	0.676745	0.560924	ENSG00000103257.4	0.227632	0.333893
1032	2	0.0758082	0.650923	0.0758082	0.650923	ENSG00000103260.4	0.907286	0.940982
1033	2	0.259732	0.553332	0.259732	0.553332	ENSG00000103266.6	0.638785	0.727206
1034	2	1.69639	0.542898	1.69639	0.542898	ENSG00000103275.14	0.00177986	0.0100019
1035	2	1.13887	0.536882	1.13887	0.536882	ENSG00000103319.7	0.0338991	0.0793582
1036	2	0.440686	0.708969	0.440686	0.708969	ENSG00000103326.6	0.534213	0.636486
1037	2	0.523316	0.509315	0.523316	0.509315	ENSG00000103335.15	0.30419	0.415064
1038	2	1.79305	0.436313	1.79305	0.436313	ENSG00000103342.8	3.96417e-05	0.000832176
1039	2	1.62944	0.602569	1.62944	0.602569	ENSG00000103356.11	0.00684787	0.0245998
1040	2	1.27283	0.523269	1.27283	0.523269	ENSG00000103381.7	0.0149967	0.0435946
1041	2	0.688341	0.450396	0.688341	0.450396	ENSG00000103415.7	0.126438	0.211842
1042	2	1.6505	0.51678	1.6505	0.51678	ENSG00000103423.9	0.00140404	0.00856829
1043	2	0.412008	0.40792	0.412008	0.40792	ENSG00000103429.6	0.312486	0.423879
1044	2	1.46106	0.537977	1.46106	0.537977	ENSG00000103479.10	0.00661056	0.0239698
1045	2	0.562944	0.486306	0.562944	0.486306	ENSG00000103485.13	0.247031	0.354296
1046	2	0.249555	0.546045	0.249555	0.546045	ENSG00000103495.9	0.647654	0.733412
1047	2	-0.413557	0.754777	-0.413557	0.754777	ENSG00000103496.10	0.583747	0.681239
1048	2	0.634274	0.678939	0.634274	0.678939	ENSG00000103502.9	0.350194	0.461715
1049	2	0.511094	0.723035	0.511094	0.723035	ENSG00000103507.9	0.479645	0.585605
1050	2	0.532165	0.478306	0.532165	0.478306	ENSG00000103510.15	0.265879	0.374041
1051	2	1.26037	0.704193	1.26037	0.704193	ENSG00000103544.10	0.0734852	0.141136
1052	2	0.433702	0.49537	0.433702	0.49537	ENSG00000103549.17	0.381296	0.491994
1053	2	0.308807	0.480808	0.308807	0.480808	ENSG00000103550.9	0.520701	0.623858
1054	2	1.68161	0.459675	1.68161	0.459675	ENSG00000103591.8	0.000253932	0.00264339
1055	2	-0.569838	0.592626	-0.569838	0.592626	ENSG00000103653.12	0.336277	0.446378
1056	2	1.52883	0.386431	1.52883	0.386431	ENSG00000103657.9	7.61232e-05	0.00124744
1057	2	0.779491	0.539375	0.779491	0.539375	ENSG00000103707.5	0.148409	0.238733
1058	2	0.532073	0.488298	0.532073	0.488298	ENSG00000103769.5	0.275868	0.385108
1059	2	0.367159	0.568066	0.367159	0.568066	ENSG00000103811.11	0.518065	0.621433
1060	2	1.25709	0.645526	1.25709	0.645526	ENSG00000103876.7	0.0514874	0.107906
1061	2	0.983257	0.719423	0.983257	0.719423	ENSG00000103932.7	0.17171	0.267737
1062	2	0.956909	0.522744	0.956909	0.522744	ENSG00000103978.11	0.0671676	0.132185
1063	2	1.55857	0.496661	1.55857	0.496661	ENSG00000103994.12	0.00170046	0.00971694
1064	2	1.44983	0.469058	1.44983	0.469058	ENSG00000103995.9	0.00199525	0.0108058
1065	2	0.76841	0.414795	0.76841	0.414795	ENSG00000104064.12	0.063953	0.127504
1066	2	1.12832	0.425053	1.12832	0.425053	ENSG00000104067.12	0.00794192	0.0275957
1067	2	1.42007	0.449988	1.42007	0.449988	ENSG00000104093.9	0.00160063	0.00936772
1068	2	1.03447	0.700287	1.03447	0.700287	ENSG00000104112.4	0.139619	0.227986
1069	2	2.15068	0.533902	2.15068	0.533902	ENSG00000104131.8	5.62004e-05	0.0010369
1070	2	2.16098	0.49422	2.16098	0.49422	ENSG00000104133.10	1.2283e-05	0.000391195
1071	2	0.887268	0.634434	0.887268	0.634434	ENSG00000104147.4	0.161957	0.255987
1072	2	0.937668	0.359311	0.937668	0.359311	ENSG00000104218.9	0.00906402	0.0303128
1073	2	0.608345	0.422259	0.608345	0.422259	ENSG00000104299.10	0.149672	0.240612
1074	2	0.909508	0.426207	0.909508	0.426207	ENSG00000104320.9	0.0328463	0.0775007
1075	2	1.67621	0.442221	1.67621	0.442221	ENSG00000104324.11	0.000150386	0.0019225
1076	2	2.18961	0.572364	2.18961	0.572364	ENSG00000104325.2	0.000130475	0.0017628
1077	2	1.24053	0.44581	1.24053	0.44581	ENSG00000104331.4	0.00539168	0.0208922
1078	2	1.44604	0.573932	1.44604	0.573932	ENSG00000104341.12	0.0117513	0.0366012
1079	2	0.626067	0.440091	0.626067	0.440091	ENSG00000104356.6	0.154856	0.24676
1080	2	0.720006	0.365906	0.720006	0.365906	ENSG00000104375.11	0.0490985	0.104404
1081	2	1.88423	0.493554	1.88423	0.493554	ENSG00000104388.10	0.000134711	0.0018104
1082	2	2.16098	0.446651	2.16098	0.446651	ENSG00000104408.5	1.3103e-06	0.000127642
1083	2	1.6575	0.586882	1.6575	0.586882	ENSG00000104412.3	0.00473909	0.0191676
1084	2	0.945372	0.37885	0.945372	0.37885	ENSG00000104447.7	0.0125825	0.0382978
1085	2	0.857638	0.41267	0.857638	0.41267	ENSG00000104490.13	0.037685	0.0857322
1086	2	1.59395	0.348089	1.59395	0.348089	ENSG00000104517.8	4.66892e-06	0.000237594
1087	2	1.05434	0.494338	1.05434	0.494338	ENSG00000104549.7	0.0329379	0.0775729
1088	2	1.69765	0.506292	1.69765	0.506292	ENSG00000104613.7	0.000799111	0.00575813
1089	2	1.09209	0.386196	1.09209	0.386196	ENSG00000104626.10	0.00468659	0.0190463
1090	2	0.181451	0.496123	0.181451	0.496123	ENSG00000104635.9	0.714561	0.79064
1091	2	1.73676	0.564048	1.73676	0.564048	ENSG00000104687.8	0.00207624	0.0111258
1092	2	1.62299	0.524683	1.62299	0.524683	ENSG00000104695.8	0.00197963	0.0107518
1093	2	0.332893	0.46361	0.332893	0.46361	ENSG00000104714.9	0.472729	0.580064
1094	2	2.00439	0.427441	2.00439	0.427441	ENSG00000104723.16	2.74181e-06	0.000183269
1095	2	1.62508	0.545666	1.62508	0.545666	ENSG00000104731.9	0.00289984	0.0137913
1096	2	1.06619	0.527325	1.06619	0.527325	ENSG00000104738.12	0.0431876	0.0946476
1097	2	0.0710969	0.541037	0.0710969	0.541037	ENSG00000104763.13	0.895452	0.934065
1098	2	0.591507	0.685491	0.591507	0.685491	ENSG00000104805.11	0.388195	0.498617
1099	2	-0.221865	0.765543	-0.221865	0.765543	ENSG00000104812.10	0.771958	0.837222
1100	2	0.0267631	0.647623	0.0267631	0.647623	ENSG00000104823.4	0.967037	0.979766
1101	2	0.455325	0.548508	0.455325	0.548508	ENSG00000104852.10	0.406473	0.516479
1102	2	1.03362	0.583478	1.03362	0.583478	ENSG00000104853.11	0.0764794	0.145511
1103	2	0.535663	0.510958	0.535663	0.510958	ENSG00000104859.10	0.294477	0.405954
1104	2	1.09247	0.609576	1.09247	0.609576	ENSG00000104872.6	0.0731038	0.140616
1105	2	0.0573896	0.62969	0.0573896	0.62969	ENSG00000104884.10	0.927382	0.954243
1106	2	0.548188	0.498329	0.548188	0.498329	ENSG00000104885.13	0.271309	0.379787
1107	2	0.30093	0.513365	0.30093	0.513365	ENSG00000104886.5	0.557747	0.658001
1108	2	-0.396707	0.626419	-0.396707	0.626419	ENSG00000104889.4	0.526542	0.629076
1109	2	1.40921	0.650996	1.40921	0.650996	ENSG00000104897.5	0.0304105	0.0731812
1110	2	0.223354	0.474642	0.223354	0.474642	ENSG00000104903.4	0.637945	0.726466
1111	2	0.215619	0.50454	0.215619	0.50454	ENSG00000104904.8	0.669119	0.751354
1112	2	1.02281	0.58881	1.02281	0.58881	ENSG00000104907.8	0.0823724	0.153673
1113	2	0.562816	0.62396	0.562816	0.62396	ENSG00000104915.10	0.367053	0.477498
1114	2	1.44266	0.60709	1.44266	0.60709	ENSG00000104960.11	0.0174848	0.0489113
1115	2	0.591341	0.568232	0.591341	0.568232	ENSG00000104964.10	0.29803	0.409408
1116	2	1.09606	0.522615	1.09606	0.522615	ENSG00000104969.5	0.0359709	0.0827592
1117	2	1.2467	0.609768	1.2467	0.609768	ENSG00000104973.10	0.0408988	0.0911255
1118	2	0.348782	0.526898	0.348782	0.526898	ENSG00000104979.4	0.508001	0.612108
1119	2	0.798255	0.527209	0.798255	0.527209	ENSG00000104980.3	0.129997	0.216094
1120	2	0.0325885	0.495182	0.0325885	0.495182	ENSG00000105011.4	0.947528	0.965838
1121	2	0.58589	0.616934	0.58589	0.616934	ENSG00000105048.12	0.342274	0.452988
1122	2	1.18675	0.611676	1.18675	0.611676	ENSG00000105053.6	0.05236	0.109506
1123	2	0.135034	0.443743	0.135034	0.443743	ENSG00000105127.4	0.760894	0.828676
1124	2	0.0603489	0.677701	0.0603489	0.677701	ENSG00000105171.5	0.929043	0.954798
1125	2	2.14351	0.508738	2.14351	0.508738	ENSG00000105176.13	2.51572e-05	0.000598065
1126	2	1.37706	0.551597	1.37706	0.551597	ENSG00000105185.7	0.0125427	0.0382456
1127	2	1.34633	0.442819	1.34633	0.442819	ENSG00000105186.10	0.00236294	0.0120867
1128	2	0.227215	0.5572	0.227215	0.5572	ENSG00000105193.4	0.683435	0.762374
1129	2	0.613356	0.527579	0.613356	0.527579	ENSG00000105197.6	0.244997	0.35195
1130	2	0.454404	0.50277	0.454404	0.50277	ENSG00000105202.3	0.366101	0.47671
1131	2	0.967482	0.47538	0.967482	0.47538	ENSG00000105220.10	0.0418331	0.092581
1132	2	1.11362	0.547784	1.11362	0.547784	ENSG00000105221.12	0.0420564	0.0928091
1133	2	0.933616	0.598879	0.933616	0.598879	ENSG00000105223.14	0.119011	0.203288
1134	2	-0.168185	0.623114	-0.168185	0.623114	ENSG00000105258.4	0.787229	0.850154
1135	2	-0.324619	0.4452	-0.324619	0.4452	ENSG00000105281.8	0.465908	0.573773
1136	2	1.46511	0.470975	1.46511	0.470975	ENSG00000105323.12	0.00186576	0.0103134
1137	2	0.835776	0.510199	0.835776	0.510199	ENSG00000105329.5	0.101393	0.179719
1138	2	-0.829477	0.57674	-0.829477	0.57674	ENSG00000105341.14	0.150373	0.241509
1139	2	-0.0404456	0.554692	-0.0404456	0.554692	ENSG00000105355.4	0.941873	0.962497
1140	2	1.23898	0.577575	1.23898	0.577575	ENSG00000105364.9	0.0319417	0.0759542
1141	2	-0.948164	0.503544	-0.948164	0.503544	ENSG00000105371.8	0.0597031	0.120785
1142	2	1.31406	0.593112	1.31406	0.593112	ENSG00000105372.2	0.0267232	0.0661768
1143	2	1.41355	0.612321	1.41355	0.612321	ENSG00000105373.14	0.0209711	0.0558936
1144	2	0.596168	0.588454	0.596168	0.588454	ENSG00000105379.5	0.311008	0.422438
1145	2	0.717551	0.580283	0.717551	0.580283	ENSG00000105383.10	0.216253	0.320188
1146	2	0.998563	0.5584	0.998563	0.5584	ENSG00000105401.2	0.0737343	0.141561
1147	2	0.0190128	0.67243	0.0190128	0.67243	ENSG00000105402.3	0.977443	0.98691
1148	2	1.05745	0.561031	1.05745	0.561031	ENSG00000105426.10	0.059453	0.120375
1149	2	0.433004	0.587843	0.433004	0.587843	ENSG00000105438.4	0.461367	0.570671
1150	2	1.16847	0.57703	1.16847	0.57703	ENSG00000105486.9	0.0428702	0.094155
1151	2	1.25043	0.547031	1.25043	0.547031	ENSG00000105552.10	0.0222629	0.0580276
1152	2	0.868568	0.551845	0.868568	0.551845	ENSG00000105568.13	0.115503	0.198608
1153	2	0.340754	0.435033	0.340754	0.435033	ENSG00000105576.11	0.433461	0.543565
1154	2	0.495194	0.582084	0.495194	0.582084	ENSG00000105607.8	0.394922	0.505341
1155	2	-0.136481	0.451248	-0.136481	0.451248	ENSG00000105610.4	0.762308	0.829589
1156	2	0.10209	0.684016	0.10209	0.684016	ENSG00000105618.9	0.881356	0.922961
1157	2	0.979403	0.636893	0.979403	0.636893	ENSG00000105655.14	0.124102	0.209378
1158	2	0.917441	0.613168	0.917441	0.613168	ENSG00000105656.8	0.134593	0.22156
1159	2	0.543394	0.588842	0.543394	0.588842	ENSG00000105669.8	0.356102	0.467321
1160	2	0.741661	0.649182	0.741661	0.649182	ENSG00000105671.7	0.253265	0.36059
1161	2	0.135769	0.519985	0.135769	0.519985	ENSG00000105676.9	0.794013	0.85548
1162	2	0.00397064	0.610122	0.00397064	0.610122	ENSG00000105677.7	0.994807	0.996573
1163	2	1.12584	0.722085	1.12584	0.722085	ENSG00000105698.11	0.11896	0.203268
1164	2	0.708025	0.570006	0.708025	0.570006	ENSG00000105699.12	0.214186	0.317869
1165	2	0.516781	0.5405	0.516781	0.5405	ENSG00000105700.6	0.339013	0.449305
1166	2	1.22761	0.682271	1.22761	0.682271	ENSG00000105701.11	0.0719707	0.139121
1167	2	0.754892	0.513452	0.754892	0.513452	ENSG00000105723.7	0.1415	0.230317
1168	2	0.258195	0.611281	0.258195	0.611281	ENSG00000105726.12	0.672746	0.75428
1169	2	0.643608	0.50333	0.643608	0.50333	ENSG00000105771.9	0.201003	0.303164
1170	2	1.01716	0.400472	1.01716	0.400472	ENSG00000105778.13	0.0110883	0.0351996
1171	2	1.98794	0.371502	1.98794	0.371502	ENSG00000105810.5	8.7433e-08	3.70133e-05
1172	2	1.30467	0.556328	1.30467	0.556328	ENSG00000105819.9	0.0190199	0.0521251
1173	2	1.53424	0.465362	1.53424	0.465362	ENSG00000105821.10	0.000977676	0.00662239
1174	2	1.72365	0.454034	1.72365	0.454034	ENSG00000105835.7	0.000146878	0.00189858
1175	2	0.20452	0.432521	0.20452	0.432521	ENSG00000105849.5	0.636316	0.725261
1176	2	1.67693	0.509668	1.67693	0.509668	ENSG00000105851.6	0.00100106	0.00670893
1177	2	1.18526	0.514103	1.18526	0.514103	ENSG00000105854.8	0.021139	0.0562033
1178	2	1.48128	0.5705	1.48128	0.5705	ENSG00000105865.6	0.0094192	0.0311318
1179	2	0.716082	0.439851	0.716082	0.439851	ENSG00000105879.7	0.103523	0.182856
1180	2	1.46836	0.461079	1.46836	0.461079	ENSG00000105887.10	0.00144941	0.0087655
1181	2	1.89232	0.471392	1.89232	0.471392	ENSG00000105926.11	5.96138e-05	0.00106633
1182	2	1.49484	0.508216	1.49484	0.508216	ENSG00000105953.10	0.00326787	0.0149691
1183	2	1.16648	0.440052	1.16648	0.440052	ENSG00000105968.14	0.00803041	0.0277939
1184	2	0.199338	0.501935	0.199338	0.501935	ENSG00000105971.10	0.691264	0.769249
1185	2	1.75793	0.433909	1.75793	0.433909	ENSG00000105983.15	5.09161e-05	0.000965125
1186	2	2.03731	0.437253	2.03731	0.437253	ENSG00000105993.10	3.17233e-06	0.000206608
1187	2	1.52657	0.570753	1.52657	0.570753	ENSG00000106009.11	0.00748052	0.0263407
1188	2	1.60156	0.462114	1.60156	0.462114	ENSG00000106028.6	0.000528796	0.00441823
1189	2	1.21344	0.337755	1.21344	0.337755	ENSG00000106034.13	0.000327307	0.00317313
1190	2	1.25352	0.41632	1.25352	0.41632	ENSG00000106049.4	0.0026043	0.0129577
1191	2	1.83895	0.511445	1.83895	0.511445	ENSG00000106052.9	0.000323635	0.0031556
1192	2	1.21526	0.52314	1.21526	0.52314	ENSG00000106080.6	0.0201783	0.0542934
1193	2	1.74226	0.477565	1.74226	0.477565	ENSG00000106105.9	0.000264065	0.00269394
1194	2	0.628009	0.403553	0.628009	0.403553	ENSG00000106144.15	0.119661	0.20389
1195	2	-0.383022	0.542065	-0.383022	0.542065	ENSG00000106153.12	0.479817	0.585605
1196	2	0.0935647	0.563441	0.0935647	0.563441	ENSG00000106244.8	0.86811	0.913233
1197	2	0.122245	0.509842	0.122245	0.509842	ENSG00000106245.5	0.810508	0.868444
1198	2	1.23482	0.441965	1.23482	0.441965	ENSG00000106261.12	0.00520721	0.0204425
1199	2	1.20834	0.501812	1.20834	0.501812	ENSG00000106263.13	0.0160423	0.0459125
1200	2	0.419706	0.538748	0.419706	0.538748	ENSG00000106266.4	0.435956	0.545604
1201	2	0.0491998	0.597428	0.0491998	0.597428	ENSG00000106290.10	0.934366	0.957551
1202	2	0.696128	0.394711	0.696128	0.394711	ENSG00000106299.7	0.0777929	0.147345
1203	2	0.954271	0.494069	0.954271	0.494069	ENSG00000106305.5	0.0534271	0.111188
1204	2	0.634149	0.473245	0.634149	0.473245	ENSG00000106327.8	0.180245	0.278227
1205	2	0.341573	0.808034	0.341573	0.808034	ENSG00000106333.8	0.672498	0.75428
1206	2	1.3146	0.465318	1.3146	0.465318	ENSG00000106344.4	0.00472566	0.0191454
1207	2	0.575568	0.440751	0.575568	0.440751	ENSG00000106346.7	0.191594	0.291319
1208	2	1.20076	0.627934	1.20076	0.627934	ENSG00000106348.12	0.0558455	0.114996
1209	2	0.423173	0.563193	0.423173	0.563193	ENSG00000106355.5	0.452422	0.561795
1210	2	0.8816	0.704603	0.8816	0.704603	ENSG00000106367.9	0.210862	0.314312
1211	2	0.735742	0.434933	0.735742	0.434933	ENSG00000106392.6	0.0907182	0.164403
1212	2	-0.0469839	0.708202	-0.0469839	0.708202	ENSG00000106399.7	0.947105	0.965736
1213	2	0.643374	0.720433	0.643374	0.720433	ENSG00000106400.7	0.371837	0.482956
1214	2	1.12088	0.546238	1.12088	0.546238	ENSG00000106415.8	0.0401701	0.0900149
1215	2	1.9908	0.437916	1.9908	0.437916	ENSG00000106443.10	5.46578e-06	0.000253739
1216	2	1.29297	0.43778	1.29297	0.43778	ENSG00000106459.10	0.00314218	0.0146309
1217	2	1.21391	0.676837	1.21391	0.676837	ENSG00000106460.14	0.0728911	0.140367
1218	2	1.29444	0.373926	1.29444	0.373926	ENSG00000106462.6	0.000536658	0.00445607
1219	2	1.48468	0.510363	1.48468	0.510363	ENSG00000106524.4	0.00362505	0.0160272
1220	2	1.45821	0.582823	1.45821	0.582823	ENSG00000106537.7	0.0123501	0.0378754
1221	2	2.25302	0.411948	2.25302	0.411948	ENSG00000106554.7	4.52121e-08	2.99824e-05
1222	2	1.30016	0.368241	1.30016	0.368241	ENSG00000106603.13	0.00041441	0.00371288
1223	2	0.832957	0.539032	0.832957	0.539032	ENSG00000106605.6	0.122278	0.207057
1224	2	1.23316	0.41414	1.23316	0.41414	ENSG00000106609.12	0.00290486	0.0137913
1225	2	1.49402	0.60036	1.49402	0.60036	ENSG00000106628.6	0.0128269	0.0387862
1226	2	0.658227	0.568031	0.658227	0.568031	ENSG00000106636.3	0.246543	0.353742
1227	2	0.0588454	0.508255	0.0588454	0.508255	ENSG00000106638.11	0.907828	0.941176
1228	2	0.563126	0.654565	0.563126	0.654565	ENSG00000106683.10	0.389621	0.499816
1229	2	0.805561	0.49977	0.805561	0.49977	ENSG00000106723.12	0.106991	0.187678
1230	2	1.14012	0.378449	1.14012	0.378449	ENSG00000106771.8	0.00259006	0.0129222
1231	2	1.07088	0.594638	1.07088	0.594638	ENSG00000106785.10	0.0717191	0.138793
1232	2	1.26091	0.496471	1.26091	0.496471	ENSG00000106789.8	0.0110934	0.0351996
1233	2	0.792067	0.367224	0.792067	0.367224	ENSG00000106799.8	0.0310131	0.0742794
1234	2	1.1514	0.407593	1.1514	0.407593	ENSG00000106868.12	0.00472982	0.0191454
1235	2	-1.28517	0.579334	-1.28517	0.579334	ENSG00000107021.11	0.0265298	0.0658064
1236	2	1.14829	0.477131	1.14829	0.477131	ENSG00000107036.7	0.0160997	0.046051
1237	2	0.884292	0.422556	0.884292	0.422556	ENSG00000107099.11	0.036374	0.0834598
1238	2	1.32897	0.450863	1.32897	0.450863	ENSG00000107164.15	0.00320229	0.0147895
1239	2	0.466139	0.549379	0.466139	0.549379	ENSG00000107223.8	0.396169	0.506554
1240	2	1.56267	0.492283	1.56267	0.492283	ENSG00000107263.14	0.00150176	0.00896468
1241	2	1.15532	0.361771	1.15532	0.361771	ENSG00000107290.9	0.00140549	0.00856829
1242	2	1.03662	0.364568	1.03662	0.364568	ENSG00000107341.4	0.00446318	0.0184183
1243	2	0.466918	0.475794	0.466918	0.475794	ENSG00000107362.9	0.326422	0.437642
1244	2	0.544846	0.512239	0.544846	0.512239	ENSG00000107404.13	0.287485	0.398587
1245	2	0.264272	0.568336	0.264272	0.568336	ENSG00000107438.4	0.641937	0.729212
1246	2	0.432107	0.55935	0.432107	0.55935	ENSG00000107521.14	0.439808	0.54868
1247	2	1.53216	0.489084	1.53216	0.489084	ENSG00000107581.8	0.00173203	0.00983094
1248	2	1.4977	0.528131	1.4977	0.528131	ENSG00000107625.8	0.00457051	0.0186792
1249	2	1.12793	0.369105	1.12793	0.369105	ENSG00000107643.11	0.00224414	0.0117528
1250	2	0.0735726	0.492817	0.0735726	0.492817	ENSG00000107651.8	0.881325	0.922961
1251	2	1.50376	0.444119	1.50376	0.444119	ENSG00000107745.12	0.000709362	0.00537043
1252	2	0.967812	0.506552	0.967812	0.506552	ENSG00000107758.11	0.0560575	0.115339
1253	2	1.14345	0.515157	1.14345	0.515157	ENSG00000107771.11	0.0264455	0.0656935
1254	2	1.22574	0.533277	1.22574	0.533277	ENSG00000107779.7	0.0215333	0.056796
1255	2	0.56037	0.441941	0.56037	0.441941	ENSG00000107789.11	0.204807	0.307725
1256	2	0.469264	0.544198	0.469264	0.544198	ENSG00000107816.13	0.38852	0.498909
1257	2	-0.287049	0.731813	-0.287049	0.731813	ENSG00000107833.6	0.694878	0.772425
1258	2	0.832796	0.41545	0.832796	0.41545	ENSG00000107854.5	0.0450095	0.0977247
1259	2	1.31328	0.429991	1.31328	0.429991	ENSG00000107862.4	0.00225658	0.0117694
1260	2	-0.191635	0.548339	-0.191635	0.548339	ENSG00000107872.8	0.726727	0.800784
1261	2	0.28842	0.678161	0.28842	0.678161	ENSG00000107874.6	0.67062	0.752374
1262	2	0.737076	0.479144	0.737076	0.479144	ENSG00000107890.12	0.12397	0.209226
1263	2	1.48992	0.373353	1.48992	0.373353	ENSG00000107929.10	6.5896e-05	0.00112688
1264	2	0.660741	0.396043	0.660741	0.396043	ENSG00000107937.14	0.0952452	0.170729
1265	2	1.08205	0.450972	1.08205	0.450972	ENSG00000107949.12	0.0164231	0.0466608
1266	2	0.763658	0.400281	0.763658	0.400281	ENSG00000107951.8	0.0564162	0.115796
1267	2	2.28836	0.527598	2.28836	0.527598	ENSG00000108010.7	1.44234e-05	0.000429232
1268	2	1.50077	0.368101	1.50077	0.368101	ENSG00000108021.15	4.56065e-05	0.000908552
1269	2	1.3675	0.577105	1.3675	0.577105	ENSG00000108055.9	0.0178082	0.0495974
1270	2	1.08452	0.43335	1.08452	0.43335	ENSG00000108061.7	0.0123271	0.0378608
1271	2	0.772023	0.458783	0.772023	0.458783	ENSG00000108064.6	0.092421	0.166785
1272	2	1.44634	0.396453	1.44634	0.396453	ENSG00000108091.10	0.000264091	0.00269394
1273	2	1.51672	0.488535	1.51672	0.488535	ENSG00000108094.10	0.00190523	0.0104746
1274	2	1.11347	0.366033	1.11347	0.366033	ENSG00000108100.13	0.00235008	0.0120468
1275	2	0.440891	0.558347	0.440891	0.558347	ENSG00000108107.8	0.42974	0.539698
1276	2	0.237836	0.432288	0.237836	0.432288	ENSG00000108175.12	0.582197	0.679743
1277	2	0.335021	0.649901	0.335021	0.649901	ENSG00000108176.10	0.606207	0.700211
1278	2	-0.398653	0.506329	-0.398653	0.506329	ENSG00000108179.9	0.431083	0.540717
1279	2	0.887084	0.479163	0.887084	0.479163	ENSG00000108219.10	0.0641238	0.127795
1280	2	0.326413	0.366427	0.326413	0.366427	ENSG00000108256.4	0.373037	0.484043
1281	2	-0.375505	0.575237	-0.375505	0.575237	ENSG00000108262.11	0.513896	0.617599
1282	2	1.50187	0.470413	1.50187	0.470413	ENSG00000108270.6	0.00140966	0.00856829
1283	2	1.39931	0.602909	1.39931	0.602909	ENSG00000108272.9	0.0202908	0.0545383
1284	2	0.173905	0.532857	0.173905	0.532857	ENSG00000108278.7	0.744149	0.815594
1285	2	-0.195701	0.650872	-0.195701	0.650872	ENSG00000108292.12	0.763663	0.830353
1286	2	0.865181	0.659672	0.865181	0.659672	ENSG00000108294.4	0.189678	0.289272
1287	2	0.176047	0.611752	0.176047	0.611752	ENSG00000108312.10	0.773519	0.83822
1288	2	0.110239	0.502939	0.110239	0.502939	ENSG00000108344.10	0.826502	0.880722
1289	2	1.14251	0.544944	1.14251	0.544944	ENSG00000108349.10	0.0360319	0.0828342
1290	2	1.11158	0.510357	1.11158	0.510357	ENSG00000108384.10	0.0294023	0.0710579
1291	2	0.822672	0.556205	0.822672	0.556205	ENSG00000108389.5	0.139119	0.227445
1292	2	0.930708	0.395529	0.930708	0.395529	ENSG00000108395.9	0.018619	0.0512376
1293	2	0.336295	0.51878	0.336295	0.51878	ENSG00000108405.3	0.516828	0.620388
1294	2	0.236581	0.493651	0.236581	0.493651	ENSG00000108423.10	0.631762	0.721852
1295	2	1.53614	0.472243	1.53614	0.472243	ENSG00000108424.5	0.00114253	0.0074411
1296	2	0.645667	0.595874	0.645667	0.595874	ENSG00000108474.12	0.278559	0.388036
1297	2	0.980804	0.519537	0.980804	0.519537	ENSG00000108506.7	0.0590469	0.119744
1298	2	-0.181365	0.615745	-0.181365	0.615745	ENSG00000108518.7	0.768341	0.834011
1299	2	0.390694	0.529393	0.390694	0.529393	ENSG00000108557.13	0.460513	0.569954
1300	2	1.79082	0.554258	1.79082	0.554258	ENSG00000108559.7	0.0012335	0.00786223
1301	2	0.101516	0.742446	0.101516	0.742446	ENSG00000108561.4	0.891243	0.930822
1302	2	1.17219	0.519832	1.17219	0.519832	ENSG00000108578.10	0.0241367	0.0613201
1303	2	1.20329	0.617008	1.20329	0.617008	ENSG00000108582.7	0.0511519	0.107385
1304	2	1.01613	0.449263	1.01613	0.449263	ENSG00000108587.10	0.0237119	0.0606222
1305	2	1.9871	0.521183	1.9871	0.521183	ENSG00000108588.9	0.00013747	0.00182813
1306	2	0.950834	0.57869	0.950834	0.57869	ENSG00000108592.12	0.100366	0.178273
1307	2	0.499172	0.424846	0.499172	0.424846	ENSG00000108599.10	0.240015	0.346977
1308	2	1.15947	0.551228	1.15947	0.551228	ENSG00000108604.11	0.035429	0.081846
1309	2	1.09922	0.599256	1.09922	0.599256	ENSG00000108639.3	0.0666092	0.13151
1310	2	1.43714	0.505993	1.43714	0.505993	ENSG00000108651.5	0.00450806	0.0185283
1311	2	0.798876	0.468186	0.798876	0.468186	ENSG00000108654.7	0.0879484	0.160654
1312	2	0.973368	0.428141	0.973368	0.428141	ENSG00000108669.12	0.0229976	0.0593636
1313	2	1.3832	0.474855	1.3832	0.474855	ENSG00000108671.5	0.00358109	0.015916
1314	2	-0.0589389	0.759012	-0.0589389	0.759012	ENSG00000108773.6	0.938105	0.96022
1315	2	-0.0365036	0.473545	-0.0365036	0.473545	ENSG00000108788.7	0.938555	0.960488
1316	2	-0.0231747	0.631138	-0.0231747	0.631138	ENSG00000108819.9	0.970709	0.982116
1317	2	0.985759	0.489609	0.985759	0.489609	ENSG00000108826.11	0.0440768	0.0960988
1318	2	0.14867	0.755928	0.14867	0.755928	ENSG00000108828.11	0.844084	0.894254
1319	2	0.412161	0.501686	0.412161	0.501686	ENSG00000108829.9	0.411332	0.52174
1320	2	1.85949	0.453784	1.85949	0.453784	ENSG00000108848.11	4.17207e-05	0.000851169
1321	2	1.55393	0.529391	1.55393	0.529391	ENSG00000108883.8	0.00333206	0.0151674
1322	2	0.942146	0.560251	0.942146	0.560251	ENSG00000108946.10	0.092637	0.167056
1323	2	2.3756	0.592057	2.3756	0.592057	ENSG00000108953.12	6.00914e-05	0.00106737
1324	2	0.815176	0.483147	0.815176	0.483147	ENSG00000109016.13	0.0915612	0.165618
1325	2	0.882043	0.480849	0.882043	0.480849	ENSG00000109046.10	0.0666029	0.13151
1326	2	-0.485682	0.645675	-0.485682	0.645675	ENSG00000109062.5	0.451926	0.561453
1327	2	-0.280031	0.471805	-0.280031	0.471805	ENSG00000109084.9	0.552825	0.653865
1328	2	0.340995	0.562045	0.340995	0.562045	ENSG00000109099.9	0.544048	0.646645
1329	2	0.0183548	0.50801	0.0183548	0.50801	ENSG00000109111.10	0.971178	0.982394
1330	2	0.95701	0.4239	0.95701	0.4239	ENSG00000109118.9	0.0239688	0.0610007
1331	2	0.987875	0.467972	0.987875	0.467972	ENSG00000109133.8	0.0347748	0.0809605
1332	2	1.5671	0.488394	1.5671	0.488394	ENSG00000109171.10	0.00133345	0.00834224
1333	2	2.23852	0.524618	2.23852	0.524618	ENSG00000109180.10	1.98166e-05	0.000531179
1334	2	0.981532	0.39519	0.981532	0.39519	ENSG00000109184.10	0.0130026	0.0391349
1335	2	1.30127	0.454263	1.30127	0.454263	ENSG00000109255.7	0.00417569	0.0176268
1336	2	1.51896	0.400339	1.51896	0.400339	ENSG00000109332.15	0.000148128	0.00190987
1337	2	0.754607	0.322422	0.754607	0.322422	ENSG00000109381.15	0.0192612	0.0524648
1338	2	-0.155731	0.592288	-0.155731	0.592288	ENSG00000109390.7	0.792603	0.854323
1339	2	0.240701	0.485975	0.240701	0.485975	ENSG00000109445.6	0.620393	0.711938
1340	2	1.38959	0.52768	1.38959	0.52768	ENSG00000109475.12	0.00845369	0.0287833
1341	2	0.482355	0.517438	0.482355	0.517438	ENSG00000109519.8	0.351234	0.462725
1342	2	1.44693	0.499171	1.44693	0.499171	ENSG00000109534.12	0.00374759	0.0163555
1343	2	1.31122	0.425195	1.31122	0.425195	ENSG00000109572.9	0.00204373	0.0109864
1344	2	2.05321	0.456308	2.05321	0.456308	ENSG00000109586.7	6.80761e-06	0.000295113
1345	2	1.70642	0.448863	1.70642	0.448863	ENSG00000109606.8	0.000143736	0.00187492
1346	2	1.42883	0.436616	1.42883	0.436616	ENSG00000109670.9	0.00106597	0.00702349
1347	2	1.46582	0.527122	1.46582	0.527122	ENSG00000109674.3	0.00542244	0.0209633
1348	2	1.1244	0.404234	1.1244	0.404234	ENSG00000109685.13	0.00540992	0.020931
1349	2	1.53471	0.46114	1.53471	0.46114	ENSG00000109689.10	0.000874448	0.00608452
1350	2	0.274543	0.779397	0.274543	0.779397	ENSG00000109736.10	0.724651	0.79905
1351	2	1.18561	0.428765	1.18561	0.428765	ENSG00000109756.4	0.00568944	0.0217474
1352	2	1.06078	0.530289	1.06078	0.530289	ENSG00000109790.12	0.0454595	0.0984515
1353	2	1.95217	0.496653	1.95217	0.496653	ENSG00000109805.5	8.47194e-05	0.00134492
1354	2	-0.321037	0.652079	-0.321037	0.652079	ENSG00000109854.9	0.622487	0.713662
1355	2	0.916871	0.460744	0.916871	0.460744	ENSG00000109861.11	0.0465931	0.10014
1356	2	1.56814	0.696492	1.56814	0.696492	ENSG00000109881.12	0.0243553	0.0617083
1357	2	1.24951	0.513051	1.24951	0.513051	ENSG00000109911.13	0.014873	0.0433477
1358	2	0.683711	0.664164	0.683711	0.664164	ENSG00000109917.6	0.303277	0.414376
1359	2	1.5683	0.501497	1.5683	0.501497	ENSG00000109919.5	0.00176451	0.00992659
1360	2	0.652423	0.393838	0.652423	0.393838	ENSG00000109920.8	0.0976054	0.174174
1361	2	-0.258534	0.546068	-0.258534	0.546068	ENSG00000110047.13	0.635895	0.725106
1362	2	0.420242	0.424394	0.420242	0.424394	ENSG00000110048.7	0.322069	0.433981
1363	2	0.501223	0.548555	0.501223	0.548555	ENSG00000110060.4	0.360866	0.471859
1364	2	1.2076	0.43612	1.2076	0.43612	ENSG00000110066.10	0.00562358	0.0215769
1365	2	1.44704	0.514296	1.44704	0.514296	ENSG00000110074.6	0.0048984	0.0196711
1366	2	1.30181	0.384162	1.30181	0.384162	ENSG00000110075.10	0.000702219	0.00533225
1367	2	1.47522	0.583276	1.47522	0.583276	ENSG00000110090.8	0.0114321	0.0359377
1368	2	-0.757745	0.533047	-0.757745	0.533047	ENSG00000110104.7	0.155161	0.247091
1369	2	0.191229	0.557154	0.191229	0.557154	ENSG00000110107.4	0.731429	0.805126
1370	2	0.801081	0.506008	0.801081	0.506008	ENSG00000110321.11	0.11339	0.195925
1371	2	0.260252	0.4548	0.260252	0.4548	ENSG00000110330.4	0.567163	0.666633
1372	2	2.10489	0.535129	2.10489	0.535129	ENSG00000110344.5	8.37464e-05	0.00133364
1373	2	0.765003	0.442381	0.765003	0.442381	ENSG00000110367.7	0.0837579	0.155515
1374	2	1.61757	0.475825	1.61757	0.475825	ENSG00000110395.4	0.000675078	0.00522774
1375	2	0.562411	0.473243	0.562411	0.473243	ENSG00000110422.7	0.234668	0.341776
1376	2	1.90585	0.646609	1.90585	0.646609	ENSG00000110429.9	0.00320398	0.0147895
1377	2	1.11912	0.521732	1.11912	0.521732	ENSG00000110435.7	0.0319516	0.0759542
1378	2	-0.131967	0.577438	-0.131967	0.577438	ENSG00000110492.11	0.819227	0.87522
1379	2	0.519667	0.391305	0.519667	0.391305	ENSG00000110497.10	0.184167	0.283076
1380	2	1.237	0.516837	1.237	0.516837	ENSG00000110619.12	0.0166933	0.0471908
1381	2	-0.127281	0.488301	-0.127281	0.488301	ENSG00000110651.7	0.794354	0.855649
1382	2	1.52859	0.477019	1.52859	0.477019	ENSG00000110660.10	0.00135311	0.00843408
1383	2	1.48648	0.422408	1.48648	0.422408	ENSG00000110693.11	0.000433059	0.00383934
1384	2	0.706115	0.446555	0.706115	0.446555	ENSG00000110696.5	0.113821	0.196604
1385	2	0.345396	0.714735	0.345396	0.714735	ENSG00000110711.5	0.628918	0.719087
1386	2	1.18665	0.377234	1.18665	0.377234	ENSG00000110713.11	0.00165715	0.00957298
1387	2	-0.320098	0.567072	-0.320098	0.567072	ENSG00000110717.6	0.572431	0.670653
1388	2	1.81015	0.566171	1.81015	0.566171	ENSG00000110721.7	0.00138776	0.00853488
1389	2	1.5827	0.469903	1.5827	0.469903	ENSG00000110756.13	0.00075677	0.00557158
1390	2	0.730631	0.464903	0.730631	0.464903	ENSG00000110768.7	0.116049	0.199097
1391	2	0.627264	0.497808	0.627264	0.497808	ENSG00000110851.7	0.207651	0.310712
1392	2	0.496151	0.595395	0.496151	0.595395	ENSG00000110871.10	0.404668	0.514829
1393	2	1.67448	0.488616	1.67448	0.488616	ENSG00000110880.6	0.000610341	0.00488273
1394	2	1.47824	0.576166	1.47824	0.576166	ENSG00000110906.8	0.0102985	0.0333013
1395	2	0.305672	0.482227	0.305672	0.482227	ENSG00000110917.3	0.526162	0.628771
1396	2	0.461747	0.644752	0.461747	0.644752	ENSG00000110931.14	0.473892	0.581154
1397	2	0.146232	0.493387	0.146232	0.493387	ENSG00000110955.4	0.766937	0.833022
1398	2	1.96685	0.442491	1.96685	0.442491	ENSG00000110958.11	8.79175e-06	0.00035374
1399	2	0.836643	0.482234	0.836643	0.482234	ENSG00000110975.4	0.0827531	0.1541
1400	2	-0.263859	0.572024	-0.263859	0.572024	ENSG00000110987.4	0.644603	0.73077
1401	2	0.53716	0.3956	0.53716	0.3956	ENSG00000111011.13	0.174516	0.270886
1402	2	0.753954	0.344096	0.753954	0.344096	ENSG00000111110.7	0.0284433	0.0691681
1403	2	1.38349	0.482203	1.38349	0.482203	ENSG00000111142.9	0.00411627	0.0174984
1404	2	0.68711	0.882289	0.68711	0.882289	ENSG00000111144.5	0.436109	0.545604
1405	2	1.34171	0.7446	1.34171	0.7446	ENSG00000111196.5	0.0715572	0.138604
1406	2	1.03317	0.660645	1.03317	0.660645	ENSG00000111203.7	0.117845	0.201776
1407	2	0.254535	0.596039	0.254535	0.596039	ENSG00000111231.4	0.669348	0.751445
1408	2	1.63228	0.565401	1.63228	0.565401	ENSG00000111237.14	0.00389002	0.0167753
1409	2	1.04332	0.615784	1.04332	0.615784	ENSG00000111247.10	0.0902089	0.163872
1410	2	0.537622	0.371176	0.537622	0.371176	ENSG00000111252.6	0.147498	0.237794
1411	2	1.67589	0.423024	1.67589	0.423024	ENSG00000111300.5	7.44177e-05	0.00123141
1412	2	0.189191	0.478727	0.189191	0.478727	ENSG00000111321.6	0.692699	0.770637
1413	2	-0.474489	0.879148	-0.474489	0.879148	ENSG00000111348.4	0.589394	0.685395
1414	2	1.25582	0.470598	1.25582	0.470598	ENSG00000111358.9	0.00761748	0.0267613
1415	2	1.05163	0.544925	1.05163	0.544925	ENSG00000111361.8	0.0536247	0.111417
1416	2	0.845196	0.451159	0.845196	0.451159	ENSG00000111364.11	0.0610146	0.122758
1417	2	2.42213	0.485056	2.42213	0.485056	ENSG00000111371.11	5.92935e-07	8.51772e-05
1418	2	1.61765	0.528555	1.61765	0.528555	ENSG00000111445.9	0.00220961	0.0116025
1419	2	0.339815	0.477659	0.339815	0.477659	ENSG00000111450.9	0.476826	0.583565
1420	2	-0.146624	0.593877	-0.146624	0.593877	ENSG00000111481.5	0.804992	0.864681
1421	2	1.39086	0.503542	1.39086	0.503542	ENSG00000111530.8	0.00574205	0.0219156
1422	2	1.66619	0.486505	1.66619	0.486505	ENSG00000111581.5	0.000615201	0.00491387
1423	2	1.31046	0.410118	1.31046	0.410118	ENSG00000111596.7	0.00139673	0.00856053
1424	2	1.00746	0.571012	1.00746	0.571012	ENSG00000111602.7	0.0776734	0.147287
1425	2	1.20707	0.402992	1.20707	0.402992	ENSG00000111605.12	0.00274207	0.0134069
1426	2	-0.464894	0.596849	-0.464894	0.596849	ENSG00000111639.3	0.436031	0.545604
1427	2	0.00951442	0.646435	0.00951442	0.646435	ENSG00000111640.10	0.988257	0.993855
1428	2	0.453144	0.466683	0.453144	0.466683	ENSG00000111641.6	0.331554	0.442769
1429	2	0.843062	0.531128	0.843062	0.531128	ENSG00000111642.10	0.112444	0.194821
1430	2	1.70311	0.486329	1.70311	0.486329	ENSG00000111647.8	0.000461809	0.00402399
1431	2	0.679518	0.592524	0.679518	0.592524	ENSG00000111665.7	0.251456	0.358518
1432	2	1.60183	0.481413	1.60183	0.481413	ENSG00000111666.6	0.000876745	0.00608452
1433	2	0.410461	0.731742	0.410461	0.731742	ENSG00000111669.10	0.574841	0.673156
1434	2	1.16122	0.526009	1.16122	0.526009	ENSG00000111670.10	0.0272725	0.0672539
1435	2	0.685718	0.648616	0.685718	0.648616	ENSG00000111676.10	0.290419	0.401997
1436	2	-0.129829	0.757202	-0.129829	0.757202	ENSG00000111678.6	0.863863	0.910367
1437	2	1.3102	0.455567	1.3102	0.455567	ENSG00000111696.7	0.00402789	0.0171802
1438	2	0.668466	0.540671	0.668466	0.540671	ENSG00000111716.8	0.216323	0.320199
1439	2	0.764424	0.508873	0.764424	0.508873	ENSG00000111725.6	0.133048	0.219585
1440	2	1.07544	0.540469	1.07544	0.540469	ENSG00000111726.8	0.0466098	0.10014
1441	2	0.0345601	0.456452	0.0345601	0.456452	ENSG00000111737.7	0.939646	0.961217
1442	2	1.11729	0.514082	1.11729	0.514082	ENSG00000111786.4	0.0297521	0.0717667
1443	2	0.970187	0.571595	0.970187	0.571595	ENSG00000111832.8	0.0896338	0.16308
1444	2	-0.231066	0.565897	-0.231066	0.565897	ENSG00000111843.9	0.68304	0.762268
1445	2	0.478478	0.455684	0.478478	0.455684	ENSG00000111845.4	0.293708	0.405224
1446	2	0.96339	0.704463	0.96339	0.704463	ENSG00000111863.8	0.171452	0.267417
1447	2	1.12094	0.528394	1.12094	0.528394	ENSG00000111875.7	0.0338868	0.0793582
1448	2	0.558276	0.430596	0.558276	0.430596	ENSG00000111879.14	0.194797	0.295325
1449	2	1.53401	0.42979	1.53401	0.42979	ENSG00000111880.11	0.000358045	0.00335584
1450	2	1.60229	0.380757	1.60229	0.380757	ENSG00000111885.5	2.57437e-05	0.000604243
1451	2	0.86312	0.489605	0.86312	0.489605	ENSG00000111897.6	0.0779192	0.147422
1452	2	1.49658	0.517532	1.49658	0.517532	ENSG00000111906.13	0.00383092	0.0165581
1453	2	1.22872	0.466325	1.22872	0.466325	ENSG00000111907.16	0.00841626	0.0286751
1454	2	0.650864	0.490651	0.650864	0.490651	ENSG00000112029.5	0.184664	0.283498
1455	2	1.56202	0.438845	1.56202	0.438845	ENSG00000112062.6	0.000371721	0.00344588
1456	2	1.11122	0.4906	1.11122	0.4906	ENSG00000112077.11	0.0235117	0.0602621
1457	2	1.40903	0.450558	1.40903	0.450558	ENSG00000112078.9	0.00176427	0.00992659
1458	2	0.281679	0.387787	0.281679	0.387787	ENSG00000112079.8	0.467609	0.575449
1459	2	1.82162	0.549214	1.82162	0.549214	ENSG00000112081.12	0.000910624	0.00627676
1460	2	0.951057	0.475299	0.951057	0.475299	ENSG00000112096.12	0.0453959	0.0984257
1461	2	0.534911	0.575425	0.534911	0.575425	ENSG00000112110.5	0.352582	0.4639
1462	2	1.9125	0.505627	1.9125	0.505627	ENSG00000112118.13	0.000155306	0.00195035
1463	2	1.11712	0.494251	1.11712	0.494251	ENSG00000112130.12	0.0238074	0.0607441
1464	2	1.22177	0.462793	1.22177	0.462793	ENSG00000112146.12	0.00829062	0.0284091
1465	2	2.35665	0.461349	2.35665	0.461349	ENSG00000112159.7	3.25306e-07	6.41646e-05
1466	2	0.627936	0.40536	0.627936	0.40536	ENSG00000112200.12	0.121362	0.206124
1467	2	0.83279	0.402098	0.83279	0.402098	ENSG00000112208.10	0.0383481	0.0869681
1468	2	1.15367	0.428259	1.15367	0.428259	ENSG00000112234.4	0.00706313	0.0250819
1469	2	1.38358	0.454292	1.38358	0.454292	ENSG00000112237.8	0.00232232	0.0120003
1470	2	0.8212	0.393054	0.8212	0.393054	ENSG00000112242.10	0.0366824	0.0840914
1471	2	0.518805	0.456924	0.518805	0.456924	ENSG00000112245.6	0.256195	0.364157
1472	2	1.40816	0.400314	1.40816	0.400314	ENSG00000112249.9	0.000435407	0.00385343
1473	2	1.55965	0.68951	1.55965	0.68951	ENSG00000112294.8	0.0236998	0.0606218
1474	2	1.21881	0.538336	1.21881	0.538336	ENSG00000112304.6	0.0235722	0.0603561
1475	2	1.81633	0.488468	1.81633	0.488468	ENSG00000112305.10	0.000200475	0.00230933
1476	2	0.613234	0.397493	0.613234	0.397493	ENSG00000112308.8	0.122891	0.207749
1477	2	0.972325	0.365036	0.972325	0.365036	ENSG00000112312.5	0.00773006	0.0270259
1478	2	1.7918	0.506728	1.7918	0.506728	ENSG00000112335.10	0.000406204	0.00366522
1479	2	1.86415	0.409125	1.86415	0.409125	ENSG00000112339.10	5.20316e-06	0.000247029
1480	2	1.64971	0.363285	1.64971	0.363285	ENSG00000112531.12	5.59592e-06	0.000256102
1481	2	-0.0437518	0.41059	-0.0437518	0.41059	ENSG00000112576.8	0.915139	0.945231
1482	2	0.402228	0.427266	0.402228	0.427266	ENSG00000112578.5	0.3465	0.457795
1483	2	0.329106	0.423597	0.329106	0.423597	ENSG00000112592.8	0.437198	0.546364
1484	2	1.1826	0.677016	1.1826	0.677016	ENSG00000112640.10	0.0806741	0.151338
1485	2	0.0626241	0.652738	0.0626241	0.652738	ENSG00000112651.7	0.923568	0.951401
1486	2	0.0278442	0.521696	0.0278442	0.521696	ENSG00000112658.6	0.957435	0.972949
1487	2	0.473048	0.732378	0.473048	0.732378	ENSG00000112667.8	0.51834	0.62151
1488	2	0.973553	0.442402	0.973553	0.442402	ENSG00000112685.9	0.0277638	0.0680416
1489	2	0.587577	0.575073	0.587577	0.575073	ENSG00000112695.7	0.306902	0.418315
1490	2	0.243602	0.462512	0.243602	0.462512	ENSG00000112697.11	0.598407	0.693251
1491	2	1.68033	0.418395	1.68033	0.418395	ENSG00000112699.6	5.91594e-05	0.00106571
1492	2	1.09082	0.374269	1.09082	0.374269	ENSG00000112701.13	0.00356223	0.0158599
1493	2	0.0673261	0.567765	0.0673261	0.567765	ENSG00000112715.16	0.905607	0.940014
1494	2	0.633517	0.389225	0.633517	0.389225	ENSG00000112739.12	0.103601	0.182932
1495	2	1.3456	0.520355	1.3456	0.520355	ENSG00000112742.5	0.00971181	0.0318297
1496	2	-0.455056	0.620965	-0.455056	0.620965	ENSG00000112759.12	0.463667	0.572123
1497	2	0.762112	0.328422	0.762112	0.328422	ENSG00000112851.10	0.0203123	0.0545481
1498	2	2.03184	0.482257	2.03184	0.482257	ENSG00000112893.5	2.5179e-05	0.000598065
1499	2	1.22856	0.436128	1.22856	0.436128	ENSG00000112941.8	0.00484777	0.0195851
1500	2	1.15536	0.424508	1.15536	0.424508	ENSG00000112972.10	0.00649588	0.0236501
1501	2	1.49689	0.534842	1.49689	0.534842	ENSG00000112977.11	0.00513006	0.0202246
1502	2	0.69121	0.429654	0.69121	0.429654	ENSG00000112983.13	0.107669	0.188606
1503	2	1.72996	0.477328	1.72996	0.477328	ENSG00000112992.12	0.0002898	0.00291522
1504	2	-0.142167	0.478568	-0.142167	0.478568	ENSG00000112996.5	0.766414	0.832632
1505	2	0.587408	0.449288	0.587408	0.449288	ENSG00000113013.8	0.19107	0.290697
1506	2	2.46195	0.469562	2.46195	0.469562	ENSG00000113048.12	1.57925e-07	4.2369e-05
1507	2	1.19903	0.464495	1.19903	0.464495	ENSG00000113068.5	0.00984126	0.0321502
1508	2	0.719917	0.39773	0.719917	0.39773	ENSG00000113161.11	0.0702857	0.136854
1509	2	1.01823	0.391553	1.01823	0.391553	ENSG00000113163.11	0.00930922	0.0308888
1510	2	1.10778	0.42386	1.10778	0.42386	ENSG00000113194.8	0.00896079	0.0300865
1511	2	1.39461	0.475888	1.39461	0.475888	ENSG00000113269.9	0.00338378	0.0153068
1512	2	2.21948	0.448111	2.21948	0.448111	ENSG00000113282.9	7.3092e-07	0.000100353
1513	2	1.30649	0.423202	1.30649	0.423202	ENSG00000113300.7	0.0020209	0.0109099
1514	2	1.59687	0.528455	1.59687	0.528455	ENSG00000113312.6	0.00251305	0.0126374
1515	2	1.36101	0.515125	1.36101	0.515125	ENSG00000113328.14	0.00823959	0.0283474
1516	2	0.935301	0.464097	0.935301	0.464097	ENSG00000113356.6	0.0438718	0.0958164
1517	2	1.81796	0.433588	1.81796	0.433588	ENSG00000113360.12	2.75485e-05	0.000627562
1518	2	1.96642	0.467918	1.96642	0.467918	ENSG00000113368.7	2.64011e-05	0.000615218
1519	2	0.862818	0.478564	0.862818	0.478564	ENSG00000113369.4	0.0713987	0.138384
1520	2	0.708112	0.317881	0.708112	0.317881	ENSG00000113384.9	0.0259074	0.0646729
1521	2	2.47725	0.541959	2.47725	0.541959	ENSG00000113407.9	4.85606e-06	0.000241851
1522	2	1.79337	0.460179	1.79337	0.460179	ENSG00000113441.11	9.73413e-05	0.00147171
1523	2	0.184392	0.399438	0.184392	0.399438	ENSG00000113456.14	0.644348	0.730681
1524	2	0.165876	0.341952	0.165876	0.341952	ENSG00000113460.8	0.627615	0.718082
1525	2	1.62606	0.466502	1.62606	0.466502	ENSG00000113522.9	0.000490947	0.00419161
1526	2	0.211804	0.595743	0.211804	0.595743	ENSG00000113552.11	0.722193	0.796686
1527	2	1.39791	0.55391	1.39791	0.55391	ENSG00000113558.14	0.0116123	0.0363465
1528	2	2.26327	0.491063	2.26327	0.491063	ENSG00000113569.11	4.04783e-06	0.00022351
1529	2	0.681366	0.439043	0.681366	0.439043	ENSG00000113583.6	0.120678	0.205306
1530	2	0.986015	0.479804	0.986015	0.479804	ENSG00000113593.7	0.0398753	0.0895916
1531	2	1.88154	0.614757	1.88154	0.614757	ENSG00000113597.13	0.00220873	0.0116025
1532	2	0.980272	0.425888	0.980272	0.425888	ENSG00000113615.8	0.0213513	0.0564627
1533	2	2.00233	0.543363	2.00233	0.543363	ENSG00000113643.4	0.000228632	0.00247644
1534	2	2.26952	0.567141	2.26952	0.567141	ENSG00000113648.12	6.28941e-05	0.00109419
1535	2	1.82644	0.400847	1.82644	0.400847	ENSG00000113649.7	5.20242e-06	0.000247029
1536	2	0.889257	0.436893	0.889257	0.436893	ENSG00000113658.12	0.0418094	0.092581
1537	2	0.910057	0.394326	0.910057	0.394326	ENSG00000113712.12	0.0210057	0.0559565
1538	2	1.47934	0.661443	1.47934	0.661443	ENSG00000113719.11	0.0253165	0.0635101
1539	2	0.73728	0.350353	0.73728	0.350353	ENSG00000113732.4	0.0353441	0.081798
1540	2	0.739506	0.431963	0.739506	0.431963	ENSG00000113742.8	0.0869031	0.159432
1541	2	0.903304	0.467965	0.903304	0.467965	ENSG00000113761.7	0.0535721	0.111353
1542	2	1.48288	0.452699	1.48288	0.452699	ENSG00000113810.11	0.00105422	0.00696805
1543	2	-0.0492166	0.696693	-0.0492166	0.696693	ENSG00000113811.6	0.943682	0.963018
1544	2	1.63358	0.591821	1.63358	0.591821	ENSG00000113845.5	0.00577551	0.0219937
1545	2	1.12665	0.514756	1.12665	0.514756	ENSG00000113851.9	0.0286179	0.0694596
1546	2	0.610533	0.615387	0.610533	0.615387	ENSG00000114023.11	0.321142	0.433078
1547	2	1.75988	0.502768	1.75988	0.502768	ENSG00000114030.8	0.000464603	0.0040345
1548	2	1.70385	0.546729	1.70385	0.546729	ENSG00000114054.9	0.00183049	0.0102074
1549	2	1.42509	0.46957	1.42509	0.46957	ENSG00000114098.13	0.00240626	0.012236
1550	2	0.723426	0.405596	0.723426	0.405596	ENSG00000114120.7	0.0744866	0.142442
1551	2	0.693975	0.457668	0.693975	0.457668	ENSG00000114125.9	0.129437	0.215622
1552	2	0.982851	0.399202	0.982851	0.399202	ENSG00000114126.13	0.0138149	0.0410648
1553	2	0.904553	0.444395	0.904553	0.444395	ENSG00000114209.10	0.0418034	0.092581
1554	2	0.974439	0.489334	0.974439	0.489334	ENSG00000114302.11	0.0464415	0.0999249
1555	2	0.725391	0.506917	0.725391	0.506917	ENSG00000114316.8	0.152434	0.243896
1556	2	0.753267	0.363578	0.753267	0.363578	ENSG00000114331.8	0.0382828	0.0868974
1557	2	0.870994	0.440302	0.870994	0.440302	ENSG00000114346.9	0.0479088	0.102259
1558	2	1.08805	0.719123	1.08805	0.719123	ENSG00000114353.12	0.130272	0.216136
1559	2	0.940478	0.427752	0.940478	0.427752	ENSG00000114354.8	0.0279028	0.0682429
1560	2	1.74635	0.4459	1.74635	0.4459	ENSG00000114416.13	8.9857e-05	0.00139169
1561	2	1.13605	0.412255	1.13605	0.412255	ENSG00000114439.14	0.00585675	0.0222032
1562	2	1.86784	0.456359	1.86784	0.456359	ENSG00000114480.8	4.25989e-05	0.000862161
1563	2	0.884021	0.509014	0.884021	0.509014	ENSG00000114491.9	0.0824344	0.153676
1564	2	-0.274116	0.448536	-0.274116	0.448536	ENSG00000114503.6	0.54111	0.644209
1565	2	1.41574	0.641633	1.41574	0.641633	ENSG00000114554.7	0.0273516	0.0672863
1566	2	1.55418	0.47383	1.55418	0.47383	ENSG00000114573.5	0.00103791	0.00688327
1567	2	1.02554	0.478559	1.02554	0.478559	ENSG00000114648.7	0.0321147	0.0762348
1568	2	1.14192	0.496112	1.14192	0.496112	ENSG00000114650.14	0.0213502	0.0564627
1569	2	1.50908	0.458225	1.50908	0.458225	ENSG00000114686.4	0.000990128	0.00668615
1570	2	0.701811	0.532616	0.701811	0.532616	ENSG00000114737.11	0.187615	0.287246
1571	2	1.052	0.688966	1.052	0.688966	ENSG00000114738.6	0.126778	0.212341
1572	2	1.58784	0.470374	1.58784	0.470374	ENSG00000114742.9	0.000736263	0.00546017
1573	2	-0.440926	0.731509	-0.440926	0.731509	ENSG00000114767.6	0.546667	0.648848
1574	2	0.66367	0.47787	0.66367	0.47787	ENSG00000114770.12	0.164891	0.259816
1575	2	0.805572	0.589779	0.805572	0.589779	ENSG00000114784.3	0.171974	0.267738
1576	2	0.595365	0.51035	0.595365	0.51035	ENSG00000114850.2	0.243379	0.350146
1577	2	0.708042	0.284167	0.708042	0.284167	ENSG00000114857.13	0.0127154	0.0385867
1578	2	0.43609	0.336247	0.43609	0.336247	ENSG00000114861.14	0.194653	0.295325
1579	2	0.152382	0.624495	0.152382	0.624495	ENSG00000114902.9	0.807224	0.86604
1580	2	1.94575	0.548612	1.94575	0.548612	ENSG00000114956.15	0.000390124	0.00355166
1581	2	0.766806	0.456366	0.766806	0.456366	ENSG00000114978.13	0.0929102	0.16737
1582	2	1.65188	0.508235	1.65188	0.508235	ENSG00000114982.13	0.00115313	0.00748134
1583	2	1.03289	0.392764	1.03289	0.392764	ENSG00000115020.12	0.00854353	0.0289588
1584	2	0.347715	0.472878	0.347715	0.472878	ENSG00000115053.11	0.462147	0.570808
1585	2	1.88276	0.561564	1.88276	0.561564	ENSG00000115084.8	0.000800265	0.00575828
1586	2	2.21254	0.478634	2.21254	0.478634	ENSG00000115091.7	3.78938e-06	0.000223507
1587	2	0.731074	0.507025	0.731074	0.507025	ENSG00000115109.9	0.149333	0.240143
1588	2	0.0689798	0.582789	0.0689798	0.582789	ENSG00000115128.6	0.905781	0.940014
1589	2	0.881823	0.460213	0.881823	0.460213	ENSG00000115159.11	0.0553501	0.114244
1590	2	0.262936	0.431407	0.262936	0.431407	ENSG00000115163.10	0.542203	0.645208
1591	2	1.52803	0.734682	1.52803	0.734682	ENSG00000115204.10	0.037539	0.0855149
1592	2	0.806417	0.419027	0.806417	0.419027	ENSG00000115207.9	0.0542919	0.11261
1593	2	0.614679	0.539015	0.614679	0.539015	ENSG00000115211.11	0.254131	0.361519
1594	2	0.81814	0.547484	0.81814	0.547484	ENSG00000115216.9	0.135081	0.222218
1595	2	1.69265	0.451044	1.69265	0.451044	ENSG00000115233.7	0.000174905	0.00209978
1596	2	-0.290398	0.567258	-0.290398	0.567258	ENSG00000115234.6	0.608698	0.702132
1597	2	1.48099	0.475657	1.48099	0.475657	ENSG00000115241.9	0.00184844	0.0102736
1598	2	-1.01593	0.633341	-1.01593	0.633341	ENSG00000115255.6	0.108696	0.189998
1599	2	0.190018	0.603314	0.190018	0.603314	ENSG00000115275.7	0.752795	0.822079
1600	2	0.500161	0.62441	0.500161	0.62441	ENSG00000115286.15	0.423123	0.533764
1601	2	0.855861	0.543044	0.855861	0.543044	ENSG00000115306.11	0.115016	0.198128
1602	2	-0.316379	0.583492	-0.316379	0.583492	ENSG00000115307.12	0.587669	0.684088
1603	2	0.970181	0.404963	0.970181	0.404963	ENSG00000115310.13	0.0165873	0.0469959
1604	2	0.885704	0.735531	0.885704	0.735531	ENSG00000115350.7	0.228524	0.335037
1605	2	1.66417	0.420211	1.66417	0.420211	ENSG00000115355.11	7.48465e-05	0.00123448
1606	2	1.22055	0.510918	1.22055	0.510918	ENSG00000115364.9	0.0168969	0.0476074
1607	2	1.23829	0.495579	1.23829	0.495579	ENSG00000115368.5	0.0124659	0.0381064
1608	2	-0.0797955	0.386924	-0.0797955	0.386924	ENSG00000115392.7	0.836611	0.888375
1609	2	0.709678	0.77684	0.709678	0.77684	ENSG00000115414.14	0.360956	0.471859
1610	2	1.1533	0.560619	1.1533	0.560619	ENSG00000115415.14	0.0396676	0.0891644
1611	2	0.0865699	0.511196	0.0865699	0.511196	ENSG00000115446.7	0.865523	0.911566
1612	2	1.06483	0.354584	1.06483	0.354584	ENSG00000115464.10	0.00267297	0.0131832
1613	2	0.76457	0.486015	0.76457	0.486015	ENSG00000115484.10	0.115686	0.198744
1614	2	1.30415	0.386013	1.30415	0.386013	ENSG00000115504.10	0.000728782	0.00543099
1615	2	1.15853	0.608356	1.15853	0.608356	ENSG00000115514.7	0.0568625	0.116334
1616	2	1.20739	0.483221	1.20739	0.483221	ENSG00000115524.11	0.0124671	0.0381064
1617	2	1.88366	0.526696	1.88366	0.526696	ENSG00000115677.12	0.000348408	0.00328407
1618	2	0.484974	0.547017	0.484974	0.547017	ENSG00000115685.10	0.375305	0.486613
1619	2	0.565207	0.712509	0.565207	0.712509	ENSG00000115694.10	0.427625	0.537839
1620	2	1.44426	0.555472	1.44426	0.555472	ENSG00000115756.8	0.00932064	0.0309066
1621	2	0.349842	0.497765	0.349842	0.497765	ENSG00000115758.8	0.482164	0.587807
1622	2	1.11051	0.327045	1.11051	0.327045	ENSG00000115760.9	0.000684813	0.00527099
1623	2	1.40242	0.447124	1.40242	0.447124	ENSG00000115761.11	0.00170957	0.00975539
1624	2	1.35808	0.469274	1.35808	0.469274	ENSG00000115762.12	0.00380353	0.0164582
1625	2	0.451787	0.386495	0.451787	0.386495	ENSG00000115806.8	0.24243	0.349176
1626	2	0.476229	0.403393	0.476229	0.403393	ENSG00000115816.9	0.237778	0.344527
1627	2	1.63293	0.467829	1.63293	0.467829	ENSG00000115825.5	0.000482239	0.00414513
1628	2	1.52382	0.422305	1.52382	0.422305	ENSG00000115839.13	0.00030818	0.00303402
1629	2	1.63474	0.443324	1.63474	0.443324	ENSG00000115840.9	0.000226502	0.00245902
1630	2	2.19276	0.46743	2.19276	0.46743	ENSG00000115866.6	2.71749e-06	0.000183269
1631	2	1.81453	0.54452	1.81453	0.54452	ENSG00000115875.14	0.000861141	0.00603611
1632	2	1.05597	0.387765	1.05597	0.387765	ENSG00000115896.11	0.00646478	0.0235949
1633	2	1.07528	0.399025	1.07528	0.399025	ENSG00000115904.8	0.00704366	0.0250749
1634	2	0.718693	0.474347	0.718693	0.474347	ENSG00000115942.4	0.129742	0.215953
1635	2	2.18991	0.51899	2.18991	0.51899	ENSG00000115944.10	2.44773e-05	0.000594951
1636	2	1.19305	0.428015	1.19305	0.428015	ENSG00000115947.9	0.00531333	0.0206833
1637	2	0.709353	0.344273	0.709353	0.344273	ENSG00000115966.12	0.0393566	0.0885828
1638	2	1.22284	0.418993	1.22284	0.418993	ENSG00000115970.14	0.00351689	0.0157131
1639	2	1.16254	0.489649	1.16254	0.489649	ENSG00000115977.14	0.0175859	0.0490858
1640	2	-0.929189	0.669833	-0.929189	0.669833	ENSG00000116005.7	0.165382	0.260429
1641	2	-0.56483	0.578622	-0.56483	0.578622	ENSG00000116014.5	0.328984	0.440147
1642	2	0.48766	0.441435	0.48766	0.441435	ENSG00000116017.6	0.269282	0.377471
1643	2	0.290685	0.345829	0.290685	0.345829	ENSG00000116044.11	0.400602	0.510936
1644	2	-0.00515302	0.402677	-0.00515302	0.402677	ENSG00000116062.10	0.98979	0.994292
1645	2	2.58607	0.510242	2.58607	0.510242	ENSG00000116120.8	4.01355e-07	6.79628e-05
1646	2	1.03894	0.54905	1.03894	0.54905	ENSG00000116133.7	0.0584583	0.119172
1647	2	0.750363	0.4429	0.750363	0.4429	ENSG00000116138.8	0.0902262	0.163872
1648	2	0.816265	0.602291	0.816265	0.602291	ENSG00000116161.13	0.175333	0.271817
1649	2	0.955897	0.531524	0.955897	0.531524	ENSG00000116171.12	0.0721123	0.139243
1650	2	1.42688	0.569555	1.42688	0.569555	ENSG00000116198.8	0.0122362	0.0376459
1651	2	1.66398	0.485948	1.66398	0.485948	ENSG00000116199.7	0.000616622	0.00491749
1652	2	0.825534	0.497062	0.825534	0.497062	ENSG00000116209.7	0.0967484	0.172996
1653	2	0.691801	0.518148	0.691801	0.518148	ENSG00000116212.10	0.18183	0.279993
1654	2	-0.117863	0.529124	-0.117863	0.529124	ENSG00000116213.11	0.823729	0.878736
1655	2	0.53796	0.539435	0.53796	0.539435	ENSG00000116221.11	0.318635	0.430663
1656	2	0.211463	0.444526	0.211463	0.444526	ENSG00000116237.11	0.634285	0.723595
1657	2	1.23577	0.498522	1.23577	0.498522	ENSG00000116251.5	0.0131801	0.0395435
1658	2	0.9913	0.469177	0.9913	0.469177	ENSG00000116266.6	0.0346137	0.0806225
1659	2	1.02171	0.536366	1.02171	0.536366	ENSG00000116288.8	0.0567973	0.116334
1660	2	1.12743	0.37515	1.12743	0.37515	ENSG00000116350.11	0.00265333	0.0131118
1661	2	1.89447	0.568862	1.89447	0.568862	ENSG00000116353.11	0.000867594	0.00606242
1662	2	1.62783	0.423404	1.62783	0.423404	ENSG00000116406.14	0.000120736	0.00166866
1663	2	1.59877	0.462223	1.59877	0.462223	ENSG00000116459.6	0.000542461	0.00448811
1664	2	1.86811	0.437662	1.86811	0.437662	ENSG00000116473.10	1.96902e-05	0.000531179
1665	2	1.52364	0.623483	1.52364	0.623483	ENSG00000116478.7	0.0145355	0.0426644
1666	2	1.83305	0.438862	1.83305	0.438862	ENSG00000116489.8	2.956e-05	0.000667399
1667	2	0.92021	0.502728	0.92021	0.502728	ENSG00000116497.13	0.0671855	0.132185
1668	2	0.440504	0.49731	0.440504	0.49731	ENSG00000116521.6	0.37574	0.486928
1669	2	1.09154	0.376409	1.09154	0.376409	ENSG00000116539.6	0.0037331	0.0163101
1670	2	1.77337	0.452308	1.77337	0.452308	ENSG00000116560.6	8.8285e-05	0.00138422
1671	2	0.867952	0.470004	0.867952	0.470004	ENSG00000116580.14	0.0647922	0.128773
1672	2	0.590142	0.45858	0.590142	0.45858	ENSG00000116584.13	0.198133	0.29938
1673	2	0.0822988	0.509797	0.0822988	0.509797	ENSG00000116649.5	0.871751	0.915357
1674	2	0.0996864	0.58179	0.0996864	0.58179	ENSG00000116670.10	0.863953	0.910367
1675	2	0.638409	0.345344	0.638409	0.345344	ENSG00000116675.11	0.0645134	0.12842
1676	2	2.49823	0.513344	2.49823	0.513344	ENSG00000116678.14	1.13542e-06	0.000118566
1677	2	0.873294	0.412874	0.873294	0.412874	ENSG00000116679.11	0.0344163	0.0802362
1678	2	1.06698	0.450118	1.06698	0.450118	ENSG00000116688.12	0.0177664	0.0495353
1679	2	0.457748	0.514922	0.457748	0.514922	ENSG00000116691.6	0.374022	0.485197
1680	2	2.31058	0.47867	2.31058	0.47867	ENSG00000116698.16	1.38542e-06	0.000127963
1681	2	1.03581	0.591891	1.03581	0.591891	ENSG00000116704.6	0.080117	0.150739
1682	2	0.997817	0.393238	0.997817	0.393238	ENSG00000116747.8	0.0111668	0.0353221
1683	2	2.16084	0.428156	2.16084	0.428156	ENSG00000116750.9	4.49163e-07	6.91439e-05
1684	2	0.567083	0.412279	0.567083	0.412279	ENSG00000116754.9	0.168982	0.264294
1685	2	1.02607	0.536022	1.02607	0.536022	ENSG00000116786.7	0.0555911	0.114565
1686	2	0.757021	0.687448	0.757021	0.687448	ENSG00000116791.9	0.270807	0.37919
1687	2	1.30561	0.415102	1.30561	0.415102	ENSG00000116793.11	0.00165927	0.00957298
1688	2	1.8111	0.469991	1.8111	0.469991	ENSG00000116815.11	0.000116453	0.00163738
1689	2	1.43435	0.441627	1.43435	0.441627	ENSG00000116830.7	0.00116266	0.00750485
1690	2	0.0864961	0.592716	0.0864961	0.592716	ENSG00000116857.12	0.883975	0.925121
1691	2	0.114595	0.494307	0.114595	0.494307	ENSG00000116871.11	0.816671	0.87289
1692	2	0.158487	0.571595	0.158487	0.571595	ENSG00000116898.7	0.781571	0.844942
1693	2	1.32009	0.559496	1.32009	0.559496	ENSG00000116906.7	0.0183034	0.0505883
1694	2	0.500277	0.420795	0.500277	0.420795	ENSG00000116922.10	0.234484	0.341704
1695	2	1.15318	0.521825	1.15318	0.521825	ENSG00000116977.14	0.0271119	0.0669235
1696	2	2.53293	0.524282	2.53293	0.524282	ENSG00000116984.8	1.35682e-06	0.000127642
1697	2	0.595182	0.358491	0.595182	0.358491	ENSG00000117000.8	0.0968658	0.173145
1698	2	2.13544	0.514339	2.13544	0.514339	ENSG00000117054.9	3.29857e-05	0.0007254
1699	2	1.24301	0.530761	1.24301	0.530761	ENSG00000117118.5	0.0191836	0.0522855
1700	2	0.676215	0.376005	0.676215	0.376005	ENSG00000117139.12	0.0721109	0.139243
1701	2	1.68746	0.500464	1.68746	0.500464	ENSG00000117143.9	0.000746786	0.00551406
1702	2	0.948849	0.427647	0.948849	0.427647	ENSG00000117155.12	0.0265025	0.0657707
1703	2	1.46524	0.442239	1.46524	0.442239	ENSG00000117174.6	0.000922248	0.00633111
1704	2	1.17418	0.490046	1.17418	0.490046	ENSG00000117222.9	0.0165719	0.0469897
1705	2	0.0926249	0.392609	0.0926249	0.392609	ENSG00000117289.7	0.813494	0.870515
1706	2	0.654876	0.593227	0.654876	0.593227	ENSG00000117298.10	0.269627	0.377746
1707	2	0.94708	0.658496	0.94708	0.658496	ENSG00000117308.10	0.150364	0.241509
1708	2	1.04527	0.343488	1.04527	0.343488	ENSG00000117335.14	0.00234163	0.0120214
1709	2	0.329471	0.626863	0.329471	0.626863	ENSG00000117362.8	0.599176	0.693796
1710	2	0.873744	0.572589	0.873744	0.572589	ENSG00000117385.11	0.127022	0.21268
1711	2	-0.238536	0.435851	-0.238536	0.435851	ENSG00000117394.15	0.584182	0.681434
1712	2	0.373092	0.567156	0.373092	0.567156	ENSG00000117395.6	0.510648	0.614859
1713	2	0.230405	0.548556	0.230405	0.548556	ENSG00000117408.6	0.67447	0.755692
1714	2	0.612391	0.508676	0.612391	0.508676	ENSG00000117410.9	0.228631	0.335097
1715	2	1.14631	0.583498	1.14631	0.583498	ENSG00000117411.12	0.049467	0.104892
1716	2	2.69435	0.525269	2.69435	0.525269	ENSG00000117419.10	2.90564e-07	6.29902e-05
1717	2	0.523047	0.506714	0.523047	0.506714	ENSG00000117448.9	0.301963	0.412913
1718	2	0.351518	0.49723	0.351518	0.49723	ENSG00000117450.9	0.479596	0.585605
1719	2	0.438392	0.551377	0.438392	0.551377	ENSG00000117479.8	0.426563	0.537224
1720	2	0.860859	0.41222	0.860859	0.41222	ENSG00000117481.6	0.0367664	0.0842459
1721	2	1.38397	0.488204	1.38397	0.488204	ENSG00000117500.8	0.00458507	0.0187085
1722	2	1.36374	0.530238	1.36374	0.530238	ENSG00000117505.8	0.0101132	0.0328906
1723	2	1.6931	0.425484	1.6931	0.425484	ENSG00000117523.11	6.91343e-05	0.00116961
1724	2	0.925716	0.542579	0.925716	0.542579	ENSG00000117533.10	0.0879821	0.160658
1725	2	1.21921	0.470543	1.21921	0.470543	ENSG00000117543.15	0.00956803	0.0314396
1726	2	0.90801	0.347858	0.90801	0.347858	ENSG00000117569.14	0.0090465	0.0303128
1727	2	0.462987	0.485631	0.462987	0.485631	ENSG00000117592.8	0.340402	0.450793
1728	2	1.80532	0.601623	1.80532	0.601623	ENSG00000117593.8	0.00269318	0.0132443
1729	2	0.0954503	0.425022	0.0954503	0.425022	ENSG00000117616.13	0.822308	0.877774
1730	2	0.131305	0.479971	0.131305	0.479971	ENSG00000117632.16	0.784416	0.847477
1731	2	0.661029	0.587114	0.661029	0.587114	ENSG00000117640.13	0.26021	0.368208
1732	2	1.09464	0.624208	1.09464	0.624208	ENSG00000117676.9	0.0794916	0.149951
1733	2	0.572651	0.511673	0.572651	0.511673	ENSG00000117682.12	0.263066	0.37101
1734	2	0.803716	0.571098	0.803716	0.571098	ENSG00000117691.5	0.159333	0.252232
1735	2	1.19192	0.404338	1.19192	0.404338	ENSG00000117697.10	0.00320002	0.0147895
1736	2	0.32741	0.288897	0.32741	0.288897	ENSG00000117713.13	0.257084	0.364855
1737	2	0.418703	0.431524	0.418703	0.431524	ENSG00000117724.8	0.331902	0.443113
1738	2	0.684818	0.391172	0.684818	0.391172	ENSG00000117748.5	0.0800004	0.150575
1739	2	0.904515	0.466382	0.904515	0.466382	ENSG00000117751.13	0.052449	0.109567
1740	2	0.576076	0.473209	0.576076	0.473209	ENSG00000117758.9	0.223459	0.32894
1741	2	1.6772	0.496787	1.6772	0.496787	ENSG00000117859.14	0.000735225	0.00546017
1742	2	1.15587	0.502648	1.15587	0.502648	ENSG00000117862.7	0.0214726	0.0566947
1743	2	1.83148	0.426893	1.83148	0.426893	ENSG00000117868.11	1.78467e-05	0.000509332
1744	2	0.100269	0.601608	0.100269	0.601608	ENSG00000117877.6	0.867631	0.912917
1745	2	0.33317	0.470546	0.33317	0.470546	ENSG00000117899.6	0.478914	0.585479
1746	2	0.80215	0.530068	0.80215	0.530068	ENSG00000117906.9	0.130204	0.216136
1747	2	0.824771	0.405323	0.824771	0.405323	ENSG00000118007.8	0.0418664	0.092591
1748	2	0.766473	0.747457	0.766473	0.747457	ENSG00000118046.10	0.305155	0.416269
1749	2	0.941825	0.344309	0.941825	0.344309	ENSG00000118058.16	0.00623029	0.0230348
1750	2	1.35611	0.391415	1.35611	0.391415	ENSG00000118193.7	0.000530979	0.00442498
1751	2	2.24325	0.426306	2.24325	0.426306	ENSG00000118217.5	1.42441e-07	4.2369e-05
1752	2	0.903694	0.487623	0.903694	0.487623	ENSG00000118260.10	0.0638442	0.127337
1753	2	0.572909	0.377848	0.572909	0.377848	ENSG00000118412.8	0.129458	0.215622
1754	2	1.97757	0.617268	1.97757	0.617268	ENSG00000118418.10	0.00135652	0.00844501
1755	2	1.52109	0.462764	1.52109	0.462764	ENSG00000118420.12	0.0010127	0.00676022
1756	2	1.01059	0.487052	1.01059	0.487052	ENSG00000118454.8	0.0379956	0.0863614
1757	2	0.473901	0.382558	0.473901	0.382558	ENSG00000118482.7	0.215431	0.31925
1758	2	1.00956	0.659948	1.00956	0.659948	ENSG00000118496.4	0.126076	0.211352
1759	2	1.00118	0.358871	1.00118	0.358871	ENSG00000118513.14	0.00527407	0.0205936
1760	2	0.819045	0.456912	0.819045	0.456912	ENSG00000118564.10	0.0730424	0.140551
1761	2	0.979401	0.556845	0.979401	0.556845	ENSG00000118579.7	0.0786048	0.148554
1762	2	0.332442	0.545363	0.332442	0.545363	ENSG00000118600.7	0.54214	0.645208
1763	2	-0.000482114	0.6228	-0.000482114	0.6228	ENSG00000118640.6	0.999382	0.999548
1764	2	-0.308329	0.680488	-0.308329	0.680488	ENSG00000118655.4	0.650477	0.735297
1765	2	0.731725	0.54582	0.731725	0.54582	ENSG00000118680.8	0.180051	0.278012
1766	2	1.35974	0.490249	1.35974	0.490249	ENSG00000118705.12	0.00554437	0.0213698
1767	2	1.26377	0.475092	1.26377	0.475092	ENSG00000118816.5	0.00781304	0.0272037
1768	2	1.33249	0.657186	1.33249	0.657186	ENSG00000118855.14	0.042605	0.0937123
1769	2	2.34717	0.484074	2.34717	0.484074	ENSG00000118873.11	1.24215e-06	0.000123728
1770	2	0.950432	0.43269	0.950432	0.43269	ENSG00000118900.10	0.0280514	0.06851
1771	2	1.02323	0.366023	1.02323	0.366023	ENSG00000118961.10	0.00518132	0.0203724
1772	2	1.75015	0.578498	1.75015	0.578498	ENSG00000118965.10	0.00248363	0.0125167
1773	2	0.284475	0.503004	0.284475	0.503004	ENSG00000118971.3	0.571698	0.670558
1774	2	1.71425	0.615272	1.71425	0.615272	ENSG00000119004.10	0.00533352	0.0207302
1775	2	0.70898	0.750183	0.70898	0.750183	ENSG00000119013.4	0.34462	0.455785
1776	2	1.46745	0.483956	1.46745	0.483956	ENSG00000119041.6	0.00242779	0.0123209
1777	2	1.15533	0.368374	1.15533	0.368374	ENSG00000119042.12	0.00171103	0.00975539
1778	2	0.895153	0.455955	0.895153	0.455955	ENSG00000119048.3	0.0496172	0.105076
1779	2	0.657266	0.629281	0.657266	0.629281	ENSG00000119138.3	0.296267	0.407428
1780	2	0.580112	0.550656	0.580112	0.550656	ENSG00000119185.8	0.292115	0.403795
1781	2	1.8885	0.530244	1.8885	0.530244	ENSG00000119203.9	0.000368642	0.00342986
1782	2	0.980606	0.412026	0.980606	0.412026	ENSG00000119231.6	0.0173144	0.0484611
1783	2	2.41175	0.524493	2.41175	0.524493	ENSG00000119285.6	4.26031e-06	0.000225441
1784	2	2.24736	0.492445	2.24736	0.492445	ENSG00000119314.11	5.02644e-06	0.000245898
1785	2	2.1824	0.49775	2.1824	0.49775	ENSG00000119318.8	1.16234e-05	0.000390071
1786	2	0.978563	0.466075	0.978563	0.466075	ENSG00000119321.4	0.0357656	0.0824735
1787	2	-0.0696242	0.636973	-0.0696242	0.636973	ENSG00000119333.7	0.912961	0.943994
1788	2	1.4447	0.577622	1.4447	0.577622	ENSG00000119335.12	0.0123802	0.0378898
1789	2	1.25944	0.68317	1.25944	0.68317	ENSG00000119383.15	0.0652534	0.129437
1790	2	0.920277	0.560068	0.920277	0.560068	ENSG00000119392.10	0.100351	0.178273
1791	2	0.888284	0.440879	0.888284	0.440879	ENSG00000119402.12	0.0439253	0.095892
1792	2	0.764196	0.496241	0.764196	0.496241	ENSG00000119403.9	0.123568	0.208622
1793	2	0.384794	0.534909	0.384794	0.534909	ENSG00000119421.5	0.471917	0.579487
1794	2	0.231061	0.433092	0.231061	0.433092	ENSG00000119446.9	0.593677	0.689501
1795	2	1.12155	0.473963	1.12155	0.473963	ENSG00000119471.10	0.0179658	0.0498378
1796	2	2.00723	0.457101	2.00723	0.457101	ENSG00000119487.12	1.12715e-05	0.000386888
1797	2	0.77029	0.42935	0.77029	0.42935	ENSG00000119509.8	0.0727998	0.140297
1798	2	1.64134	0.531244	1.64134	0.531244	ENSG00000119514.5	0.00200412	0.0108423
1799	2	1.34474	0.391636	1.34474	0.391636	ENSG00000119522.11	0.000595517	0.00480958
1800	2	0.742059	0.617796	0.742059	0.617796	ENSG00000119537.11	0.229697	0.336272
1801	2	-0.267645	0.477461	-0.267645	0.477461	ENSG00000119559.11	0.575098	0.673156
1802	2	1.51932	0.508503	1.51932	0.508503	ENSG00000119596.13	0.0028096	0.0135287
1803	2	1.7574	0.621825	1.7574	0.621825	ENSG00000119638.8	0.00471037	0.0191123
1804	2	-0.0442822	0.532229	-0.0442822	0.532229	ENSG00000119640.4	0.933691	0.957246
1805	2	0.666931	0.488178	0.666931	0.488178	ENSG00000119705.5	0.171888	0.267738
1806	2	1.46479	0.444297	1.46479	0.444297	ENSG00000119707.9	0.000977715	0.00662239
1807	2	-0.170087	0.536423	-0.170087	0.536423	ENSG00000119760.11	0.751185	0.821533
1808	2	-0.115758	0.548752	-0.115758	0.548752	ENSG00000119777.14	0.832928	0.884834
1809	2	1.07821	0.374292	1.07821	0.374292	ENSG00000119778.10	0.00396828	0.0170282
1810	2	0.248874	0.37352	0.248874	0.37352	ENSG00000119787.9	0.505222	0.609485
1811	2	0.548122	0.539502	0.548122	0.539502	ENSG00000119812.14	0.30964	0.420918
1812	2	0.977009	0.444857	0.977009	0.444857	ENSG00000119820.6	0.0280754	0.0685359
1813	2	0.572901	0.400263	0.572901	0.400263	ENSG00000119844.10	0.152341	0.243896
1814	2	0.485298	0.610429	0.485298	0.610429	ENSG00000119888.6	0.426607	0.537224
1815	2	1.8546	0.51853	1.8546	0.51853	ENSG00000119912.11	0.000348037	0.00328407
1816	2	0.927779	0.50824	0.927779	0.50824	ENSG00000119929.8	0.0679293	0.133084
1817	2	1.47428	0.504173	1.47428	0.504173	ENSG00000119950.16	0.0034538	0.0155131
1818	2	0.985389	0.482784	0.985389	0.482784	ENSG00000119953.8	0.0412452	0.0917363
1819	2	0.312556	0.592605	0.312556	0.592605	ENSG00000119977.16	0.597897	0.692819
1820	2	1.79853	0.516307	1.79853	0.516307	ENSG00000120053.9	0.000494972	0.00421182
1821	2	0.668415	0.522791	0.668415	0.522791	ENSG00000120063.5	0.201055	0.303164
1822	2	0.707301	0.454252	0.707301	0.454252	ENSG00000120137.6	0.119455	0.203702
1823	2	1.13167	0.465745	1.13167	0.465745	ENSG00000120158.7	0.0151071	0.0437786
1824	2	1.68539	0.518721	1.68539	0.518721	ENSG00000120162.9	0.0011576	0.00749745
1825	2	1.33249	0.528289	1.33249	0.528289	ENSG00000120253.9	0.01166	0.0364508
1826	2	1.01492	0.403399	1.01492	0.403399	ENSG00000120254.11	0.011872	0.0368642
1827	2	0.112094	0.666035	0.112094	0.666035	ENSG00000120256.5	0.866346	0.912133
1828	2	1.26249	0.456453	1.26249	0.456453	ENSG00000120265.12	0.00567705	0.0217164
1829	2	1.50292	0.497454	1.50292	0.497454	ENSG00000120306.5	0.00251752	0.0126374
1830	2	0.470037	0.534872	0.470037	0.534872	ENSG00000120314.14	0.379519	0.490324
1831	2	0.141704	0.574295	0.141704	0.574295	ENSG00000120333.4	0.805106	0.864681
1832	2	0.697365	0.484515	0.697365	0.484515	ENSG00000120334.11	0.150064	0.241166
1833	2	1.35474	0.491405	1.35474	0.491405	ENSG00000120437.7	0.00583573	0.0221566
1834	2	1.25822	0.536537	1.25822	0.536537	ENSG00000120438.7	0.0190236	0.0521251
1835	2	0.838226	0.368619	0.838226	0.368619	ENSG00000120519.10	0.0229682	0.0593179
1836	2	1.66933	0.466439	1.66933	0.466439	ENSG00000120526.6	0.000345063	0.00328407
1837	2	1.30705	0.612625	1.30705	0.612625	ENSG00000120533.8	0.0328822	0.0775163
1838	2	1.08591	0.374245	1.08591	0.374245	ENSG00000120616.11	0.00371276	0.0162593
1839	2	1.09351	0.554345	1.09351	0.554345	ENSG00000120656.7	0.0485396	0.103432
1840	2	1.76451	0.552689	1.76451	0.552689	ENSG00000120685.15	0.00141006	0.00856829
1841	2	1.1723	0.477775	1.1723	0.477775	ENSG00000120686.7	0.0141407	0.0418029
1842	2	0.215893	0.340346	0.215893	0.340346	ENSG00000120690.9	0.525862	0.628708
1843	2	1.47872	0.518055	1.47872	0.518055	ENSG00000120694.15	0.0043123	0.0179709
1844	2	1.97167	0.547866	1.97167	0.547866	ENSG00000120697.4	0.00031968	0.00312302
1845	2	1.44189	0.536228	1.44189	0.536228	ENSG00000120699.8	0.00716777	0.0253921
1846	2	0.935877	0.437854	0.935877	0.437854	ENSG00000120705.8	0.0325639	0.0770182
1847	2	0.00520881	0.54143	0.00520881	0.54143	ENSG00000120709.6	0.992324	0.995474
1848	2	1.36888	0.498526	1.36888	0.498526	ENSG00000120725.8	0.00603523	0.0225842
1849	2	1.52917	0.500621	1.52917	0.500621	ENSG00000120727.8	0.00225405	0.0117694
1850	2	1.44656	0.450027	1.44656	0.450027	ENSG00000120733.9	0.0013073	0.00822934
1851	2	0.369481	0.57121	0.369481	0.57121	ENSG00000120738.7	0.517736	0.621186
1852	2	0.998214	0.478352	0.998214	0.478352	ENSG00000120742.6	0.0369081	0.0845326
1853	2	1.57134	0.536633	1.57134	0.536633	ENSG00000120800.4	0.00340994	0.0153759
1854	2	0.816031	0.412249	0.816031	0.412249	ENSG00000120802.9	0.0477641	0.102061
1855	2	0.963591	0.605531	0.963591	0.605531	ENSG00000120805.9	0.111539	0.193558
1856	2	-0.100764	0.412569	-0.100764	0.412569	ENSG00000120833.9	0.807048	0.86604
1857	2	0.98786	0.433773	0.98786	0.433773	ENSG00000120910.10	0.0227644	0.0589573
1858	2	0.722394	0.438054	0.722394	0.438054	ENSG00000120948.11	0.0991276	0.176381
1859	2	0.0665159	0.466299	0.0665159	0.466299	ENSG00000120949.10	0.886569	0.926702
1860	2	1.09544	0.579927	1.09544	0.579927	ENSG00000121039.5	0.0589008	0.119708
1861	2	0.360042	0.416631	0.360042	0.416631	ENSG00000121057.8	0.387491	0.497965
1862	2	1.14104	0.640632	1.14104	0.640632	ENSG00000121060.10	0.0748938	0.14303
1863	2	0.601388	0.390523	0.601388	0.390523	ENSG00000121067.13	0.123572	0.208622
1864	2	0.966789	0.504034	0.966789	0.504034	ENSG00000121104.3	0.0550977	0.113872
1865	2	1.22277	0.500378	1.22277	0.500378	ENSG00000121152.5	0.0145378	0.0426644
1866	2	1.01152	0.429675	1.01152	0.429675	ENSG00000121210.11	0.0185648	0.0511162
1867	2	0.815709	0.387588	0.815709	0.387588	ENSG00000121211.3	0.0353282	0.081798
1868	2	0.728198	0.435035	0.728198	0.435035	ENSG00000121274.8	0.0941532	0.169189
1869	2	0.601957	0.455462	0.601957	0.455462	ENSG00000121281.8	0.186288	0.285818
1870	2	0.096533	0.594298	0.096533	0.594298	ENSG00000121289.13	0.870966	0.91491
1871	2	0.560455	0.647559	0.560455	0.647559	ENSG00000121316.6	0.38677	0.497518
1872	2	1.15156	0.419366	1.15156	0.419366	ENSG00000121390.13	0.00603345	0.0225842
1873	2	0.801041	0.437312	0.801041	0.437312	ENSG00000121481.6	0.0669901	0.131903
1874	2	1.56435	0.447428	1.56435	0.447428	ENSG00000121579.8	0.000471727	0.00407546
1875	2	1.00567	0.454296	1.00567	0.454296	ENSG00000121644.14	0.02685	0.0664059
1876	2	1.42033	0.530598	1.42033	0.530598	ENSG00000121691.4	0.00743206	0.0262187
1877	2	0.835656	0.401083	0.835656	0.401083	ENSG00000121741.12	0.037206	0.0850231
1878	2	1.4773	0.493966	1.4773	0.493966	ENSG00000121749.11	0.0027834	0.0135179
1879	2	1.36238	0.460575	1.36238	0.460575	ENSG00000121766.10	0.00309646	0.014471
1880	2	1.76402	0.466162	1.76402	0.466162	ENSG00000121774.13	0.000154245	0.00194822
1881	2	1.84401	0.654871	1.84401	0.654871	ENSG00000121775.13	0.00486498	0.0196029
1882	2	1.14024	0.503161	1.14024	0.503161	ENSG00000121848.9	0.0234424	0.0601756
1883	2	-0.412233	0.579777	-0.412233	0.579777	ENSG00000121851.8	0.477072	0.583701
1884	2	0.557443	0.466548	0.557443	0.466548	ENSG00000121864.5	0.232156	0.339383
1885	2	1.17074	0.460584	1.17074	0.460584	ENSG00000121879.3	0.0110262	0.0350299
1886	2	1.78548	0.402839	1.78548	0.402839	ENSG00000121892.10	9.32591e-06	0.000357394
1887	2	0.329727	0.546401	0.329727	0.546401	ENSG00000121897.9	0.546208	0.648454
1888	2	0.66676	0.449352	0.66676	0.449352	ENSG00000121931.11	0.137856	0.22576
1889	2	1.64763	0.610001	1.64763	0.610001	ENSG00000121957.8	0.00691264	0.0247646
1890	2	0.797498	0.409114	0.797498	0.409114	ENSG00000121988.13	0.0512561	0.107551
1891	2	1.01071	0.387281	1.01071	0.387281	ENSG00000122008.11	0.00906067	0.0303128
1892	2	0.714388	0.524578	0.714388	0.524578	ENSG00000122034.8	0.173251	0.26923
1893	2	1.22257	0.521838	1.22257	0.521838	ENSG00000122068.8	0.0191385	0.0522516
1894	2	-0.139959	0.480747	-0.139959	0.480747	ENSG00000122140.6	0.770954	0.836311
1895	2	0.325383	0.556632	0.325383	0.556632	ENSG00000122203.10	0.558846	0.658992
1896	2	2.50256	0.544519	2.50256	0.544519	ENSG00000122218.10	4.30851e-06	0.000225642
1897	2	0.614492	0.412204	0.614492	0.412204	ENSG00000122257.14	0.136028	0.223414
1898	2	0.93582	0.468183	0.93582	0.468183	ENSG00000122299.7	0.0456264	0.0986306
1899	2	1.00728	0.535725	1.00728	0.535725	ENSG00000122359.13	0.0600782	0.121158
1900	2	0.645867	0.512424	0.645867	0.512424	ENSG00000122406.8	0.20752	0.310699
1901	2	1.17449	0.44236	1.17449	0.44236	ENSG00000122435.5	0.00792929	0.0275707
1902	2	0.585704	0.368283	0.585704	0.368283	ENSG00000122482.16	0.111753	0.193822
1903	2	1.58779	0.449177	1.58779	0.449177	ENSG00000122483.13	0.00040795	0.00367444
1904	2	0.582443	0.420156	0.582443	0.420156	ENSG00000122484.8	0.16567	0.2608
1905	2	1.65309	0.620756	1.65309	0.620756	ENSG00000122550.13	0.00774424	0.0270569
1906	2	0.617947	0.456156	0.617947	0.456156	ENSG00000122565.14	0.175519	0.272006
1907	2	1.5108	0.471891	1.5108	0.471891	ENSG00000122566.16	0.00136674	0.00847745
1908	2	0.70004	0.451874	0.70004	0.451874	ENSG00000122643.14	0.121335	0.206124
1909	2	0.766992	0.476449	0.766992	0.476449	ENSG00000122687.13	0.107439	0.188399
1910	2	1.23015	0.572306	1.23015	0.572306	ENSG00000122692.7	0.0315974	0.0752179
1911	2	1.28735	0.509829	1.28735	0.509829	ENSG00000122705.12	0.0115676	0.0362737
1912	2	1.03848	0.611885	1.03848	0.611885	ENSG00000122729.14	0.0896618	0.16308
1913	2	0.582755	0.336331	0.582755	0.336331	ENSG00000122779.12	0.0831522	0.154787
1914	2	0.516749	0.417625	0.516749	0.417625	ENSG00000122783.12	0.215957	0.319843
1915	2	0.600552	0.506272	0.600552	0.506272	ENSG00000122862.4	0.235534	0.342644
1916	2	1.40427	0.510269	1.40427	0.510269	ENSG00000122873.7	0.00592287	0.0223361
1917	2	1.17726	0.4945	1.17726	0.4945	ENSG00000122882.6	0.0172791	0.048389
1918	2	2.15262	0.554919	2.15262	0.554919	ENSG00000122884.8	0.00010482	0.00152139
1919	2	1.04951	0.565041	1.04951	0.565041	ENSG00000122912.10	0.0632545	0.12641
1920	2	0.29074	0.547535	0.29074	0.547535	ENSG00000122952.12	0.59542	0.690736
1921	2	1.35667	0.482733	1.35667	0.482733	ENSG00000122958.10	0.00494813	0.019777
1922	2	1.60832	0.440103	1.60832	0.440103	ENSG00000122966.9	0.000257775	0.00265618
1923	2	0.564877	0.544402	0.564877	0.544402	ENSG00000123064.8	0.299452	0.410584
1924	2	0.497065	0.287121	0.497065	0.287121	ENSG00000123066.3	0.0834148	0.155105
1925	2	0.876247	0.557513	0.876247	0.557513	ENSG00000123080.6	0.116018	0.199097
1926	2	1.27258	0.397872	1.27258	0.397872	ENSG00000123106.6	0.00138165	0.00852503
1927	2	0.616191	0.468598	0.616191	0.468598	ENSG00000123124.9	0.188521	0.288286
1928	2	1.09056	0.618475	1.09056	0.618475	ENSG00000123130.12	0.0778495	0.147345
1929	2	0.746339	0.53531	0.746339	0.53531	ENSG00000123131.8	0.163252	0.257632
1930	2	0.40521	0.534363	0.40521	0.534363	ENSG00000123136.10	0.448268	0.558362
1931	2	1.18155	0.625423	1.18155	0.625423	ENSG00000123143.8	0.058864	0.119707
1932	2	0.634711	0.525583	0.634711	0.525583	ENSG00000123144.6	0.227189	0.333368
1933	2	-0.0480355	0.493032	-0.0480355	0.493032	ENSG00000123146.15	0.922386	0.95045
1934	2	0.322788	0.65314	0.322788	0.65314	ENSG00000123159.11	0.621158	0.712299
1935	2	1.97063	0.476835	1.97063	0.476835	ENSG00000123213.18	3.58474e-05	0.000778225
1936	2	0.959232	0.468811	0.959232	0.468811	ENSG00000123219.8	0.0407471	0.0908671
1937	2	0.29522	0.412555	0.29522	0.412555	ENSG00000123268.4	0.474244	0.581361
1938	2	0.96523	0.626391	0.96523	0.626391	ENSG00000123349.9	0.123332	0.208355
1939	2	0.837165	0.381664	0.837165	0.381664	ENSG00000123352.13	0.0282743	0.0688229
1940	2	0.0738498	0.66835	0.0738498	0.66835	ENSG00000123353.5	0.912016	0.943593
1941	2	0.314071	0.605764	0.314071	0.605764	ENSG00000123374.6	0.60413	0.698448
1942	2	0.18477	0.333297	0.18477	0.333297	ENSG00000123405.9	0.579325	0.677394
1943	2	0.303523	0.551416	0.303523	0.551416	ENSG00000123411.10	0.582015	0.679743
1944	2	0.7086	0.602501	0.7086	0.602501	ENSG00000123415.10	0.239556	0.346609
1945	2	-0.15678	0.487734	-0.15678	0.487734	ENSG00000123416.11	0.747873	0.818788
1946	2	1.01728	0.52992	1.01728	0.52992	ENSG00000123472.8	0.054898	0.113551
1947	2	0.153004	0.381284	0.153004	0.381284	ENSG00000123473.11	0.688209	0.767188
1948	2	0.557193	0.438131	0.557193	0.438131	ENSG00000123505.10	0.203463	0.306158
1949	2	-0.0217196	0.490746	-0.0217196	0.490746	ENSG00000123545.5	0.964698	0.978568
1950	2	0.696738	0.394131	0.696738	0.394131	ENSG00000123552.13	0.0770974	0.146413
1951	2	1.10984	0.47668	1.10984	0.47668	ENSG00000123562.12	0.0198977	0.0537376
1952	2	0.203082	0.494425	0.203082	0.494425	ENSG00000123575.8	0.68126	0.761117
1953	2	1.1621	0.422842	1.1621	0.422842	ENSG00000123600.14	0.00599054	0.0224756
1954	2	1.40562	0.510552	1.40562	0.510552	ENSG00000123607.10	0.00590263	0.0223105
1955	2	1.28867	0.3931	1.28867	0.3931	ENSG00000123636.13	0.00104462	0.00691875
1956	2	1.53112	0.483146	1.53112	0.483146	ENSG00000123737.8	0.0015293	0.00905459
1957	2	1.38798	0.497439	1.38798	0.497439	ENSG00000123739.6	0.00526687	0.0205819
1958	2	1.41402	0.817392	1.41402	0.817392	ENSG00000123815.7	0.0836451	0.155363
1959	2	0.680206	0.644042	0.680206	0.644042	ENSG00000123836.10	0.290899	0.402551
1960	2	1.43959	0.409963	1.43959	0.409963	ENSG00000123983.9	0.000445547	0.00392815
1961	2	0.909287	0.587743	0.909287	0.587743	ENSG00000123992.14	0.121843	0.206649
1962	2	0.826679	0.477217	0.826679	0.477217	ENSG00000124092.8	0.0832215	0.154859
1963	2	0.646574	0.688095	0.646574	0.688095	ENSG00000124098.9	0.347393	0.458855
1964	2	0.489051	0.40271	0.489051	0.40271	ENSG00000124151.14	0.224595	0.330102
1965	2	0.242522	0.551831	0.242522	0.551831	ENSG00000124155.12	0.66031	0.743929
1966	2	0.465404	0.478517	0.465404	0.478517	ENSG00000124171.4	0.330754	0.442049
1967	2	-0.233277	0.569373	-0.233277	0.569373	ENSG00000124172.5	0.682019	0.761631
1968	2	1.25797	0.410449	1.25797	0.410449	ENSG00000124177.10	0.00217772	0.011476
1969	2	0.175165	0.608741	0.175165	0.608741	ENSG00000124181.10	0.773539	0.83822
1970	2	0.503696	0.478382	0.503696	0.478382	ENSG00000124193.10	0.29238	0.40405
1971	2	0.590596	0.389038	0.590596	0.389038	ENSG00000124198.8	0.128991	0.214985
1972	2	1.98319	0.483835	1.98319	0.483835	ENSG00000124207.12	4.15122e-05	0.000850331
1973	2	0.7607	0.420051	0.7607	0.420051	ENSG00000124214.15	0.0701454	0.136633
1974	2	1.56341	0.47882	1.56341	0.47882	ENSG00000124226.7	0.00109413	0.00716261
1975	2	0.410774	0.608514	0.410774	0.608514	ENSG00000124228.10	0.499648	0.604336
1976	2	1.64779	0.615796	1.64779	0.615796	ENSG00000124313.8	0.00745354	0.0262762
1977	2	1.32891	0.545733	1.32891	0.545733	ENSG00000124356.11	0.0148878	0.0433657
1978	2	0.361384	0.376671	0.361384	0.376671	ENSG00000124383.4	0.33735	0.447569
1979	2	-0.421494	0.802668	-0.421494	0.802668	ENSG00000124399.3	0.599502	0.693888
1980	2	1.41909	0.451568	1.41909	0.451568	ENSG00000124422.7	0.0016746	0.00959393
1981	2	2.0778	0.450434	2.0778	0.450434	ENSG00000124486.8	3.97111e-06	0.000223507
1982	2	1.80958	0.519691	1.80958	0.519691	ENSG00000124532.10	0.000497618	0.00422725
1983	2	1.33903	0.518466	1.33903	0.518466	ENSG00000124535.11	0.00980353	0.0320476
1984	2	0.424978	0.498115	0.424978	0.498115	ENSG00000124541.6	0.393564	0.503984
1985	2	1.02286	0.553767	1.02286	0.553767	ENSG00000124562.5	0.0647332	0.128712
1986	2	1.70705	0.587871	1.70705	0.587871	ENSG00000124570.13	0.00368681	0.0161653
1987	2	1.69925	0.480819	1.69925	0.480819	ENSG00000124571.13	0.000409198	0.00367623
1988	2	0.726675	0.555574	0.726675	0.555574	ENSG00000124587.9	0.190883	0.290586
1989	2	0.521738	0.490118	0.521738	0.490118	ENSG00000124588.15	0.287096	0.398368
1990	2	1.45616	0.596293	1.45616	0.596293	ENSG00000124596.12	0.0146053	0.0427947
1991	2	1.25534	0.569224	1.25534	0.569224	ENSG00000124635.7	0.0274293	0.0673794
1992	2	0.0728216	0.647343	0.0728216	0.647343	ENSG00000124641.10	0.910432	0.942863
1993	2	0.0613757	0.670522	0.0613757	0.670522	ENSG00000124693.2	0.927068	0.954114
1994	2	0.773272	0.532743	0.773272	0.532743	ENSG00000124702.13	0.146643	0.236834
1995	2	-0.188933	0.600013	-0.188933	0.600013	ENSG00000124733.3	0.752852	0.822079
1996	2	1.68938	0.49412	1.68938	0.49412	ENSG00000124767.6	0.000628567	0.00497516
1997	2	0.432872	0.334502	0.432872	0.334502	ENSG00000124782.15	0.195637	0.296153
1998	2	0.732209	0.460967	0.732209	0.460967	ENSG00000124783.8	0.112192	0.194451
[truncated: 3,082 more rows]

## Sheet: SC35_differential_kinetics
Feature_ID	Exp_ID	L2FC_kdeg	L2FC_kd_sd	effect	se	gene_name	pval	padj
1	2	0.510238	0.496084	0.510238	0.496084	ENSG00000000419.8	0.3037	0.454712
2	2	0.942699	0.536158	0.942699	0.536158	ENSG00000000460.12	0.0787053	0.169179
3	2	1.71643	0.660705	1.71643	0.660705	ENSG00000000971.11	0.00938007	0.0334688
4	2	0.950815	0.45792	0.950815	0.45792	ENSG00000001036.9	0.037859	0.0994979
5	2	1.85844	0.451866	1.85844	0.451866	ENSG00000001497.12	3.90876e-05	0.000446721
6	2	0.575587	0.448623	0.575587	0.448623	ENSG00000001629.5	0.199489	0.336203
7	2	0.227999	0.649573	0.227999	0.649573	ENSG00000002549.8	0.72559	0.818043
8	2	0.71794	0.475196	0.71794	0.475196	ENSG00000002834.13	0.130832	0.246412
9	2	0.088714	0.523352	0.088714	0.523352	ENSG00000003056.3	0.865395	0.914807
10	2	0.920878	0.705767	0.920878	0.705767	ENSG00000003147.13	0.191964	0.327229
11	2	-0.149372	0.548999	-0.149372	0.548999	ENSG00000003400.10	0.78556	0.862261
12	2	-0.0261752	0.445964	-0.0261752	0.445964	ENSG00000003402.15	0.953196	0.971513
13	2	0.495201	0.450978	0.495201	0.450978	ENSG00000003436.10	0.272178	0.42097
14	2	1.05865	0.36311	1.05865	0.36311	ENSG00000003756.12	0.00355097	0.0157225
15	2	1.19636	0.646577	1.19636	0.646577	ENSG00000004059.6	0.0642702	0.146183
16	2	1.26027	0.49281	1.26027	0.49281	ENSG00000004142.7	0.0105482	0.0368682
17	2	1.28064	0.43374	1.28064	0.43374	ENSG00000004455.12	0.00315166	0.0144252
18	2	0.925628	0.521519	0.925628	0.521519	ENSG00000004478.5	0.0759194	0.165004
19	2	1.07131	0.608298	1.07131	0.608298	ENSG00000004487.11	0.0782129	0.168584
20	2	1.50571	0.481011	1.50571	0.481011	ENSG00000004534.10	0.00174626	0.00894691
21	2	0.764793	0.439027	0.764793	0.439027	ENSG00000004779.5	0.0815054	0.173563
22	2	0.897284	0.533744	0.897284	0.533744	ENSG00000004864.9	0.0927408	0.191151
23	2	0.47878	0.459533	0.47878	0.459533	ENSG00000004897.7	0.297465	0.447834
24	2	0.776916	0.42382	0.776916	0.42382	ENSG00000004961.10	0.0667838	0.150339
25	2	2.01508	0.450783	2.01508	0.450783	ENSG00000004975.7	7.81519e-06	0.000119564
26	2	1.07556	0.364329	1.07556	0.364329	ENSG00000005007.8	0.00315554	0.0144264
27	2	1.02627	0.475996	1.02627	0.475996	ENSG00000005075.11	0.0310795	0.0853244
28	2	1.08563	0.447444	1.08563	0.447444	ENSG00000005100.8	0.0152538	0.0491137
29	2	1.70706	0.69959	1.70706	0.69959	ENSG00000005156.7	0.0146836	0.0477283
30	2	0.541488	0.501853	0.541488	0.501853	ENSG00000005175.5	0.280598	0.428467
31	2	0.793227	0.567762	0.793227	0.567762	ENSG00000005187.7	0.16238	0.289315
32	2	0.904185	0.682567	0.904185	0.682567	ENSG00000005189.15	0.185276	0.31815
33	2	0.369474	0.726277	0.369474	0.726277	ENSG00000005194.10	0.610946	0.729946
34	2	1.4279	0.488326	1.4279	0.488326	ENSG00000005206.12	0.00345489	0.0154341
35	2	0.845091	0.412882	0.845091	0.412882	ENSG00000005249.8	0.0406769	0.104891
36	2	-0.315444	0.420734	-0.315444	0.420734	ENSG00000005339.8	0.453408	0.598223
37	2	-0.294312	0.335029	-0.294312	0.335029	ENSG00000005483.15	0.37969	0.531994
38	2	0.261485	0.466264	0.261485	0.466264	ENSG00000005486.12	0.574928	0.701593
39	2	1.31338	0.387283	1.31338	0.387283	ENSG00000005700.10	0.000695665	0.00439972
40	2	0.198039	0.390447	0.198039	0.390447	ENSG00000005801.12	0.612007	0.730396
41	2	0.584834	0.498933	0.584834	0.498933	ENSG00000005810.13	0.241129	0.384361
42	2	0.750012	0.415788	0.750012	0.415788	ENSG00000005893.11	0.0712577	0.158007
43	2	0.0251665	0.337793	0.0251665	0.337793	ENSG00000005955.8	0.94061	0.962939
44	2	-0.201098	0.490112	-0.201098	0.490112	ENSG00000006007.7	0.681578	0.784079
45	2	1.59857	0.523646	1.59857	0.523646	ENSG00000006015.13	0.00226733	0.0110679
46	2	0.696811	0.522584	0.696811	0.522584	ENSG00000006042.7	0.182402	0.314651
47	2	0.552449	0.500521	0.552449	0.500521	ENSG00000006114.11	0.269702	0.418577
48	2	0.457456	0.44839	0.457456	0.44839	ENSG00000006125.12	0.307624	0.45909
49	2	0.189538	0.467959	0.189538	0.467959	ENSG00000006194.6	0.685456	0.787052
50	2	0.826659	0.51402	0.826659	0.51402	ENSG00000006453.9	0.107786	0.213871
51	2	1.0632	0.509237	1.0632	0.509237	ENSG00000006530.11	0.0368132	0.0971691
52	2	0.0635043	0.400329	0.0635043	0.400329	ENSG00000006576.12	0.87396	0.919631
53	2	0.187121	0.541176	0.187121	0.541176	ENSG00000006625.13	0.729518	0.82038
54	2	1.5401	0.430983	1.5401	0.430983	ENSG00000006652.9	0.000352306	0.00262637
55	2	1.90696	0.463841	1.90696	0.463841	ENSG00000006744.14	3.93548e-05	0.000448121
56	2	0.0869301	0.405623	0.0869301	0.405623	ENSG00000006831.9	0.830303	0.893324
57	2	2.2527	0.373881	2.2527	0.373881	ENSG00000007038.6	1.68934e-09	1.08853e-07
58	2	0.752586	0.525877	0.752586	0.525877	ENSG00000007080.6	0.1524	0.276373
59	2	0.545077	0.383275	0.545077	0.383275	ENSG00000007168.8	0.154981	0.279773
60	2	2.08344	0.362277	2.08344	0.362277	ENSG00000007202.10	8.87373e-09	4.76484e-07
61	2	1.70521	0.545229	1.70521	0.545229	ENSG00000007264.9	0.00176293	0.00901545
62	2	0.367364	0.515633	0.367364	0.515633	ENSG00000007341.14	0.476185	0.62017
63	2	0.771346	0.478417	0.771346	0.478417	ENSG00000007376.3	0.106899	0.212905
64	2	0.695815	0.359188	0.695815	0.359188	ENSG00000007392.12	0.0527218	0.127038
65	2	0.850389	0.603642	0.850389	0.603642	ENSG00000007520.3	0.158905	0.284791
66	2	1.45886	0.585685	1.45886	0.585685	ENSG00000007541.10	0.0127435	0.0427841
67	2	1.76356	0.409715	1.76356	0.409715	ENSG00000007923.11	1.67471e-05	0.000225366
68	2	0.963902	0.341469	0.963902	0.341469	ENSG00000008018.8	0.00476052	0.019949
69	2	0.0675266	0.377526	0.0675266	0.377526	ENSG00000008083.9	0.858043	0.910403
70	2	2.49682	0.601774	2.49682	0.601774	ENSG00000008130.11	3.33788e-05	0.000393999
71	2	0.391119	0.5363	0.391119	0.5363	ENSG00000008256.11	0.465823	0.61007
72	2	-0.350262	0.366089	-0.350262	0.366089	ENSG00000008282.3	0.338684	0.490863
73	2	2.3284	0.547694	2.3284	0.547694	ENSG00000008283.11	2.12561e-05	0.000273285
74	2	1.20915	0.419508	1.20915	0.419508	ENSG00000008294.16	0.00394771	0.0171736
75	2	0.229135	0.376648	0.229135	0.376648	ENSG00000008324.6	0.542953	0.676006
76	2	0.506501	0.466923	0.506501	0.466923	ENSG00000008394.8	0.278026	0.426183
77	2	0.379676	0.45667	0.379676	0.45667	ENSG00000008405.7	0.405747	0.554504
78	2	1.43948	0.467919	1.43948	0.467919	ENSG00000008710.13	0.00209553	0.0103492
79	2	3.03264	0.380959	3.03264	0.380959	ENSG00000008838.13	1.71305e-15	1.87647e-12
80	2	0.413556	0.383483	0.413556	0.383483	ENSG00000008952.12	0.280847	0.428467
81	2	2.32801	0.483464	2.32801	0.483464	ENSG00000008988.5	1.47008e-06	2.98208e-05
82	2	1.33373	0.365094	1.33373	0.365094	ENSG00000009307.11	0.000259067	0.0020456
83	2	-0.0729704	0.40127	-0.0729704	0.40127	ENSG00000009335.13	0.855701	0.909152
84	2	0.251456	0.468956	0.251456	0.468956	ENSG00000009413.11	0.591818	0.715499
85	2	1.4776	0.514849	1.4776	0.514849	ENSG00000009830.7	0.00410508	0.0177419
86	2	0.0925671	0.491302	0.0925671	0.491302	ENSG00000009844.11	0.850554	0.906496
87	2	0.686175	0.356596	0.686175	0.356596	ENSG00000009954.6	0.054325	0.129703
88	2	-0.0132168	0.384609	-0.0132168	0.384609	ENSG00000010017.9	0.972587	0.983723
89	2	-0.40123	0.426097	-0.40123	0.426097	ENSG00000010165.15	0.346377	0.498415
90	2	1.6916	1.00469	1.6916	1.00469	ENSG00000010219.9	0.0922412	0.190456
91	2	1.17787	0.331292	1.17787	0.331292	ENSG00000010244.12	0.000377447	0.00276005
92	2	1.9317	0.384919	1.9317	0.384919	ENSG00000010256.6	5.20847e-07	1.25669e-05
93	2	-0.0849258	0.45343	-0.0849258	0.45343	ENSG00000010270.9	0.851428	0.906653
94	2	1.99798	0.605819	1.99798	0.605819	ENSG00000010292.8	0.000973822	0.00577858
95	2	1.6242	0.467939	1.6242	0.467939	ENSG00000010322.11	0.000518615	0.00352414
96	2	1.83313	0.584054	1.83313	0.584054	ENSG00000010671.11	0.00169738	0.00878693
97	2	1.6453	0.541906	1.6453	0.541906	ENSG00000010803.12	0.00239637	0.0115842
98	2	-0.0946006	0.373319	-0.0946006	0.373319	ENSG00000011007.8	0.799956	0.870699
99	2	1.68825	0.55183	1.68825	0.55183	ENSG00000011028.9	0.00221812	0.0108761
100	2	1.89639	0.632962	1.89639	0.632962	ENSG00000011132.7	0.00273503	0.0128692
101	2	0.792683	0.757449	0.792683	0.757449	ENSG00000011143.12	0.295323	0.445445
102	2	0.546393	0.423605	0.546393	0.423605	ENSG00000011198.3	0.197098	0.333593
103	2	-0.0652784	0.565957	-0.0652784	0.565957	ENSG00000011275.14	0.908174	0.941702
104	2	1.25993	0.541709	1.25993	0.541709	ENSG00000011295.11	0.0200266	0.0611743
105	2	1.78141	0.321403	1.78141	0.321403	ENSG00000011304.12	2.98022e-08	1.25681e-06
106	2	-0.314802	0.61552	-0.314802	0.61552	ENSG00000011376.5	0.609043	0.728431
107	2	0.146641	0.412506	0.146641	0.412506	ENSG00000011426.6	0.722224	0.815564
108	2	1.63145	0.461099	1.63145	0.461099	ENSG00000011485.10	0.000402913	0.0028922
109	2	1.48914	0.405067	1.48914	0.405067	ENSG00000012048.15	0.00023667	0.00188681
110	2	1.95074	0.475187	1.95074	0.475187	ENSG00000012061.11	4.03954e-05	0.000457119
111	2	0.823749	0.430968	0.823749	0.430968	ENSG00000012211.8	0.0559543	0.132557
112	2	0.0804361	0.329897	0.0804361	0.329897	ENSG00000012660.9	0.807368	0.876578
113	2	0.681916	0.446559	0.681916	0.446559	ENSG00000012963.9	0.12675	0.241023
114	2	1.65685	0.397951	1.65685	0.397951	ENSG00000013275.3	3.1346e-05	0.000374851
115	2	2.78168	0.370991	2.78168	0.370991	ENSG00000013306.11	6.48146e-14	3.22718e-11
116	2	0.986926	0.485627	0.986926	0.485627	ENSG00000013374.11	0.0421261	0.107815
117	2	0.695993	0.451146	0.695993	0.451146	ENSG00000013375.11	0.122898	0.235684
118	2	1.06162	0.422222	1.06162	0.422222	ENSG00000013810.14	0.0119251	0.0407447
119	2	0.977456	0.498568	0.977456	0.498568	ENSG00000014123.9	0.0499343	0.122422
120	2	2.23585	0.505708	2.23585	0.505708	ENSG00000014138.4	9.81395e-06	0.000144492
121	2	2.56775	0.458394	2.56775	0.458394	ENSG00000014216.11	2.12361e-08	9.58873e-07
122	2	0.960061	0.41761	0.960061	0.41761	ENSG00000014641.13	0.0215084	0.0645057
123	2	1.02977	0.585681	1.02977	0.585681	ENSG00000014919.8	0.0787052	0.169179
124	2	0.673384	0.568727	0.673384	0.568727	ENSG00000015133.14	0.236405	0.378926
125	2	0.478076	0.461433	0.478076	0.461433	ENSG00000015153.10	0.30017	0.451038
126	2	0.341407	0.423019	0.341407	0.423019	ENSG00000015475.14	0.419624	0.567493
127	2	1.38733	0.384859	1.38733	0.384859	ENSG00000015479.13	0.000312436	0.00237339
128	2	0.985397	0.485554	0.985397	0.485554	ENSG00000015676.13	0.0424149	0.108251
129	2	1.37169	0.56524	1.37169	0.56524	ENSG00000016864.12	0.0152352	0.0490842
130	2	1.36151	0.509969	1.36151	0.509969	ENSG00000017260.15	0.00758995	0.0284727
131	2	2.58251	0.373116	2.58251	0.373116	ENSG00000017483.10	4.47001e-12	7.8975e-10
132	2	0.0509505	0.511464	0.0509505	0.511464	ENSG00000017797.7	0.920648	0.950498
133	2	1.10075	0.485745	1.10075	0.485745	ENSG00000018510.8	0.023445	0.0687411
134	2	0.395444	0.60928	0.395444	0.60928	ENSG00000018699.7	0.516316	0.655803
135	2	0.756867	0.654939	0.756867	0.654939	ENSG00000020426.6	0.247833	0.39242
136	2	0.549217	0.501493	0.549217	0.501493	ENSG00000021355.8	0.273445	0.421879
137	2	1.55106	0.523333	1.55106	0.523333	ENSG00000021776.6	0.00303846	0.0140317
138	2	0.702024	0.497531	0.702024	0.497531	ENSG00000022277.8	0.15824	0.283786
139	2	1.04812	0.54193	1.04812	0.54193	ENSG00000022556.11	0.053107	0.127629
140	2	1.55241	0.501262	1.55241	0.501262	ENSG00000022840.11	0.00195491	0.00976919
141	2	1.19884	0.386432	1.19884	0.386432	ENSG00000023191.12	0.00192011	0.00963928
142	2	1.0418	0.443484	1.0418	0.443484	ENSG00000023228.9	0.0188173	0.0581944
143	2	0.962828	0.407194	0.962828	0.407194	ENSG00000023287.8	0.0180523	0.0563054
144	2	0.698119	0.539029	0.698119	0.539029	ENSG00000023318.7	0.195272	0.331321
145	2	0.580192	0.379419	0.580192	0.379419	ENSG00000023516.7	0.126225	0.240381
146	2	0.860314	0.488964	0.860314	0.488964	ENSG00000023572.4	0.0784989	0.168935
147	2	0.619592	0.542793	0.619592	0.542793	ENSG00000023734.6	0.253666	0.400023
148	2	0.523967	0.505319	0.523967	0.505319	ENSG00000023892.9	0.29978	0.450699
149	2	0.429	0.52392	0.429	0.52392	ENSG00000023902.9	0.412885	0.560447
150	2	0.148399	0.438891	0.148399	0.438891	ENSG00000023909.5	0.735272	0.823534
151	2	0.979878	0.506205	0.979878	0.506205	ENSG00000024048.6	0.0529005	0.127189
152	2	0.265581	0.632973	0.265581	0.632973	ENSG00000024422.7	0.674794	0.779791
153	2	0.0318199	0.507138	0.0318199	0.507138	ENSG00000025293.11	0.94997	0.969358
154	2	1.43202	0.428781	1.43202	0.428781	ENSG00000025770.14	0.000838541	0.0051315
155	2	1.56959	0.549137	1.56959	0.549137	ENSG00000025772.7	0.00425946	0.0182544
156	2	1.24671	0.4835	1.24671	0.4835	ENSG00000025796.9	0.00992266	0.0350848
157	2	0.326416	0.410698	0.326416	0.410698	ENSG00000025800.9	0.426739	0.573137
158	2	0.26204	0.351106	0.26204	0.351106	ENSG00000026025.9	0.455469	0.599809
159	2	0.96646	0.679536	0.96646	0.679536	ENSG00000026297.11	0.154958	0.279773
160	2	1.39838	0.511018	1.39838	0.511018	ENSG00000027847.9	0.00621052	0.0243312
161	2	0.635338	0.755303	0.635338	0.755303	ENSG00000028116.12	0.400253	0.550361
162	2	-0.0582172	0.528401	-0.0582172	0.528401	ENSG00000028137.12	0.91227	0.944742
163	2	1.06597	0.433784	1.06597	0.433784	ENSG00000028310.13	0.0139957	0.0460112
164	2	0.954618	0.460331	0.954618	0.460331	ENSG00000028528.10	0.0381012	0.0999426
165	2	0.655094	0.304422	0.655094	0.304422	ENSG00000029363.11	0.0314033	0.0859979
166	2	0.512107	0.515552	0.512107	0.515552	ENSG00000029364.7	0.320554	0.47221
167	2	1.33198	0.408945	1.33198	0.408945	ENSG00000029534.15	0.00112553	0.00647536
168	2	-0.228504	0.526969	-0.228504	0.526969	ENSG00000029639.6	0.664564	0.772949
169	2	0.515545	0.500527	0.515545	0.500527	ENSG00000029725.12	0.303008	0.453932
170	2	0.983269	0.3479	0.983269	0.3479	ENSG00000030066.9	0.00470888	0.0197705
171	2	1.5602	0.531146	1.5602	0.531146	ENSG00000030582.12	0.00330943	0.0149676
172	2	1.08969	0.417537	1.08969	0.417537	ENSG00000031698.8	0.00905958	0.0324734
173	2	0.478415	0.447051	0.478415	0.447051	ENSG00000031823.10	0.284549	0.432789
174	2	-0.00385014	0.570975	-0.00385014	0.570975	ENSG00000032389.8	0.99462	0.996439
175	2	1.28636	0.577533	1.28636	0.577533	ENSG00000032444.11	0.0259245	0.0743784
176	2	0.260892	0.421908	0.260892	0.421908	ENSG00000033030.9	0.536336	0.670358
177	2	0.864946	0.403628	0.864946	0.403628	ENSG00000033050.3	0.0321189	0.0872596
178	2	1.98194	0.390966	1.98194	0.390966	ENSG00000033178.8	3.99203e-07	1.0265e-05
179	2	1.78896	0.372524	1.78896	0.372524	ENSG00000033627.10	1.56872e-06	3.11834e-05
180	2	0.923424	0.557634	0.923424	0.557634	ENSG00000033800.9	0.0977281	0.198317
181	2	0.995183	0.558355	0.995183	0.558355	ENSG00000034053.10	0.0746923	0.163309
182	2	0.972002	0.44078	0.972002	0.44078	ENSG00000034510.4	0.0274412	0.0776319
183	2	0.168352	0.466129	0.168352	0.466129	ENSG00000034713.3	0.717972	0.813367
184	2	1.17341	0.400476	1.17341	0.400476	ENSG00000035403.12	0.00338925	0.0152405
185	2	1.81109	0.407537	1.81109	0.407537	ENSG00000035681.3	8.8304e-06	0.000133602
186	2	0.119622	0.442937	0.119622	0.442937	ENSG00000035687.9	0.787109	0.863235
187	2	0.964688	0.414462	0.964688	0.414462	ENSG00000035928.10	0.0199353	0.0610657
188	2	0.971969	0.525729	0.971969	0.525729	ENSG00000036257.8	0.0644862	0.146552
189	2	-0.514365	0.425875	-0.514365	0.425875	ENSG00000036549.8	0.22713	0.367392
190	2	1.52789	0.523837	1.52789	0.523837	ENSG00000037474.10	0.00353722	0.0157124
191	2	1.35313	0.44171	1.35313	0.44171	ENSG00000037757.9	0.00218848	0.0107678
192	2	0.412283	0.42869	0.412283	0.42869	ENSG00000038219.8	0.336187	0.488278
193	2	0.156405	0.379348	0.156405	0.379348	ENSG00000038274.12	0.68012	0.78306
194	2	1.60163	0.516082	1.60163	0.516082	ENSG00000039123.11	0.00191291	0.00961195
195	2	1.48227	0.49919	1.48227	0.49919	ENSG00000039523.13	0.00298422	0.0138045
196	2	0.97712	0.566794	0.97712	0.566794	ENSG00000039560.9	0.0847186	0.178257
197	2	2.66543	0.650665	2.66543	0.650665	ENSG00000039650.5	4.19511e-05	0.000468911
198	2	0.453452	0.549031	0.453452	0.549031	ENSG00000040275.12	0.408853	0.557314
199	2	0.337817	0.614099	0.337817	0.614099	ENSG00000040341.13	0.582249	0.707404
200	2	1.19129	0.43074	1.19129	0.43074	ENSG00000040487.8	0.00568035	0.0228759
201	2	-0.359844	0.411506	-0.359844	0.411506	ENSG00000040633.8	0.38187	0.534091
202	2	0.931303	0.413223	0.931303	0.413223	ENSG00000041357.11	0.0242116	0.0703112
203	2	1.22401	0.453199	1.22401	0.453199	ENSG00000041802.6	0.0069166	0.0264172
204	2	0.412314	0.595034	0.412314	0.595034	ENSG00000041988.11	0.488356	0.630325
205	2	1.20072	0.551886	1.20072	0.551886	ENSG00000042062.7	0.0295806	0.0819105
206	2	-0.416684	0.396654	-0.416684	0.396654	ENSG00000042429.6	0.293489	0.443187
207	2	0.91622	0.557157	0.91622	0.557157	ENSG00000042445.9	0.100082	0.201897
208	2	1.16007	0.703387	1.16007	0.703387	ENSG00000042493.11	0.0990952	0.200571
209	2	0.106611	0.458593	0.106611	0.458593	ENSG00000042753.7	0.81617	0.883609
210	2	1.20742	0.435168	1.20742	0.435168	ENSG00000043514.11	0.00552699	0.0224232
211	2	2.24767	0.680199	2.24767	0.680199	ENSG00000044090.4	0.000951693	0.00565953
212	2	0.421109	0.486129	0.421109	0.486129	ENSG00000044115.16	0.386354	0.538986
213	2	1.8894	0.653679	1.8894	0.653679	ENSG00000044446.7	0.00384748	0.0168447
214	2	0.380786	0.412383	0.380786	0.412383	ENSG00000044574.7	0.355809	0.50855
215	2	0.237877	0.408362	0.237877	0.408362	ENSG00000046604.8	0.56022	0.689667
216	2	0.00793073	0.460316	0.00793073	0.460316	ENSG00000047249.12	0.986254	0.992232
217	2	0.988943	0.395332	0.988943	0.395332	ENSG00000047315.10	0.0123651	0.04196
218	2	1.27563	0.374113	1.27563	0.374113	ENSG00000047410.9	0.000650204	0.00417487
219	2	0.195736	0.480844	0.195736	0.480844	ENSG00000047579.15	0.683959	0.786463
220	2	0.812461	0.492079	0.812461	0.492079	ENSG00000047648.17	0.0987226	0.200038
221	2	1.82275	0.368668	1.82275	0.368668	ENSG00000047849.17	7.6479e-07	1.7097e-05
222	2	0.0913676	0.431675	0.0913676	0.431675	ENSG00000047932.9	0.832374	0.894781
223	2	1.21606	0.443586	1.21606	0.443586	ENSG00000048140.13	0.00611708	0.0241204
224	2	0.38233	0.352151	0.38233	0.352151	ENSG00000048162.15	0.277611	0.425914
225	2	-0.480683	0.339857	-0.480683	0.339857	ENSG00000048405.5	0.157254	0.28285
226	2	-0.733673	0.567551	-0.733673	0.567551	ENSG00000048544.5	0.196115	0.332339
227	2	0.404765	0.372638	0.404765	0.372638	ENSG00000048649.9	0.277384	0.425913
228	2	1.16019	0.409402	1.16019	0.409402	ENSG00000048707.9	0.00459898	0.0194808
229	2	1.25954	0.507134	1.25954	0.507134	ENSG00000048740.13	0.0130048	0.0434837
230	2	0.791848	0.528613	0.791848	0.528613	ENSG00000048828.12	0.13414	0.251432
231	2	1.20868	0.510727	1.20868	0.510727	ENSG00000048991.12	0.0179527	0.0560907
232	2	0.181833	0.357774	0.181833	0.357774	ENSG00000049245.8	0.611288	0.729946
233	2	0.445138	0.53594	0.445138	0.53594	ENSG00000049246.10	0.406214	0.55496
234	2	0.842803	0.540374	0.842803	0.540374	ENSG00000049541.6	0.118839	0.230074
235	2	-0.306204	0.440862	-0.306204	0.440862	ENSG00000049618.17	0.487333	0.629361
236	2	2.38815	0.502191	2.38815	0.502191	ENSG00000049656.9	1.97985e-06	3.84526e-05
237	2	0.962255	0.54067	0.962255	0.54067	ENSG00000049759.12	0.0751179	0.163587
238	2	0.560586	0.540453	0.560586	0.540453	ENSG00000049860.9	0.299618	0.450579
239	2	0.168431	0.387861	0.168431	0.387861	ENSG00000050130.13	0.664104	0.772769
240	2	0.289419	0.523741	0.289419	0.523741	ENSG00000050393.7	0.580538	0.705795
241	2	0.19142	0.366354	0.19142	0.366354	ENSG00000050405.9	0.601322	0.723407
242	2	0.77531	0.365936	0.77531	0.365936	ENSG00000050426.11	0.0341157	0.0915013
243	2	1.33122	0.526753	1.33122	0.526753	ENSG00000050748.13	0.0114967	0.0396269
244	2	-0.364773	0.445404	-0.364773	0.445404	ENSG00000050820.12	0.412803	0.560447
245	2	0.877366	0.515249	0.877366	0.515249	ENSG00000051108.10	0.0886056	0.184803
246	2	0.221909	0.511048	0.221909	0.511048	ENSG00000051180.12	0.664127	0.772769
247	2	0.00407273	0.448958	0.00407273	0.448958	ENSG00000051382.4	0.992762	0.995853
248	2	2.10362	0.394427	2.10362	0.394427	ENSG00000051523.6	9.64114e-08	3.12453e-06
249	2	-0.262591	0.499909	-0.262591	0.499909	ENSG00000051620.6	0.599391	0.72208
250	2	1.25275	0.411231	1.25275	0.411231	ENSG00000051825.10	0.00231651	0.0112979
251	2	0.904921	0.400663	0.904921	0.400663	ENSG00000052723.7	0.0239111	0.0695496
252	2	1.2221	0.455102	1.2221	0.455102	ENSG00000052749.9	0.00724593	0.0274188
253	2	-0.52893	0.368125	-0.52893	0.368125	ENSG00000052802.8	0.150768	0.274156
254	2	0.375025	0.438278	0.375025	0.438278	ENSG00000052841.10	0.392176	0.543784
255	2	0.640609	0.549505	0.640609	0.549505	ENSG00000053371.8	0.243699	0.387442
256	2	1.37714	0.365414	1.37714	0.365414	ENSG00000053372.4	0.000164081	0.00141746
257	2	1.15323	0.550634	1.15323	0.550634	ENSG00000053501.8	0.0362268	0.0959451
258	2	1.7753	0.521865	1.7753	0.521865	ENSG00000053900.6	0.000669345	0.00427273
259	2	0.466655	0.386369	0.466655	0.386369	ENSG00000054116.7	0.227126	0.367392
260	2	0.629848	0.474228	0.629848	0.474228	ENSG00000054118.9	0.184127	0.316828
261	2	2.28872	0.37379	2.28872	0.37379	ENSG00000054148.13	9.18184e-10	6.53103e-08
262	2	0.0687745	0.355367	0.0687745	0.355367	ENSG00000054267.16	0.846543	0.904686
263	2	0.895732	0.461634	0.895732	0.461634	ENSG00000054523.12	0.0523371	0.126278
264	2	1.05233	0.451341	1.05233	0.451341	ENSG00000055044.6	0.019724	0.060622
265	2	0.115556	0.39268	0.115556	0.39268	ENSG00000055070.12	0.768547	0.849341
266	2	1.0646	0.267514	1.0646	0.267514	ENSG00000055118.10	6.90341e-05	0.000700185
267	2	1.47092	0.422499	1.47092	0.422499	ENSG00000055130.11	0.000498662	0.00341823
268	2	-0.237043	0.378906	-0.237043	0.378906	ENSG00000055208.13	0.531578	0.666237
269	2	1.56938	0.499742	1.56938	0.499742	ENSG00000055332.12	0.00168729	0.00874661
270	2	0.0644921	0.348498	0.0644921	0.348498	ENSG00000055483.15	0.853184	0.907181
271	2	0.889826	0.318764	0.889826	0.318764	ENSG00000055609.13	0.00524657	0.0215324
272	2	-0.187628	0.413616	-0.187628	0.413616	ENSG00000055917.11	0.650096	0.762599
273	2	0.52989	0.496177	0.52989	0.496177	ENSG00000055950.12	0.285544	0.433764
274	2	0.260236	0.467407	0.260236	0.467407	ENSG00000056097.11	0.577688	0.703893
275	2	1.42036	0.456564	1.42036	0.456564	ENSG00000056661.9	0.00186467	0.00939539
276	2	0.833898	0.434494	0.833898	0.434494	ENSG00000057252.8	0.0549539	0.130837
277	2	0.617098	0.554059	0.617098	0.554059	ENSG00000057608.12	0.265375	0.413973
278	2	0.37446	0.487977	0.37446	0.487977	ENSG00000057663.8	0.44286	0.58901
279	2	0.292066	0.414546	0.292066	0.414546	ENSG00000057757.5	0.481094	0.624549
280	2	0.484063	0.424743	0.484063	0.424743	ENSG00000058063.11	0.254427	0.40066
281	2	0.762441	0.389718	0.762441	0.389718	ENSG00000058262.5	0.050419	0.123224
282	2	0.338763	0.318428	0.338763	0.318428	ENSG00000058272.11	0.287392	0.43518
283	2	0.918881	0.302108	0.918881	0.302108	ENSG00000058600.11	0.00235352	0.0114197
284	2	0.755295	0.470193	0.755295	0.470193	ENSG00000058668.10	0.108197	0.214243
285	2	0.663634	0.432445	0.663634	0.432445	ENSG00000058673.11	0.124879	0.238305
286	2	0.272673	0.399682	0.272673	0.399682	ENSG00000058804.10	0.495097	0.635046
287	2	0.372874	0.530742	0.372874	0.530742	ENSG00000059122.12	0.482335	0.625859
288	2	0.274799	0.576959	0.274799	0.576959	ENSG00000059573.4	0.633869	0.749503
289	2	0.608234	0.674959	0.608234	0.674959	ENSG00000059691.7	0.367513	0.52039
290	2	-0.0769465	0.327881	-0.0769465	0.327881	ENSG00000059804.11	0.814459	0.882102
291	2	1.72908	0.589356	1.72908	0.589356	ENSG00000060138.8	0.00334786	0.0150916
292	2	0.825387	0.451226	0.825387	0.451226	ENSG00000060237.12	0.0673684	0.151282
293	2	0.790611	0.384868	0.790611	0.384868	ENSG00000060339.9	0.0399527	0.103608
294	2	0.711812	0.500368	0.711812	0.500368	ENSG00000060491.12	0.154859	0.279737
295	2	0.982052	0.554189	0.982052	0.554189	ENSG00000060688.8	0.0763858	0.165689
296	2	0.264197	0.341662	0.264197	0.341662	ENSG00000060749.10	0.439364	0.585213
297	2	0.323756	0.508833	0.323756	0.508833	ENSG00000060762.14	0.5246	0.661369
298	2	2.24772	0.419684	2.24772	0.419684	ENSG00000060971.13	8.5199e-08	2.82809e-06
299	2	0.649803	0.446266	0.649803	0.446266	ENSG00000060982.10	0.145368	0.267086
300	2	1.31988	0.340366	1.31988	0.340366	ENSG00000061273.13	0.00010539	0.000991788
301	2	1.27715	0.3467	1.27715	0.3467	ENSG00000061676.10	0.000229835	0.00185349
302	2	0.456531	0.431742	0.456531	0.431742	ENSG00000061794.8	0.290322	0.439169
303	2	0.378525	0.390075	0.378525	0.390075	ENSG00000061936.5	0.331852	0.484252
304	2	0.752991	0.495831	0.752991	0.495831	ENSG00000061987.10	0.128852	0.243857
305	2	0.128756	0.34669	0.128756	0.34669	ENSG00000062194.11	0.71035	0.807511
306	2	0.541106	0.554102	0.541106	0.554102	ENSG00000062598.13	0.328793	0.480855
307	2	0.769932	0.419539	0.769932	0.419539	ENSG00000062650.13	0.0664783	0.14996
308	2	1.73503	0.308636	1.73503	0.308636	ENSG00000062716.6	1.89214e-08	8.70861e-07
309	2	2.25297	0.412194	2.25297	0.412194	ENSG00000062822.8	4.60846e-08	1.8029e-06
310	2	1.13764	0.389846	1.13764	0.389846	ENSG00000063177.8	0.00352082	0.0156522
311	2	0.842767	0.438515	0.842767	0.438515	ENSG00000063241.3	0.0546227	0.130243
312	2	1.71136	0.336376	1.71136	0.336376	ENSG00000063244.8	3.62563e-07	9.456e-06
313	2	0.214949	0.568487	0.214949	0.568487	ENSG00000063245.10	0.705351	0.803329
314	2	0.101585	0.416789	0.101585	0.416789	ENSG00000063587.12	0.807438	0.876578
315	2	1.44352	0.774755	1.44352	0.774755	ENSG00000064115.6	0.0624349	0.143564
316	2	0.950126	0.568849	0.950126	0.568849	ENSG00000064313.7	0.0948682	0.194023
317	2	-0.162377	0.456873	-0.162377	0.456873	ENSG00000064393.11	0.722283	0.815564
318	2	1.53504	0.49705	1.53504	0.49705	ENSG00000064419.9	0.00201306	0.0100141
319	2	1.35835	0.493688	1.35835	0.493688	ENSG00000064490.9	0.00593346	0.0235319
320	2	1.57428	0.498811	1.57428	0.498811	ENSG00000064545.10	0.00159911	0.00842958
321	2	2.37701	0.436579	2.37701	0.436579	ENSG00000064601.12	5.19121e-08	2.00154e-06
322	2	0.877619	0.445537	0.877619	0.445537	ENSG00000064607.12	0.0488614	0.120384
323	2	0.85708	0.533512	0.85708	0.533512	ENSG00000064651.9	0.108167	0.214243
324	2	0.679759	0.44956	0.679759	0.44956	ENSG00000064666.10	0.13052	0.245994
325	2	1.31582	0.476224	1.31582	0.476224	ENSG00000064687.8	0.00572669	0.0229613
326	2	0.168689	0.399092	0.168689	0.399092	ENSG00000064703.7	0.672528	0.778658
327	2	0.168488	0.452078	0.168488	0.452078	ENSG00000064726.5	0.709374	0.807071
328	2	0.745741	0.593881	0.745741	0.593881	ENSG00000064933.12	0.209222	0.348195
329	2	1.65623	0.383943	1.65623	0.383943	ENSG00000064961.14	1.60526e-05	0.000217621
330	2	1.45814	0.42881	1.45814	0.42881	ENSG00000064995.12	0.000672789	0.00428971
331	2	2.71605	0.384367	2.71605	0.384367	ENSG00000065000.11	1.59149e-12	4.05735e-10
332	2	0.285903	0.633682	0.285903	0.633682	ENSG00000065054.9	0.651861	0.763852
333	2	0.629525	0.444031	0.629525	0.444031	ENSG00000065060.12	0.156264	0.281532
334	2	0.820549	0.529554	0.820549	0.529554	ENSG00000065135.7	0.121259	0.233276
335	2	1.68867	0.46346	1.68867	0.46346	ENSG00000065150.14	0.000268821	0.00209138
336	2	-0.00534058	0.555702	-0.00534058	0.555702	ENSG00000065154.7	0.992332	0.995604
337	2	0.724793	0.389725	0.724793	0.389725	ENSG00000065183.11	0.0629203	0.144275
338	2	0.835596	0.394537	0.835596	0.394537	ENSG00000065243.14	0.0341823	0.0915932
339	2	1.72987	0.373341	1.72987	0.373341	ENSG00000065268.6	3.59546e-06	6.24749e-05
340	2	0.945077	0.405813	0.945077	0.405813	ENSG00000065328.12	0.0198671	0.0608909
341	2	1.05304	0.437886	1.05304	0.437886	ENSG00000065427.10	0.0161798	0.0515215
342	2	0.964653	0.700179	0.964653	0.700179	ENSG00000065485.13	0.168289	0.297041
343	2	0.229486	0.307062	0.229486	0.307062	ENSG00000065526.6	0.454846	0.599276
344	2	0.692897	0.351452	0.692897	0.351452	ENSG00000065548.13	0.0486636	0.120059
345	2	-0.437972	0.417626	-0.437972	0.417626	ENSG00000065600.8	0.294308	0.444179
346	2	0.362312	0.455055	0.362312	0.455055	ENSG00000065613.9	0.42592	0.572243
347	2	1.81357	0.691614	1.81357	0.691614	ENSG00000065717.10	0.00873553	0.0315805
348	2	0.236894	0.463911	0.236894	0.463911	ENSG00000065802.7	0.6096	0.728832
349	2	0.132573	0.467198	0.132573	0.467198	ENSG00000065883.10	0.776594	0.856332
350	2	-0.0685756	0.328562	-0.0685756	0.328562	ENSG00000065911.7	0.834671	0.896229
351	2	0.594762	0.337028	0.594762	0.337028	ENSG00000065989.11	0.0776097	0.167614
352	2	0.773304	0.502371	0.773304	0.502371	ENSG00000066027.7	0.123729	0.236697
353	2	0.383734	0.397627	0.383734	0.397627	ENSG00000066044.9	0.334514	0.486752
354	2	0.415037	0.445968	0.415037	0.445968	ENSG00000066084.8	0.352039	0.503594
355	2	1.67372	0.4737	1.67372	0.4737	ENSG00000066117.10	0.000410421	0.00293457
356	2	0.36464	0.498653	0.36464	0.498653	ENSG00000066136.15	0.464626	0.609085
357	2	1.14505	0.378915	1.14505	0.378915	ENSG00000066279.12	0.00251176	0.0120358
358	2	0.675917	0.377694	0.675917	0.377694	ENSG00000066322.8	0.0735202	0.161391
359	2	0.682149	0.506657	0.682149	0.506657	ENSG00000066336.7	0.178182	0.30981
360	2	0.941397	0.413815	0.941397	0.413815	ENSG00000066422.4	0.0229106	0.0675991
361	2	0.387717	0.559684	0.387717	0.559684	ENSG00000066583.7	0.488471	0.630325
362	2	-0.00461252	0.554361	-0.00461252	0.554361	ENSG00000066651.13	0.993361	0.995965
363	2	0.30535	0.375859	0.30535	0.375859	ENSG00000066654.8	0.416558	0.564725
364	2	0.833812	0.513334	0.833812	0.513334	ENSG00000066777.4	0.10431	0.209171
365	2	0.988032	0.477974	0.988032	0.477974	ENSG00000066926.6	0.0387222	0.101184
366	2	1.35794	0.375336	1.35794	0.375336	ENSG00000067057.12	0.000296964	0.00227369
367	2	-0.0560346	0.316938	-0.0560346	0.316938	ENSG00000067064.6	0.859665	0.911504
368	2	0.309102	0.482225	0.309102	0.482225	ENSG00000067167.3	0.521528	0.659527
369	2	0.119278	0.427817	0.119278	0.427817	ENSG00000067182.3	0.780393	0.858276
370	2	1.92465	0.414357	1.92465	0.414357	ENSG00000067225.13	3.40226e-06	6.01102e-05
371	2	0.465124	0.522367	0.465124	0.522367	ENSG00000067248.5	0.373243	0.525379
372	2	0.12825	0.367847	0.12825	0.367847	ENSG00000067334.9	0.727353	0.819146
373	2	1.02794	0.530808	1.02794	0.530808	ENSG00000067369.9	0.0528004	0.12706
374	2	0.344119	0.405929	0.344119	0.405929	ENSG00000067533.5	0.396588	0.547666
375	2	0.543509	0.376975	0.543509	0.376975	ENSG00000067560.6	0.149369	0.272335
376	2	0.357453	0.427733	0.357453	0.427733	ENSG00000067704.8	0.403328	0.55281
377	2	2.38192	0.425296	2.38192	0.425296	ENSG00000067829.14	2.13589e-08	9.58873e-07
378	2	2.78443	0.671228	2.78443	0.671228	ENSG00000067836.8	3.35004e-05	0.000394585
379	2	0.312861	0.469318	0.312861	0.469318	ENSG00000067955.9	0.505009	0.646095
380	2	0.900516	0.500993	0.900516	0.500993	ENSG00000068028.13	0.072262	0.159396
381	2	1.77559	0.414815	1.77559	0.414815	ENSG00000068078.13	1.8653e-05	0.000246616
382	2	2.02569	0.715965	2.02569	0.715965	ENSG00000068079.3	0.00466472	0.0196528
383	2	1.70424	0.337235	1.70424	0.337235	ENSG00000068120.10	4.33635e-07	1.07467e-05
384	2	1.83091	0.375106	1.83091	0.375106	ENSG00000068308.9	1.05523e-06	2.2754e-05
385	2	0.602916	0.552642	0.602916	0.552642	ENSG00000068366.15	0.275286	0.423404
386	2	1.51447	0.488414	1.51447	0.488414	ENSG00000068394.9	0.00193008	0.00968046
387	2	1.04482	0.586781	1.04482	0.586781	ENSG00000068400.9	0.074978	0.163577
388	2	2.2574	0.454329	2.2574	0.454329	ENSG00000068438.10	6.74222e-07	1.54507e-05
389	2	0.731154	0.58342	0.731154	0.58342	ENSG00000068489.8	0.210125	0.348955
390	2	1.37417	0.400958	1.37417	0.400958	ENSG00000068654.11	0.000609809	0.0039761
391	2	-0.109486	0.442727	-0.109486	0.442727	ENSG00000068697.6	0.804677	0.874447
392	2	0.590301	0.401509	0.590301	0.401509	ENSG00000068745.10	0.141506	0.261216
393	2	-0.318389	0.558852	-0.318389	0.558852	ENSG00000068784.8	0.568867	0.696865
394	2	2.34576	0.523096	2.34576	0.523096	ENSG00000068793.13	7.31299e-06	0.000113465
395	2	0.0691296	0.525878	0.0691296	0.525878	ENSG00000068796.12	0.895415	0.93342
396	2	2.09264	0.418088	2.09264	0.418088	ENSG00000068878.10	5.57862e-07	1.31699e-05
397	2	2.41629	0.571858	2.41629	0.571858	ENSG00000068903.15	2.38594e-05	0.00029972
398	2	0.560515	0.382577	0.560515	0.382577	ENSG00000068912.9	0.142893	0.263397
399	2	0.169092	0.390666	0.169092	0.390666	ENSG00000069011.11	0.665138	0.773124
400	2	1.43776	0.542712	1.43776	0.542712	ENSG00000069248.9	0.00806796	0.0297564
401	2	0.590562	0.377507	0.590562	0.377507	ENSG00000069275.12	0.11773	0.228573
402	2	1.05733	0.402256	1.05733	0.402256	ENSG00000069329.11	0.00857616	0.0312311
403	2	0.69732	0.456686	0.69732	0.456686	ENSG00000069345.7	0.126782	0.241023
404	2	0.31338	0.438902	0.31338	0.438902	ENSG00000069482.6	0.475221	0.619121
405	2	0.437267	0.5572	0.437267	0.5572	ENSG00000069509.5	0.432595	0.578731
406	2	1.08008	0.541788	1.08008	0.541788	ENSG00000069849.6	0.0462014	0.11581
407	2	0.41434	0.454082	0.41434	0.454082	ENSG00000069974.11	0.361518	0.514294
408	2	-0.041802	0.685814	-0.041802	0.685814	ENSG00000069998.8	0.951397	0.970354
409	2	0.629455	0.347723	0.629455	0.347723	ENSG00000070010.14	0.0702617	0.15656
410	2	1.27174	0.689939	1.27174	0.689939	ENSG00000070061.10	0.065291	0.147829
411	2	0.872086	0.49778	0.872086	0.49778	ENSG00000070182.13	0.0797824	0.170805
412	2	-0.051793	0.45312	-0.051793	0.45312	ENSG00000070413.14	0.908998	0.942301
413	2	0.887435	0.386767	0.887435	0.386767	ENSG00000070423.13	0.0217621	0.0649541
414	2	0.479053	0.462374	0.479053	0.462374	ENSG00000070444.10	0.300168	0.451038
415	2	-0.0631013	0.400138	-0.0631013	0.400138	ENSG00000070495.10	0.874694	0.92005
416	2	0.858064	0.568577	0.858064	0.568577	ENSG00000070501.7	0.131262	0.24693
417	2	0.885846	0.508323	0.885846	0.508323	ENSG00000070526.10	0.0813887	0.173438
418	2	0.638161	0.439827	0.638161	0.439827	ENSG00000070610.10	0.146798	0.26908
419	2	1.05318	0.519906	1.05318	0.519906	ENSG00000070669.12	0.0427942	0.10882
420	2	0.0920808	0.477654	0.0920808	0.477654	ENSG00000070718.7	0.847133	0.90514
421	2	1.59204	0.368855	1.59204	0.368855	ENSG00000070756.9	1.5876e-05	0.000217382
422	2	0.743533	0.388626	0.743533	0.388626	ENSG00000070770.4	0.0557175	0.132171
423	2	1.18129	0.565655	1.18129	0.565655	ENSG00000070785.12	0.0367653	0.0971329
424	2	1.49327	0.438396	1.49327	0.438396	ENSG00000070814.13	0.000658722	0.00421773
425	2	0.584779	0.498513	0.584779	0.498513	ENSG00000070831.11	0.240777	0.383912
426	2	0.75094	0.455016	0.75094	0.455016	ENSG00000070950.5	0.098869	0.200261
427	2	0.663918	0.381871	0.663918	0.381871	ENSG00000070961.10	0.0821067	0.174302
428	2	1.93959	0.507534	1.93959	0.507534	ENSG00000071054.11	0.000132585	0.00119693
429	2	0.568848	0.361522	0.568848	0.361522	ENSG00000071082.6	0.115607	0.225375
430	2	0.474143	0.379553	0.474143	0.379553	ENSG00000071127.12	0.211587	0.350215
431	2	1.2633	0.462765	1.2633	0.462765	ENSG00000071189.17	0.00633538	0.0246616
432	2	0.824383	0.397135	0.824383	0.397135	ENSG00000071243.11	0.0379104	0.0995374
433	2	1.98629	0.374795	1.98629	0.374795	ENSG00000071462.7	1.16012e-07	3.65171e-06
434	2	0.971694	0.430051	0.971694	0.430051	ENSG00000071539.9	0.0238531	0.0694911
435	2	1.68149	0.485355	1.68149	0.485355	ENSG00000071553.12	0.000531285	0.00358039
436	2	1.81306	0.430742	1.81306	0.430742	ENSG00000071564.10	2.56324e-05	0.00031619
437	2	0.593512	0.530136	0.593512	0.530136	ENSG00000071575.7	0.262907	0.410825
438	2	1.96521	0.37564	1.96521	0.37564	ENSG00000071626.12	1.68022e-07	4.92116e-06
439	2	1.1248	0.459024	1.1248	0.459024	ENSG00000071655.13	0.0142691	0.0466579
440	2	0.593079	0.478048	0.593079	0.478048	ENSG00000071794.11	0.214744	0.353843
441	2	2.18152	0.504537	2.18152	0.504537	ENSG00000071859.10	1.53359e-05	0.000212107
442	2	2.08854	0.485327	2.08854	0.485327	ENSG00000071889.12	1.68219e-05	0.000225818
443	2	2.73801	0.509015	2.73801	0.509015	ENSG00000071894.10	7.4884e-08	2.64606e-06
444	2	0.799235	0.337537	0.799235	0.337537	ENSG00000071994.6	0.017892	0.055965
445	2	0.807985	0.375773	0.807985	0.375773	ENSG00000072042.8	0.0315398	0.0862313
446	2	1.32413	0.469152	1.32413	0.469152	ENSG00000072062.9	0.0047666	0.0199592
447	2	1.52864	0.460459	1.52864	0.460459	ENSG00000072110.9	0.000900764	0.00540952
448	2	1.63197	0.412271	1.63197	0.412271	ENSG00000072135.8	7.54303e-05	0.000758039
449	2	0.523528	0.269399	0.523528	0.269399	ENSG00000072274.8	0.0519781	0.125855
450	2	1.08006	0.281916	1.08006	0.281916	ENSG00000072310.12	0.000127551	0.00116046
451	2	0.219591	0.395929	0.219591	0.395929	ENSG00000072364.8	0.579153	0.70505
452	2	0.557731	0.483349	0.557731	0.483349	ENSG00000072401.10	0.248546	0.393321
453	2	1.28361	0.385784	1.28361	0.385784	ENSG00000072501.13	0.000877024	0.00529599
454	2	1.75587	0.459474	1.75587	0.459474	ENSG00000072506.8	0.000132652	0.00119693
455	2	0.179345	0.392383	0.179345	0.392383	ENSG00000072518.16	0.647623	0.761002
456	2	0.80906	0.38577	0.80906	0.38577	ENSG00000072571.15	0.0359705	0.0954508
457	2	1.22655	0.596845	1.22655	0.596845	ENSG00000072609.13	0.0398729	0.10345
458	2	1.00103	0.727523	1.00103	0.727523	ENSG00000072682.14	0.168837	0.297721
459	2	0.245377	0.402972	0.245377	0.402972	ENSG00000072736.14	0.542578	0.675847
460	2	1.67446	0.422334	1.67446	0.422334	ENSG00000072778.15	7.34675e-05	0.000741034
461	2	0.656254	0.482774	0.656254	0.482774	ENSG00000072958.4	0.174039	0.304442
462	2	1.73998	0.533801	1.73998	0.533801	ENSG00000073050.7	0.00111571	0.00643915
463	2	1.66789	0.410935	1.66789	0.410935	ENSG00000073060.11	4.93327e-05	0.00053504
464	2	0.938267	0.444629	0.938267	0.444629	ENSG00000073111.9	0.0348392	0.0931916
465	2	1.38659	0.436608	1.38659	0.436608	ENSG00000073169.9	0.00149413	0.00796045
466	2	1.16423	0.70436	1.16423	0.70436	ENSG00000073350.9	0.098353	0.199363
467	2	0.803161	0.403981	0.803161	0.403981	ENSG00000073536.13	0.0467987	0.11656
468	2	1.34877	0.398137	1.34877	0.398137	ENSG00000073584.14	0.0007048	0.00445235
469	2	1.13944	0.544887	1.13944	0.544887	ENSG00000073614.7	0.0365139	0.0966585
470	2	-0.657822	0.518994	-0.657822	0.518994	ENSG00000073849.10	0.204978	0.342799
471	2	0.84601	0.386783	0.84601	0.386783	ENSG00000073921.13	0.0287207	0.0804621
472	2	0.83584	0.534181	0.83584	0.534181	ENSG00000073969.14	0.11765	0.228499
473	2	1.26162	0.520889	1.26162	0.520889	ENSG00000074054.13	0.0154328	0.0495692
474	2	1.29869	0.386965	1.29869	0.386965	ENSG00000074071.9	0.000790546	0.00489799
475	2	0.62281	0.408164	0.62281	0.408164	ENSG00000074201.4	0.12704	0.241428
476	2	2.65206	0.592548	2.65206	0.592548	ENSG00000074370.13	7.61678e-06	0.000117183
477	2	1.18976	0.420017	1.18976	0.420017	ENSG00000074582.8	0.00461639	0.0195243
478	2	1.45397	0.477905	1.45397	0.477905	ENSG00000074603.14	0.00234709	0.0114064
479	2	1.78621	0.413664	1.78621	0.413664	ENSG00000074695.5	1.5744e-05	0.000216658
480	2	0.146386	0.407992	0.146386	0.407992	ENSG00000074696.8	0.719748	0.814475
481	2	0.953496	0.317522	0.953496	0.317522	ENSG00000074800.9	0.00267393	0.0126251
482	2	0.187337	0.487339	0.187337	0.487339	ENSG00000074842.3	0.700677	0.799835
483	2	0.659331	0.546907	0.659331	0.546907	ENSG00000075089.5	0.227986	0.36856
484	2	1.75667	0.549226	1.75667	0.549226	ENSG00000075142.9	0.00138176	0.00753773
485	2	1.10073	0.554897	1.10073	0.554897	ENSG00000075151.15	0.0472939	0.117527
486	2	0.733113	0.541117	0.733113	0.541117	ENSG00000075188.4	0.175477	0.306371
487	2	0.460273	0.602745	0.460273	0.602745	ENSG00000075239.9	0.445089	0.59097
488	2	1.14631	0.494638	1.14631	0.494638	ENSG00000075240.12	0.0204778	0.0621713
489	2	0.90518	0.445713	0.90518	0.445713	ENSG00000075292.14	0.0422694	0.10803
490	2	0.777723	0.403786	0.777723	0.403786	ENSG00000075336.7	0.0540944	0.129393
491	2	0.967758	0.534134	0.967758	0.534134	ENSG00000075340.18	0.0700133	0.156133
492	2	1.28934	0.501981	1.28934	0.501981	ENSG00000075407.13	0.0102138	0.0358365
493	2	1.8269	0.405198	1.8269	0.405198	ENSG00000075413.13	6.52406e-06	0.000103572
494	2	0.972783	0.361884	0.972783	0.361884	ENSG00000075415.8	0.00718584	0.0272366
495	2	0.445695	0.446421	0.445695	0.446421	ENSG00000075420.8	0.318098	0.470617
496	2	1.52026	0.504822	1.52026	0.504822	ENSG00000075568.12	0.00259976	0.0123709
497	2	0.974554	0.442673	0.974554	0.442673	ENSG00000075618.13	0.0276989	0.0782802
498	2	0.96769	0.406515	0.96769	0.406515	ENSG00000075624.9	0.0172914	0.0544282
499	2	1.51829	0.440721	1.51829	0.440721	ENSG00000075702.12	0.000571041	0.00375461
500	2	1.21513	0.429143	1.21513	0.429143	ENSG00000075711.16	0.0046327	0.0195631
501	2	-0.0419945	0.41188	-0.0419945	0.41188	ENSG00000075785.8	0.91879	0.949116
502	2	1.01357	0.472259	1.01357	0.472259	ENSG00000075790.6	0.0318562	0.0868905
503	2	0.568605	0.391289	0.568605	0.391289	ENSG00000075856.7	0.14618	0.268217
504	2	0.787488	0.441629	0.787488	0.441629	ENSG00000075914.8	0.074563	0.163092
505	2	0.922717	0.456745	0.922717	0.456745	ENSG00000075975.11	0.0433626	0.110105
506	2	0.882869	0.414906	0.882869	0.414906	ENSG00000076003.4	0.0333471	0.0897505
507	2	0.623158	0.421225	0.623158	0.421225	ENSG00000076043.5	0.139035	0.258396
508	2	1.5931	0.401991	1.5931	0.401991	ENSG00000076108.7	7.40088e-05	0.000745122
509	2	1.86827	0.455744	1.86827	0.455744	ENSG00000076201.10	4.14232e-05	0.000463957
510	2	0.823576	0.487436	0.823576	0.487436	ENSG00000076242.10	0.091103	0.188718
511	2	0.560869	0.593647	0.560869	0.593647	ENSG00000076248.6	0.344769	0.49666
512	2	2.40778	0.434145	2.40778	0.434145	ENSG00000076382.12	2.92215e-08	1.25681e-06
513	2	0.825111	0.527264	0.825111	0.527264	ENSG00000076513.12	0.117608	0.228499
514	2	0.848745	0.369384	0.848745	0.369384	ENSG00000076604.10	0.0215772	0.064543
515	2	0.608757	0.676541	0.608757	0.676541	ENSG00000076662.5	0.368223	0.520722
516	2	1.42753	0.514926	1.42753	0.514926	ENSG00000076685.14	0.00556631	0.0225059
517	2	1.28669	0.394831	1.28669	0.394831	ENSG00000076706.10	0.00111872	0.00644292
518	2	1.55492	0.528552	1.55492	0.528552	ENSG00000076864.15	0.00326259	0.0147924
519	2	1.7852	0.642849	1.7852	0.642849	ENSG00000076924.7	0.00548614	0.022307
520	2	2.36878	0.48855	2.36878	0.48855	ENSG00000076928.13	1.24336e-06	2.6293e-05
521	2	2.52393	0.443291	2.52393	0.443291	ENSG00000076944.10	1.24369e-08	6.08187e-07
522	2	1.43153	0.387911	1.43153	0.387911	ENSG00000076984.13	0.000223926	0.00182412
523	2	0.605811	0.491814	0.605811	0.491814	ENSG00000077044.5	0.218028	0.357527
524	2	0.711676	0.423556	0.711676	0.423556	ENSG00000077097.9	0.0929106	0.191305
525	2	0.905246	0.430454	0.905246	0.430454	ENSG00000077147.10	0.0354654	0.0944308
526	2	0.380899	0.380124	0.380899	0.380124	ENSG00000077152.5	0.316325	0.468753
527	2	1.39531	0.532498	1.39531	0.532498	ENSG00000077232.12	0.00878492	0.0317172
528	2	1.127	0.563102	1.127	0.563102	ENSG00000077235.13	0.0453474	0.114139
529	2	1.05336	0.447818	1.05336	0.447818	ENSG00000077254.10	0.0186626	0.057814
530	2	1.18196	0.339413	1.18196	0.339413	ENSG00000077312.4	0.000497013	0.00341121
531	2	0.776468	0.61312	0.776468	0.61312	ENSG00000077348.4	0.205362	0.343048
532	2	1.37382	0.506005	1.37382	0.506005	ENSG00000077454.11	0.00662706	0.0255249
533	2	0.504575	0.408883	0.504575	0.408883	ENSG00000077458.8	0.217192	0.356369
534	2	1.74921	0.474037	1.74921	0.474037	ENSG00000077463.10	0.000224234	0.00182412
535	2	1.63596	0.506921	1.63596	0.506921	ENSG00000077549.13	0.00124986	0.00702824
536	2	-0.256722	0.359451	-0.256722	0.359451	ENSG00000077684.11	0.475101	0.619112
537	2	1.1906	0.485001	1.1906	0.485001	ENSG00000077721.11	0.014095	0.0461988
538	2	0.718145	0.513537	0.718145	0.513537	ENSG00000078061.8	0.161984	0.289081
539	2	0.600744	0.485509	0.600744	0.485509	ENSG00000078124.7	0.215958	0.355195
540	2	0.561192	0.401435	0.561192	0.401435	ENSG00000078140.9	0.162124	0.289142
541	2	0.983031	0.532091	0.983031	0.532091	ENSG00000078269.9	0.0646764	0.146799
542	2	0.418315	0.342385	0.418315	0.342385	ENSG00000078304.15	0.221795	0.36197
543	2	0.976716	0.360485	0.976716	0.360485	ENSG00000078369.13	0.00673942	0.0258486
544	2	0.600128	0.40183	0.600128	0.40183	ENSG00000078403.12	0.13531	0.253019
545	2	-0.54391	0.448721	-0.54391	0.448721	ENSG00000078596.6	0.225461	0.366036
546	2	1.88809	0.408922	1.88809	0.408922	ENSG00000078618.15	3.88885e-06	6.61468e-05
547	2	1.40107	0.389573	1.40107	0.389573	ENSG00000078668.9	0.000322621	0.00243723
548	2	1.19996	0.44437	1.19996	0.44437	ENSG00000078674.13	0.00692626	0.0264191
549	2	0.275142	0.50247	0.275142	0.50247	ENSG00000078699.17	0.583981	0.708677
550	2	0.709749	0.420182	0.709749	0.420182	ENSG00000078808.12	0.0911916	0.18883
551	2	1.07595	0.597641	1.07595	0.597641	ENSG00000078902.11	0.0718084	0.158628
552	2	1.74634	0.469049	1.74634	0.469049	ENSG00000079134.7	0.000196744	0.00165271
553	2	0.768167	0.437907	0.768167	0.437907	ENSG00000079246.11	0.0793996	0.170071
554	2	0.949815	0.53674	0.949815	0.53674	ENSG00000079277.15	0.0767937	0.16631
555	2	0.676837	0.389738	0.676837	0.389738	ENSG00000079313.7	0.0824496	0.174691
556	2	0.678573	0.350401	0.678573	0.350401	ENSG00000079332.10	0.0527993	0.12706
557	2	-0.432313	0.446591	-0.432313	0.446591	ENSG00000079335.13	0.33303	0.485035
558	2	0.300067	0.454812	0.300067	0.454812	ENSG00000079387.9	0.509408	0.649902
559	2	1.09445	0.546685	1.09445	0.546685	ENSG00000079393.16	0.0452866	0.114039
560	2	-0.229502	0.367833	-0.229502	0.367833	ENSG00000079459.8	0.532674	0.666999
561	2	1.1251	0.464836	1.1251	0.464836	ENSG00000079462.3	0.0155028	0.0497124
562	2	1.8207	0.448689	1.8207	0.448689	ENSG00000079616.8	4.95345e-05	0.000536167
563	2	2.40452	0.368069	2.40452	0.368069	ENSG00000079785.10	6.45542e-11	6.79929e-09
564	2	1.79409	0.402771	1.79409	0.402771	ENSG00000079805.12	8.41371e-06	0.000128005
565	2	0.127308	0.647911	0.127308	0.647911	ENSG00000079819.12	0.844227	0.903236
566	2	0.133812	0.36021	0.133812	0.36021	ENSG00000079999.9	0.710277	0.807511
567	2	0.999473	0.438207	0.999473	0.438207	ENSG00000080189.10	0.0225587	0.0668945
568	2	0.311378	0.300863	0.311378	0.300863	ENSG00000080345.13	0.300693	0.451374
569	2	-0.483255	0.385964	-0.483255	0.385964	ENSG00000080371.4	0.210543	0.349543
570	2	1.17998	0.433635	1.17998	0.433635	ENSG00000080603.12	0.0065058	0.0251108
571	2	0.310208	0.450302	0.310208	0.450302	ENSG00000080802.14	0.490894	0.631874
572	2	0.510932	0.566886	0.510932	0.566886	ENSG00000080815.14	0.367431	0.52039
573	2	0.128065	0.413084	0.128065	0.413084	ENSG00000080822.12	0.756545	0.840818
574	2	0.733898	0.417887	0.733898	0.417887	ENSG00000080824.14	0.0790521	0.169444
575	2	-0.0666872	0.49267	-0.0666872	0.49267	ENSG00000080839.7	0.892328	0.931088
576	2	0.432875	0.455054	0.432875	0.455054	ENSG00000080845.13	0.341472	0.493647
577	2	1.35569	0.458184	1.35569	0.458184	ENSG00000080986.8	0.00308811	0.0142131
578	2	0.0520992	0.510958	0.0520992	0.510958	ENSG00000081087.10	0.918785	0.949116
579	2	1.15375	0.525914	1.15375	0.525914	ENSG00000081154.7	0.0282502	0.0796327
580	2	0.20722	0.441791	0.20722	0.441791	ENSG00000081189.9	0.639037	0.753499
581	2	1.34969	0.619825	1.34969	0.619825	ENSG00000081237.14	0.0294411	0.0817278
582	2	1.18012	0.548553	1.18012	0.548553	ENSG00000081307.8	0.0314502	0.0860403
583	2	0.798868	0.485315	0.798868	0.485315	ENSG00000081692.8	0.0997473	0.201415
584	2	0.541972	0.466395	0.541972	0.466395	ENSG00000081721.7	0.245217	0.38929
585	2	1.59973	0.455297	1.59973	0.455297	ENSG00000081791.4	0.0004421	0.00311232
586	2	0.484383	0.476695	0.484383	0.476695	ENSG00000081870.7	0.309568	0.461487
587	2	-0.0290339	0.793686	-0.0290339	0.793686	ENSG00000082212.7	0.970819	0.982842
588	2	-0.20945	0.393777	-0.20945	0.393777	ENSG00000082258.8	0.594795	0.717869
589	2	0.607241	0.546976	0.607241	0.546976	ENSG00000082269.12	0.266922	0.415794
590	2	1.17322	0.598733	1.17322	0.598733	ENSG00000082512.10	0.0500545	0.122661
591	2	0.957305	0.460502	0.957305	0.460502	ENSG00000082515.12	0.0376331	0.0990468
592	2	0.224701	0.489841	0.224701	0.489841	ENSG00000082516.8	0.646434	0.759931
593	2	0.496705	0.46567	0.496705	0.46567	ENSG00000082641.11	0.286132	0.434353
594	2	0.401361	0.531228	0.401361	0.531228	ENSG00000082701.10	0.449928	0.595748
595	2	1.49549	0.301866	1.49549	0.301866	ENSG00000082898.12	7.26537e-07	1.64002e-05
596	2	0.117654	0.387255	0.117654	0.387255	ENSG00000083168.5	0.761268	0.844218
597	2	1.23339	0.396447	1.23339	0.396447	ENSG00000083312.13	0.00186385	0.00939539
598	2	1.678	0.403624	1.678	0.403624	ENSG00000083444.12	3.22003e-05	0.000383393
599	2	0.333861	0.464566	0.333861	0.464566	ENSG00000083457.7	0.472356	0.616167
600	2	0.41724	0.472591	0.41724	0.472591	ENSG00000083520.10	0.377303	0.529597
601	2	1.06392	0.514505	1.06392	0.514505	ENSG00000083720.8	0.0386546	0.101056
602	2	0.976606	0.588845	0.976606	0.588845	ENSG00000083807.5	0.0972142	0.197493
603	2	0.551262	0.374323	0.551262	0.374323	ENSG00000083845.4	0.140834	0.260407
604	2	0.223993	0.50523	0.223993	0.50523	ENSG00000083857.9	0.657514	0.767684
605	2	1.0179	0.429997	1.0179	0.429997	ENSG00000084070.7	0.0179223	0.0560276
606	2	0.798561	0.422783	0.798561	0.422783	ENSG00000084072.12	0.0589158	0.13737
607	2	0.539561	0.435549	0.539561	0.435549	ENSG00000084073.4	0.215417	0.354733
608	2	0.242521	0.36988	0.242521	0.36988	ENSG00000084090.9	0.512033	0.652188
609	2	-0.00661969	0.425843	-0.00661969	0.425843	ENSG00000084092.6	0.987597	0.993037
610	2	-0.68583	0.398694	-0.68583	0.398694	ENSG00000084093.11	0.0853977	0.179273
611	2	1.7897	0.330228	1.7897	0.330228	ENSG00000084207.11	5.97348e-08	2.24087e-06
612	2	1.24177	0.382213	1.24177	0.382213	ENSG00000084234.12	0.00115853	0.0066373
613	2	0.810285	0.409539	0.810285	0.409539	ENSG00000084623.7	0.0478692	0.118682
614	2	0.318922	0.360258	0.318922	0.360258	ENSG00000084652.11	0.376016	0.528196
615	2	1.76617	0.637043	1.76617	0.637043	ENSG00000084693.11	0.00556375	0.0225059
616	2	-0.141548	0.489321	-0.141548	0.489321	ENSG00000084733.6	0.772371	0.85302
617	2	1.0757	0.515957	1.0757	0.515957	ENSG00000084754.6	0.0370813	0.0976884
618	2	1.93974	0.404394	1.93974	0.404394	ENSG00000084774.9	1.61334e-06	3.18999e-05
619	2	0.477848	0.395052	0.477848	0.395052	ENSG00000085063.10	0.226439	0.367367
620	2	0.107461	0.390204	0.107461	0.390204	ENSG00000085231.9	0.783012	0.860292
621	2	-0.26902	0.546959	-0.26902	0.546959	ENSG00000085276.13	0.622828	0.740605
622	2	1.06971	0.548183	1.06971	0.548183	ENSG00000085377.9	0.0510124	0.124322
623	2	1.11886	0.413317	1.11886	0.413317	ENSG00000085415.11	0.006789	0.0260024
624	2	0.933926	0.427215	0.933926	0.427215	ENSG00000085511.15	0.0288097	0.0805054
625	2	0.332281	0.534161	0.332281	0.534161	ENSG00000085719.7	0.533901	0.668129
626	2	2.12222	0.472139	2.12222	0.472139	ENSG00000085733.11	6.95981e-06	0.000108911
627	2	1.04285	0.547329	1.04285	0.547329	ENSG00000085760.10	0.0567347	0.133823
628	2	2.04749	0.542579	2.04749	0.542579	ENSG00000085788.9	0.000160896	0.00139829
629	2	1.43645	0.404702	1.43645	0.404702	ENSG00000085832.12	0.000386101	0.00280461
630	2	0.300782	0.398161	0.300782	0.398161	ENSG00000085840.8	0.449992	0.595748
631	2	0.492997	0.628094	0.492997	0.628094	ENSG00000085871.4	0.432506	0.578731
632	2	0.769118	0.351308	0.769118	0.351308	ENSG00000085872.10	0.028575	0.080218
633	2	2.0424	0.431707	2.0424	0.431707	ENSG00000085998.9	2.23419e-06	4.21955e-05
634	2	1.43578	0.491816	1.43578	0.491816	ENSG00000085999.7	0.00350761	0.0156062
635	2	0.347006	0.407287	0.347006	0.407287	ENSG00000086061.11	0.394217	0.545785
636	2	0.00991685	0.464143	0.00991685	0.464143	ENSG00000086062.8	0.982954	0.990075
637	2	-0.0798736	0.390959	-0.0798736	0.390959	ENSG00000086102.14	0.838118	0.899015
638	2	1.47411	0.489133	1.47411	0.489133	ENSG00000086189.5	0.00258061	0.0123011
639	2	0.300844	0.485139	0.300844	0.485139	ENSG00000086200.12	0.53518	0.669219
640	2	1.19324	0.424291	1.19324	0.424291	ENSG00000086232.8	0.00491873	0.0204555
641	2	1.61495	0.474004	1.61495	0.474004	ENSG00000086504.11	0.000656711	0.00421172
642	2	1.25358	0.428784	1.25358	0.428784	ENSG00000086589.7	0.0034604	0.0154341
643	2	0.121515	0.352406	0.121515	0.352406	ENSG00000086598.6	0.730233	0.82052
644	2	-0.278413	0.451763	-0.278413	0.451763	ENSG00000086712.8	0.53771	0.671617
645	2	1.88017	0.421115	1.88017	0.421115	ENSG00000086758.11	8.01606e-06	0.000122295
646	2	0.649394	0.602547	0.649394	0.602547	ENSG00000086827.4	0.281146	0.428805
647	2	0.519096	0.514687	0.519096	0.514687	ENSG00000087053.14	0.313182	0.465229
648	2	-0.0736513	0.410076	-0.0736513	0.410076	ENSG00000087074.7	0.857463	0.910141
649	2	1.65324	0.363627	1.65324	0.363627	ENSG00000087077.7	5.45396e-06	8.89866e-05
650	2	0.272102	0.706171	0.272102	0.706171	ENSG00000087085.9	0.700001	0.799229
651	2	1.53647	0.306267	1.53647	0.306267	ENSG00000087087.14	5.25491e-07	1.26233e-05
652	2	1.4036	0.541566	1.4036	0.541566	ENSG00000087088.15	0.00954906	0.0339391
653	2	0.557358	0.428498	0.557358	0.428498	ENSG00000087095.8	0.193352	0.328565
654	2	1.07724	0.421688	1.07724	0.421688	ENSG00000087111.16	0.0106316	0.0371208
655	2	0.469187	0.470757	0.469187	0.470757	ENSG00000087152.11	0.318927	0.471009
656	2	2.21018	0.475663	2.21018	0.475663	ENSG00000087191.8	3.37571e-06	5.98342e-05
657	2	1.10582	0.462495	1.10582	0.462495	ENSG00000087206.12	0.016803	0.0530895
658	2	0.385634	0.542326	0.385634	0.542326	ENSG00000087263.12	0.477038	0.620803
659	2	1.83564	0.440762	1.83564	0.440762	ENSG00000087269.11	3.11769e-05	0.000374465
660	2	1.37861	0.427609	1.37861	0.427609	ENSG00000087274.12	0.00126419	0.00707972
661	2	0.00960607	0.456354	0.00960607	0.456354	ENSG00000087302.4	0.983206	0.990075
662	2	1.86533	0.381499	1.86533	0.381499	ENSG00000087365.10	1.01111e-06	2.19756e-05
663	2	0.409976	0.444627	0.409976	0.444627	ENSG00000087448.5	0.356493	0.508924
664	2	1.63773	0.345518	1.63773	0.345518	ENSG00000087460.19	2.13808e-06	4.08024e-05
665	2	1.13682	0.457152	1.13682	0.457152	ENSG00000087470.13	0.0128919	0.0431859
666	2	0.88181	0.42245	0.88181	0.42245	ENSG00000087502.13	0.0368547	0.0972319
667	2	0.143138	0.360088	0.143138	0.360088	ENSG00000087586.13	0.690993	0.79081
668	2	0.92043	0.472092	0.92043	0.472092	ENSG00000088038.13	0.0512137	0.124666
669	2	1.22727	0.442553	1.22727	0.442553	ENSG00000088205.8	0.00555164	0.0225059
670	2	2.24347	0.324542	2.24347	0.324542	ENSG00000088247.11	4.75369e-12	7.95035e-10
671	2	0.157689	0.456688	0.157689	0.456688	ENSG00000088256.4	0.729878	0.820431
672	2	1.17126	0.547642	1.17126	0.547642	ENSG00000088305.14	0.0324576	0.0880485
673	2	0.364663	0.383713	0.364663	0.383713	ENSG00000088325.11	0.341932	0.493658
674	2	0.256914	0.340929	0.256914	0.340929	ENSG00000088356.4	0.451107	0.596214
675	2	1.02104	0.417833	1.02104	0.417833	ENSG00000088682.9	0.0145397	0.0473449
676	2	1.26389	0.563338	1.26389	0.563338	ENSG00000088727.8	0.0248602	0.0717004
677	2	0.82264	0.487448	0.82264	0.487448	ENSG00000088766.7	0.0914788	0.189354
678	2	-0.477261	0.591219	-0.477261	0.591219	ENSG00000088832.10	0.419523	0.567493
679	2	1.3227	0.49031	1.3227	0.49031	ENSG00000088833.13	0.00698235	0.0265941
680	2	1.34143	0.477108	1.34143	0.477108	ENSG00000088930.6	0.00492994	0.0204866
681	2	-0.0892242	0.378744	-0.0892242	0.378744	ENSG00000088986.6	0.813759	0.881693
682	2	0.542881	0.338039	0.542881	0.338039	ENSG00000089006.12	0.10828	0.214329
683	2	2.37271	0.599793	2.37271	0.599793	ENSG00000089009.11	7.62555e-05	0.000760749
684	2	0.479501	0.386179	0.479501	0.386179	ENSG00000089022.9	0.214363	0.353528
685	2	-0.183116	0.456558	-0.183116	0.456558	ENSG00000089048.10	0.688361	0.788405
686	2	2.11467	0.305957	2.11467	0.305957	ENSG00000089053.8	4.79024e-12	7.95035e-10
687	2	1.41005	0.497178	1.41005	0.497178	ENSG00000089060.7	0.00456661	0.0193886
688	2	0.971044	0.41634	0.971044	0.41634	ENSG00000089094.12	0.019683	0.0605838
689	2	1.78172	0.373664	1.78172	0.373664	ENSG00000089154.6	1.85838e-06	3.66128e-05
690	2	1.59334	0.525176	1.59334	0.525176	ENSG00000089159.11	0.00241407	0.0116492
691	2	1.7447	0.533972	1.7447	0.533972	ENSG00000089220.4	0.00108542	0.00630417
692	2	0.506149	0.382504	0.506149	0.382504	ENSG00000089248.6	0.185752	0.318524
693	2	3.00066	0.333048	3.00066	0.333048	ENSG00000089280.14	2.0665e-19	4.26978e-16
694	2	1.05347	0.459934	1.05347	0.459934	ENSG00000089289.11	0.0219931	0.0654655
695	2	0.796736	0.375568	0.796736	0.375568	ENSG00000089327.10	0.0338866	0.0909789
696	2	0.763442	0.492916	0.763442	0.492916	ENSG00000089351.10	0.121423	0.23351
697	2	1.92011	0.518875	1.92011	0.518875	ENSG00000089472.12	0.000215153	0.00178005
698	2	2.23121	0.606709	2.23121	0.606709	ENSG00000089597.12	0.000235468	0.00187997
699	2	-0.678777	0.571078	-0.678777	0.571078	ENSG00000089682.12	0.234602	0.377139
700	2	0.700704	0.38922	0.700704	0.38922	ENSG00000089685.10	0.0718169	0.158628
701	2	1.52715	0.420881	1.52715	0.420881	ENSG00000089693.6	0.000285126	0.00219639
702	2	0.0370075	0.394156	0.0370075	0.394156	ENSG00000089737.11	0.925196	0.954114
703	2	1.17222	0.500612	1.17222	0.500612	ENSG00000089820.11	0.019203	0.0592574
704	2	1.04257	0.454687	1.04257	0.454687	ENSG00000089902.8	0.0218519	0.0651158
705	2	1.85734	0.508127	1.85734	0.508127	ENSG00000090006.13	0.000256906	0.00203334
706	2	1.16408	0.373635	1.16408	0.373635	ENSG00000090013.5	0.00183603	0.0093197
707	2	0.701341	0.415867	0.701341	0.415867	ENSG00000090060.13	0.0917085	0.189686
708	2	1.69998	0.442695	1.69998	0.442695	ENSG00000090061.13	0.000123	0.00112842
709	2	0.404374	0.455761	0.404374	0.455761	ENSG00000090263.11	0.374944	0.527097
710	2	0.515569	0.379769	0.515569	0.379769	ENSG00000090266.8	0.174595	0.30522
711	2	1.2139	0.389698	1.2139	0.389698	ENSG00000090316.11	0.00183964	0.00932368
712	2	0.0312066	0.389511	0.0312066	0.389511	ENSG00000090339.4	0.936144	0.961241
713	2	0.819819	0.351551	0.819819	0.351551	ENSG00000090372.10	0.0197005	0.0605838
714	2	-0.503741	0.714995	-0.503741	0.714995	ENSG00000090382.2	0.481097	0.624549
715	2	0.275935	0.426786	0.275935	0.426786	ENSG00000090470.10	0.517928	0.657098
716	2	0.0197846	0.545962	0.0197846	0.545962	ENSG00000090487.6	0.971093	0.982937
717	2	1.27361	0.472321	1.27361	0.472321	ENSG00000090520.6	0.00700717	0.0266701
718	2	1.72601	0.473559	1.72601	0.473559	ENSG00000090581.5	0.000267651	0.00208821
719	2	0.585229	0.475461	0.585229	0.475461	ENSG00000090615.8	0.218373	0.357771
720	2	2.33169	0.384724	2.33169	0.384724	ENSG00000090621.9	1.35544e-09	9.16515e-08
721	2	1.783	0.421842	1.783	0.421842	ENSG00000090686.11	2.37141e-05	0.000298579
722	2	1.88984	0.489351	1.88984	0.489351	ENSG00000090857.9	0.000112494	0.00104833
723	2	1.76107	0.358025	1.76107	0.358025	ENSG00000090861.11	8.70559e-07	1.93039e-05
724	2	1.43118	0.53307	1.43118	0.53307	ENSG00000090863.7	0.00725752	0.0274323
725	2	0.597535	0.656872	0.597535	0.656872	ENSG00000090889.10	0.362998	0.515864
726	2	0.497627	0.342326	0.497627	0.342326	ENSG00000090905.13	0.146039	0.268049
727	2	1.94154	0.380627	1.94154	0.380627	ENSG00000090971.4	3.38039e-07	8.94416e-06
728	2	0.864789	0.56015	0.864789	0.56015	ENSG00000090989.13	0.122624	0.23524
729	2	0.313458	0.385936	0.313458	0.385936	ENSG00000091009.6	0.416675	0.564743
730	2	0.632718	0.453317	0.632718	0.453317	ENSG00000091039.12	0.16279	0.289678
731	2	0.877485	0.46252	0.877485	0.46252	ENSG00000091127.9	0.057804	0.13547
732	2	0.879193	0.408555	0.879193	0.408555	ENSG00000091140.8	0.0314008	0.0859979
733	2	0.648691	0.45458	0.648691	0.45458	ENSG00000091164.8	0.153577	0.278063
734	2	0.187847	0.454431	0.187847	0.454431	ENSG00000091317.7	0.679338	0.782968
735	2	0.324362	0.425212	0.324362	0.425212	ENSG00000091436.12	0.445569	0.591464
736	2	0.650315	0.438367	0.650315	0.438367	ENSG00000091483.6	0.137943	0.256978
737	2	1.31233	0.531136	1.31233	0.531136	ENSG00000091490.6	0.0134811	0.0445871
738	2	0.203308	0.475014	0.203308	0.475014	ENSG00000091527.11	0.668648	0.775349
739	2	0.612482	0.526612	0.612482	0.526612	ENSG00000091592.11	0.244805	0.388749
740	2	1.14573	0.504457	1.14573	0.504457	ENSG00000091640.3	0.0231337	0.0681199
741	2	0.578728	0.344686	0.578728	0.344686	ENSG00000091651.4	0.0931516	0.191657
742	2	0.250989	0.382511	0.250989	0.382511	ENSG00000091732.11	0.51172	0.651941
743	2	-0.0577598	0.400596	-0.0577598	0.400596	ENSG00000091947.5	0.885355	0.926813
744	2	0.357043	0.549638	0.357043	0.549638	ENSG00000092010.10	0.515953	0.655503
745	2	0.451507	0.585861	0.451507	0.585861	ENSG00000092020.6	0.440901	0.586547
746	2	1.58427	0.461823	1.58427	0.461823	ENSG00000092094.6	0.000602533	0.00393334
747	2	0.98076	0.52487	0.98076	0.52487	ENSG00000092108.16	0.0616818	0.142185
748	2	0.329341	0.512179	0.329341	0.512179	ENSG00000092148.8	0.520212	0.658747
749	2	0.771513	0.408359	0.771513	0.408359	ENSG00000092199.13	0.0588514	0.137278
750	2	0.459936	0.546828	0.459936	0.546828	ENSG00000092201.5	0.400292	0.550361
751	2	0.659703	0.657924	0.659703	0.657924	ENSG00000092330.11	0.316004	0.468583
752	2	1.54137	0.393806	1.54137	0.393806	ENSG00000092439.9	9.07619e-05	0.000881388
753	2	0.477374	0.461059	0.477374	0.461059	ENSG00000092470.7	0.300489	0.451374
754	2	0.858795	0.442398	0.858795	0.442398	ENSG00000092531.5	0.0522305	0.126278
755	2	0.889594	0.370272	0.889594	0.370272	ENSG00000092820.13	0.0162816	0.0518155
756	2	1.45178	0.398282	1.45178	0.398282	ENSG00000092841.14	0.000267275	0.00208821
757	2	1.53768	0.416566	1.53768	0.416566	ENSG00000092847.6	0.000223093	0.00182145
758	2	0.227746	0.384924	0.227746	0.384924	ENSG00000092853.9	0.554076	0.684719
759	2	3.36086	0.416878	3.36086	0.416878	ENSG00000092929.7	7.50771e-16	1.02799e-12
760	2	1.14707	0.625692	1.14707	0.625692	ENSG00000092931.7	0.0667618	0.150339
761	2	1.25021	0.497846	1.25021	0.497846	ENSG00000093009.5	0.0120311	0.040979
762	2	1.03465	0.319012	1.03465	0.319012	ENSG00000093010.7	0.00118152	0.00674785
763	2	0.51137	0.43961	0.51137	0.43961	ENSG00000093144.14	0.244734	0.388749
764	2	0.898282	0.477668	0.898282	0.477668	ENSG00000093167.13	0.0600322	0.139203
765	2	0.411111	0.40367	0.411111	0.40367	ENSG00000093183.9	0.308472	0.460104
766	2	1.43814	0.546183	1.43814	0.546183	ENSG00000094631.14	0.00846181	0.0309175
767	2	0.814115	0.470566	0.814115	0.470566	ENSG00000094804.5	0.0836165	0.176549
768	2	1.2126	0.40986	1.2126	0.40986	ENSG00000094880.6	0.00309078	0.0142135
769	2	2.69102	0.491952	2.69102	0.491952	ENSG00000094914.8	4.49812e-08	1.77239e-06
770	2	0.936141	0.46607	0.936141	0.46607	ENSG00000094916.9	0.0445813	0.112625
771	2	0.117024	0.441043	0.117024	0.441043	ENSG00000095002.8	0.790752	0.865324
772	2	2.03865	0.472107	2.03865	0.472107	ENSG00000095059.11	1.57308e-05	0.000216658
773	2	1.47221	0.705021	1.47221	0.705021	ENSG00000095066.7	0.0367817	0.0971329
774	2	0.0402776	0.494273	0.0402776	0.494273	ENSG00000095139.9	0.935053	0.960481
775	2	1.0018	0.538432	1.0018	0.538432	ENSG00000095209.7	0.0628015	0.14422
776	2	0.921516	0.404944	0.921516	0.404944	ENSG00000095261.9	0.0228663	0.0675505
777	2	2.50763	0.435128	2.50763	0.435128	ENSG00000095319.10	8.26412e-09	4.52626e-07
778	2	0.622376	0.532514	0.622376	0.532514	ENSG00000095380.10	0.242505	0.386104
779	2	0.483978	0.274212	0.483978	0.274212	ENSG00000095787.17	0.077567	0.167588
780	2	0.636247	0.478729	0.636247	0.478729	ENSG00000095794.15	0.183837	0.316429
781	2	0.897287	0.436981	0.897287	0.436981	ENSG00000095906.12	0.0400359	0.103696
782	2	0.0782732	0.472517	0.0782732	0.472517	ENSG00000095951.12	0.868431	0.915748
783	2	0.686095	0.404983	0.686095	0.404983	ENSG00000096060.10	0.0902399	0.187498
784	2	2.12466	0.446084	2.12466	0.446084	ENSG00000096063.10	1.90809e-06	3.74573e-05
785	2	-0.570799	0.508187	-0.570799	0.508187	ENSG00000096080.7	0.26135	0.409376
786	2	0.729554	0.357983	0.729554	0.357983	ENSG00000096384.15	0.0415544	0.106501
787	2	0.466554	0.467965	0.466554	0.467965	ENSG00000096401.7	0.318773	0.470979
788	2	1.99959	0.432586	1.99959	0.432586	ENSG00000096433.6	3.79296e-06	6.49189e-05
789	2	2.03464	0.379617	2.03464	0.379617	ENSG00000096746.13	8.33517e-08	2.78364e-06
790	2	0.279172	0.43301	0.279172	0.43301	ENSG00000097007.13	0.519106	0.658136
791	2	0.315176	0.486145	0.315176	0.486145	ENSG00000097021.15	0.51678	0.656097
792	2	-0.389447	0.474659	-0.389447	0.474659	ENSG00000097033.10	0.411944	0.560133
793	2	0.811668	0.38177	0.811668	0.38177	ENSG00000097046.8	0.0334978	0.0901116
794	2	0.264158	0.530113	0.264158	0.530113	ENSG00000099194.5	0.618269	0.736144
795	2	-0.162427	0.445336	-0.162427	0.445336	ENSG00000099203.2	0.715313	0.811468
796	2	-0.0484844	0.577031	-0.0484844	0.577031	ENSG00000099219.9	0.933037	0.959129
797	2	0.833177	0.492376	0.833177	0.492376	ENSG00000099330.4	0.0906164	0.187995
798	2	1.8582	0.437928	1.8582	0.437928	ENSG00000099331.9	2.20402e-05	0.000282703
799	2	0.948476	0.36636	0.948476	0.36636	ENSG00000099341.7	0.00962768	0.0341521
800	2	1.86959	0.468861	1.86959	0.468861	ENSG00000099377.9	6.6773e-05	0.000682306
801	2	0.265336	0.319886	0.265336	0.319886	ENSG00000099381.12	0.406838	0.55539
802	2	0.801716	0.622212	0.801716	0.622212	ENSG00000099385.7	0.197574	0.334295
803	2	0.4129	0.49192	0.4129	0.49192	ENSG00000099399.5	0.401265	0.551223
804	2	1.4687	0.340514	1.4687	0.340514	ENSG00000099622.9	1.60921e-05	0.000217621
805	2	2.21329	0.421959	2.21329	0.421959	ENSG00000099624.3	1.56058e-07	4.66684e-06
806	2	1.54022	0.456935	1.54022	0.456935	ENSG00000099783.7	0.000749583	0.00468126
807	2	1.22403	0.468186	1.22403	0.468186	ENSG00000099795.2	0.00893793	0.0321214
808	2	0.471067	0.425262	0.471067	0.425262	ENSG00000099800.3	0.267987	0.416805
809	2	0.873022	0.393438	0.873022	0.393438	ENSG00000099804.4	0.0264896	0.0755644
810	2	1.92079	0.39888	1.92079	0.39888	ENSG00000099817.7	1.46858e-06	2.98208e-05
811	2	0.200927	0.395163	0.200927	0.395163	ENSG00000099849.10	0.611127	0.729946
812	2	1.18258	0.333257	1.18258	0.333257	ENSG00000099875.10	0.000387364	0.00280634
813	2	1.51376	0.43841	1.51376	0.43841	ENSG00000099889.9	0.000554727	0.00368064
814	2	1.70346	0.350969	1.70346	0.350969	ENSG00000099899.10	1.21237e-06	2.5737e-05
815	2	1.74084	0.395522	1.74084	0.395522	ENSG00000099901.12	1.07562e-05	0.000156264
816	2	0.456327	0.606721	0.456327	0.606721	ENSG00000099904.11	0.45198	0.597155
817	2	1.11363	0.339336	1.11363	0.339336	ENSG00000099917.13	0.00103153	0.00604894
818	2	1.11614	0.379309	1.11614	0.379309	ENSG00000099940.7	0.00325518	0.014771
819	2	-0.520054	0.28264	-0.520054	0.28264	ENSG00000099942.8	0.0657699	0.148545
820	2	1.84806	0.383246	1.84806	0.383246	ENSG00000099949.14	1.4205e-06	2.92484e-05
821	2	0.874405	0.488666	0.874405	0.488666	ENSG00000099956.13	0.0735548	0.161402
822	2	1.9699	0.817298	1.9699	0.817298	ENSG00000099958.10	0.015941	0.0508201
823	2	0.369373	0.446653	0.369373	0.446653	ENSG00000099968.13	0.408249	0.556629
824	2	0.766472	0.473497	0.766472	0.473497	ENSG00000099977.9	0.105502	0.210888
825	2	0.621933	0.682189	0.621933	0.682189	ENSG00000099991.12	0.361941	0.514629
826	2	0.169437	0.459819	0.169437	0.459819	ENSG00000099995.14	0.71251	0.809127
827	2	2.76655	0.361929	2.76655	0.361929	ENSG00000100023.13	2.10729e-14	1.2824e-11
828	2	0.234304	0.551453	0.234304	0.551453	ENSG00000100028.7	0.67092	0.777371
829	2	1.38591	0.42974	1.38591	0.42974	ENSG00000100029.13	0.0012597	0.00706182
830	2	0.813924	0.315871	0.813924	0.315871	ENSG00000100030.10	0.00997297	0.0352172
831	2	1.77059	0.381952	1.77059	0.381952	ENSG00000100034.9	3.55853e-06	6.21537e-05
832	2	0.571001	0.325947	0.571001	0.325947	ENSG00000100056.7	0.0798045	0.170805
833	2	0.754979	0.526864	0.754979	0.526864	ENSG00000100058.8	0.151867	0.275689
834	2	1.83847	0.366332	1.83847	0.366332	ENSG00000100075.5	5.20538e-07	1.25669e-05
835	2	1.85443	0.435013	1.85443	0.435013	ENSG00000100083.14	2.01757e-05	0.000261854
836	2	0.914303	0.417534	0.914303	0.417534	ENSG00000100084.10	0.0285412	0.080218
837	2	1.04408	0.471281	1.04408	0.471281	ENSG00000100092.16	0.0267317	0.0760965
838	2	-0.121535	0.454168	-0.121535	0.454168	ENSG00000100097.7	0.789009	0.864469
839	2	1.13927	0.41837	1.13927	0.41837	ENSG00000100099.16	0.00646708	0.0250319
840	2	1.93687	0.476207	1.93687	0.476207	ENSG00000100101.13	4.75646e-05	0.000519982
841	2	-1.01054	0.541606	-1.01054	0.541606	ENSG00000100104.8	0.0620658	0.14295
842	2	0.188498	0.469346	0.188498	0.469346	ENSG00000100109.12	0.687966	0.788182
843	2	2.39976	0.615719	2.39976	0.615719	ENSG00000100116.12	9.71961e-05	0.000929702
844	2	0.773463	0.474568	0.773463	0.474568	ENSG00000100124.8	0.103139	0.2073
845	2	1.15199	0.64709	1.15199	0.64709	ENSG00000100129.13	0.0750323	0.163577
846	2	0.33636	0.389848	0.33636	0.389848	ENSG00000100138.9	0.388248	0.54039
847	2	1.48972	0.608079	1.48972	0.608079	ENSG00000100139.9	0.0142903	0.0466992
848	2	0.625102	0.512336	0.625102	0.512336	ENSG00000100142.10	0.222426	0.362891
849	2	2.00851	0.499644	2.00851	0.499644	ENSG00000100162.10	5.82263e-05	0.000609761
850	2	0.264018	0.596652	0.264018	0.596652	ENSG00000100181.17	0.658129	0.768074
851	2	0.328462	0.536101	0.328462	0.536101	ENSG00000100196.6	0.540083	0.673812
852	2	2.18748	0.335218	2.18748	0.335218	ENSG00000100201.14	6.77518e-11	7.00144e-09
853	2	0.47223	0.489039	0.47223	0.489039	ENSG00000100216.4	0.33423	0.486528
854	2	-0.119501	0.340415	-0.119501	0.340415	ENSG00000100219.12	0.725555	0.818043
855	2	1.56826	0.501927	1.56826	0.501927	ENSG00000100220.7	0.00178127	0.00909229
856	2	0.9925	0.549191	0.9925	0.549191	ENSG00000100221.6	0.0707308	0.157349
857	2	1.18687	0.426727	1.18687	0.426727	ENSG00000100225.13	0.00541382	0.022128
858	2	1.00515	0.561003	1.00515	0.561003	ENSG00000100227.13	0.0731802	0.160902
859	2	1.79964	0.513316	1.79964	0.513316	ENSG00000100239.11	0.000455037	0.00318294
860	2	2.1252	0.653056	2.1252	0.653056	ENSG00000100241.16	0.00113698	0.00653435
861	2	1.18656	0.601561	1.18656	0.601561	ENSG00000100242.11	0.048557	0.11985
862	2	1.43892	0.381156	1.43892	0.381156	ENSG00000100243.16	0.000159919	0.00139249
863	2	1.67966	0.474274	1.67966	0.474274	ENSG00000100258.13	0.000397808	0.00286307
864	2	0.890003	0.432007	0.890003	0.432007	ENSG00000100263.9	0.0393834	0.102415
865	2	0.113738	0.502229	0.113738	0.502229	ENSG00000100266.13	0.820838	0.886208
866	2	2.3233	0.501567	2.3233	0.501567	ENSG00000100280.12	3.61996e-06	6.25442e-05
867	2	-0.0156083	0.43735	-0.0156083	0.43735	ENSG00000100281.9	0.971531	0.983199
868	2	-0.131874	0.540193	-0.131874	0.540193	ENSG00000100294.8	0.807135	0.876578
869	2	1.70231	0.526982	1.70231	0.526982	ENSG00000100296.9	0.00123658	0.00697501
870	2	1.47511	0.399331	1.47511	0.399331	ENSG00000100297.11	0.000220789	0.00181343
871	2	-0.398973	0.63313	-0.398973	0.63313	ENSG00000100300.13	0.528591	0.664549
872	2	1.66732	0.524728	1.66732	0.524728	ENSG00000100304.12	0.00148553	0.00792236
873	2	0.988742	0.509535	0.988742	0.509535	ENSG00000100321.10	0.0523216	0.126278
874	2	1.3048	0.566297	1.3048	0.566297	ENSG00000100325.10	0.0212173	0.0638501
875	2	0.770883	0.508338	0.770883	0.508338	ENSG00000100345.16	0.129398	0.244469
876	2	1.24918	0.536072	1.24918	0.536072	ENSG00000100347.10	0.0197931	0.0607219
877	2	-0.503513	0.45849	-0.503513	0.45849	ENSG00000100348.5	0.272117	0.42097
878	2	0.563517	0.51118	0.563517	0.51118	ENSG00000100350.10	0.270294	0.419378
879	2	0.525272	0.445026	0.525272	0.445026	ENSG00000100351.12	0.237874	0.380279
880	2	0.952591	0.430407	0.952591	0.430407	ENSG00000100353.13	0.0268816	0.0764834
881	2	0.207085	0.420247	0.207085	0.420247	ENSG00000100354.16	0.622176	0.739993
882	2	2.77358	0.710752	2.77358	0.710752	ENSG00000100359.16	9.52762e-05	0.000914271
883	2	0.503531	0.50667	0.503531	0.50667	ENSG00000100372.10	0.320317	0.472114
884	2	0.819514	0.47344	0.819514	0.47344	ENSG00000100376.7	0.083456	0.176278
885	2	0.490018	0.453842	0.490018	0.453842	ENSG00000100387.8	0.280271	0.428305
886	2	-0.346509	0.333162	-0.346509	0.333162	ENSG00000100393.9	0.298311	0.448737
887	2	1.32354	0.532318	1.32354	0.532318	ENSG00000100395.10	0.012905	0.0431897
888	2	1.67562	0.390778	1.67562	0.390778	ENSG00000100401.15	1.8037e-05	0.000240362
889	2	1.41003	0.523488	1.41003	0.523488	ENSG00000100403.10	0.00706986	0.0268714
890	2	-0.207658	0.482742	-0.207658	0.482742	ENSG00000100410.3	0.667077	0.774884
891	2	1.88104	0.54942	1.88104	0.54942	ENSG00000100412.11	0.000617787	0.00401855
892	2	0.980889	0.504059	0.980889	0.504059	ENSG00000100413.12	0.0516573	0.125411
893	2	1.27422	0.45399	1.27422	0.45399	ENSG00000100416.8	0.00500487	0.0207822
894	2	1.35028	0.525324	1.35028	0.525324	ENSG00000100417.7	0.0101589	0.0356725
895	2	1.05526	0.567773	1.05526	0.567773	ENSG00000100418.7	0.0630853	0.144387
896	2	-0.759209	0.592532	-0.759209	0.592532	ENSG00000100426.6	0.20009	0.336886
897	2	0.945348	0.651357	0.945348	0.651357	ENSG00000100429.13	0.146682	0.268957
898	2	0.844416	0.562516	0.844416	0.562516	ENSG00000100442.6	0.133319	0.249978
899	2	1.41192	0.482019	1.41192	0.482019	ENSG00000100445.12	0.00339854	0.0152572
900	2	0.903986	0.400286	0.903986	0.400286	ENSG00000100461.13	0.0239239	0.0695496
901	2	0.950609	0.433361	0.950609	0.433361	ENSG00000100462.11	0.0282663	0.0796371
902	2	1.84781	0.415211	1.84781	0.415211	ENSG00000100473.11	8.57547e-06	0.000130105
903	2	0.811744	0.57845	0.811744	0.57845	ENSG00000100479.8	0.160525	0.287225
904	2	-0.531516	0.551749	-0.531516	0.551749	ENSG00000100528.7	0.335382	0.487626
905	2	0.221604	0.517932	0.221604	0.517932	ENSG00000100564.4	0.668751	0.775349
906	2	1.49852	0.437375	1.49852	0.437375	ENSG00000100567.8	0.000612156	0.00398666
907	2	-0.712948	0.522991	-0.712948	0.522991	ENSG00000100568.6	0.172816	0.302931
908	2	0.168364	0.532981	0.168364	0.532981	ENSG00000100580.7	0.752085	0.838081
909	2	1.00014	0.425157	1.00014	0.425157	ENSG00000100591.3	0.0186524	0.057814
910	2	0.689796	0.472787	0.689796	0.472787	ENSG00000100596.2	0.144566	0.265817
911	2	-0.185565	0.44123	-0.185565	0.44123	ENSG00000100603.9	0.674075	0.779626
912	2	-0.0704681	0.809077	-0.0704681	0.809077	ENSG00000100612.9	0.930594	0.957338
913	2	-0.290711	0.456588	-0.290711	0.456588	ENSG00000100614.13	0.524318	0.661369
914	2	0.00814773	0.436254	0.00814773	0.436254	ENSG00000100632.6	0.985099	0.991617
915	2	1.84339	0.323149	1.84339	0.323149	ENSG00000100650.11	1.16727e-08	5.86529e-07
916	2	0.486026	0.337104	0.486026	0.337104	ENSG00000100664.6	0.149368	0.272335
917	2	1.98574	0.507079	1.98574	0.507079	ENSG00000100714.11	9.00145e-05	0.000875683
918	2	0.564057	0.466504	0.564057	0.466504	ENSG00000100722.14	0.226618	0.367367
919	2	1.85595	0.442496	1.85595	0.442496	ENSG00000100726.10	2.7376e-05	0.000334684
920	2	0.665981	0.605073	0.665981	0.605073	ENSG00000100749.3	0.271044	0.420183
921	2	1.45643	0.481884	1.45643	0.481884	ENSG00000100796.13	0.00250803	0.0120284
922	2	0.764442	0.447589	0.764442	0.447589	ENSG00000100804.14	0.0876532	0.183095
923	2	-0.228245	0.347762	-0.228245	0.347762	ENSG00000100811.6	0.511615	0.651941
924	2	1.58628	0.396805	1.58628	0.396805	ENSG00000100813.10	6.3977e-05	0.000657414
925	2	0.698393	0.446567	0.698393	0.446567	ENSG00000100814.13	0.117837	0.2287
926	2	1.31378	0.472934	1.31378	0.472934	ENSG00000100823.7	0.00547068	0.0222773
927	2	1.19929	0.649107	1.19929	0.649107	ENSG00000100865.10	0.0646605	0.146799
928	2	-0.0961431	0.569025	-0.0961431	0.569025	ENSG00000100867.10	0.865827	0.914867
929	2	1.14406	0.524341	1.14406	0.524341	ENSG00000100883.7	0.0291171	0.081075
930	2	-0.0285349	0.426079	-0.0285349	0.426079	ENSG00000100888.8	0.946605	0.966726
931	2	0.916964	0.539555	0.916964	0.539555	ENSG00000100889.7	0.0892285	0.185678
932	2	1.68566	0.611332	1.68566	0.611332	ENSG00000100897.13	0.00582713	0.0232788
933	2	0.27747	0.541182	0.27747	0.541182	ENSG00000100934.10	0.608153	0.728055
934	2	0.680519	0.254947	0.680519	0.254947	ENSG00000100941.4	0.0076019	0.0284785
935	2	1.85692	0.475165	1.85692	0.475165	ENSG00000100983.5	9.30853e-05	0.000897585
936	2	2.87812	0.506147	2.87812	0.506147	ENSG00000100991.7	1.29789e-08	6.23557e-07
937	2	0.19612	0.693718	0.19612	0.693718	ENSG00000100997.14	0.7774	0.856532
938	2	1.69488	0.502288	1.69488	0.502288	ENSG00000101019.17	0.000740006	0.00463201
939	2	0.105498	0.259031	0.105498	0.259031	ENSG00000101040.15	0.683803	0.786463
940	2	2.107	0.447116	2.107	0.447116	ENSG00000101057.11	2.44782e-06	4.53962e-05
941	2	0.417608	0.592485	0.417608	0.592485	ENSG00000101079.16	0.480909	0.624549
942	2	-0.134868	0.356342	-0.134868	0.356342	ENSG00000101084.12	0.705074	0.803292
943	2	0.569573	0.464664	0.569573	0.464664	ENSG00000101109.7	0.220284	0.360255
944	2	0.0525599	0.297464	0.0525599	0.297464	ENSG00000101126.11	0.859749	0.911504
945	2	0.727382	0.520838	0.727382	0.520838	ENSG00000101132.5	0.162545	0.289421
946	2	0.270284	0.375279	0.270284	0.375279	ENSG00000101138.7	0.471388	0.615151
947	2	1.12806	0.441717	1.12806	0.441717	ENSG00000101146.8	0.0106555	0.037172
948	2	0.44361	0.456658	0.44361	0.456658	ENSG00000101150.13	0.331336	0.483798
949	2	0.66154	0.518087	0.66154	0.518087	ENSG00000101152.6	0.201641	0.338536
950	2	2.25086	0.359892	2.25086	0.359892	ENSG00000101158.8	3.99365e-10	3.12474e-08
951	2	1.66993	0.48417	1.66993	0.48417	ENSG00000101160.9	0.000562563	0.00371671
952	2	0.841068	0.521892	0.841068	0.521892	ENSG00000101161.6	0.107054	0.213058
953	2	0.483276	0.439716	0.483276	0.439716	ENSG00000101166.11	0.27174	0.420787
954	2	0.275098	0.46018	0.275098	0.46018	ENSG00000101181.13	0.54997	0.682107
955	2	0.283485	0.40938	0.283485	0.40938	ENSG00000101182.10	0.488641	0.630325
956	2	0.933367	0.419108	0.933367	0.419108	ENSG00000101189.5	0.0259453	0.0743991
957	2	-0.303743	0.324604	-0.303743	0.324604	ENSG00000101191.12	0.349411	0.501368
958	2	0.58389	0.527485	0.58389	0.527485	ENSG00000101193.6	0.268323	0.417123
959	2	2.08773	0.471614	2.08773	0.471614	ENSG00000101199.8	9.56495e-06	0.000141971
960	2	1.53095	0.535006	1.53095	0.535006	ENSG00000101220.13	0.00421574	0.018098
961	2	2.05476	0.540305	2.05476	0.540305	ENSG00000101224.13	0.000142974	0.00127744
962	2	-0.113818	0.389222	-0.113818	0.389222	ENSG00000101236.12	0.769961	0.850732
963	2	1.18839	0.395842	1.18839	0.395842	ENSG00000101246.15	0.00268039	0.0126447
964	2	0.0685196	0.340055	0.0685196	0.340055	ENSG00000101255.6	0.840311	0.900891
965	2	0.274575	0.44814	0.274575	0.44814	ENSG00000101266.12	0.540076	0.673812
966	2	1.08053	0.549981	1.08053	0.549981	ENSG00000101290.9	0.0494523	0.121614
967	2	1.14267	0.438997	1.14267	0.438997	ENSG00000101294.12	0.00924392	0.0330476
968	2	1.73524	0.537746	1.73524	0.537746	ENSG00000101337.11	0.00125148	0.00703009
969	2	-0.167693	0.457706	-0.167693	0.457706	ENSG00000101346.7	0.714084	0.810578
970	2	0.252161	0.7429	0.252161	0.7429	ENSG00000101347.7	0.734287	0.822937
971	2	1.7074	0.373969	1.7074	0.373969	ENSG00000101361.10	4.98014e-06	8.24056e-05
972	2	2.70851	0.389844	2.70851	0.389844	ENSG00000101365.16	3.71332e-12	6.82235e-10
973	2	1.23031	0.497577	1.23031	0.497577	ENSG00000101391.16	0.0134136	0.0445025
974	2	0.603066	0.637257	0.603066	0.637257	ENSG00000101400.5	0.343972	0.495772
975	2	0.498851	0.41786	0.498851	0.41786	ENSG00000101407.8	0.232548	0.374387
976	2	-0.0221185	0.406079	-0.0221185	0.406079	ENSG00000101412.9	0.956562	0.974171
977	2	0.0625275	0.38086	0.0625275	0.38086	ENSG00000101413.7	0.869594	0.916269
978	2	0.344395	0.514771	0.344395	0.514771	ENSG00000101421.3	0.503479	0.64459
979	2	0.480343	0.611541	0.480343	0.611541	ENSG00000101439.4	0.432182	0.578461
980	2	1.44432	0.544778	1.44432	0.544778	ENSG00000101444.8	0.0080204	0.0296208
981	2	-0.368416	0.363817	-0.368416	0.363817	ENSG00000101447.9	0.311232	0.463484
982	2	1.02165	0.462094	1.02165	0.462094	ENSG00000101457.8	0.0270413	0.076858
983	2	0.693006	0.603297	0.693006	0.603297	ENSG00000101464.6	0.250681	0.396242
984	2	1.62704	0.541672	1.62704	0.541672	ENSG00000101473.12	0.00266692	0.0126081
985	2	0.548594	0.553786	0.548594	0.553786	ENSG00000101474.7	0.321869	0.473238
986	2	-0.106437	0.418672	-0.106437	0.418672	ENSG00000101544.4	0.799321	0.870304
987	2	0.884466	0.652386	0.884466	0.652386	ENSG00000101546.8	0.175182	0.306115
988	2	1.03524	0.367895	1.03524	0.367895	ENSG00000101557.10	0.00489376	0.0203981
989	2	0.262512	0.286945	0.262512	0.286945	ENSG00000101558.9	0.360271	0.512653
990	2	0.405265	0.407445	0.405265	0.407445	ENSG00000101577.5	0.319907	0.471764
991	2	1.07887	0.362746	1.07887	0.362746	ENSG00000101596.10	0.00293768	0.0136563
992	2	0.703039	0.408193	0.703039	0.408193	ENSG00000101608.8	0.0850117	0.178737
993	2	1.21525	0.434847	1.21525	0.434847	ENSG00000101639.14	0.00519555	0.0214116
994	2	-0.196743	0.483881	-0.196743	0.483881	ENSG00000101654.13	0.684307	0.786463
995	2	0.384134	0.307714	0.384134	0.307714	ENSG00000101745.11	0.211903	0.350632
996	2	0.853037	0.418146	0.853037	0.418146	ENSG00000101752.7	0.0413457	0.106116
997	2	1.71334	0.41546	1.71334	0.41546	ENSG00000101782.10	3.72408e-05	0.000431222
998	2	-0.256874	0.547158	-0.256874	0.547158	ENSG00000101843.14	0.638734	0.753305
999	2	-0.352873	0.511169	-0.352873	0.511169	ENSG00000101849.11	0.48999	0.631007
1000	2	0.335556	0.38149	0.335556	0.38149	ENSG00000101856.8	0.37908	0.531411
1001	2	1.12577	0.605506	1.12577	0.605506	ENSG00000101868.6	0.0629957	0.144275
1002	2	0.89808	0.519683	0.89808	0.519683	ENSG00000101882.5	0.0839649	0.17708
1003	2	0.170326	0.494152	0.170326	0.494152	ENSG00000101901.6	0.730333	0.82052
1004	2	0.949506	0.514538	0.949506	0.514538	ENSG00000101911.8	0.0649854	0.14732
1005	2	0.271193	0.458876	0.271193	0.458876	ENSG00000101945.12	0.554524	0.685118
1006	2	0.816515	0.387021	0.816515	0.387021	ENSG00000101966.8	0.0348807	0.0932366
1007	2	0.976816	0.396531	0.976816	0.396531	ENSG00000101972.14	0.0137626	0.0453809
1008	2	2.00566	0.611986	2.00566	0.611986	ENSG00000101974.10	0.00104805	0.0061261
1009	2	1.47657	0.45958	1.47657	0.45958	ENSG00000102007.6	0.00131417	0.00726629
1010	2	2.4729	0.358286	2.4729	0.358286	ENSG00000102030.11	5.12621e-12	8.25772e-10
1011	2	0.687288	0.408152	0.687288	0.408152	ENSG00000102034.12	0.0922007	0.190456
1012	2	1.89909	0.433922	1.89909	0.433922	ENSG00000102054.13	1.20558e-05	0.000170179
1013	2	0.124623	0.478053	0.124623	0.478053	ENSG00000102081.9	0.794333	0.86769
1014	2	-0.229451	0.321214	-0.229451	0.321214	ENSG00000102096.9	0.475026	0.619112
1015	2	1.06496	0.447951	1.06496	0.447951	ENSG00000102100.10	0.0174348	0.0548165
1016	2	1.61716	0.454076	1.61716	0.454076	ENSG00000102103.11	0.000368846	0.00271894
1017	2	1.75392	0.415381	1.75392	0.415381	ENSG00000102119.6	2.41683e-05	0.000301525
1018	2	1.43026	0.582478	1.43026	0.582478	ENSG00000102125.11	0.0140701	0.0461724
1019	2	0.656751	0.439604	0.656751	0.439604	ENSG00000102144.9	0.135185	0.252872
1020	2	1.08609	0.326196	1.08609	0.326196	ENSG00000102145.9	0.000869849	0.00528177
1021	2	1.05076	0.577497	1.05076	0.577497	ENSG00000102158.15	0.0688332	0.154129
1022	2	0.0912161	0.366007	0.0912161	0.366007	ENSG00000102178.8	0.803191	0.873526
1023	2	0.564886	0.484011	0.564886	0.484011	ENSG00000102189.12	0.243173	0.386831
1024	2	1.3334	0.40066	1.3334	0.40066	ENSG00000102225.11	0.000874694	0.00528775
1025	2	2.36599	0.664691	2.36599	0.664691	ENSG00000102226.5	0.000371513	0.00273125
1026	2	-0.373586	0.509903	-0.373586	0.509903	ENSG00000102241.7	0.463765	0.608101
1027	2	0.736007	0.340598	0.736007	0.340598	ENSG00000102265.7	0.0307008	0.0844542
1028	2	0.655545	0.457094	0.655545	0.457094	ENSG00000102287.12	0.151527	0.275353
1029	2	1.29453	0.575051	1.29453	0.575051	ENSG00000102316.12	0.0243753	0.0706741
1030	2	1.38824	0.36008	1.38824	0.36008	ENSG00000102317.13	0.000115557	0.00107025
1031	2	-0.932357	0.506541	-0.932357	0.506541	ENSG00000102390.6	0.0656752	0.148392
1032	2	1.49095	0.467584	1.49095	0.467584	ENSG00000102393.5	0.00142945	0.00770583
1033	2	0.36275	0.459449	0.36275	0.459449	ENSG00000102401.15	0.429801	0.575696
1034	2	0.360337	0.303573	0.360337	0.303573	ENSG00000102409.9	0.235234	0.377712
1035	2	-0.111385	0.555155	-0.111385	0.555155	ENSG00000102471.9	0.840982	0.901205
1036	2	0.852266	0.504362	0.852266	0.504362	ENSG00000102572.10	0.0910683	0.188718
1037	2	-0.271292	0.431018	-0.271292	0.431018	ENSG00000102580.10	0.529074	0.664549
1038	2	1.03459	0.473645	1.03459	0.473645	ENSG00000102606.13	0.0289395	0.0807857
1039	2	0.883996	0.64268	0.883996	0.64268	ENSG00000102699.5	0.168981	0.297847
1040	2	1.73887	0.50397	1.73887	0.50397	ENSG00000102710.15	0.000559877	0.00370344
1041	2	0.333788	0.522335	0.333788	0.522335	ENSG00000102738.6	0.522804	0.660225
1042	2	-0.784361	0.512604	-0.784361	0.512604	ENSG00000102753.5	0.125979	0.24008
1043	2	1.33507	0.454211	1.33507	0.454211	ENSG00000102858.8	0.00328942	0.0148894
1044	2	1.07185	0.620974	1.07185	0.620974	ENSG00000102882.7	0.0843321	0.177717
1045	2	1.44243	0.458793	1.44243	0.458793	ENSG00000102893.11	0.00166669	0.00867722
1046	2	1.06419	0.538716	1.06419	0.538716	ENSG00000102900.8	0.0482204	0.11918
1047	2	1.59896	0.456951	1.59896	0.456951	ENSG00000102901.8	0.000466682	0.00323957
1048	2	0.725217	0.379782	0.725217	0.379782	ENSG00000102908.16	0.0561901	0.132964
1049	2	0.873447	0.487391	0.873447	0.487391	ENSG00000102910.9	0.0731188	0.160832
1050	2	0.195486	0.522989	0.195486	0.522989	ENSG00000102931.3	0.708564	0.806484
1051	2	-0.11672	0.380821	-0.11672	0.380821	ENSG00000102974.10	0.759228	0.842954
1052	2	1.4608	0.457444	1.4608	0.457444	ENSG00000102977.9	0.00140614	0.00761545
1053	2	1.49221	0.425819	1.49221	0.425819	ENSG00000102978.8	0.000457774	0.00319728
1054	2	1.15964	0.52703	1.15964	0.52703	ENSG00000103005.7	0.0277832	0.0784778
1055	2	1.21249	0.477745	1.21249	0.477745	ENSG00000103018.12	0.0111503	0.0385787
1056	2	1.64721	0.529973	1.64721	0.529973	ENSG00000103024.3	0.00188294	0.00947004
1057	2	0.334097	0.347742	0.334097	0.347742	ENSG00000103035.6	0.336673	0.488725
1058	2	1.35646	0.42495	1.35646	0.42495	ENSG00000103037.7	0.00141264	0.0076302
1059	2	0.932123	0.521429	0.932123	0.521429	ENSG00000103043.10	0.0738353	0.161953
1060	2	2.23642	0.52717	2.23642	0.52717	ENSG00000103051.14	2.21222e-05	0.000282988
1061	2	0.352651	0.469881	0.352651	0.469881	ENSG00000103061.7	0.452947	0.597924
1062	2	1.55216	0.47877	1.55216	0.47877	ENSG00000103064.9	0.00118706	0.00676391
1063	2	2.1299	0.479845	2.1299	0.479845	ENSG00000103091.10	9.04934e-06	0.00013579
1064	2	0.686747	0.459654	0.686747	0.459654	ENSG00000103111.10	0.135162	0.252872
1065	2	-0.109154	0.414861	-0.109154	0.414861	ENSG00000103121.4	0.792467	0.866681
1066	2	0.23841	0.371069	0.23841	0.371069	ENSG00000103126.10	0.520551	0.658747
1067	2	1.2305	0.615185	1.2305	0.615185	ENSG00000103145.6	0.0454771	0.114361
1068	2	1.43167	0.444377	1.43167	0.444377	ENSG00000103148.11	0.0012741	0.00712066
1069	2	0.859754	0.486673	0.859754	0.486673	ENSG00000103152.7	0.0772964	0.167201
1070	2	0.0677531	0.458247	0.0677531	0.458247	ENSG00000103160.7	0.882459	0.925897
1071	2	0.394735	0.481801	0.394735	0.481801	ENSG00000103187.6	0.412621	0.560447
1072	2	2.36799	0.355779	2.36799	0.355779	ENSG00000103202.8	2.81819e-11	3.34977e-09
1073	2	0.768838	0.449129	0.768838	0.449129	ENSG00000103222.14	0.0869256	0.182201
1074	2	1.23278	0.585746	1.23278	0.585746	ENSG00000103245.9	0.0353228	0.0941884
1075	2	2.90728	0.458054	2.90728	0.458054	ENSG00000103249.13	2.19515e-10	1.80914e-08
1076	2	0.974401	0.366148	0.974401	0.366148	ENSG00000103253.13	0.00778581	0.0289497
1077	2	1.31494	0.525118	1.31494	0.525118	ENSG00000103254.5	0.012277	0.0417129
1078	2	0.798676	0.441632	0.798676	0.441632	ENSG00000103257.4	0.0705342	0.157039
1079	2	1.92754	0.487012	1.92754	0.487012	ENSG00000103260.4	7.56129e-05	0.000758483
1080	2	1.55097	0.370312	1.55097	0.370312	ENSG00000103266.6	2.81078e-05	0.000342104
1081	2	1.16397	0.372039	1.16397	0.372039	ENSG00000103275.14	0.00175634	0.00899018
1082	2	2.10627	0.610016	2.10627	0.610016	ENSG00000103319.7	0.000554769	0.00368064
1083	2	2.10078	0.352151	2.10078	0.352151	ENSG00000103335.15	2.4379e-09	1.4836e-07
1084	2	1.03323	0.370182	1.03323	0.370182	ENSG00000103342.8	0.00525237	0.0215324
1085	2	0.894556	0.494714	0.894556	0.494714	ENSG00000103353.11	0.0705711	0.157057
1086	2	0.997422	0.530871	0.997422	0.530871	ENSG00000103356.11	0.0602665	0.139687
1087	2	0.775861	0.500363	0.775861	0.500363	ENSG00000103363.10	0.120998	0.233101
1088	2	1.59148	0.40784	1.59148	0.40784	ENSG00000103365.11	9.53166e-05	0.000914271
1089	2	0.111607	0.428138	0.111607	0.428138	ENSG00000103415.7	0.79434	0.86769
1090	2	1.13869	0.358688	1.13869	0.358688	ENSG00000103423.9	0.00150045	0.00798638
1091	2	-0.476921	0.371154	-0.476921	0.371154	ENSG00000103429.6	0.198803	0.335555
1092	2	1.70915	0.375942	1.70915	0.375942	ENSG00000103485.13	5.4591e-06	8.89866e-05
1093	2	0.124741	0.797106	0.124741	0.797106	ENSG00000103490.13	0.875645	0.920696
1094	2	1.56363	0.306813	1.56363	0.306813	ENSG00000103495.9	3.46242e-07	9.11716e-06
1095	2	1.64427	0.441517	1.64427	0.441517	ENSG00000103496.10	0.000195985	0.00165053
1096	2	0.537658	0.502044	0.537658	0.502044	ENSG00000103502.9	0.284197	0.432494
1097	2	1.62036	0.46826	1.62036	0.46826	ENSG00000103507.9	0.000539398	0.00361939
1098	2	1.33305	0.425422	1.33305	0.425422	ENSG00000103510.15	0.00172743	0.00890038
1099	2	0.886454	0.369844	0.886454	0.369844	ENSG00000103549.17	0.0165376	0.0524777
1100	2	0.117754	0.433662	0.117754	0.433662	ENSG00000103550.9	0.785981	0.86247
1101	2	0.53556	0.477709	0.53556	0.477709	ENSG00000103591.8	0.262245	0.410303
1102	2	1.05074	0.470659	1.05074	0.470659	ENSG00000103653.12	0.0255825	0.0736286
1103	2	0.671932	0.39617	0.671932	0.39617	ENSG00000103657.9	0.0898726	0.186839
1104	2	-0.0811681	0.48925	-0.0811681	0.48925	ENSG00000103769.5	0.868233	0.915716
1105	2	1.50333	0.393597	1.50333	0.393597	ENSG00000103811.11	0.000133738	0.00120474
1106	2	1.74809	0.579906	1.74809	0.579906	ENSG00000103876.7	0.00257449	0.0123011
1107	2	1.56732	0.603968	1.56732	0.603968	ENSG00000103932.7	0.00945788	0.0336806
1108	2	0.779561	0.568195	0.779561	0.568195	ENSG00000103966.5	0.170065	0.299116
1109	2	0.297394	0.423001	0.297394	0.423001	ENSG00000103994.12	0.48202	0.625598
1110	2	0.850108	0.447491	0.850108	0.447491	ENSG00000103995.9	0.0574697	0.135091
1111	2	0.413171	0.487942	0.413171	0.487942	ENSG00000104067.12	0.397127	0.547903
1112	2	1.28289	0.443006	1.28289	0.443006	ENSG00000104093.9	0.0037809	0.0166196
1113	2	0.383731	0.708538	0.383731	0.708538	ENSG00000104112.4	0.588107	0.712466
1114	2	1.00756	0.437936	1.00756	0.437936	ENSG00000104131.8	0.0214083	0.0642822
1115	2	1.34883	0.497289	1.34883	0.497289	ENSG00000104133.10	0.00668033	0.0256579
1116	2	0.283236	0.661362	0.283236	0.661362	ENSG00000104147.4	0.66846	0.77534
1117	2	0.0173548	0.433368	0.0173548	0.433368	ENSG00000104164.6	0.968056	0.981496
1118	2	0.153325	0.445877	0.153325	0.445877	ENSG00000104218.9	0.730942	0.820698
1119	2	0.126561	0.583384	0.126561	0.583384	ENSG00000104299.10	0.828253	0.891752
1120	2	0.383975	0.47224	0.383975	0.47224	ENSG00000104320.9	0.416165	0.564471
1121	2	0.398697	0.599554	0.398697	0.599554	ENSG00000104325.2	0.506057	0.647134
1122	2	0.600025	0.425802	0.600025	0.425802	ENSG00000104331.4	0.158787	0.284673
1123	2	0.145481	0.503208	0.145481	0.503208	ENSG00000104341.12	0.7725	0.85302
1124	2	0.762592	0.439378	0.762592	0.439378	ENSG00000104356.6	0.0826317	0.174961
1125	2	1.47132	0.472749	1.47132	0.472749	ENSG00000104365.9	0.00185656	0.00938907
1126	2	0.755899	0.543771	0.755899	0.543771	ENSG00000104388.10	0.164497	0.291475
1127	2	1.09649	0.561781	1.09649	0.561781	ENSG00000104408.5	0.0509601	0.124269
1128	2	0.473357	0.375789	0.473357	0.375789	ENSG00000104442.5	0.207801	0.34625
1129	2	1.86153	0.401595	1.86153	0.401595	ENSG00000104517.8	3.56331e-06	6.21537e-05
1130	2	0.595415	0.379772	0.595415	0.379772	ENSG00000104549.7	0.116922	0.22749
1131	2	1.31048	0.409417	1.31048	0.409417	ENSG00000104613.7	0.00137022	0.00748225
1132	2	0.320736	0.426498	0.320736	0.426498	ENSG00000104660.13	0.452037	0.597155
1133	2	1.35491	0.510169	1.35491	0.510169	ENSG00000104679.6	0.00791171	0.0292787
1134	2	0.989383	0.48312	0.989383	0.48312	ENSG00000104687.8	0.0405693	0.104712
1135	2	0.706366	0.448393	0.706366	0.448393	ENSG00000104691.10	0.115181	0.224821
1136	2	-0.104663	0.478123	-0.104663	0.478123	ENSG00000104695.8	0.826725	0.890457
1137	2	0.394751	0.538469	0.394751	0.538469	ENSG00000104723.16	0.463497	0.607896
1138	2	1.31226	0.464806	1.31226	0.464806	ENSG00000104731.9	0.00475425	0.019938
1139	2	1.835	0.348821	1.835	0.348821	ENSG00000104738.12	1.43595e-07	4.36928e-06
1140	2	0.286159	0.435831	0.286159	0.435831	ENSG00000104763.13	0.511449	0.651899
1141	2	1.21523	0.656124	1.21523	0.656124	ENSG00000104765.10	0.0640065	0.145947
1142	2	0.801349	0.542691	0.801349	0.542691	ENSG00000104783.7	0.139778	0.259337
1143	2	1.32311	0.451656	1.32311	0.451656	ENSG00000104805.11	0.00339558	0.0152565
1144	2	1.89902	0.59571	1.89902	0.59571	ENSG00000104812.10	0.00143351	0.00772007
1145	2	1.1318	0.488146	1.1318	0.488146	ENSG00000104823.4	0.0204179	0.0620581
1146	2	1.79417	0.459057	1.79417	0.459057	ENSG00000104824.12	9.29158e-05	0.000897531
1147	2	0.957411	0.492551	0.957411	0.492551	ENSG00000104825.12	0.0519216	0.125774
1148	2	1.26955	0.350209	1.26955	0.350209	ENSG00000104852.10	0.000288834	0.00221872
1149	2	1.59827	0.414318	1.59827	0.414318	ENSG00000104853.11	0.000114511	0.00106301
1150	2	2.07079	0.512375	2.07079	0.512375	ENSG00000104859.10	5.30983e-05	0.000568007
1151	2	0.64054	0.600793	0.64054	0.600793	ENSG00000104866.6	0.286352	0.434567
1152	2	1.60195	0.465593	1.60195	0.465593	ENSG00000104872.6	0.00058028	0.00380167
1153	2	1.77551	0.441393	1.77551	0.441393	ENSG00000104884.10	5.75781e-05	0.000604129
1154	2	0.498523	0.410339	0.498523	0.410339	ENSG00000104885.13	0.224402	0.364921
1155	2	1.484	0.363193	1.484	0.363193	ENSG00000104886.5	4.38896e-05	0.000486606
1156	2	0.241808	0.526531	0.241808	0.526531	ENSG00000104888.5	0.646056	0.759777
1157	2	1.69011	0.507778	1.69011	0.507778	ENSG00000104889.4	0.000873359	0.00528733
1158	2	1.58819	0.532874	1.58819	0.532874	ENSG00000104897.5	0.00287859	0.0134523
1159	2	0.253498	0.337369	0.253498	0.337369	ENSG00000104903.4	0.452415	0.597366
1160	2	1.2747	0.328279	1.2747	0.328279	ENSG00000104904.8	0.000103182	0.000976042
1161	2	1.719	0.478541	1.719	0.478541	ENSG00000104907.8	0.000327929	0.00246713
1162	2	2.16849	0.52651	2.16849	0.52651	ENSG00000104915.10	3.81165e-05	0.000439503
1163	2	0.00128801	0.595583	0.00128801	0.595583	ENSG00000104957.9	0.998274	0.998457
1164	2	1.7504	0.40912	1.7504	0.40912	ENSG00000104960.11	1.88201e-05	0.000246616
1165	2	2.20407	0.333018	2.20407	0.333018	ENSG00000104964.10	3.62897e-11	4.0563e-09
1166	2	0.946066	0.382722	0.946066	0.382722	ENSG00000104969.5	0.0134381	0.0445025
1167	2	2.52148	0.486401	2.52148	0.486401	ENSG00000104973.10	2.17227e-07	6.26187e-06
1168	2	0.311157	0.47552	0.311157	0.47552	ENSG00000104976.7	0.512886	0.652818
1169	2	0.312864	0.383388	0.312864	0.383388	ENSG00000104979.4	0.414472	0.562453
1170	2	1.75456	0.338731	1.75456	0.338731	ENSG00000104980.3	2.22114e-07	6.30322e-06
1171	2	0.275071	0.75497	0.275071	0.75497	ENSG00000104983.4	0.715599	0.811624
1172	2	0.246346	0.453667	0.246346	0.453667	ENSG00000104998.2	0.587122	0.711631
1173	2	0.660686	0.416978	0.660686	0.416978	ENSG00000105011.4	0.113088	0.221446
1174	2	1.21368	0.498259	1.21368	0.498259	ENSG00000105048.12	0.0148568	0.04812
1175	2	2.00401	0.536588	2.00401	0.536588	ENSG00000105053.6	0.000187926	0.00158838
1176	2	0.755158	0.466288	0.755158	0.466288	ENSG00000105058.7	0.105338	0.210638
1177	2	1.37715	0.634299	1.37715	0.634299	ENSG00000105063.14	0.0299204	0.0826579
1178	2	-0.318598	0.412015	-0.318598	0.412015	ENSG00000105085.6	0.439364	0.585213
1179	2	0.224008	0.344355	0.224008	0.344355	ENSG00000105127.4	0.51536	0.655099
1180	2	2.49854	0.613191	2.49854	0.613191	ENSG00000105135.11	4.60845e-05	0.000505821
1181	2	0.211806	0.446252	0.211806	0.446252	ENSG00000105171.5	0.635048	0.750412
1182	2	0.501316	0.414599	0.501316	0.414599	ENSG00000105173.9	0.226602	0.367367
1183	2	0.746775	0.478957	0.746775	0.478957	ENSG00000105176.13	0.118956	0.230221
1184	2	1.54091	0.395377	1.54091	0.395377	ENSG00000105185.7	9.72647e-05	0.000929702
1185	2	1.32043	0.489989	1.32043	0.489989	ENSG00000105186.10	0.00704267	0.0267866
1186	2	0.827019	0.38805	0.827019	0.38805	ENSG00000105193.4	0.033071	0.0892948
1187	2	1.16391	0.394606	1.16391	0.394606	ENSG00000105197.6	0.00318239	0.0145008
1188	2	0.899632	0.341213	0.899632	0.341213	ENSG00000105202.3	0.00837494	0.0306205
1189	2	1.84335	0.419025	1.84335	0.419025	ENSG00000105220.10	1.08683e-05	0.000157475
1190	2	1.93707	0.373017	1.93707	0.373017	ENSG00000105221.12	2.06967e-07	5.99766e-06
1191	2	1.57118	0.460319	1.57118	0.460319	ENSG00000105223.14	0.000641932	0.00413697
1192	2	0.526829	0.470938	0.526829	0.470938	ENSG00000105229.2	0.263276	0.411051
1193	2	0.0475581	0.56898	0.0475581	0.56898	ENSG00000105254.7	0.933387	0.959129
1194	2	0.665836	0.511347	0.665836	0.511347	ENSG00000105258.4	0.192874	0.328155
1195	2	0.157066	0.318743	0.157066	0.318743	ENSG00000105281.8	0.622178	0.739993
1196	2	1.11216	0.44652	1.11216	0.44652	ENSG00000105287.8	0.0127485	0.0427841
1197	2	1.71113	0.562593	1.71113	0.562593	ENSG00000105298.9	0.002354	0.0114197
1198	2	0.721167	0.409779	0.721167	0.409779	ENSG00000105323.12	0.078426	0.168935
1199	2	1.39256	0.436193	1.39256	0.436193	ENSG00000105325.9	0.0014103	0.00762506
1200	2	1.10561	0.488424	1.10561	0.488424	ENSG00000105329.5	0.0235966	0.0689864
1201	2	0.638541	0.483396	0.638541	0.483396	ENSG00000105341.14	0.186519	0.31949
1202	2	0.684842	0.430128	0.684842	0.430128	ENSG00000105355.4	0.111344	0.218812
1203	2	2.35409	0.350915	2.35409	0.350915	ENSG00000105364.9	1.96714e-11	2.50558e-09
1204	2	0.158486	0.391499	0.158486	0.391499	ENSG00000105371.8	0.685611	0.787056
1205	2	0.0989873	0.573257	0.0989873	0.573257	ENSG00000105372.2	0.862907	0.912911
1206	2	1.42608	0.626906	1.42608	0.626906	ENSG00000105373.14	0.0229185	0.0675991
1207	2	1.17326	0.451767	1.17326	0.451767	ENSG00000105379.5	0.00940309	0.0335073
1208	2	0.228259	0.441324	0.228259	0.441324	ENSG00000105383.10	0.605008	0.726354
1209	2	1.95703	0.453635	1.95703	0.453635	ENSG00000105393.11	1.60247e-05	0.000217621
1210	2	2.10252	0.504499	2.10252	0.504499	ENSG00000105397.9	3.07905e-05	0.000370636
1211	2	2.0742	0.386354	2.0742	0.386354	ENSG00000105401.2	7.93301e-08	2.76746e-06
1212	2	2.63572	0.496518	2.63572	0.496518	ENSG00000105402.3	1.10582e-07	3.5009e-06
1213	2	1.25771	0.598936	1.25771	0.598936	ENSG00000105404.6	0.0357365	0.0950683
1214	2	1.37103	0.523706	1.37103	0.523706	ENSG00000105426.10	0.00884646	0.0318763
1215	2	1.04367	0.414717	1.04367	0.414717	ENSG00000105438.4	0.0118498	0.040538
1216	2	0.172816	0.454876	0.172816	0.454876	ENSG00000105447.8	0.704005	0.802798
1217	2	0.763775	0.434035	0.763775	0.434035	ENSG00000105464.3	0.0784572	0.168935
1218	2	0.576189	0.53158	0.576189	0.53158	ENSG00000105472.8	0.278401	0.426638
1219	2	2.46422	0.502747	2.46422	0.502747	ENSG00000105486.9	9.5107e-07	2.09197e-05
1220	2	0.0124521	0.398773	0.0124521	0.398773	ENSG00000105497.3	0.975089	0.985526
1221	2	1.08158	0.495292	1.08158	0.495292	ENSG00000105518.9	0.0289829	0.0808245
1222	2	1.53323	0.641282	1.53323	0.641282	ENSG00000105520.6	0.016808	0.0530895
1223	2	1.30411	0.45331	1.30411	0.45331	ENSG00000105552.10	0.00401658	0.0174317
1224	2	0.964139	0.520658	0.964139	0.520658	ENSG00000105568.13	0.064059	0.146005
1225	2	0.868193	0.324916	0.868193	0.324916	ENSG00000105576.11	0.00753891	0.02832
1226	2	1.31609	0.406929	1.31609	0.406929	ENSG00000105583.5	0.00121986	0.00689924
1227	2	1.64963	0.549613	1.64963	0.549613	ENSG00000105607.8	0.00268703	0.012655
1228	2	0.0960438	0.358059	0.0960438	0.358059	ENSG00000105610.4	0.788519	0.864262
1229	2	0.2822	0.547058	0.2822	0.547058	ENSG00000105612.4	0.605958	0.726936
1230	2	2.92984	0.400897	2.92984	0.400897	ENSG00000105618.9	2.7073e-13	9.26742e-11
1231	2	0.343484	0.42611	0.343484	0.42611	ENSG00000105643.5	0.42019	0.567573
1232	2	2.66288	0.416684	2.66288	0.416684	ENSG00000105655.14	1.65183e-10	1.4752e-08
1233	2	1.77855	0.422719	1.77855	0.422719	ENSG00000105669.8	2.58326e-05	0.000317231
1234	2	2.09502	0.500503	2.09502	0.500503	ENSG00000105671.7	2.8413e-05	0.000345051
1235	2	1.06353	0.467284	1.06353	0.467284	ENSG00000105676.9	0.0228465	0.0675286
1236	2	1.37154	0.417716	1.37154	0.417716	ENSG00000105677.7	0.00102557	0.00602686
1237	2	0.554386	0.453136	0.554386	0.453136	ENSG00000105698.11	0.221162	0.361368
1238	2	0.283157	0.476555	0.283157	0.476555	ENSG00000105699.12	0.552395	0.683567
1239	2	1.08676	0.423914	1.08676	0.423914	ENSG00000105700.6	0.0103581	0.0363197
1240	2	2.57259	0.541506	2.57259	0.541506	ENSG00000105701.11	2.0261e-06	3.89366e-05
1241	2	0.604442	0.345414	0.604442	0.345414	ENSG00000105722.5	0.080135	0.171378
1242	2	1.00218	0.364532	1.00218	0.364532	ENSG00000105723.7	0.00597359	0.0236568
1243	2	2.36462	0.441128	2.36462	0.441128	ENSG00000105726.12	8.30383e-08	2.78364e-06
1244	2	1.66235	0.47031	1.66235	0.47031	ENSG00000105771.9	0.000408429	0.00292414
1245	2	0.121303	0.39069	0.121303	0.39069	ENSG00000105810.5	0.756194	0.840778
1246	2	1.82469	0.481111	1.82469	0.481111	ENSG00000105819.9	0.000149046	0.00132091
1247	2	1.18113	0.389977	1.18113	0.389977	ENSG00000105821.10	0.00245603	0.0118204
1248	2	0.178934	0.364013	0.178934	0.364013	ENSG00000105849.5	0.623032	0.740687
1249	2	0.472075	0.458179	0.472075	0.458179	ENSG00000105854.8	0.302856	0.453932
1250	2	0.477122	0.54099	0.477122	0.54099	ENSG00000105865.6	0.377808	0.53017
1251	2	0.617688	0.351141	0.617688	0.351141	ENSG00000105879.7	0.0785629	0.169006
1252	2	0.430942	0.383714	0.430942	0.383714	ENSG00000105887.10	0.261403	0.409376
1253	2	0.115529	0.443558	0.115529	0.443558	ENSG00000105939.8	0.794509	0.867703
1254	2	0.248512	0.675943	0.248512	0.675943	ENSG00000105953.10	0.713133	0.809666
1255	2	1.0478	0.417045	1.0478	0.417045	ENSG00000105968.14	0.0119904	0.0408921
1256	2	-0.319996	0.434849	-0.319996	0.434849	ENSG00000105971.10	0.461805	0.606112
1257	2	0.645465	0.427803	0.645465	0.427803	ENSG00000105983.15	0.131352	0.246967
1258	2	1.77714	0.517269	1.77714	0.517269	ENSG00000105993.10	0.000591189	0.0038639
1259	2	1.0492	0.416208	1.0492	0.416208	ENSG00000106009.11	0.0117071	0.0401251
1260	2	1.38774	0.429574	1.38774	0.429574	ENSG00000106028.6	0.00123575	0.00697501
1261	2	0.626791	0.356879	0.626791	0.356879	ENSG00000106034.13	0.0790356	0.169444
1262	2	0.789957	0.479326	0.789957	0.479326	ENSG00000106052.9	0.0993408	0.200919
1263	2	0.643158	0.440249	0.643158	0.440249	ENSG00000106070.13	0.144044	0.265098
1264	2	0.141196	0.441091	0.141196	0.441091	ENSG00000106080.6	0.748887	0.835878
1265	2	1.24159	0.411916	1.24159	0.411916	ENSG00000106105.9	0.00257667	0.0123011
1266	2	0.462732	0.383912	0.462732	0.383912	ENSG00000106144.15	0.228084	0.36861
1267	2	0.20881	0.375512	0.20881	0.375512	ENSG00000106153.12	0.578166	0.704318
1268	2	-0.496487	0.490475	-0.496487	0.490475	ENSG00000106211.8	0.311415	0.463484
1269	2	1.18159	0.436995	1.18159	0.436995	ENSG00000106244.8	0.0068532	0.0262218
1270	2	0.408761	0.389718	0.408761	0.389718	ENSG00000106245.5	0.294242	0.444179
1271	2	-0.235819	0.410877	-0.235819	0.410877	ENSG00000106246.13	0.566008	0.694295
1272	2	1.15486	0.419677	1.15486	0.419677	ENSG00000106261.12	0.00592699	0.0235233
1273	2	2.27459	0.321259	2.27459	0.321259	ENSG00000106263.13	1.43911e-12	3.94101e-10
1274	2	0.489651	0.649015	0.489651	0.649015	ENSG00000106268.11	0.450578	0.595947
1275	2	2.4009	0.404209	2.4009	0.404209	ENSG00000106290.10	2.85459e-09	1.69941e-07
1276	2	0.491142	0.447774	0.491142	0.447774	ENSG00000106299.7	0.272705	0.421327
1277	2	0.0673527	0.472485	0.0673527	0.472485	ENSG00000106305.5	0.886646	0.927427
1278	2	2.21766	0.340862	2.21766	0.340862	ENSG00000106327.8	7.71561e-11	7.82563e-09
1279	2	1.92078	0.556201	1.92078	0.556201	ENSG00000106330.7	0.00055357	0.00368064
1280	2	2.39778	0.534141	2.39778	0.534141	ENSG00000106333.8	7.15437e-06	0.00011132
1281	2	1.65686	0.35805	1.65686	0.35805	ENSG00000106344.4	3.70216e-06	6.37634e-05
1282	2	-0.110518	0.385597	-0.110518	0.385597	ENSG00000106346.7	0.774407	0.854265
1283	2	2.31069	0.406221	2.31069	0.406221	ENSG00000106348.12	1.2835e-08	6.22102e-07
1284	2	1.29374	0.388061	1.29374	0.388061	ENSG00000106355.5	0.000856533	0.00521828
1285	2	2.00911	0.543259	2.00911	0.543259	ENSG00000106367.9	0.000217081	0.0017879
1286	2	-0.3212	0.459078	-0.3212	0.459078	ENSG00000106392.6	0.484138	0.626713
1287	2	2.33108	0.451698	2.33108	0.451698	ENSG00000106397.7	2.46018e-07	6.7372e-06
1288	2	0.660876	0.611361	0.660876	0.611361	ENSG00000106399.7	0.2797	0.427798
1289	2	1.26206	0.45397	1.26206	0.45397	ENSG00000106400.7	0.00543499	0.0221728
1290	2	0.412207	0.494667	0.412207	0.494667	ENSG00000106443.10	0.404675	0.553914
1291	2	0.742372	0.549161	0.742372	0.549161	ENSG00000106460.14	0.17643	0.307849
1292	2	1.61395	0.412584	1.61395	0.412584	ENSG00000106462.6	9.16069e-05	0.00088802
1293	2	1.50685	0.547266	1.50685	0.547266	ENSG00000106524.4	0.0058976	0.0234576
1294	2	0.331528	0.491284	0.331528	0.491284	ENSG00000106537.7	0.499791	0.640317
1295	2	-0.0997565	0.613335	-0.0997565	0.613335	ENSG00000106554.7	0.870797	0.917007
1296	2	0.887015	0.455182	0.887015	0.455182	ENSG00000106591.3	0.051331	0.124771
1297	2	1.26402	0.424352	1.26402	0.424352	ENSG00000106603.13	0.00289478	0.0135164
1298	2	0.720731	0.59824	0.720731	0.59824	ENSG00000106605.6	0.2283	0.368849
1299	2	0.184407	0.378923	0.184407	0.378923	ENSG00000106609.12	0.626499	0.743518
1300	2	2.34378	0.460566	2.34378	0.460566	ENSG00000106628.6	3.60114e-07	9.43706e-06
1301	2	0.14363	0.413174	0.14363	0.413174	ENSG00000106635.3	0.728121	0.819379
1302	2	0.555739	0.449996	0.555739	0.449996	ENSG00000106636.3	0.216836	0.355998
1303	2	0.616927	0.45896	0.616927	0.45896	ENSG00000106638.11	0.178889	0.310547
1304	2	0.0958264	0.465356	0.0958264	0.465356	ENSG00000106723.12	0.836853	0.89801
1305	2	0.429636	0.385245	0.429636	0.385245	ENSG00000106771.8	0.264753	0.413202
1306	2	1.08611	0.535061	1.08611	0.535061	ENSG00000106785.10	0.0423689	0.108184
1307	2	1.09046	0.470801	1.09046	0.470801	ENSG00000106789.8	0.020548	0.0623154
1308	2	0.161057	0.349951	0.161057	0.349951	ENSG00000106799.8	0.645352	0.759311
1309	2	0.523057	0.637139	0.523057	0.637139	ENSG00000106992.13	0.411677	0.559909
1310	2	1.3136	0.472462	1.3136	0.472462	ENSG00000107021.11	0.00543021	0.0221728
1311	2	1.17121	0.552076	1.17121	0.552076	ENSG00000107099.11	0.0338832	0.0909789
1312	2	0.566459	0.419722	0.566459	0.419722	ENSG00000107164.15	0.177142	0.308687
1313	2	-0.568563	0.513809	-0.568563	0.513809	ENSG00000107185.8	0.268482	0.417156
1314	2	2.06766	0.383385	2.06766	0.383385	ENSG00000107223.8	6.92255e-08	2.47809e-06
1315	2	0.650513	0.464897	0.650513	0.464897	ENSG00000107262.12	0.161734	0.288822
1316	2	1.39278	0.501607	1.39278	0.501607	ENSG00000107263.14	0.00549258	0.0223167
1317	2	0.922125	0.374617	0.922125	0.374617	ENSG00000107290.9	0.0138352	0.0455929
1318	2	0.467462	0.366662	0.467462	0.366662	ENSG00000107341.4	0.20234	0.339263
1319	2	0.0182403	0.41868	0.0182403	0.41868	ENSG00000107372.8	0.96525	0.979669
1320	2	1.93074	0.368637	1.93074	0.368637	ENSG00000107404.13	1.62764e-07	4.79279e-06
1321	2	0.580441	0.541204	0.580441	0.541204	ENSG00000107438.4	0.283495	0.431666
1322	2	1.90595	0.516592	1.90595	0.516592	ENSG00000107521.14	0.00022473	0.00182412
1323	2	-0.198414	0.52263	-0.198414	0.52263	ENSG00000107566.9	0.704209	0.802862
1324	2	0.986286	0.41691	0.986286	0.41691	ENSG00000107581.8	0.0179959	0.0561615
1325	2	0.515656	0.375933	0.515656	0.375933	ENSG00000107643.11	0.170166	0.299197
1326	2	0.590562	0.539246	0.590562	0.539246	ENSG00000107651.8	0.273445	0.421879
1327	2	1.37203	0.592657	1.37203	0.592657	ENSG00000107672.10	0.0206101	0.0624
1328	2	1.11356	0.516338	1.11356	0.516338	ENSG00000107745.12	0.0310326	0.0852384
1329	2	-0.0869797	0.437921	-0.0869797	0.437921	ENSG00000107815.3	0.84256	0.902366
1330	2	1.29296	0.442106	1.29296	0.442106	ENSG00000107816.13	0.00344956	0.0154341
1331	2	1.29223	0.495977	1.29223	0.495977	ENSG00000107833.6	0.00917629	0.0328487
1332	2	1.56955	0.444371	1.56955	0.444371	ENSG00000107862.4	0.000412304	0.00294419
1333	2	0.160322	0.442534	0.160322	0.442534	ENSG00000107872.8	0.717143	0.813039
1334	2	1.66651	0.458439	1.66651	0.458439	ENSG00000107874.6	0.00027778	0.00214584
1335	2	1.22353	0.384417	1.22353	0.384417	ENSG00000107929.10	0.0014585	0.0078086
1336	2	0.590798	0.343585	0.590798	0.343585	ENSG00000107937.14	0.0855213	0.179447
1337	2	0.0803333	0.358352	0.0803333	0.358352	ENSG00000107949.12	0.822622	0.887259
1338	2	1.88022	0.701011	1.88022	0.701011	ENSG00000107959.11	0.00731479	0.0275831
1339	2	-0.363845	0.36494	-0.363845	0.36494	ENSG00000108021.15	0.318765	0.470979
1340	2	0.219793	0.4048	0.219793	0.4048	ENSG00000108064.6	0.587152	0.711631
1341	2	-0.0785072	0.422222	-0.0785072	0.422222	ENSG00000108091.10	0.852493	0.906975
1342	2	-0.0290841	0.496019	-0.0290841	0.496019	ENSG00000108100.13	0.953243	0.971513
1343	2	0.653272	0.387859	0.653272	0.387859	ENSG00000108107.8	0.0921228	0.190399
1344	2	-0.0564604	0.390977	-0.0564604	0.390977	ENSG00000108175.12	0.885178	0.926813
1345	2	-0.310954	0.558217	-0.310954	0.558217	ENSG00000108176.10	0.577494	0.703813
1346	2	0.331757	0.34195	0.331757	0.34195	ENSG00000108179.9	0.331951	0.484252
1347	2	0.559257	0.429408	0.559257	0.429408	ENSG00000108219.10	0.192783	0.328155
1348	2	-0.0016056	0.302276	-0.0016056	0.302276	ENSG00000108256.4	0.995762	0.997197
1349	2	0.71225	0.53728	0.71225	0.53728	ENSG00000108270.6	0.184952	0.317849
1350	2	2.07908	0.446017	2.07908	0.446017	ENSG00000108272.9	3.14006e-06	5.69474e-05
1351	2	0.0585964	0.397692	0.0585964	0.397692	ENSG00000108278.7	0.882863	0.925897
1352	2	1.18681	0.401781	1.18681	0.401781	ENSG00000108292.12	0.00313817	0.0143831
1353	2	-0.132671	0.527845	-0.132671	0.527845	ENSG00000108294.4	0.801547	0.871976
1354	2	0.503761	0.381513	0.503761	0.381513	ENSG00000108312.10	0.186691	0.319534
1355	2	1.64543	0.330652	1.64543	0.330652	ENSG00000108344.10	6.48e-07	1.49751e-05
1356	2	1.22984	0.404044	1.22984	0.404044	ENSG00000108349.10	0.00233593	0.0113662
1357	2	0.608085	0.47885	0.608085	0.47885	ENSG00000108384.10	0.204125	0.341685
1358	2	0.736186	0.404904	0.736186	0.404904	ENSG00000108389.5	0.0690374	0.154397
1359	2	1.2222	0.590163	1.2222	0.590163	ENSG00000108406.5	0.0383633	0.100486
1360	2	1.21131	0.36163	1.21131	0.36163	ENSG00000108424.5	0.000809316	0.00498047
1361	2	0.885274	0.490261	0.885274	0.490261	ENSG00000108433.11	0.0709621	0.157691
1362	2	0.861617	0.536305	0.861617	0.536305	ENSG00000108469.10	0.108147	0.214243
1363	2	1.11256	0.600994	1.11256	0.600994	ENSG00000108474.12	0.0641408	0.146066
1364	2	0.74136	0.597519	0.74136	0.597519	ENSG00000108479.7	0.214706	0.353843
1365	2	-0.0378431	0.343649	-0.0378431	0.343649	ENSG00000108510.5	0.912313	0.944742
1366	2	1.12036	0.362087	1.12036	0.362087	ENSG00000108518.7	0.00197359	0.00982667
1367	2	1.7381	0.45286	1.7381	0.45286	ENSG00000108523.11	0.00012401	0.00113535
1368	2	1.01388	0.570286	1.01388	0.570286	ENSG00000108528.9	0.0754299	0.164136
1369	2	0.108259	0.422834	0.108259	0.422834	ENSG00000108557.13	0.797926	0.869354
1370	2	1.17909	0.521958	1.17909	0.521958	ENSG00000108559.7	0.0238844	0.0695454
1371	2	0.211989	0.513783	0.211989	0.513783	ENSG00000108561.4	0.679897	0.782968
1372	2	0.413738	0.415443	0.413738	0.415443	ENSG00000108578.10	0.319301	0.471123
1373	2	0.435103	0.54579	0.435103	0.54579	ENSG00000108582.7	0.425337	0.572094
1374	2	0.632691	0.391082	0.632691	0.391082	ENSG00000108588.9	0.105706	0.211065
1375	2	1.39144	0.460786	1.39144	0.460786	ENSG00000108591.5	0.00253009	0.012113
1376	2	1.54811	0.401616	1.54811	0.401616	ENSG00000108592.12	0.000115877	0.00107025
1377	2	0.520115	0.430434	0.520115	0.430434	ENSG00000108604.11	0.226912	0.367392
1378	2	-0.42758	0.478455	-0.42758	0.478455	ENSG00000108622.6	0.371499	0.524272
1379	2	0.932806	0.436707	0.932806	0.436707	ENSG00000108639.3	0.0326793	0.0884749
1380	2	1.44901	0.501084	1.44901	0.501084	ENSG00000108651.5	0.00383095	0.0167991
1381	2	1.70168	0.298392	1.70168	0.298392	ENSG00000108654.7	1.17837e-08	5.86719e-07
1382	2	0.203349	0.492697	0.203349	0.492697	ENSG00000108669.12	0.679808	0.782968
1383	2	1.75198	0.351152	1.75198	0.351152	ENSG00000108671.5	6.06161e-07	1.41274e-05
1384	2	0.659067	0.475785	0.659067	0.475785	ENSG00000108773.6	0.165985	0.293733
1385	2	0.995843	0.414533	0.995843	0.414533	ENSG00000108774.10	0.0162911	0.0518155
1386	2	1.38924	0.524728	1.38924	0.524728	ENSG00000108784.5	0.00810794	0.0298587
1387	2	0.26207	0.362276	0.26207	0.362276	ENSG00000108788.7	0.469435	0.613701
1388	2	0.58594	0.468809	0.58594	0.468809	ENSG00000108819.9	0.211355	0.350174
1389	2	0.417733	0.387137	0.417733	0.387137	ENSG00000108826.11	0.280573	0.428467
1390	2	1.76759	0.496692	1.76759	0.496692	ENSG00000108828.11	0.000372648	0.00273238
1391	2	0.59393	0.433907	0.59393	0.433907	ENSG00000108829.9	0.171062	0.300388
1392	2	0.926371	0.588776	0.926371	0.588776	ENSG00000108840.11	0.11563	0.225375
1393	2	1.47574	0.317518	1.47574	0.317518	ENSG00000108848.11	3.3557e-06	5.98342e-05
1394	2	-0.525251	0.5032	-0.525251	0.5032	ENSG00000108861.4	0.296569	0.446764
1395	2	1.96374	0.423566	1.96374	0.423566	ENSG00000108883.8	3.54852e-06	6.21537e-05
1396	2	0.652956	0.486694	0.652956	0.486694	ENSG00000108946.10	0.179721	0.311497
1397	2	0.438494	0.36092	0.438494	0.36092	ENSG00000109046.10	0.224391	0.364921
1398	2	1.31827	0.42382	1.31827	0.42382	ENSG00000109062.5	0.00186808	0.00940393
1399	2	1.28917	0.394599	1.28917	0.394599	ENSG00000109065.7	0.00108684	0.00630573
1400	2	0.579315	0.530173	0.579315	0.530173	ENSG00000109079.5	0.27453	0.422715
1401	2	0.562429	0.576214	0.562429	0.576214	ENSG00000109083.9	0.329027	0.481067
1402	2	-0.36245	0.368809	-0.36245	0.368809	ENSG00000109084.9	0.325728	0.477519
1403	2	0.069588	0.474291	0.069588	0.474291	ENSG00000109089.7	0.883353	0.925957
1404	2	-0.0682933	0.527139	-0.0682933	0.527139	ENSG00000109099.9	0.896919	0.934632
1405	2	1.51629	0.503593	1.51629	0.503593	ENSG00000109103.7	0.00260439	0.0123822
1406	2	1.67003	0.483177	1.67003	0.483177	ENSG00000109107.9	0.000547547	0.00365276
1407	2	1.0052	0.367078	1.0052	0.367078	ENSG00000109111.10	0.0061743	0.024224
1408	2	0.200366	0.557859	0.200366	0.557859	ENSG00000109118.9	0.719468	0.814475
1409	2	0.439142	0.412439	0.439142	0.412439	ENSG00000109133.8	0.286992	0.434962
1410	2	0.302146	0.437392	0.302146	0.437392	ENSG00000109171.10	0.489697	0.630926
1411	2	1.33735	0.449392	1.33735	0.449392	ENSG00000109180.10	0.0029213	0.0136054
1412	2	-0.341396	0.445009	-0.341396	0.445009	ENSG00000109184.10	0.442982	0.589029
1413	2	0.247254	0.549957	0.247254	0.549957	ENSG00000109189.8	0.653008	0.764542
1414	2	0.62246	0.361666	0.62246	0.361666	ENSG00000109255.7	0.085234	0.179135
1415	2	-0.00561852	0.486174	-0.00561852	0.486174	ENSG00000109270.8	0.990779	0.994599
1416	2	1.00923	0.340364	1.00923	0.340364	ENSG00000109332.15	0.00302531	0.0139828
1417	2	0.12487	0.442794	0.12487	0.442794	ENSG00000109390.7	0.77794	0.856856
1418	2	0.64463	0.440817	0.64463	0.440817	ENSG00000109445.6	0.143644	0.264451
1419	2	0.815393	0.420711	0.815393	0.420711	ENSG00000109475.12	0.0526072	0.126818
1420	2	0.528481	0.408296	0.528481	0.408296	ENSG00000109519.8	0.195542	0.331677
1421	2	0.280615	0.400353	0.280615	0.400353	ENSG00000109534.12	0.483354	0.626391
1422	2	0.333607	0.40434	0.333607	0.40434	ENSG00000109572.9	0.409334	0.557494
1423	2	-0.212072	0.467291	-0.212072	0.467291	ENSG00000109586.7	0.64995	0.762591
1424	2	0.778996	0.346385	0.778996	0.346385	ENSG00000109606.8	0.0245169	0.0709696
1425	2	1.49681	0.399987	1.49681	0.399987	ENSG00000109685.13	0.000182463	0.00155905
1426	2	2.42973	0.427931	2.42973	0.427931	ENSG00000109736.10	1.36393e-08	6.49589e-07
1427	2	-0.0500103	0.375304	-0.0500103	0.375304	ENSG00000109787.8	0.893993	0.932115
1428	2	1.72643	0.487452	1.72643	0.487452	ENSG00000109805.5	0.000397476	0.00286307
1429	2	0.515	0.533902	0.515	0.533902	ENSG00000109854.9	0.334747	0.486962
1430	2	0.374202	0.353902	0.374202	0.353902	ENSG00000109861.11	0.290347	0.439169
1431	2	1.1818	0.594296	1.1818	0.594296	ENSG00000109881.12	0.0467493	0.116531
1432	2	1.68114	0.518332	1.68114	0.518332	ENSG00000109917.6	0.00118124	0.00674785
1433	2	0.654436	0.52551	0.654436	0.52551	ENSG00000109919.5	0.213009	0.352036
1434	2	0.311839	0.355645	0.311839	0.355645	ENSG00000109920.8	0.380581	0.532969
1435	2	1.86783	0.576342	1.86783	0.576342	ENSG00000110011.9	0.00119177	0.00677106
1436	2	-0.198589	0.469853	-0.198589	0.469853	ENSG00000110047.13	0.672542	0.778658
1437	2	-0.392752	0.413336	-0.392752	0.413336	ENSG00000110048.7	0.34201	0.493658
1438	2	-0.0880563	0.406797	-0.0880563	0.406797	ENSG00000110060.4	0.828627	0.891979
1439	2	0.587934	0.45735	0.587934	0.45735	ENSG00000110066.10	0.198609	0.335425
1440	2	2.03559	0.382699	2.03559	0.382699	ENSG00000110074.6	1.04324e-07	3.34142e-06
1441	2	0.969038	0.430526	0.969038	0.430526	ENSG00000110075.10	0.0243967	0.0706988
1442	2	1.5458	0.591429	1.5458	0.591429	ENSG00000110090.8	0.00895742	0.0321704
1443	2	-0.565451	0.423201	-0.565451	0.423201	ENSG00000110104.7	0.181508	0.313503
1444	2	1.45663	0.487734	1.45663	0.487734	ENSG00000110107.4	0.00282161	0.0132311
1445	2	-0.285008	0.467117	-0.285008	0.467117	ENSG00000110108.5	0.541767	0.675165
1446	2	0.785781	0.593354	0.785781	0.593354	ENSG00000110200.4	0.185402	0.31815
1447	2	1.24739	0.310618	1.24739	0.310618	ENSG00000110321.11	5.92402e-05	0.000618016
1448	2	-0.314896	0.427658	-0.314896	0.427658	ENSG00000110330.4	0.461532	0.605899
1449	2	1.05085	0.500527	1.05085	0.500527	ENSG00000110344.5	0.0357743	0.0950683
1450	2	0.714235	0.467195	0.714235	0.467195	ENSG00000110367.7	0.126321	0.240479
1451	2	1.0772	0.523459	1.0772	0.523459	ENSG00000110429.9	0.0396046	0.102852
1452	2	0.958357	0.525434	0.958357	0.525434	ENSG00000110435.7	0.0681621	0.152814
1453	2	1.48338	0.63757	1.48338	0.63757	ENSG00000110442.7	0.0199862	0.0611191
1454	2	2.23301	0.328535	2.23301	0.328535	ENSG00000110492.11	1.06911e-11	1.58258e-09
1455	2	0.00353406	0.511305	0.00353406	0.511305	ENSG00000110536.9	0.994485	0.996439
1456	2	0.551355	0.523349	0.551355	0.523349	ENSG00000110583.8	0.292106	0.441708
1457	2	1.74158	0.470877	1.74158	0.470877	ENSG00000110619.12	0.000216798	0.0017879
1458	2	1.29158	0.331711	1.29158	0.331711	ENSG00000110651.7	9.87377e-05	0.000940716
1459	2	0.202896	0.433696	0.202896	0.433696	ENSG00000110660.10	0.639905	0.753994
1460	2	0.551959	0.460736	0.551959	0.460736	ENSG00000110696.5	0.23092	0.372094
1461	2	2.33354	0.515361	2.33354	0.515361	ENSG00000110697.8	5.9554e-06	9.65021e-05
1462	2	1.22401	0.647562	1.22401	0.647562	ENSG00000110711.5	0.0587337	0.137062
1463	2	0.537651	0.399726	0.537651	0.399726	ENSG00000110713.11	0.17861	0.310272
1464	2	2.06791	0.428273	2.06791	0.428273	ENSG00000110717.6	1.37573e-06	2.84336e-05
1465	2	0.501317	0.499861	0.501317	0.499861	ENSG00000110756.13	0.315903	0.468583
1466	2	0.572182	0.492753	0.572182	0.492753	ENSG00000110801.9	0.245563	0.389614
1467	2	1.21157	0.376606	1.21157	0.376606	ENSG00000110880.6	0.00129505	0.0071937
1468	2	0.209228	0.464646	0.209228	0.464646	ENSG00000110906.8	0.652497	0.76427
1469	2	1.2626	0.45851	1.2626	0.45851	ENSG00000110911.10	0.00589249	0.0234543
1470	2	0.70869	0.405998	0.70869	0.405998	ENSG00000110917.3	0.0808892	0.172856
1471	2	1.99425	0.624532	1.99425	0.624532	ENSG00000110931.14	0.00140713	0.00761545
1472	2	0.467947	0.351399	0.467947	0.351399	ENSG00000110955.4	0.182969	0.315148
1473	2	0.886716	0.468456	0.886716	0.468456	ENSG00000110958.11	0.0583783	0.136553
1474	2	-0.0264156	0.294867	-0.0264156	0.294867	ENSG00000111011.13	0.928617	0.956381
1475	2	-0.935826	0.485911	-0.935826	0.485911	ENSG00000111110.7	0.0541141	0.129393
1476	2	0.496225	0.440865	0.496225	0.440865	ENSG00000111142.9	0.260347	0.408106
1477	2	1.50648	0.934711	1.50648	0.934711	ENSG00000111144.5	0.107025	0.213058
1478	2	1.22996	0.661584	1.22996	0.661584	ENSG00000111196.5	0.0630101	0.144275
1479	2	0.771621	0.672069	0.771621	0.672069	ENSG00000111203.7	0.250916	0.3965
1480	2	0.524342	0.480528	0.524342	0.480528	ENSG00000111206.8	0.275194	0.423404
1481	2	0.455659	0.459196	0.455659	0.459196	ENSG00000111231.4	0.321053	0.472773
1482	2	0.452957	0.464281	0.452957	0.464281	ENSG00000111237.14	0.329259	0.48115
1483	2	0.75558	0.315222	0.75558	0.315222	ENSG00000111252.6	0.0165308	0.0524777
1484	2	1.34219	0.409097	1.34219	0.409097	ENSG00000111300.5	0.00103495	0.00605599
1485	2	0.927639	0.378775	0.927639	0.378775	ENSG00000111321.6	0.0143233	0.0467791
1486	2	1.41779	0.41019	1.41779	0.41019	ENSG00000111358.9	0.000547418	0.00365276
1487	2	2.26145	0.407995	2.26145	0.407995	ENSG00000111361.8	2.97618e-08	1.25681e-06
1488	2	0.653524	0.374799	0.653524	0.374799	ENSG00000111364.11	0.0812174	0.17322
1489	2	0.740592	0.384593	0.740592	0.384593	ENSG00000111371.11	0.0541479	0.129393
1490	2	1.28064	0.44344	1.28064	0.44344	ENSG00000111445.9	0.00387755	0.0169357
1491	2	0.20573	0.433966	0.20573	0.433966	ENSG00000111450.9	0.63545	0.750563
1492	2	0.746326	0.465495	0.746326	0.465495	ENSG00000111481.5	0.108869	0.21525
1493	2	1.19212	0.399501	1.19212	0.399501	ENSG00000111530.8	0.00284481	0.0133171
1494	2	2.03314	0.427146	2.03314	0.427146	ENSG00000111581.5	1.93762e-06	3.79012e-05
1495	2	0.993358	0.388185	0.993358	0.388185	ENSG00000111596.7	0.010498	0.0367396
1496	2	1.74314	0.500206	1.74314	0.500206	ENSG00000111602.7	0.000492441	0.00338431
1497	2	1.13891	0.361197	1.13891	0.361197	ENSG00000111605.12	0.00161512	0.00848133
1498	2	0.275922	0.401675	0.275922	0.401675	ENSG00000111615.8	0.492127	0.632509
1499	2	-0.197023	0.544571	-0.197023	0.544571	ENSG00000111639.3	0.717505	0.813282
1500	2	1.0526	0.423977	1.0526	0.423977	ENSG00000111640.10	0.0130395	0.0434943
1501	2	0.725663	0.350169	0.725663	0.350169	ENSG00000111641.6	0.0382355	0.100247
1502	2	0.815617	0.377974	0.815617	0.377974	ENSG00000111642.10	0.0309384	0.0850225
1503	2	0.922828	0.427536	0.922828	0.427536	ENSG00000111665.7	0.0308905	0.0849335
1504	2	0.371576	0.4335	0.371576	0.4335	ENSG00000111666.6	0.39136	0.543353
1505	2	2.40947	0.506963	2.40947	0.506963	ENSG00000111667.9	2.00675e-06	3.87006e-05
1506	2	1.65113	0.490723	1.65113	0.490723	ENSG00000111669.10	0.00076629	0.00477471
1507	2	0.333209	0.46431	0.333209	0.46431	ENSG00000111670.10	0.472977	0.616785
1508	2	1.01963	0.386099	1.01963	0.386099	ENSG00000111676.10	0.00826992	0.0303175
1509	2	0.542731	0.511512	0.542731	0.511512	ENSG00000111678.6	0.288675	0.437002
1510	2	0.547785	0.517696	0.547785	0.517696	ENSG00000111684.6	0.29	0.438886
1511	2	1.13103	0.484964	1.13103	0.484964	ENSG00000111696.7	0.0196904	0.0605838
1512	2	-0.293133	0.517052	-0.293133	0.517052	ENSG00000111711.5	0.57076	0.697936
1513	2	0.649365	0.422897	0.649365	0.422897	ENSG00000111716.8	0.124657	0.238057
1514	2	0.40555	0.44943	0.40555	0.44943	ENSG00000111725.6	0.366863	0.520059
1515	2	0.505309	0.449982	0.505309	0.449982	ENSG00000111726.8	0.261457	0.409376
1516	2	0.348079	0.406246	0.348079	0.406246	ENSG00000111737.7	0.391545	0.543353
1517	2	0.471588	0.429075	0.471588	0.429075	ENSG00000111786.4	0.271732	0.420787
1518	2	-0.21588	0.525546	-0.21588	0.525546	ENSG00000111843.9	0.681238	0.784079
1519	2	0.338633	0.42409	0.338633	0.42409	ENSG00000111845.4	0.424584	0.571387
1520	2	-0.0975159	0.378352	-0.0975159	0.378352	ENSG00000111885.5	0.796609	0.868766
1521	2	0.120139	0.426148	0.120139	0.426148	ENSG00000111897.6	0.778007	0.856856
1522	2	0.473267	0.421575	0.473267	0.421575	ENSG00000111906.13	0.2616	0.409484
1523	2	0.0926787	0.446074	0.0926787	0.446074	ENSG00000111907.16	0.835412	0.896816
1524	2	-0.0305771	0.570225	-0.0305771	0.570225	ENSG00000111911.5	0.957236	0.974657
1525	2	-0.0898207	0.342661	-0.0898207	0.342661	ENSG00000112029.5	0.793224	0.867126
1526	2	1.00958	0.500516	1.00958	0.500516	ENSG00000112062.6	0.0436878	0.110623
1527	2	0.657864	0.358825	0.657864	0.358825	ENSG00000112077.11	0.0667453	0.150339
1528	2	0.0816108	0.485507	0.0816108	0.485507	ENSG00000112078.9	0.866509	0.915283
1529	2	1.46744	0.378967	1.46744	0.378967	ENSG00000112081.12	0.000107857	0.00101153
1530	2	0.836445	0.455971	0.836445	0.455971	ENSG00000112096.12	0.0665912	0.150091
1531	2	-0.493348	0.47215	-0.493348	0.47215	ENSG00000112110.5	0.296071	0.446225
1532	2	1.95805	0.345118	1.95805	0.345118	ENSG00000112118.13	1.39858e-08	6.60346e-07
1533	2	-0.0807367	0.459122	-0.0807367	0.459122	ENSG00000112130.12	0.860412	0.911504
1534	2	1.50758	0.392829	1.50758	0.392829	ENSG00000112146.12	0.000124169	0.00113535
1535	2	2.17303	0.40343	2.17303	0.40343	ENSG00000112159.7	7.18855e-08	2.5566e-06
1536	2	-0.219048	0.373161	-0.219048	0.373161	ENSG00000112200.12	0.557199	0.687648
1537	2	-0.141193	0.395994	-0.141193	0.395994	ENSG00000112208.10	0.721427	0.815365
1538	2	0.510038	0.489808	0.510038	0.489808	ENSG00000112234.4	0.297736	0.448118
1539	2	1.40447	0.449702	1.40447	0.449702	ENSG00000112237.8	0.00178955	0.00912606
1540	2	-0.176394	0.495406	-0.176394	0.495406	ENSG00000112242.10	0.721796	0.815454
1541	2	0.123646	0.354982	0.123646	0.354982	ENSG00000112245.6	0.727604	0.819146
1542	2	0.786644	0.474845	0.786644	0.474845	ENSG00000112249.9	0.0975937	0.198117
1543	2	0.270381	0.774488	0.270381	0.774488	ENSG00000112294.8	0.727008	0.819136
1544	2	0.346519	0.494595	0.346519	0.494595	ENSG00000112304.6	0.483545	0.626391
1545	2	0.0840765	0.318122	0.0840765	0.318122	ENSG00000112308.8	0.791556	0.865859
1546	2	0.16447	0.336534	0.16447	0.336534	ENSG00000112312.5	0.625041	0.742271
1547	2	0.708012	0.458479	0.708012	0.458479	ENSG00000112335.10	0.122525	0.235215
1548	2	0.258822	0.497689	0.258822	0.497689	ENSG00000112339.10	0.603031	0.724775
1549	2	0.0422209	0.467197	0.0422209	0.467197	ENSG00000112419.10	0.927993	0.956098
1550	2	0.658835	0.340991	0.658835	0.340991	ENSG00000112531.12	0.0533448	0.128
1551	2	0.410165	0.335652	0.410165	0.335652	ENSG00000112576.8	0.221709	0.361937
1552	2	-0.373071	0.423648	-0.373071	0.423648	ENSG00000112578.5	0.378525	0.530905
1553	2	0.27055	0.389335	0.27055	0.389335	ENSG00000112592.8	0.487116	0.62928
1554	2	0.955662	0.507816	0.955662	0.507816	ENSG00000112640.10	0.059849	0.138895
1555	2	0.942704	0.457624	0.942704	0.457624	ENSG00000112651.7	0.039399	0.102415
1556	2	-0.00254305	0.372789	-0.00254305	0.372789	ENSG00000112658.6	0.994557	0.996439
1557	2	1.18785	0.450424	1.18785	0.450424	ENSG00000112667.8	0.00835995	0.0305862
1558	2	0.418615	0.610342	0.418615	0.610342	ENSG00000112685.9	0.492796	0.632983
1559	2	0.245353	0.401348	0.245353	0.401348	ENSG00000112695.7	0.540987	0.674479
1560	2	0.275288	0.438283	0.275288	0.438283	ENSG00000112697.11	0.529935	0.665235
1561	2	0.582748	0.461549	0.582748	0.461549	ENSG00000112701.13	0.206737	0.344687
1562	2	-0.785086	0.401556	-0.785086	0.401556	ENSG00000112715.16	0.0505703	0.123438
1563	2	0.53758	0.308715	0.53758	0.308715	ENSG00000112739.12	0.0816226	0.173678
1564	2	0.0164983	0.483318	0.0164983	0.483318	ENSG00000112742.5	0.972769	0.983725
1565	2	0.592955	0.413842	0.592955	0.413842	ENSG00000112759.12	0.151913	0.275689
1566	2	0.873688	0.495189	0.873688	0.495189	ENSG00000112787.8	0.0776727	0.167649
1567	2	-0.525428	0.422952	-0.525428	0.422952	ENSG00000112837.12	0.21413	0.35325
1568	2	0.519444	0.408332	0.519444	0.408332	ENSG00000112851.10	0.203333	0.340568
1569	2	1.12911	0.467586	1.12911	0.467586	ENSG00000112855.10	0.0157451	0.0503356
1570	2	1.469	0.510754	1.469	0.510754	ENSG00000112893.5	0.0040257	0.0174575
1571	2	0.347791	0.413114	0.347791	0.413114	ENSG00000112941.8	0.399857	0.550122
1572	2	0.781435	0.342828	0.781435	0.342828	ENSG00000112972.10	0.0226444	0.0670759
1573	2	0.0972704	0.464852	0.0972704	0.464852	ENSG00000112977.11	0.834253	0.896098
1574	2	1.05491	0.385691	1.05491	0.385691	ENSG00000112983.13	0.00623561	0.024412
1575	2	0.692601	0.470503	0.692601	0.470503	ENSG00000112984.7	0.141009	0.260562
1576	2	0.357648	0.626884	0.357648	0.626884	ENSG00000112992.12	0.568328	0.696618
1577	2	-0.200857	0.400205	-0.200857	0.400205	ENSG00000112996.5	0.615748	0.734198
1578	2	1.81961	0.449235	1.81961	0.449235	ENSG00000113013.8	5.11163e-05	0.00055111
1579	2	1.11024	0.467985	1.11024	0.467985	ENSG00000113048.12	0.0176734	0.0554076
1580	2	2.31003	0.545328	2.31003	0.545328	ENSG00000113141.11	2.27494e-05	0.000288422
1581	2	0.25468	0.294292	0.25468	0.294292	ENSG00000113161.11	0.38682	0.539092
1582	2	0.0575654	0.475762	0.0575654	0.475762	ENSG00000113163.11	0.903694	0.939765
1583	2	0.776661	0.374287	0.776661	0.374287	ENSG00000113194.8	0.0379825	0.099679
1584	2	0.750123	0.411266	0.750123	0.411266	ENSG00000113282.9	0.0681618	0.152814
1585	2	-0.0174242	0.586042	-0.0174242	0.586042	ENSG00000113312.6	0.976281	0.986184
1586	2	0.632169	0.396223	0.632169	0.396223	ENSG00000113328.14	0.110604	0.21767
1587	2	0.329134	0.530034	0.329134	0.530034	ENSG00000113356.6	0.534621	0.668673
1588	2	1.62004	0.49163	1.62004	0.49163	ENSG00000113360.12	0.000983376	0.00582265
1589	2	-0.00413661	0.422824	-0.00413661	0.422824	ENSG00000113368.7	0.992194	0.995604
1590	2	0.0103094	0.345998	0.0103094	0.345998	ENSG00000113384.9	0.97623	0.986184
1591	2	1.19913	0.423267	1.19913	0.423267	ENSG00000113387.7	0.00461089	0.0195161
1592	2	1.69846	0.429485	1.69846	0.429485	ENSG00000113407.9	7.66495e-05	0.00076329
1593	2	0.572403	0.466182	0.572403	0.466182	ENSG00000113441.11	0.219502	0.359191
1594	2	-0.250919	0.355421	-0.250919	0.355421	ENSG00000113456.14	0.480202	0.623977
1595	2	-0.363668	0.282847	-0.363668	0.282847	ENSG00000113460.8	0.198534	0.335401
1596	2	1.14865	0.480059	1.14865	0.480059	ENSG00000113522.9	0.0167237	0.052915
1597	2	1.1637	0.504873	1.1637	0.504873	ENSG00000113552.11	0.0211707	0.06378
1598	2	1.4231	0.457312	1.4231	0.457312	ENSG00000113558.14	0.00185901	0.00938956
1599	2	0.928147	0.420279	0.928147	0.420279	ENSG00000113569.11	0.0272161	0.0771146
1600	2	0.539936	0.336881	0.539936	0.336881	ENSG00000113575.5	0.10899	0.215269
1601	2	1.15155	0.505858	1.15155	0.505858	ENSG00000113593.7	0.0228208	0.0674891
1602	2	1.43935	0.434552	1.43935	0.434552	ENSG00000113643.4	0.000925415	0.00553934
1603	2	1.07879	0.462904	1.07879	0.462904	ENSG00000113648.12	0.0197805	0.0607219
1604	2	1.51503	0.37869	1.51503	0.37869	ENSG00000113649.7	6.31496e-05	0.000650132
1605	2	0.0554569	0.353787	0.0554569	0.353787	ENSG00000113658.12	0.87544	0.920658
1606	2	1.19934	0.587034	1.19934	0.587034	ENSG00000113719.11	0.041048	0.105549
1607	2	-0.45292	0.379587	-0.45292	0.379587	ENSG00000113732.4	0.232794	0.374673
1608	2	1.13025	0.498706	1.13025	0.498706	ENSG00000113758.9	0.0234286	0.0687411
1609	2	0.710608	0.493629	0.710608	0.493629	ENSG00000113761.7	0.149992	0.273017
1610	2	1.43495	0.353388	1.43495	0.353388	ENSG00000113810.11	4.89558e-05	0.000533063
1611	2	0.304009	0.437523	0.304009	0.437523	ENSG00000113811.6	0.487155	0.62928
1612	2	1.0945	0.547598	1.0945	0.547598	ENSG00000113845.5	0.0456376	0.114607
1613	2	1.12848	0.449995	1.12848	0.449995	ENSG00000113851.9	0.0121499	0.0413073
1614	2	0.975739	0.709478	0.975739	0.709478	ENSG00000114021.7	0.169041	0.297847
1615	2	0.523893	0.553485	0.523893	0.553485	ENSG00000114023.11	0.343875	0.495764
1616	2	0.458579	0.484073	0.458579	0.484073	ENSG00000114030.8	0.343468	0.495307
1617	2	1.09641	0.558163	1.09641	0.558163	ENSG00000114054.9	0.0494938	0.121614
1618	2	-0.304481	0.441605	-0.304481	0.441605	ENSG00000114062.13	0.490516	0.631536
1619	2	0.673809	0.415704	0.673809	0.415704	ENSG00000114098.13	0.105042	0.210201
1620	2	-0.190172	0.356105	-0.190172	0.356105	ENSG00000114120.7	0.593319	0.716719
1621	2	0.126556	0.365118	0.126556	0.365118	ENSG00000114125.9	0.72888	0.819897
1622	2	0.666127	0.40431	0.666127	0.40431	ENSG00000114126.13	0.0994419	0.200975
1623	2	0.102098	0.429904	0.102098	0.429904	ENSG00000114209.10	0.812277	0.880262
1624	2	0.879306	0.428489	0.879306	0.428489	ENSG00000114302.11	0.0401592	0.103875
1625	2	0.298781	0.591741	0.298781	0.591741	ENSG00000114316.8	0.613616	0.732035
1626	2	0.605813	0.436833	0.605813	0.436833	ENSG00000114331.8	0.165494	0.292957
1627	2	1.6446	0.51378	1.6446	0.51378	ENSG00000114353.12	0.00136959	0.00748225
1628	2	0.604715	0.388571	0.604715	0.388571	ENSG00000114354.8	0.119648	0.23115
1629	2	2.06859	0.507607	2.06859	0.507607	ENSG00000114388.8	4.5978e-05	0.000505665
1630	2	0.644111	0.769637	0.644111	0.769637	ENSG00000114480.8	0.402648	0.552417
1631	2	0.413446	0.441984	0.413446	0.441984	ENSG00000114491.9	0.349566	0.50146
1632	2	0.411657	0.367368	0.411657	0.367368	ENSG00000114503.6	0.262476	0.410386
1633	2	0.26823	0.601546	0.26823	0.601546	ENSG00000114544.11	0.655669	0.76651
1634	2	1.46644	0.412976	1.46644	0.412976	ENSG00000114554.7	0.000383922	0.0027962
1635	2	1.1024	0.488944	1.1024	0.488944	ENSG00000114573.5	0.0241545	0.0701825
1636	2	-0.199869	0.46525	-0.199869	0.46525	ENSG00000114648.7	0.667491	0.774913
1637	2	2.04228	0.479452	2.04228	0.479452	ENSG00000114650.14	2.04791e-05	0.000264538
1638	2	0.0848955	0.519815	0.0848955	0.519815	ENSG00000114686.4	0.870268	0.916802
1639	2	0.0433515	0.364766	0.0433515	0.364766	ENSG00000114737.11	0.905396	0.940246
1640	2	0.904504	0.567356	0.904504	0.567356	ENSG00000114738.6	0.110882	0.218061
1641	2	1.15805	0.447523	1.15805	0.447523	ENSG00000114739.9	0.00966207	0.0342519
1642	2	0.593057	0.521875	0.593057	0.521875	ENSG00000114744.4	0.255791	0.40223
1643	2	1.40915	0.442535	1.40915	0.442535	ENSG00000114745.9	0.00145123	0.00777726
1644	2	1.21603	0.619007	1.21603	0.619007	ENSG00000114767.6	0.0494739	0.121614
1645	2	1.39889	0.41212	1.39889	0.41212	ENSG00000114770.12	0.000687849	0.00436541
1646	2	1.10011	0.50774	1.10011	0.50774	ENSG00000114779.15	0.0302599	0.0834089
1647	2	0.688981	0.420962	0.688981	0.420962	ENSG00000114784.3	0.101696	0.204701
1648	2	-0.0490474	0.354846	-0.0490474	0.354846	ENSG00000114850.2	0.890065	0.929298
1649	2	0.525725	0.268114	0.525725	0.268114	ENSG00000114857.13	0.0498998	0.122392
1650	2	0.988252	0.375642	0.988252	0.375642	ENSG00000114867.15	0.00851749	0.0310381
1651	2	0.600901	0.424692	0.600901	0.424692	ENSG00000114902.9	0.157094	0.282656
1652	2	0.428426	0.45614	0.428426	0.45614	ENSG00000114956.15	0.347607	0.499434
1653	2	0.917555	0.37098	0.917555	0.37098	ENSG00000114978.13	0.013386	0.0444605
1654	2	1.23374	0.429195	1.23374	0.429195	ENSG00000114982.13	0.00404597	0.0175315
1655	2	2.0487	0.508564	2.0487	0.508564	ENSG00000114999.7	5.61556e-05	0.000593753
1656	2	0.599687	0.414905	0.599687	0.414905	ENSG00000115020.12	0.148357	0.27085
1657	2	0.315834	0.316665	0.315834	0.316665	ENSG00000115053.11	0.318581	0.470979
1658	2	1.63278	0.584389	1.63278	0.584389	ENSG00000115073.6	0.00520627	0.0214235
1659	2	1.18974	0.516906	1.18974	0.516906	ENSG00000115084.8	0.0213547	0.0641931
1660	2	1.16412	0.386382	1.16412	0.386382	ENSG00000115091.7	0.00258785	0.0123249
1661	2	1.19167	0.55768	1.19167	0.55768	ENSG00000115107.15	0.032611	0.0883608
1662	2	-0.437758	0.47807	-0.437758	0.47807	ENSG00000115128.6	0.359836	0.512568
1663	2	0.174553	0.409727	0.174553	0.409727	ENSG00000115163.10	0.670091	0.776574
1664	2	1.87911	0.56458	1.87911	0.56458	ENSG00000115204.10	0.00087366	0.00528733
1665	2	0.983269	0.391612	0.983269	0.391612	ENSG00000115207.9	0.0120451	0.0410012
1666	2	1.22799	0.482673	1.22799	0.482673	ENSG00000115211.11	0.0109543	0.0380449
1667	2	0.144745	0.415122	0.144745	0.415122	ENSG00000115233.7	0.727329	0.819146
1668	2	1.18501	0.44286	1.18501	0.44286	ENSG00000115234.6	0.00745498	0.0280625
1669	2	0.467423	0.42028	0.467423	0.42028	ENSG00000115241.9	0.266065	0.414814
1670	2	0.455548	0.538651	0.455548	0.538651	ENSG00000115255.6	0.397709	0.54854
1671	2	1.45043	0.386876	1.45043	0.386876	ENSG00000115275.7	0.000177492	0.00151994
1672	2	2.10104	0.590393	2.10104	0.590393	ENSG00000115282.15	0.000372666	0.00273238
1673	2	2.63325	0.437696	2.63325	0.437696	ENSG00000115286.15	1.78613e-09	1.11166e-07
1674	2	0.501777	0.428549	0.501777	0.428549	ENSG00000115306.11	0.241649	0.385078
1675	2	2.454	0.360557	2.454	0.360557	ENSG00000115307.12	1.00248e-11	1.52517e-09
1676	2	0.13142	0.292802	0.13142	0.292802	ENSG00000115310.13	0.653549	0.764848
1677	2	1.11796	0.447048	1.11796	0.447048	ENSG00000115317.7	0.0123927	0.0420054
1678	2	0.2359	0.633852	0.2359	0.633852	ENSG00000115350.7	0.709767	0.807263
1679	2	2.0928	0.440197	2.0928	0.440197	ENSG00000115355.11	1.99193e-06	3.85506e-05
1680	2	0.633236	0.543168	0.633236	0.543168	ENSG00000115364.9	0.243688	0.387442
1681	2	1.14706	0.555158	1.14706	0.555158	ENSG00000115365.7	0.0388107	0.10127
1682	2	0.500927	0.421	0.500927	0.421	ENSG00000115368.5	0.234105	0.376452
1683	2	0.356922	0.45033	0.356922	0.45033	ENSG00000115392.7	0.428023	0.574157
1684	2	1.87764	0.556869	1.87764	0.556869	ENSG00000115415.14	0.000746843	0.00466947
1685	2	1.07972	0.413516	1.07972	0.413516	ENSG00000115419.8	0.00902609	0.0323957
1686	2	0.192073	0.422519	0.192073	0.422519	ENSG00000115446.7	0.649404	0.762114
1687	2	0.942489	0.43847	0.942489	0.43847	ENSG00000115464.10	0.0315951	0.0863074
1688	2	0.488142	0.395495	0.488142	0.395495	ENSG00000115484.10	0.217107	0.356337
1689	2	0.652752	0.473064	0.652752	0.473064	ENSG00000115514.7	0.167637	0.296272
1690	2	1.24021	0.323469	1.24021	0.323469	ENSG00000115524.11	0.000126027	0.00114851
1691	2	-0.135091	0.685435	-0.135091	0.685435	ENSG00000115561.10	0.843758	0.902943
1692	2	-0.274817	0.534444	-0.274817	0.534444	ENSG00000115649.11	0.607104	0.727439
1693	2	2.46888	0.402296	2.46888	0.402296	ENSG00000115677.12	8.4112e-10	6.0616e-08
1694	2	0.485803	0.530968	0.485803	0.530968	ENSG00000115685.10	0.360224	0.512653
1695	2	1.19776	0.589761	1.19776	0.589761	ENSG00000115687.9	0.0422629	0.10803
1696	2	1.99244	0.392442	1.99244	0.392442	ENSG00000115694.10	3.83399e-07	9.90508e-06
1697	2	0.614416	0.500232	0.614416	0.500232	ENSG00000115756.8	0.219348	0.359047
1698	2	0.503348	0.32803	0.503348	0.32803	ENSG00000115758.8	0.124917	0.238305
1699	2	1.66387	0.415845	1.66387	0.415845	ENSG00000115760.9	6.30291e-05	0.000650114
1700	2	1.36742	0.550666	1.36742	0.550666	ENSG00000115761.11	0.0130205	0.0434837
1701	2	0.603775	0.399931	0.603775	0.399931	ENSG00000115762.12	0.131121	0.246871
1702	2	0.214388	0.344675	0.214388	0.344675	ENSG00000115806.8	0.533942	0.668129
1703	2	0.824583	0.377723	0.824583	0.377723	ENSG00000115816.9	0.029033	0.0808817
1704	2	1.99778	0.445005	1.99778	0.445005	ENSG00000115825.5	7.14415e-06	0.00011132
1705	2	0.396676	0.573882	0.396676	0.573882	ENSG00000115827.9	0.489431	0.630732
1706	2	1.62105	0.488833	1.62105	0.488833	ENSG00000115839.13	0.000912598	0.00546907
1707	2	0.691639	0.474065	0.691639	0.474065	ENSG00000115840.9	0.144578	0.265817
1708	2	0.804706	0.398425	0.804706	0.398425	ENSG00000115866.6	0.0434124	0.110129
1709	2	1.65882	0.338529	1.65882	0.338529	ENSG00000115875.14	9.57991e-07	2.09877e-05
1710	2	0.751746	0.483655	0.751746	0.483655	ENSG00000115904.8	0.120112	0.231747
1711	2	0.913592	0.488534	0.913592	0.488534	ENSG00000115942.4	0.0614742	0.141945
1712	2	0.629907	0.511757	0.629907	0.511757	ENSG00000115944.10	0.218371	0.357771
1713	2	0.633268	0.453786	0.633268	0.453786	ENSG00000115946.3	0.162859	0.289697
1714	2	0.359864	0.46558	0.359864	0.46558	ENSG00000115947.9	0.439559	0.585331
1715	2	-0.0436143	0.363201	-0.0436143	0.363201	ENSG00000115966.12	0.904417	0.939927
1716	2	0.431987	0.522324	0.431987	0.522324	ENSG00000115970.14	0.40821	0.556629
1717	2	1.06355	0.399595	1.06355	0.399595	ENSG00000116001.11	0.00777761	0.0289388
1718	2	-0.782492	0.527089	-0.782492	0.527089	ENSG00000116005.7	0.137662	0.256541
1719	2	1.62497	0.419718	1.62497	0.419718	ENSG00000116014.5	0.000108133	0.00101239
1720	2	0.905758	0.349331	0.905758	0.349331	ENSG00000116017.6	0.00951888	0.0338758
1721	2	-0.416394	0.324098	-0.416394	0.324098	ENSG00000116044.11	0.19887	0.335555
1722	2	-0.0536303	0.364284	-0.0536303	0.364284	ENSG00000116062.10	0.882958	0.925897
1723	2	-0.261106	0.596708	-0.261106	0.596708	ENSG00000116096.5	0.661693	0.770927
1724	2	1.45321	0.492502	1.45321	0.492502	ENSG00000116120.8	0.00317085	0.0144844
1725	2	1.01314	0.592585	1.01314	0.592585	ENSG00000116127.13	0.0873237	0.182477
1726	2	0.626416	0.3818	0.626416	0.3818	ENSG00000116133.7	0.100861	0.203244
1727	2	0.126684	0.522058	0.126684	0.522058	ENSG00000116138.8	0.808267	0.877097
1728	2	0.615518	0.480292	0.615518	0.480292	ENSG00000116161.13	0.2	0.336878
1729	2	0.752209	0.556445	0.752209	0.556445	ENSG00000116171.12	0.176436	0.307849
1730	2	1.04586	0.581586	1.04586	0.581586	ENSG00000116198.8	0.0721324	0.159174
1731	2	0.727209	0.408057	0.727209	0.408057	ENSG00000116199.7	0.0747287	0.163324
1732	2	0.692917	0.449437	0.692917	0.449437	ENSG00000116209.7	0.123136	0.23592
1733	2	0.25512	0.49998	0.25512	0.49998	ENSG00000116212.10	0.609868	0.728994
1734	2	0.564303	0.428657	0.564303	0.428657	ENSG00000116213.11	0.188025	0.321616
1735	2	0.68293	0.50178	0.68293	0.50178	ENSG00000116221.11	0.173508	0.303709
1736	2	-0.0311052	0.393469	-0.0311052	0.393469	ENSG00000116237.11	0.93699	0.96193
1737	2	1.32066	0.392853	1.32066	0.392853	ENSG00000116251.5	0.000774606	0.00481557
1738	2	1.23631	0.620802	1.23631	0.620802	ENSG00000116260.12	0.0464284	0.116166
1739	2	0.913901	0.420195	0.913901	0.420195	ENSG00000116266.6	0.0296341	0.0820141
1740	2	-0.502647	0.374601	-0.502647	0.374601	ENSG00000116273.5	0.179654	0.31148
1741	2	0.706555	0.368917	0.706555	0.368917	ENSG00000116288.8	0.0554651	0.131793
1742	2	1.9297	0.409232	1.9297	0.409232	ENSG00000116337.11	2.41207e-06	4.50883e-05
1743	2	-0.00675334	0.308336	-0.00675334	0.308336	ENSG00000116350.11	0.982526	0.990055
1744	2	1.13746	0.580937	1.13746	0.580937	ENSG00000116353.11	0.0502329	0.122879
1745	2	0.930984	0.413892	0.930984	0.413892	ENSG00000116406.14	0.0244907	0.0709337
1746	2	1.98037	0.625344	1.98037	0.625344	ENSG00000116455.9	0.00154102	0.00817055
1747	2	0.348239	0.630877	0.348239	0.630877	ENSG00000116459.6	0.580954	0.706145
1748	2	2.26603	0.501332	2.26603	0.501332	ENSG00000116478.7	6.18364e-06	9.9319e-05
1749	2	1.54957	0.425989	1.54957	0.425989	ENSG00000116489.8	0.000275202	0.00212979
1750	2	-0.224372	0.3966	-0.224372	0.3966	ENSG00000116497.13	0.571572	0.698305
1751	2	1.6384	0.354262	1.6384	0.354262	ENSG00000116521.6	3.74896e-06	6.4367e-05
1752	2	0.275061	0.340974	0.275061	0.340974	ENSG00000116539.6	0.419843	0.567493
1753	2	1.51596	0.337011	1.51596	0.337011	ENSG00000116560.6	6.85099e-06	0.000107824
1754	2	1.09531	0.479849	1.09531	0.479849	ENSG00000116580.14	0.0224528	0.0666888
1755	2	0.149387	0.367164	0.149387	0.367164	ENSG00000116584.13	0.684105	0.786463
1756	2	1.09326	0.622562	1.09326	0.622562	ENSG00000116586.7	0.0790758	0.169444
1757	2	1.32201	0.344169	1.32201	0.344169	ENSG00000116649.5	0.000122448	0.00112524
1758	2	0.883805	0.625535	0.883805	0.625535	ENSG00000116663.6	0.157691	0.283201
1759	2	1.32662	0.393013	1.32662	0.393013	ENSG00000116670.10	0.000736767	0.00461701
1760	2	0.465945	0.467541	0.465945	0.467541	ENSG00000116675.11	0.318965	0.471009
1761	2	0.97039	0.483773	0.97039	0.483773	ENSG00000116678.14	0.0448692	0.113144
1762	2	0.995392	0.383948	0.995392	0.383948	ENSG00000116679.11	0.00952768	0.0338851
1763	2	1.60082	0.356039	1.60082	0.356039	ENSG00000116688.12	6.9187e-06	0.000108578
1764	2	1.02807	0.386228	1.02807	0.386228	ENSG00000116691.6	0.00777173	0.0289366
1765	2	2.31331	0.490945	2.31331	0.490945	ENSG00000116698.16	2.4534e-06	4.53962e-05
1766	2	-0.156486	0.324786	-0.156486	0.324786	ENSG00000116717.7	0.629939	0.745662
1767	2	0.281143	0.470017	0.281143	0.470017	ENSG00000116731.18	0.549738	0.6821
1768	2	0.130955	0.345827	0.130955	0.345827	ENSG00000116747.8	0.704931	0.803292
1769	2	1.42189	0.411426	1.42189	0.411426	ENSG00000116750.9	0.000548249	0.003653
1770	2	-0.379332	0.526061	-0.379332	0.526061	ENSG00000116752.5	0.47086	0.614627
1771	2	0.258831	0.341972	0.258831	0.341972	ENSG00000116754.9	0.449122	0.595258
1772	2	1.27354	0.473548	1.27354	0.473548	ENSG00000116786.7	0.00715876	0.0271527
1773	2	0.261073	0.505183	0.261073	0.505183	ENSG00000116791.9	0.605303	0.726549
1774	2	0.546608	0.596298	0.546608	0.596298	ENSG00000116793.11	0.359316	0.512093
1775	2	1.11569	0.411006	1.11569	0.411006	ENSG00000116830.7	0.00663686	0.0255267
1776	2	1.08796	0.408563	1.08796	0.408563	ENSG00000116857.12	0.00774692	0.0288639
1777	2	-0.03175	0.452097	-0.03175	0.452097	ENSG00000116863.10	0.944012	0.964978
1778	2	0.387926	0.311821	0.387926	0.311821	ENSG00000116871.11	0.213475	0.352488
1779	2	0.851199	0.458063	0.851199	0.458063	ENSG00000116898.7	0.0631323	0.144434
1780	2	-0.0240633	0.517322	-0.0240633	0.517322	ENSG00000116903.6	0.9629	0.978442
1781	2	1.00236	0.518473	1.00236	0.518473	ENSG00000116906.7	0.0531992	0.127795
1782	2	0.838544	0.448667	0.838544	0.448667	ENSG00000116918.9	0.0616274	0.142128
1783	2	0.139896	0.312401	0.139896	0.312401	ENSG00000116922.10	0.654291	0.765389
1784	2	0.24069	0.459823	0.24069	0.459823	ENSG00000116954.7	0.600668	0.722887
1785	2	1.82307	0.575782	1.82307	0.575782	ENSG00000116957.8	0.00154423	0.00817965
1786	2	1.50734	0.420215	1.50734	0.420215	ENSG00000116977.14	0.00033442	0.00250907
1787	2	1.65486	0.466975	1.65486	0.466975	ENSG00000116984.8	0.000394418	0.00284615
1788	2	-0.220654	0.383882	-0.220654	0.383882	ENSG00000117000.8	0.56543	0.693741
1789	2	1.39742	0.47331	1.39742	0.47331	ENSG00000117054.9	0.00315263	0.0144252
1790	2	0.646302	0.436126	0.646302	0.436126	ENSG00000117118.5	0.138363	0.257585
1791	2	-0.293737	0.461429	-0.293737	0.461429	ENSG00000117133.6	0.524397	0.661369
1792	2	-0.168885	0.405733	-0.168885	0.405733	ENSG00000117139.12	0.67723	0.781107
1793	2	0.817129	0.410723	0.817129	0.410723	ENSG00000117143.9	0.0466473	0.116448
1794	2	0.217411	0.365078	0.217411	0.365078	ENSG00000117155.12	0.551498	0.682871
1795	2	0.355358	0.417522	0.355358	0.417522	ENSG00000117174.6	0.394706	0.546325
1796	2	1.24219	0.473203	1.24219	0.473203	ENSG00000117222.9	0.00866345	0.0313821
1797	2	-0.180567	0.45057	-0.180567	0.45057	ENSG00000117280.8	0.688602	0.788516
1798	2	-0.364052	0.23871	-0.364052	0.23871	ENSG00000117289.7	0.127238	0.241719
1799	2	-0.450799	0.684323	-0.450799	0.684323	ENSG00000117298.10	0.510055	0.650272
1800	2	0.550443	0.63956	0.550443	0.63956	ENSG00000117305.10	0.389426	0.541205
1801	2	2.05373	0.400959	2.05373	0.400959	ENSG00000117308.10	3.02232e-07	8.07475e-06
1802	2	0.292059	0.442607	0.292059	0.442607	ENSG00000117318.8	0.509343	0.649902
1803	2	0.665844	0.32565	0.665844	0.32565	ENSG00000117335.14	0.0408882	0.105287
1804	2	0.292895	0.426028	0.292895	0.426028	ENSG00000117362.8	0.491767	0.632509
1805	2	2.0387	0.422043	2.0387	0.422043	ENSG00000117385.11	1.36162e-06	2.8356e-05
1806	2	-0.0615171	0.321099	-0.0615171	0.321099	ENSG00000117394.15	0.848069	0.905433
1807	2	1.59171	0.453679	1.59171	0.453679	ENSG00000117395.6	0.00045073	0.00315684
1808	2	0.901384	0.545268	0.901384	0.545268	ENSG00000117408.6	0.0983097	0.199349
1809	2	1.09583	0.34784	1.09583	0.34784	ENSG00000117410.9	0.00163063	0.00853818
1810	2	1.34404	0.499193	1.34404	0.499193	ENSG00000117411.12	0.00709351	0.0269426
1811	2	0.474128	0.589757	0.474128	0.589757	ENSG00000117419.10	0.421433	0.568519
1812	2	1.75774	0.468669	1.75774	0.468669	ENSG00000117448.9	0.000176489	0.00151509
1813	2	0.0859943	0.354622	0.0859943	0.354622	ENSG00000117450.9	0.808396	0.877097
1814	2	0.0593851	0.337666	0.0593851	0.337666	ENSG00000117481.6	0.860397	0.911504
1815	2	-0.174159	0.367689	-0.174159	0.367689	ENSG00000117500.8	0.635743	0.750586
1816	2	0.996855	0.41957	0.996855	0.41957	ENSG00000117505.8	0.0175064	0.0550102
1817	2	1.30016	0.351458	1.30016	0.351458	ENSG00000117523.11	0.000216178	0.00178583
1818	2	1.12335	0.639309	1.12335	0.639309	ENSG00000117528.7	0.078896	0.169325
1819	2	0.676502	0.508629	0.676502	0.508629	ENSG00000117533.10	0.183502	0.31595
1820	2	0.427191	0.39112	0.427191	0.39112	ENSG00000117569.14	0.274735	0.422913
1821	2	0.287464	0.356306	0.287464	0.356306	ENSG00000117592.8	0.419787	0.567493
1822	2	0.426612	0.581814	0.426612	0.581814	ENSG00000117593.8	0.463409	0.607896
1823	2	0.163507	0.380306	0.163507	0.380306	ENSG00000117614.5	0.667244	0.774913
1824	2	-0.00177025	0.257721	-0.00177025	0.257721	ENSG00000117616.13	0.994519	0.996439
1825	2	0.307647	0.385047	0.307647	0.385047	ENSG00000117625.9	0.424298	0.571387
1826	2	0.345657	0.303687	0.345657	0.303687	ENSG00000117632.16	0.255036	0.401388
1827	2	1.32827	0.463183	1.32827	0.463183	ENSG00000117640.13	0.00413467	0.0178171
1828	2	0.695211	0.445508	0.695211	0.445508	ENSG00000117682.12	0.118644	0.229779
1829	2	0.0813478	0.47047	0.0813478	0.47047	ENSG00000117691.5	0.862724	0.912894
1830	2	1.16661	0.481212	1.16661	0.481212	ENSG00000117697.10	0.0153372	0.0493258
1831	2	-0.0756653	0.279994	-0.0756653	0.279994	ENSG00000117713.13	0.786977	0.863235
1832	2	0.282951	0.363243	0.282951	0.363243	ENSG00000117724.8	0.436005	0.582155
1833	2	0.173876	0.384896	0.173876	0.384896	ENSG00000117748.5	0.651452	0.763852
1834	2	0.0270978	0.363265	0.0270978	0.363265	ENSG00000117751.13	0.940537	0.962939
1835	2	0.332803	0.515136	0.332803	0.515136	ENSG00000117758.9	0.518248	0.657199
1836	2	1.58826	0.424717	1.58826	0.424717	ENSG00000117859.14	0.000184333	0.00157228
1837	2	-0.392256	0.492717	-0.392256	0.492717	ENSG00000117862.7	0.425969	0.572243
1838	2	1.26869	0.433933	1.26869	0.433933	ENSG00000117868.11	0.00345898	0.0154341
1839	2	-0.177835	0.447046	-0.177835	0.447046	ENSG00000117877.6	0.690777	0.79081
1840	2	0.243251	0.383895	0.243251	0.383895	ENSG00000117899.6	0.526316	0.662979
1841	2	0.678305	0.405321	0.678305	0.405321	ENSG00000117906.9	0.0942288	0.193293
1842	2	0.78444	0.471693	0.78444	0.471693	ENSG00000117984.8	0.0963066	0.196035
1843	2	0.94817	0.503798	0.94817	0.503798	ENSG00000118046.10	0.0598304	0.138895
1844	2	0.618719	0.273361	0.618719	0.273361	ENSG00000118058.16	0.0236126	0.0689864
1845	2	1.22677	0.743635	1.22677	0.743635	ENSG00000118162.9	0.0990045	0.200461
1846	2	1.07803	0.416779	1.07803	0.416779	ENSG00000118193.7	0.00969339	0.0343407
1847	2	0.648887	0.470059	0.648887	0.470059	ENSG00000118217.5	0.167452	0.29604
1848	2	1.01912	0.47873	1.01912	0.47873	ENSG00000118246.9	0.03327	0.0895869
1849	2	-0.107978	0.343415	-0.107978	0.343415	ENSG00000118412.8	0.753198	0.838469
1850	2	1.14927	0.578245	1.14927	0.578245	ENSG00000118418.10	0.0468657	0.116674
1851	2	-0.124645	0.367584	-0.124645	0.367584	ENSG00000118482.7	0.73454	0.823052
1852	2	0.0622739	0.353464	0.0622739	0.353464	ENSG00000118513.14	0.860151	0.911504
1853	2	0.913575	0.417489	0.913575	0.417489	ENSG00000118579.7	0.0286506	0.0803478
1854	2	0.917304	0.511075	0.917304	0.511075	ENSG00000118600.7	0.0726774	0.160054
1855	2	0.938413	0.477517	0.938413	0.477517	ENSG00000118640.6	0.0493918	0.121527
1856	2	0.0852256	0.518617	0.0852256	0.518617	ENSG00000118680.8	0.869469	0.916269
1857	2	1.42034	0.351014	1.42034	0.351014	ENSG00000118705.12	5.20125e-05	0.000558574
1858	2	0.851572	0.48799	0.851572	0.48799	ENSG00000118707.5	0.0809742	0.17297
1859	2	0.89222	0.361532	0.89222	0.361532	ENSG00000118816.5	0.0135913	0.0449015
1860	2	1.18324	0.532463	1.18324	0.532463	ENSG00000118855.14	0.0262698	0.0750939
1861	2	0.880528	0.401505	0.880528	0.401505	ENSG00000118873.11	0.0283024	0.0796979
1862	2	0.633863	0.451448	0.633863	0.451448	ENSG00000118900.10	0.160299	0.287002
1863	2	-0.03899	0.511776	-0.03899	0.511776	ENSG00000118961.10	0.939271	0.962409
1864	2	0.380732	0.388962	0.380732	0.388962	ENSG00000118971.3	0.327659	0.47958
1865	2	0.844811	0.468703	0.844811	0.468703	ENSG00000119041.6	0.0714758	0.158427
1866	2	0.315661	0.412702	0.315661	0.412702	ENSG00000119042.12	0.444352	0.59053
1867	2	0.242015	0.391505	0.242015	0.391505	ENSG00000119048.3	0.536466	0.670368
1868	2	2.00347	0.544358	2.00347	0.544358	ENSG00000119185.8	0.000232834	0.00186437
1869	2	0.807211	0.522266	0.807211	0.522266	ENSG00000119203.9	0.122203	0.234762
1870	2	0.357284	0.382802	0.357284	0.382802	ENSG00000119231.6	0.350645	0.502481
1871	2	0.640122	0.577648	0.640122	0.577648	ENSG00000119280.12	0.267796	0.416682
1872	2	1.56452	0.460243	1.56452	0.460243	ENSG00000119285.6	0.00067548	0.00430187
1873	2	1.26243	0.400777	1.26243	0.400777	ENSG00000119314.11	0.00163301	0.00854251
1874	2	0.500152	0.391933	0.500152	0.391933	ENSG00000119318.8	0.201914	0.338709
1875	2	0.580008	0.46257	0.580008	0.46257	ENSG00000119321.4	0.209885	0.348837
1876	2	2.35796	0.451436	2.35796	0.451436	ENSG00000119333.7	1.75814e-07	5.12198e-06
1877	2	1.26313	0.484089	1.26313	0.484089	ENSG00000119335.12	0.00907313	0.0325007
1878	2	1.48821	0.474865	1.48821	0.474865	ENSG00000119383.15	0.00172468	0.00890038
1879	2	0.13633	0.548366	0.13633	0.548366	ENSG00000119392.10	0.803661	0.873863
1880	2	0.820244	0.421698	0.820244	0.421698	ENSG00000119396.6	0.0517629	0.1255
1881	2	0.363285	0.420174	0.363285	0.420174	ENSG00000119402.12	0.387255	0.539534
1882	2	1.25603	0.334227	1.25603	0.334227	ENSG00000119403.9	0.000171263	0.00147254
1883	2	0.660799	0.467515	0.660799	0.467515	ENSG00000119414.7	0.15753	0.283201
1884	2	-0.469523	0.521158	-0.469523	0.521158	ENSG00000119421.5	0.367629	0.52042
1885	2	0.325242	0.534508	0.325242	0.534508	ENSG00000119431.5	0.542863	0.676006
1886	2	-0.212693	0.364811	-0.212693	0.364811	ENSG00000119446.9	0.559878	0.689401
1887	2	0.425926	0.590333	0.425926	0.590333	ENSG00000119471.10	0.470601	0.614565
1888	2	0.669579	0.46782	0.669579	0.46782	ENSG00000119487.12	0.152351	0.276373
1889	2	1.208	0.461334	1.208	0.461334	ENSG00000119514.5	0.00883168	0.0318531
1890	2	-0.0272983	0.410736	-0.0272983	0.410736	ENSG00000119523.8	0.94701	0.96696
1891	2	-0.215304	0.490629	-0.215304	0.490629	ENSG00000119537.11	0.660782	0.77035
1892	2	0.385213	0.4316	0.385213	0.4316	ENSG00000119559.11	0.372113	0.524347
1893	2	0.752221	0.482624	0.752221	0.482624	ENSG00000119596.13	0.11909	0.230338
1894	2	1.03555	0.806351	1.03555	0.806351	ENSG00000119638.8	0.199056	0.33569
1895	2	0.325276	0.458062	0.325276	0.458062	ENSG00000119640.4	0.477634	0.621378
1896	2	0.608909	0.692922	0.608909	0.692922	ENSG00000119655.4	0.379534	0.531911
1897	2	1.91482	0.575183	1.91482	0.575183	ENSG00000119682.12	0.000871401	0.00528534
1898	2	0.232737	0.414677	0.232737	0.414677	ENSG00000119705.5	0.574628	0.701569
1899	2	1.57605	0.345465	1.57605	0.345465	ENSG00000119707.9	5.06422e-06	8.35444e-05
1900	2	0.869099	0.581682	0.869099	0.581682	ENSG00000119715.10	0.135146	0.252872
1901	2	0.984267	0.426969	0.984267	0.426969	ENSG00000119760.11	0.0211531	0.06378
1902	2	1.4252	0.619344	1.4252	0.619344	ENSG00000119772.12	0.0213836	0.0642448
1903	2	1.30365	0.380944	1.30365	0.380944	ENSG00000119777.14	0.000621259	0.00403634
1904	2	0.117575	0.487224	0.117575	0.487224	ENSG00000119812.14	0.80931	0.877741
1905	2	0.32513	0.430071	0.32513	0.430071	ENSG00000119820.6	0.449655	0.595613
1906	2	0.236193	0.405981	0.236193	0.405981	ENSG00000119844.10	0.560713	0.689813
1907	2	0.602274	0.462712	0.602274	0.462712	ENSG00000119888.6	0.193047	0.328155
1908	2	0.633923	0.570482	0.633923	0.570482	ENSG00000119912.11	0.26648	0.415224
1909	2	1.19108	0.535104	1.19108	0.535104	ENSG00000119929.8	0.0260218	0.0745793
1910	2	0.0793586	0.489564	0.0793586	0.489564	ENSG00000119950.16	0.871227	0.917284
1911	2	0.355177	0.37026	0.355177	0.37026	ENSG00000119953.8	0.337426	0.489559
1912	2	0.310248	0.542632	0.310248	0.542632	ENSG00000119977.16	0.567494	0.695806
1913	2	1.76357	0.445634	1.76357	0.445634	ENSG00000120053.9	7.57589e-05	0.000758559
1914	2	0.450742	0.443723	0.450742	0.443723	ENSG00000120093.7	0.309716	0.461582
1915	2	0.298422	0.382974	0.298422	0.382974	ENSG00000120137.6	0.435849	0.582092
1916	2	0.597584	0.468755	0.597584	0.468755	ENSG00000120158.7	0.202368	0.339263
1917	2	2.18469	0.374257	2.18469	0.374257	ENSG00000120253.9	5.30146e-09	3.0246e-07
1918	2	0.987362	0.540594	0.987362	0.540594	ENSG00000120254.11	0.0677843	0.152091
1919	2	-0.103899	0.348669	-0.103899	0.348669	ENSG00000120265.12	0.765714	0.847142
1920	2	0.290576	0.501376	0.290576	0.501376	ENSG00000120306.5	0.562213	0.691032
1921	2	0.796392	0.452099	0.796392	0.452099	ENSG00000120314.14	0.0781465	0.168507
1922	2	0.533893	0.688168	0.533893	0.688168	ENSG00000120318.11	0.437857	0.584058
1923	2	0.436273	0.466764	0.436273	0.466764	ENSG00000120333.4	0.349955	0.501845
1924	2	0.465836	0.413581	0.465836	0.413581	ENSG00000120334.11	0.260018	0.407743
1925	2	0.721478	0.453707	0.721478	0.453707	ENSG00000120437.7	0.111793	0.219302
1926	2	0.717378	0.451036	0.717378	0.451036	ENSG00000120438.7	0.11172	0.219236
1927	2	-0.606276	0.498653	-0.606276	0.498653	ENSG00000120526.6	0.224051	0.36488
1928	2	1.0089	0.395298	1.0089	0.395298	ENSG00000120533.8	0.0107028	0.0372896
1929	2	0.969903	0.437296	0.969903	0.437296	ENSG00000120686.7	0.0265579	0.0756853
1930	2	-0.192333	0.405424	-0.192333	0.405424	ENSG00000120690.9	0.635215	0.750447
1931	2	0.741326	0.433562	0.741326	0.433562	ENSG00000120694.15	0.0872932	0.182477
1932	2	1.10083	0.505908	1.10083	0.505908	ENSG00000120697.4	0.0295598	0.0819105
1933	2	1.97826	0.436735	1.97826	0.436735	ENSG00000120699.8	5.90812e-06	9.60201e-05
1934	2	0.0732448	0.423047	0.0732448	0.423047	ENSG00000120705.8	0.862544	0.912894
1935	2	0.772255	0.415153	0.772255	0.415153	ENSG00000120709.6	0.0628616	0.144275
1936	2	0.513531	0.988145	0.513531	0.988145	ENSG00000120725.8	0.603278	0.724914
1937	2	0.203486	0.396064	0.203486	0.396064	ENSG00000120727.8	0.607413	0.727487
1938	2	1.09398	0.534916	1.09398	0.534916	ENSG00000120733.9	0.0408411	0.105215
1939	2	-0.201482	0.301241	-0.201482	0.301241	ENSG00000120738.7	0.503597	0.64459
1940	2	0.25991	0.411688	0.25991	0.411688	ENSG00000120742.6	0.527825	0.664117
1941	2	1.27363	0.506783	1.27363	0.506783	ENSG00000120800.4	0.0119651	0.040856
1942	2	0.0169365	0.317033	0.0169365	0.317033	ENSG00000120802.9	0.957396	0.974657
1943	2	0.63921	0.465079	0.63921	0.465079	ENSG00000120805.9	0.169314	0.298158
1944	2	0.970123	0.511961	0.970123	0.511961	ENSG00000120832.5	0.0581035	0.136067
1945	2	-0.264088	0.294566	-0.264088	0.294566	ENSG00000120833.9	0.369969	0.522692
1946	2	0.311889	0.49907	0.311889	0.49907	ENSG00000120889.8	0.53201	0.666472
1947	2	0.543726	0.83	0.543726	0.83	ENSG00000120915.9	0.512409	0.652515
1948	2	0.867553	0.44614	0.867553	0.44614	ENSG00000120948.11	0.051826	0.125598
1949	2	1.35811	0.385714	1.35811	0.385714	ENSG00000121022.9	0.000429864	0.00304575
1950	2	0.406611	0.485578	0.406611	0.485578	ENSG00000121039.5	0.402382	0.552299
1951	2	0.509088	0.38037	0.509088	0.38037	ENSG00000121057.8	0.180766	0.312517
1952	2	1.21103	0.487827	1.21103	0.487827	ENSG00000121060.10	0.0130466	0.0434943
1953	2	0.642672	0.468657	0.642672	0.468657	ENSG00000121067.13	0.170279	0.2993
1954	2	0.895038	0.418152	0.895038	0.418152	ENSG00000121073.9	0.0323175	0.0877555
1955	2	0.651504	0.452085	0.651504	0.452085	ENSG00000121152.5	0.149554	0.272491
1956	2	0.359771	0.563549	0.359771	0.563549	ENSG00000121211.3	0.523211	0.660587
1957	2	-0.0503321	0.348893	-0.0503321	0.348893	ENSG00000121274.8	0.885293	0.926813
1958	2	1.64932	0.400661	1.64932	0.400661	ENSG00000121281.8	3.84662e-05	0.000442604
1959	2	-0.236819	0.457472	-0.236819	0.457472	ENSG00000121289.13	0.60469	0.726132
1960	2	0.192071	0.637811	0.192071	0.637811	ENSG00000121316.6	0.763307	0.844914
1961	2	0.296178	0.521457	0.296178	0.521457	ENSG00000121486.7	0.570047	0.697687
1962	2	0.462159	0.416512	0.462159	0.416512	ENSG00000121579.8	0.267175	0.41607
1963	2	0.617965	0.396919	0.617965	0.396919	ENSG00000121644.14	0.119493	0.231014
1964	2	1.05755	0.496297	1.05755	0.496297	ENSG00000121691.4	0.0330995	0.0893035
1965	2	0.994106	0.500536	0.994106	0.500536	ENSG00000121741.12	0.0470239	0.116986
1966	2	0.461171	0.468624	0.461171	0.468624	ENSG00000121749.11	0.325069	0.477064
1967	2	0.837457	0.502602	0.837457	0.502602	ENSG00000121766.10	0.0956647	0.195175
1968	2	1.0221	0.37131	1.0221	0.37131	ENSG00000121774.13	0.00591074	0.0234928
1969	2	0.565132	0.565598	0.565132	0.565598	ENSG00000121775.13	0.317709	0.470252
1970	2	1.38705	0.504014	1.38705	0.504014	ENSG00000121848.9	0.00592313	0.0235233
1971	2	0.363992	0.493179	0.363992	0.493179	ENSG00000121851.8	0.460482	0.604666
1972	2	0.0348177	0.363529	0.0348177	0.363529	ENSG00000121864.5	0.923698	0.953107
1973	2	1.18396	0.384658	1.18396	0.384658	ENSG00000121892.10	0.0020842	0.0103025
1974	2	-0.158557	0.34751	-0.158557	0.34751	ENSG00000121931.11	0.648199	0.761189
1975	2	1.51594	0.406986	1.51594	0.406986	ENSG00000121940.11	0.000195475	0.00164964
1976	2	1.06869	0.601783	1.06869	0.601783	ENSG00000121957.8	0.075755	0.164759
1977	2	0.343817	0.431691	0.343817	0.431691	ENSG00000122008.11	0.425775	0.572243
1978	2	0.433461	0.558211	0.433461	0.558211	ENSG00000122033.10	0.437443	0.583648
1979	2	1.01422	0.447452	1.01422	0.447452	ENSG00000122034.8	0.0234116	0.0687411
1980	2	0.982348	0.401343	0.982348	0.401343	ENSG00000122068.8	0.0143792	0.0469337
1981	2	1.11553	0.550782	1.11553	0.550782	ENSG00000122085.12	0.0428317	0.108858
1982	2	0.697028	0.370204	0.697028	0.370204	ENSG00000122140.6	0.0597245	0.138895
1983	2	1.57707	0.44916	1.57707	0.44916	ENSG00000122218.10	0.000446173	0.00313294
1984	2	0.364272	0.321569	0.364272	0.321569	ENSG00000122257.14	0.2573	0.404315
1985	2	0.847816	0.542214	0.847816	0.542214	ENSG00000122299.7	0.117907	0.228756
1986	2	1.53671	0.390044	1.53671	0.390044	ENSG00000122359.13	8.15397e-05	0.000801783
1987	2	0.50778	0.325801	0.50778	0.325801	ENSG00000122406.8	0.119101	0.230338
1988	2	0.417198	0.450371	0.417198	0.450371	ENSG00000122435.5	0.354267	0.506479
1989	2	-0.314687	0.382332	-0.314687	0.382332	ENSG00000122482.16	0.410468	0.558542
1990	2	1.68022	0.614744	1.68022	0.614744	ENSG00000122483.13	0.00627215	0.0245025
1991	2	-0.124733	0.556342	-0.124733	0.556342	ENSG00000122550.13	0.8226	0.887259
1992	2	1.18693	0.364209	1.18693	0.364209	ENSG00000122565.14	0.00111833	0.00644292
1993	2	2.10712	0.270113	2.10712	0.270113	ENSG00000122566.16	6.14725e-15	5.61142e-12
1994	2	1.14964	0.432397	1.14964	0.432397	ENSG00000122591.7	0.00784269	0.0291216
1995	2	0.421421	0.425622	0.421421	0.425622	ENSG00000122687.13	0.322111	0.473238
1996	2	0.453382	0.448267	0.453382	0.448267	ENSG00000122705.12	0.31182	0.463835
1997	2	0.166754	0.646702	0.166754	0.646702	ENSG00000122729.14	0.796521	0.868766
1998	2	-0.162148	0.357669	-0.162148	0.357669	ENSG00000122779.12	0.6503	0.762675
1999	2	0.11299	0.354222	0.11299	0.354222	ENSG00000122783.12	0.74974	0.836489
[truncated: 3,478 more rows]
