# Supplementary material for: Profiling transcriptome composition and dynamics within nuclear compartments using SLAM-RT&Tag
Source: Mol Cell. Author manuscript; Available in PMC 2025 May 5. (PMC12052203; doi:10.1016/j.molcel.2025.02.012)
Supplement: 4 [file NIHMS2063963-supplement-4.xlsx]

## Sheet: RNAFISH_quantification
Table S3. Quantification of RNA FISH signal overlap between MALAT1 and retained introns of nuclear speckle transcripts, related to Figures 4,5, and 7.
Probe	Condition	Image	Area Intron	Area MALAT1	Area overlap	% overlap with intron	% overlap with MALAT1
MAN2C1	untreated	1	0.52	13.632	0.517	99.4231	3.79255
MAN2C1	untreated	2	1.202	12.496	0.337	28.0366	2.69686
MAN2C1	untreated	3	1.945	23.047	1.293	66.4781	5.61027
MAN2C1	untreated	4	0.752	16.342	0.37	49.2021	2.2641
MAN2C1	untreated	5	0.622	13.921	0.468	75.2412	3.36183
MAN2C1	untreated	6	2.522	24.56	1.152	45.678	4.69055
MAN2C1	untreated	7	1.054	32.961	0.707	67.0778	2.14496
MAN2C1	untreated	8	0.617	10.752	0.064	10.3728	0.595238
MAN2C1	untreated	9	0.968	11.72	0.863	89.1529	7.36348
MAN2C1	untreated	10	1.221	14.328	0.833	68.2228	5.81379
SRSF11	untreated	1	2.514	6.831	0.977	38.8624	14.3024
SRSF11	untreated	2	2.434	33.874	0.846	34.7576	2.49749
SRSF11	untreated	3	1.954	18.088	1.082	55.3736	5.98187
SRSF11	untreated	4	2.115	14.834	0.74	34.9882	4.98854
SRSF11	untreated	5	2.113	14.505	0.846	40.0379	5.83247
SRSF11	untreated	6	4.752	23.856	2.154	45.3283	9.02918
RPL3	untreated	1	1.196	16.596	0.49	40.9699	2.95252
RPL3	untreated	2	2.645	19.889	0.647	24.4612	3.25305
RPL3	untreated	3	0.65	10.564	0.173	26.6154	1.63764
RPL3	untreated	4	0.642	7.989	0.035	5.45171	0.438102
RPL3	untreated	5	1.771	22.685	1.546	87.2953	6.81508
RPL3	4h PladB	1	9.977	16.277	3.307	33.1462	20.317
RPL3	4h PladB	2	10.425	14.045	3.257	31.2422	23.1897
RPL3	4h PladB	3	10.359	33.709	4.465	43.1026	13.2457
RPL3	4h PladB	4	26.76	23.442	6.735	25.1682	28.7305
RPL3	4h PladB	5	28.61	36.45	8.431	29.4687	23.1303
RPS6KB2	untreated	1	0.376	10.268	0.084	22.3404	0.818076
RPS6KB2	untreated	2	1.32	14.782	0.21	15.9091	1.42065
RPS6KB2	untreated	3	0.424	15.373	0.031	7.31132	0.201652
RPS6KB2	untreated	4	0.563	24.245	0.258	45.8259	1.06414
RPS6KB2	untreated	5	0.267	6.361	0.12	44.9438	1.8865
RPS6KB2	untreated	6	0.129	6.863	0	0	0
RPS6KB2	untreated	7	0.553	11.047	0.079	14.2857	0.715126
RPS6KB2	4h PladB	1	2.32	11.598	0.872	37.5862	7.51854
RPS6KB2	4h PladB	2	1.81	17.712	0.462	25.5249	2.6084
RPS6KB2	4h PladB	3	2.183	7.421	0.095	4.35181	1.28015
RPS6KB2	4h PladB	4	0.933	10.137	0.391	41.9078	3.85716
