# Supplementary material for: Profiling transcriptome composition and dynamics within nuclear compartments using SLAM-RT&Tag
Source: Mol Cell. Author manuscript; Available in PMC 2025 May 5. (PMC12052203; doi:10.1016/j.molcel.2025.02.012)
Supplement: 5 [file NIHMS2063963-supplement-5.xlsx]

## Sheet: Speckle transcript SPIN states
Table S4. Spatial localization (SPIN) states of speckle transcripts in K562 cells, related to Figure 5.
chromosome	start	end	width	name	strand	SPIN state
chr1	879584	894689	15106	NOC2L	-	Speckle
chr1	895967	901095	5129	KLHL17	+	Speckle
chr1	901877	911245	9369	PLEKHN1	+	Speckle
chr1	934342	935552	1211	HES4	-	Speckle
chr1	955503	991496	35994	AGRN	+	Speckle
chr1	1017198	1051741	34544	C1orf159	-	Speckle
chr1	1177826	1182102	4277	FAM132A	-	Speckle
chr1	1227756	1244989	17234	ACAP3	-	Speckle
chr1	1246965	1260071	13107	CPSF3L	-	Speckle
chr1	1270656	1284730	14075	DVL1	-	Speckle
chr1	1288069	1297157	9089	MXRA8	-	Speckle
chr1	1321091	1334708	13618	CCNL2	-	Speckle
chr1	1407143	1433228	26086	ATAD3B	+	Speckle
chr1	2439972	2458039	18068	PANK4	-	Speckle
chr1	6265535	6281359	15825	RNF207	+	Interior_Act1
chr1	8412457	8877702	465246	RERE	-	Interior_Act1
chr1	8935847	8938066	2220	ENO1-IT1	-	Interior_Act1
chr1	11714432	11723384	8953	FBXO44	+	Speckle
chr1	11845780	11866977	21198	MTHFR	-	Speckle
chr1	19401000	19536770	135771	UBR4	-	Speckle
chr1	21069154	21113816	44663	HP1BP3	-	Interior_Act1
chr1	21922708	21995801	73094	RAP1GAP	-	Speckle
chr1	22148738	22263790	115053	HSPG2	-	Interior_Act1
chr1	22778344	22857650	79307	ZBTB40	+	Interior_Act1
chr1	24117460	24122029	4570	LYPLA2	+	Interior_Act1
chr1	25568728	25664704	95977	C1orf63	-	Interior_Act1
chr1	26503894	26516377	12484	CNKSR1	+	Speckle
chr1	27681675	27693383	11709	MAP3K6	-	Interior_Act1
chr1	32830704	32860332	29629	BSDC1	-	Interior_Act1
chr1	43855553	43918321	62769	SZT2	+	Speckle
chr1	44679127	44686353	7227	DMAP1	+	Speckle
chr1	45265897	45271662	5766	PLK3	+	Interior_Act1
chr1	46713360	46744145	30786	RAD54L	+	Interior_Act2
chr1	52811395	52831865	20471	CC2D1B	-	Interior_Act2
chr1	53308183	53360670	52488	ZYG11A	+	Interior_Act2
chr1	53711217	53793742	82526	LRP8	-	Interior_Act2
chr1	70671365	70718735	47371	SRSF11	+	Near_Lm2
chr1	76251879	76260764	8886	RABGGTB	+	Lamina
chr1	93727743	93811582	83840	RP4-717I23.3	-	Interior_Act3
chr1	109792641	109818372	25732	CELSR2	+	Interior_Act1
chr1	110158726	110174673	15948	AMPD2	+	Interior_Act1
chr1	110574199	110617263	43065	STRIP1	+	Interior_Act2
chr1	113215763	113243368	27606	MOV10	+	Interior_Act2
chr1	117602925	117650075	47151	TTF2	+	Interior_Act3
chr1	150521884	150533413	11530	ADAMTSL4	+	Speckle
chr1	153700543	153746555	46013	INTS3	+	Speckle
chr1	153901977	153919172	17196	DENND4B	-	Speckle
chr1	155141884	155145951	4068	KRTCAP2	-	Speckle
chr1	155158300	155162707	4408	MUC1	-	Speckle
chr1	155232659	155248282	15624	CLK2	-	Speckle
chr1	155247374	155259639	12266	HCN3	+	Speckle
chr1	155290687	155300905	10219	RUSC1	+	Speckle
chr1	155305059	155532598	227540	ASH1L	-	Speckle
chr1	155579979	155718153	138175	MSTO1	+	Speckle
chr1	155882834	155904191	21358	KIAA0907	-	Speckle
chr1	156213206	156217881	4676	PAQR6	-	Speckle
chr1	156219015	156252620	33606	SMG5	-	Speckle
chr1	156785432	156851642	66211	NTRK1	+	Interior_Act1
chr1	161129240	161135513	6274	USP21	+	Interior_Act1
chr1	202116141	202130716	14576	PTPN7	-	Interior_Act1
chr1	202137179	202158583	21405	PTPRVP	+	Interior_Act1
chr1	226033237	226070069	36833	TMEM63A	-	Interior_Act2
chr1	228288427	228293112	4686	C1orf35	-	Interior_Act1
chr1	228395831	228566577	170747	OBSCN	+	Interior_Repr1
chr1	245003940	245018799	14860	HNRNPU-AS1	-	Interior_Act3
chr1	249144205	249153343	9139	ZNF692	-	NA
chr2	25042038	25142708	100671	ADCY3	-	Interior_Act2
chr2	27193480	27250064	56585	MAPRE3	+	Speckle
chr2	27440258	27466811	26554	CAD	+	Speckle
chr2	27665233	27669348	4116	KRTCAP3	+	Interior_Act1
chr2	61404553	61418338	13786	AHSA2	+	Interior_Act2
chr2	74710200	74722013	11814	TTC31	+	Interior_Act3
chr2	85766288	85772403	6116	MAT2A	+	Interior_Act2
chr2	85771846	85788670	16825	GGCX	-	Interior_Act2
chr2	85825671	85830319	4649	TMEM150A	-	Interior_Act2
chr2	96514587	96657541	142955	ANKRD36C	-	Interior_Act1
chr2	97525453	97536494	11042	SEMA4C	-	Interior_Repr1
chr2	97779233	97930258	151026	ANKRD36	+	Interior_Act2
chr2	101887681	101925163	37483	RNF149	-	Interior_Act3
chr2	132046326	132066641	20316	AC131180.4	+	Near_Lm2
chr2	132285248	132291239	5992	CCDC74A	+	Lamina_Like
chr2	209130991	209223475	92485	PIKFYVE	+	Lamina
chr2	219575568	219620139	44572	TTLL4	+	Interior_Repr1
chr2	220094479	220101391	6913	ANKZF1	+	Near_Lm2
chr2	220378892	220403494	24603	ASIC4	+	Lamina
chr2	241526133	241557122	30990	CAPN10	+	Speckle
chr2	242432089	242449145	17057	STK25	-	NA
chr2	242576628	242613272	36645	ATG4B	+	NA
chr2	242673994	242708231	34238	D2HGDH	+	NA
chr3	9849770	9896822	47053	TTLL3	+	Interior_Act2
chr3	9975506	9987097	11592	CRELD1	+	Interior_Act2
chr3	10068098	10143614	75517	FANCD2	+	Interior_Act2
chr3	10079236	10079339	104	RNU6-670P	+	Interior_Act2
chr3	14989091	15095107	106017	NR2C2	+	Interior_Act2
chr3	38048987	38071253	22267	PLCD1	-	Interior_Act2
chr3	39138150	39149854	11705	GORASP1	-	Interior_Act3
chr3	42642106	42690227	48122	NKTR	+	Interior_Act2
chr3	47021173	47051193	30021	NBEAL2	+	Interior_Act1
chr3	47422501	47454931	32431	PTPN23	+	Interior_Act1
chr3	48445261	48471594	26334	PLXNB1	-	Speckle
chr3	48663156	48672926	9771	SLC26A6	-	Speckle
chr3	49044495	49053386	8892	WDR6	+	Speckle
chr3	49052921	49059726	6806	DALRD3	-	Speckle
chr3	49726932	49758962	32031	RNF123	+	Speckle
chr3	50126341	50156454	30114	RBM5	+	Speckle
chr3	52558386	52569070	10685	NT5DC2	-	Interior_Act1
chr3	123616152	123680564	64413	CCDC14	-	Interior_Repr2
chr3	126707437	126756235	48799	PLXNA1	+	Interior_Act1
chr3	129274018	129325661	51644	PLXND1	-	Interior_Act1
chr3	141882414	141944449	62036	GK5	-	Interior_Act2
chr3	156864297	156878549	14253	CCNL1	-	Near_Lm1
chr3	183852826	184402546	549721	EIF2B5	+	Interior_Act1
chr3	186500994	186507689	6696	EIF4A2	+	Interior_Act3
chr3	195384933	195460422	75490	LINC00969	+	Interior_Act2
chr3	195590235	195638816	48582	TNK2	-	Interior_Act1
chr3	196726331	196731615	5285	MFI2-AS1	+	Interior_Act1
chr4	699537	764428	64892	PCGF3	+	Interior_Act1
chr4	778745	819986	41242	CPLX1	-	Interior_Act1
chr4	843064	926161	83098	GAK	-	Speckle
chr4	952675	980683	28009	DGKQ	-	Speckle
chr4	972861	987228	14368	SLC26A1	-	Speckle
chr4	980785	998316	17532	IDUA	+	Speckle
chr4	1341054	1381837	40784	UVSSA	+	Interior_Act1
chr4	1795034	1810599	15566	FGFR3	+	Speckle
chr4	1984441	2043630	59190	NELFA	-	Speckle
chr4	2932288	2936586	4299	MFSD10	-	Speckle
chr4	164445450	165305202	859753	2024-03-01	-	Near_Lm2
chr5	443273	472052	28780	EXOC3	+	Interior_Act1
chr5	473351	480999	7649	CTD-2228K2.7	+	Interior_Act1
chr5	850406	892939	42534	BRD9	-	Interior_Act1
chr5	1253262	1295184	41923	TERT	-	Interior_Act2
chr5	38938021	39074510	136490	RICTOR	-	Interior_Act3
chr5	89825161	90460038	634878	GPR98	+	Interior_Act3
chr5	137801179	137805004	3826	EGR1	+	Interior_Act2
chr5	140019012	140024993	5982	TMCO6	+	Interior_Act2
chr5	141000443	141016437	15995	HDAC3	-	Near_Lm1
chr5	141016517	141020644	4128	RELL2	+	Near_Lm1
chr5	141018869	141030986	12118	FCHSD1	-	Near_Lm1
chr5	175953698	175965026	11329	RNF44	-	Interior_Act1
chr5	176513887	176525145	11259	FGFR4	+	Interior_Act1
chr5	176784838	176799602	14765	RGS14	+	Interior_Act1
chr5	176910395	176924607	14213	PDLIM7	-	Interior_Act1
chr5	176928908	176938275	9368	DOK3	-	Interior_Act1
chr5	176938578	176944470	5893	DDX41	-	Interior_Act1
chr5	176946789	176981542	34754	FAM193B	-	Interior_Act1
chr5	179041179	179061785	20607	HNRNPH1	-	Interior_Repr1
chr5	179261436	179289173	27738	C5orf45	-	Interior_Act1
chr5	179289066	179334859	45794	TBC1D9B	-	Interior_Act1
chr5	180467225	180488523	21299	BTNL9	+	Interior_Act1
chr5	180649499	180662809	13311	TRIM41	+	Interior_Act1
chr5	180682720	180684578	1859	AC008443.1	+	Interior_Act1
chr6	29523406	29601753	78348	GABBR1	-	Interior_Act1
chr6	30594619	30614600	19982	ATAT1	+	Speckle
chr6	30876019	30894236	18218	VARS2	+	Speckle
chr6	31497996	31510225	12230	DDX39B	-	Speckle
chr6	31588497	31605548	17052	PRRC2A	+	Speckle
chr6	31637944	31641553	3610	LY6G5B	+	Speckle
chr6	31694815	31698394	3580	DDAH2	-	Speckle
chr6	31707725	31732622	24898	MSH5	+	Speckle
chr6	31732087	31733365	1279	SAPCD1-AS1	-	Speckle
chr6	31847536	31865464	17929	EHMT2	-	Speckle
chr6	31926857	31937532	10676	SKIV2L	+	Speckle
chr6	31938868	31950598	11731	STK19	+	Speckle
chr6	32065953	32096030	30078	ATF6B	-	Speckle
chr6	32132360	32136058	3699	EGFL8	+	Speckle
chr6	32148745	32152101	3357	AGER	-	Speckle
chr6	32152512	32157963	5452	PBX2	-	Speckle
chr6	32936437	32949282	12846	BRD2	+	Speckle
chr6	33218049	33239824	21776	VPS52	-	Speckle
chr6	33259431	33267101	7671	RGL2	-	Speckle
chr6	33378176	33384230	6055	PHF1	+	Speckle
chr6	33387847	33421466	33620	SYNGAP1	+	Speckle
chr6	33588142	33664351	76210	ITPR3	+	Speckle
chr6	36935917	36954074	18158	MTCH1	-	Interior_Act1
chr6	43005355	43021683	16329	CUL7	-	Speckle
chr6	43395104	43418168	23065	ABCC10	+	Speckle
chr6	43445261	43474294	29034	TJAP1	+	Speckle
chr6	43573053	43596899	23847	GTPBP2	-	Speckle
chr6	52285106	52387892	102787	EFHC1	+	Interior_Act3
chr6	99845927	99873207	27281	PNISR	-	Near_Lm2
chr6	131895106	131949369	54264	MED23	-	Lamina
chr6	134490384	134639250	148867	SGK1	-	Interior_Act3
chr6	143743969	143771810	27842	ADAT2	-	Interior_Act3
chr6	146185381	146285559	100179	SHPRH	-	Lamina
chr6	169857307	170102159	244853	WDR27	-	Interior_Repr2
chr7	1468101	1499138	31038	MICALL2	-	Speckle
chr7	1509913	1545489	35577	INTS1	-	Speckle
chr7	2393721	2420380	26660	EIF3B	+	Speckle
chr7	2577511	2595361	17851	BRAT1	-	Speckle
chr7	4815253	4833943	18691	AP5Z1	+	Interior_Act1
chr7	44788180	44809477	21298	ZMIZ2	+	Interior_Act1
chr7	45022622	45026560	3939	SNHG15	-	Interior_Act1
chr7	72418120	72425329	7210	NSUN5P2	-	Interior_Repr2
chr7	73007524	73038873	31350	MLXIPL	-	Interior_Repr1
chr7	73113536	73134002	20467	STX1A	-	Interior_Repr1
chr7	73150424	73153197	2774	ABHD11	-	Interior_Act1
chr7	74112305	74306731	194427	STAG3L2	-	Interior_Act1
chr7	75039605	75046066	6462	NSUN5P1	+	Interior_Act1
chr7	89874488	89940377	65890	C7orf63	+	Lamina
chr7	97843936	97881563	37628	TECPR1	-	Interior_Act3
chr7	99752043	99756338	4296	C7orf43	-	Interior_Act1
chr7	99933737	99965356	31620	PILRB	+	Speckle
chr7	100060982	100076902	15921	TSC22D4	-	Speckle
chr7	100169855	100183776	13922	LRCH4	-	Speckle
chr7	100218039	100240402	22364	TFR2	-	Speckle
chr7	100277130	100287071	9942	GIGYF1	-	Speckle
chr7	100418651	100418886	236	RN7SL750P	-	Speckle
chr7	100472733	100486285	13553	SRRT	+	Speckle
chr7	100849258	100861701	12444	PLOD3	-	Speckle
chr7	100875373	100882101	6729	CLDN15	-	Speckle
chr7	102004609	102021080	16472	RP11-163E9.2	+	Interior_Act1
chr7	105172532	105208124	35593	RINT1	+	Interior_Act3
chr7	128032331	128050306	17976	IMPDH1	-	Interior_Act3
chr7	129074274	129128240	53967	STRIP2	+	Interior_Act2
chr7	149461271	149470568	9298	ZNF467	-	Interior_Act3
chr7	150642049	150675403	33355	KCNH2	-	Interior_Repr1
chr7	150773711	150777953	4243	FASTK	-	Interior_Repr1
chr7	150782918	150841523	58606	AGAP3	+	Interior_Act1
chr7	150935850	150974982	39133	SMARCD3	-	Speckle
chr7	150937485	150938058	574	RP4-548D19.3	+	Interior_Act1
chr8	21946670	21962409	15740	FAM160B2	+	Interior_Act2
chr8	27168999	27316903	147905	PTK2B	+	Interior_Act3
chr8	42128820	42189973	61154	IKBKB	+	Interior_Act2
chr8	142444645	142448054	3410	CTD-3064M3.7	+	Interior_Act1
chr8	144451057	144466390	15334	RHPN1	+	Speckle
chr8	144648357	144655141	6785	MROH6	-	Speckle
chr8	144656955	144660819	3865	NAPRT1	-	Speckle
chr8	144694788	144700218	5431	TSTA3	-	Speckle
chr8	144766622	144796068	29447	ZNF707	+	Speckle
chr8	144798429	144804628	6200	MAPK15	+	Speckle
chr8	144873090	144897549	24460	SCRIB	-	Speckle
chr8	144915764	144924200	8437	NRBP2	-	Speckle
chr8	145106167	145118735	12569	OPLAH	-	Interior_Repr1
chr8	145137493	145141119	3627	GPAA1	+	Interior_Repr1
chr8	145515280	145538385	23106	HSF1	+	NA
chr8	145538253	145538801	549	GS1-393G12.12	-	NA
chr8	145539954	145550573	10620	DGAT1	-	NA
chr8	145596790	145618457	21668	ADCK5	+	NA
chr8	145618444	145634753	16310	CPSF1	-	NA
chr8	145649000	145653931	4932	VPS28	-	NA
chr8	145654165	145669827	15663	TONSL	-	NA
chr8	145674965	145691060	16096	CYHR1	-	NA
chr8	145691426	145699585	8160	KIFC2	+	NA
chr8	145703352	145727504	24153	PPP1R16A	+	NA
chr8	145736667	145743229	6563	RECQL4	-	NA
chr8	145743376	145750557	7182	LRRC14	+	NA
chr8	145754563	145911194	156632	ARHGAP39	-	NA
chr8	145946298	145981802	35505	ZNF251	-	NA
chr9	14511	29739	15229	XXyac-YRM2039.2	-	Interior_Repr1
chr9	33461439	33473928	12490	NOL6	-	Interior_Act1
chr9	34638130	34651032	12903	GALT	+	Interior_Act1
chr9	35073832	35080013	6182	FANCG	-	Speckle
chr9	35681989	35691017	9029	TPM2	-	Speckle
chr9	35736863	35749983	13121	GBA2	-	Speckle
chr9	130873450	130881013	7564	RP11-395P17.3	-	Interior_Act2
chr9	130882972	130890741	7770	PTGES2	-	Interior_Act2
chr9	131018108	131038274	20167	GOLGA2	-	Interior_Act2
chr9	131174030	131199626	25597	CERCAM	+	Interior_Act3
chr9	131464802	131483197	18396	PKN3	+	Speckle
chr9	131769315	131790582	21268	SH3GLB2	-	Interior_Act1
chr9	131798900	131834361	35462	FAM73B	+	Interior_Act1
chr9	132596977	132644107	47131	USP20	+	Interior_Act1
chr9	134008252	134042892	34641	RP11-544A12.4	-	Interior_Act1
chr9	134065297	134069592	4296	RP11-544A12.8	-	Interior_Act1
chr9	134269480	134375584	106105	PRRC2B	+	Interior_Act1
chr9	135766735	135820020	53286	TSC1	-	Speckle
chr9	135973107	136039301	66195	RALGDS	-	Speckle
chr9	139256355	139268133	11779	CARD9	-	NA
chr9	139270029	139293249	23221	SNAPC4	-	NA
chr9	139323071	139334274	11204	INPP5E	-	NA
chr9	139334549	139372141	37593	SEC16A	-	NA
chr9	139553308	139567130	13823	EGFL7	+	NA
chr9	139702374	139735639	33266	RABL6	+	NA
chr9	139725409	139725475	67	MIR4292	+	NA
chr9	139745395	139755249	9855	MAMDC4	+	NA
chr9	139834887	139839148	4262	FBXW5	-	NA
chr9	139901686	139923367	21682	ABCA2	-	NA
chr9	140004994	140009629	4636	DPP7	-	NA
chr9	140069236	140082989	13754	ANAPC2	-	NA
chr9	140201348	140317714	116367	EXD3	-	NA
chr9	140342022	140353786	11765	NSMF	-	NA
chr9	140500106	140509812	9707	ARRDC1	+	NA
chr10	51748078	51770259	22182	AGAP6	+	Lamina
chr10	70519075	70519171	97	MIR1254-1	+	Interior_Act1
chr10	75545340	75561551	16212	ZSWIM8	+	Near_Lm1
chr10	75572259	75634343	62085	CAMK2G	-	Near_Lm1
chr10	76993727	76995788	2062	COMTD1	-	Near_Lm2
chr10	96305547	96373662	68116	HELLS	+	Interior_Repr1
chr10	99218081	99258551	40471	MMS19	-	Interior_Repr1
chr10	100143322	100174941	31620	PYROXD2	-	Interior_Act1
chr10	102246399	102289628	43230	SEC31B	-	Interior_Act1
chr10	103867317	103880210	12894	LDB1	-	Interior_Act3
chr10	135075907	135090372	14466	ADAM8	-	NA
chr10	135093135	135125841	32707	TUBGCP2	-	NA
chr11	289135	296107	6973	ATHL1	+	Speckle
chr11	369796	382116	12321	B4GALNT4	+	Speckle
chr11	417933	442011	24079	ANO9	-	Speckle
chr11	494512	507300	12789	RNH1	-	Speckle
chr11	537527	554916	17390	LRRC56	+	Speckle
chr11	554855	560779	5925	C11orf35	-	Speckle
chr11	767220	777488	10269	PDDC1	-	Speckle
chr11	790475	798316	7842	SLC25A22	-	Speckle
chr11	799179	809753	10575	PIDD	-	Speckle
chr11	826144	831991	5848	EFCAB4A	+	Speckle
chr11	46354455	46402104	47650	DGKZ	+	Interior_Act1
chr11	47185848	47198676	12829	ARFGAP2	-	Interior_Act1
chr11	47290712	47351582	60871	MADD	+	Interior_Act1
chr11	62369690	62380237	10548	EML3	-	Speckle
chr11	62599706	62601515	1810	RP11-727F15.9	+	Speckle
chr11	62619460	62623386	3927	SNHG1	-	Speckle
chr11	63753325	63769283	15959	OTUB1	+	Speckle
chr11	63974150	63991354	17205	FERMT3	+	Speckle
chr11	63993413	63998158	4746	NUDT22	+	Speckle
chr11	64018995	64036622	17628	PLCB3	+	Speckle
chr11	64126620	64139687	13068	RPS6KA4	+	Speckle
chr11	64556290	64570713	14424	MAP4K2	-	Speckle
chr11	64662007	64684722	22716	ATG2A	-	Speckle
chr11	65190245	65213011	22767	NEAT1	+	Speckle
chr11	65265233	65273940	8708	MALAT1	+	Speckle
chr11	65292548	65306175	13628	SCYL1	+	Speckle
chr11	65343509	65360121	16613	EHBP1L1	+	Speckle
chr11	65383244	65404910	21667	PCNXL3	+	Speckle
chr11	65624597	65635124	10528	MUS81	+	Speckle
chr11	66024765	66035331	10567	KLC2	+	Speckle
chr11	66037303	66045996	8694	RP11-867G23.3	-	Speckle
chr11	66129992	66139685	9694	SLC29A2	-	Speckle
chr11	67033881	67054027	20147	ADRBK1	+	Speckle
chr11	67056018	67069956	13939	ANKRD13D	+	Speckle
chr11	67159176	67165881	6706	RAD9A	+	Speckle
chr11	67195931	67202872	6942	RPS6KB2	+	Speckle
chr11	67202981	67205538	2558	PTPRCAP	-	Speckle
chr11	67259239	67273734	14496	PITPNM1	-	Speckle
chr11	67374323	67380006	5684	NDUFV1	+	Speckle
chr11	67818207	67821229	3023	RP11-802E16.3	+	Speckle
chr11	68816365	68858072	41708	TPCN2	+	Speckle
chr11	71713910	71791739	77830	NUMA1	-	Interior_Act1
chr11	71934745	71950149	15405	INPPL1	+	Speckle
chr11	72396114	72504644	108531	ARAP1	-	Speckle
chr11	93463114	93517557	54444	TAF1D	-	Near_Lm1
chr11	108093211	108239829	146619	ATM	+	Interior_Act3
chr11	117075053	117103241	28189	PCSK7	-	Interior_Act2
chr11	118972908	118989252	16345	C2CD2L	+	Speckle
chr11	119179241	119192231	12991	MCAM	-	Speckle
chr11	134123389	134135749	12361	ACAD8	+	Near_Lm1
chr12	6666029	6677857	11829	NOP2	-	Speckle
chr12	6949118	6956557	7440	GNB3	+	Speckle
chr12	6961292	6975796	14505	USP5	+	Speckle
chr12	7033626	7051484	17859	ATN1	+	Speckle
chr12	9429831	9466684	36854	RP11-22B23.1	+	Interior_Repr1
chr12	9570309	9600825	30517	DDX12P	-	Interior_Repr1
chr12	31226779	31257725	30947	DDX11	+	Interior_Act3
chr12	40787197	40964632	177436	MUC19	+	Lamina
chr12	48176505	48226915	50411	HDAC7	-	Interior_Act1
chr12	49315301	49320257	4957	FKBP11	-	Speckle
chr12	49412758	49453557	40800	KMT2D	-	Speckle
chr12	49490919	49504683	13765	LMBR1L	-	Speckle
chr12	49717019	49725514	8496	TROAP	+	Speckle
chr12	49950327	49961936	11610	MCRS1	-	Speckle
chr12	50184929	50222533	37605	NCKAP5L	-	Interior_Act1
chr12	53692449	53694098	1650	RP11-680A11.5	-	Speckle
chr12	53701240	53718648	17409	AAAS	-	Interior_Act1
chr12	56556767	56583351	26585	SMARCC2	-	Speckle
chr12	56631591	56652175	20585	ANKRD52	-	Speckle
chr12	56660642	56664750	4109	COQ10A	+	Speckle
chr12	56735381	56753939	18559	STAT2	-	Interior_Act1
chr12	57943781	57980415	36635	KIF5A	+	Interior_Repr1
chr12	58003963	58013162	9200	ARHGEF25	+	Near_Lm1
chr12	58013310	58019934	6625	SLC26A10	+	Near_Lm1
chr12	58148881	58154190	5310	2024-03-09	+	Near_Lm2
chr12	72003252	72061505	58254	ZFC3H1	-	Near_Lm2
chr12	116971227	116974323	3097	LINC00173	+	Interior_Act2
chr12	122233173	122241812	8640	AC084018.1	-	Speckle
chr12	122242086	122270562	28477	SETD1B	+	Speckle
chr12	122516628	122631894	115267	MLXIP	+	Speckle
chr12	123319000	123347507	28508	HIP1R	+	Interior_Act1
chr12	123636867	123728561	91695	MPHOSPH9	-	Interior_Act1
chr12	124086624	124105488	18865	DDX55	+	Interior_Act1
chr12	124808961	125052135	243175	NCOR2	-	Interior_Act3
chr12	132379196	132407712	28517	ULK1	+	Speckle
chr12	132621139	132628880	7742	DDX51	-	Speckle
chr12	133066137	133161774	95638	FBRSL1	+	Interior_Repr1
chr12	133200348	133263951	63604	POLE	-	Interior_Repr1
chr13	92000074	92006833	6760	MIR17HG	+	Lamina
chr13	107194021	107220512	26492	ARGLU1	-	Lamina
chr14	20914570	20923264	8695	OSGEP	-	Interior_Act2
chr14	21457929	21465189	7261	METTL17	+	Interior_Act1
chr14	21966277	21979517	13241	METTL3	-	Interior_Repr1
chr14	23516271	23526747	10477	CDH24	-	Interior_Act1
chr14	23790498	23795394	4897	PABPN1	+	Interior_Repr1
chr14	24028774	24037279	8506	AP1G2	-	Interior_Act1
chr14	24627812	24627931	120	RNA5SP383	+	Near_Lm1
chr14	24630262	24635774	5513	IRF9	+	Near_Lm1
chr14	24780656	24787242	6587	LTB4R	+	Near_Lm1
chr14	24908972	24912111	3140	SDR39U1	-	Near_Lm1
chr14	35747839	35786699	38861	PSMA6	+	Interior_Act3
chr14	39644387	39652422	8036	PNN	+	Lamina
chr14	58732083	58764852	32770	RP11-349A22.5	-	Near_Lm1
chr14	75370657	75390099	19443	RPS6KL1	-	Interior_Act2
chr14	77741299	77787227	45929	POMT2	-	Interior_Act3
chr14	103589779	103603776	13998	TNFAIP2	+	Speckle
chr14	105155943	105185942	30000	INF2	+	Interior_Act1
chr14	105235686	105262088	26403	AKT1	-	Interior_Act1
chr14	105331617	105363107	31491	CEP170B	+	Interior_Act1
chr14	105607318	105635161	27844	JAG2	-	Interior_Repr1
chr14	105886159	105937066	50908	MTA1	+	Interior_Repr1
chr14	105934130	105936954	2825	RP11-521B24.5	-	Interior_Repr1
chr15	34651106	34659479	8374	LPCAT4	-	Interior_Act2
chr15	34671269	34880704	209436	GOLGA8A	-	Interior_Act2
chr15	34817408	34880704	63297	GOLGA8B	-	Interior_Act2
chr15	42066632	42120053	53422	MAPKBP1	+	Speckle
chr15	42867857	43013179	145323	STARD9	+	Interior_Act1
chr15	43015757	43029324	13568	CDAN1	-	Interior_Act1
chr15	43661419	43699293	37875	TUBGCP4	+	Interior_Act1
chr15	65107831	65117867	10037	PIF1	-	Interior_Act1
chr15	72533522	72565340	31819	PARP6	-	Interior_Act2
chr15	75128457	75135687	7231	ULK3	-	Speckle
chr15	75639296	75647592	8297	NEIL1	+	Speckle
chr15	75647551	75648087	537	RP11-817O13.6	-	Speckle
chr15	75648133	75660971	12839	MAN2C1	-	Speckle
chr15	76629065	76634817	5753	ISL2	+	Interior_Repr1
chr15	85070012	85114447	44436	UBE2Q2P1	-	Interior_Act3
chr15	91445448	91465814	20367	MAN2A2	+	Interior_Repr1
chr15	91498100	91506349	8250	RCCD1	+	Interior_Repr1
chr16	108058	126354	18297	RHBDF1	-	Speckle
chr16	238968	279462	40495	LUC7L	-	Speckle
chr16	451826	462487	10662	DECR2	+	Speckle
chr16	577717	604636	26920	CAPN15	+	Speckle
chr16	616995	634136	17142	PIGQ	+	Speckle
chr16	684429	686358	1930	C16orf13	-	Speckle
chr16	699311	717833	18523	WDR90	+	Speckle
chr16	718086	724174	6089	RHOT2	+	Speckle
chr16	725666	728268	2603	RHBDL1	+	Speckle
chr16	730224	732870	2647	STUB1	+	Speckle
chr16	742500	755829	13330	FBXL16	-	Speckle
chr16	765115	769655	4541	METRN	+	Speckle
chr16	772582	776954	4373	CCDC78	-	Speckle
chr16	776936	785525	8590	HAGHL	+	Speckle
chr16	779753	791329	11577	NARFL	-	Speckle
chr16	838046	850737	12692	CHTF18	+	Speckle
chr16	1401924	1413352	11429	GNPTG	+	Speckle
chr16	1413206	1464752	51547	UNKL	-	Speckle
chr16	1494935	1525581	30647	CLCN7	-	Speckle
chr16	1543345	1560458	17114	TELO2	+	Speckle
chr16	1662326	1727909	65584	CRAMP1L	+	Speckle
chr16	1756184	1820318	64135	MAPK8IP3	+	Speckle
chr16	1820287	1821731	1445	NME3	-	Speckle
chr16	1823208	1831709	8502	EME2	+	Speckle
chr16	2047655	2059824	12170	ZNF598	-	Speckle
chr16	2097466	2138716	41251	TSC2	+	Speckle
chr16	2138711	2185899	47189	PKD1	-	Speckle
chr16	2205699	2228130	22432	TRAF7	+	Speckle
chr16	2227184	2246526	19343	CASKIN1	-	Speckle
chr16	2273567	2285743	12177	E4F1	+	Speckle
chr16	2285817	2288712	2896	DNASE1L2	+	Speckle
chr16	2510081	2514964	4884	C16orf59	+	Speckle
chr16	2525147	2555735	30589	TBC1D24	+	Speckle
chr16	2570358	2581423	11066	AMDHD2	+	Speckle
chr16	2802330	2822539	20210	SRRM2	+	Speckle
chr16	2867164	2876305	9142	PRSS21	+	Speckle
chr16	3013945	3018384	4440	KREMEN2	+	Speckle
chr16	3018025	3030540	12516	PKMYT1	-	Speckle
chr16	4404543	4475706	71164	CORO7	-	Speckle
chr16	4746513	4784379	37867	ANKS3	-	Speckle
chr16	4846969	4852951	5983	ROGDI	-	Speckle
chr16	8882680	8943188	60509	PMM2	+	Interior_Act1
chr16	15198178	15225458	27281	NPIPP1	-	Interior_Act1
chr16	15219099	15248421	29323	PKD1P6	-	Interior_Act1
chr16	18816175	18937776	121602	SMG1	-	Interior_Act1
chr16	23474863	23533316	58454	GGA2	-	Interior_Act1
chr16	28834356	28848558	14203	ATXN2L	+	Speckle
chr16	28857921	28885526	27606	SH2B1	+	Speckle
chr16	28889726	28915830	26105	ATP2A1	+	Speckle
chr16	28962128	28978418	16291	NFATC2IP	+	Speckle
chr16	28985542	28995869	10328	SPNS1	+	Speckle
chr16	28996147	29002104	5958	LAT	+	Speckle
chr16	29984962	30003582	18621	TAOK2	+	Speckle
chr16	30759591	30772490	12900	PHKG2	+	Speckle
chr16	31044210	31054296	10087	STX4	+	Speckle
chr16	31191431	31203127	11697	FUS	+	Speckle
chr16	31193832	31194606	775	RP11-388M20.6	-	Speckle
chr16	31711911	31721097	9187	CLUHP3	+	Interior_Repr1
chr16	50280048	50352046	71999	ADCY7	+	Interior_Act2
chr16	58549383	58554431	5049	SETD6	+	Interior_Act3
chr16	66754796	66785701	30906	DYNC1LI2	-	Interior_Act1
chr16	67193834	67198473	4640	FBXL8	+	Speckle
chr16	67197288	67203848	6561	HSF4	+	Speckle
chr16	67204057	67209643	5587	NOL3	+	Speckle
chr16	67209505	67217943	8439	KIAA0895L	-	Speckle
chr16	67263290	67281561	18272	FHOD1	-	Speckle
chr16	67311413	67323402	11990	PLEKHG4	+	Speckle
chr16	67552321	67580691	28371	FAM65A	+	Speckle
chr16	67862060	67881714	19655	CENPT	-	Speckle
chr16	67906926	67918406	11481	EDC4	+	Speckle
chr16	67973653	67978034	4382	LCAT	-	Speckle
chr16	68344877	68392466	47590	PRMT7	+	Interior_Act1
chr16	70488324	70514177	25854	FUK	+	Speckle
chr16	72127461	72146811	19351	DHX38	+	Interior_Repr1
chr16	84211458	84220669	9212	TAF1C	-	Interior_Act2
chr16	85645015	85709810	64796	GSE1	+	Speckle
chr16	88636789	88698374	61586	ZC3H18	+	Speckle
chr16	88718343	88729569	11227	MVD	-	Speckle
chr16	88762903	88772829	9927	RNF166	-	Speckle
chr16	88781751	88851619	69869	PIEZO1	-	Speckle
chr16	88785023	88786867	1845	RP5-1142A6.9	+	Speckle
chr16	89557325	89624176	66852	SPG7	+	Speckle
chr16	89642176	89663654	21479	CPNE7	+	Speckle
chr16	89747145	89762772	15628	CDK10	+	Speckle
chr16	89786808	89807311	20504	ZNF276	+	Speckle
chr16	89803957	89883065	79109	FANCA	-	Speckle
chr16	89940000	89977792	37793	TCF25	+	Speckle
chr17	2240792	2284352	43561	SGSM2	+	Speckle
chr17	2287354	2304412	17059	MNT	-	Speckle
chr17	2592680	2615957	23278	CLUH	-	Speckle
chr17	4067201	4167274	100074	ANKFY1	-	Speckle
chr17	4710391	4726729	16339	PLD2	+	Speckle
chr17	4736683	4801356	64674	MINK1	+	Speckle
chr17	4871287	4890960	19674	CAMTA2	-	Speckle
chr17	5402747	5522744	119998	NLRP1	-	Speckle
chr17	7093209	7123021	29813	DLG4	-	Speckle
chr17	7120444	7128592	8149	ACADVL	+	Speckle
chr17	7128660	7137864	9205	DVL2	-	Speckle
chr17	7218947	7232712	13766	NEURL4	-	Speckle
chr17	7476024	7482323	6300	EIF4A1	+	Speckle
chr17	7565097	7590856	25760	TP53	-	Speckle
chr17	7743222	7758114	14893	KDM6B	+	Speckle
chr17	7825177	7833121	7945	KCNAB3	-	Speckle
chr17	7835419	7853236	17818	CNTROB	+	Speckle
chr17	8043790	8059824	16035	PER1	-	Speckle
chr17	8062467	8066864	4398	VAMP2	-	Speckle
chr17	8150936	8173809	22874	PFAS	+	Speckle
chr17	8191081	8198661	7581	SLC25A35	-	Speckle
chr17	17713713	17740325	26613	SREBF1	-	Speckle
chr17	17991200	18011285	20086	DRG2	+	Speckle
chr17	18148150	18162230	14081	FLII	-	Speckle
chr17	19240867	19281495	40629	B9D1	-	Interior_Act1
chr17	25621102	25640657	19556	WSB1	+	NA
chr17	26782770	26941215	158446	RP11-192H23.4	-	Lamina_Like
chr17	26904588	26926297	21710	SPAG5	-	Lamina_Like
chr17	26928845	26929302	458	RP11-192H23.8	-	Lamina_Like
chr17	26934981	26936748	1768	RP11-192H23.6	+	Lamina_Like
chr17	26941458	26972472	31015	KIAA0100	-	Lamina_Like
chr17	27052915	27070473	17559	NEK8	+	Lamina_Like
chr17	27941774	27949925	8152	CORO6	-	Interior_Act2
chr17	29036317	29117926	81610	SUZ12P	+	Speckle
chr17	29421945	29709134	287190	NF1	+	Interior_Act1
chr17	29460200	29465536	5337	RP11-142O6.1	+	Interior_Act1
chr17	30677136	30708905	31770	ZNF207	+	Interior_Act1
chr17	34851477	34899284	47808	MYO19	-	Interior_Act1
chr17	36337717	36421858	84142	RP11-1407O15.2	-	Interior_Act1
chr17	36861795	36886056	24262	MLLT6	+	Interior_Act1
chr17	37793318	37819737	26420	STARD3	+	Interior_Act1
chr17	38278551	38293042	14492	MSL1	+	Interior_Act1
chr17	40265126	40273376	8251	KAT2A	-	Speckle
chr17	40351186	40428725	77540	STAT5B	-	Speckle
chr17	40819932	40829048	9117	PLEKHH3	-	Interior_Act1
chr17	40932696	40948954	16259	WNK4	+	Interior_Act1
chr17	41102543	41116515	13973	AARSD1	-	Interior_Repr1
chr17	42253341	42264085	10745	ASB16-AS1	-	Speckle
chr17	42396993	42402238	5246	SLC25A39	-	Speckle
chr17	42449548	42466873	17326	ITGA2B	-	Speckle
chr17	42785976	42829632	43657	DBF4B	+	Speckle
chr17	43268298	43299589	31292	CTD-2020K17.1	-	Interior_Repr1
chr17	43298811	43324687	25877	FMNL1	+	Interior_Repr1
chr17	43315395	43319101	3707	CTD-2020K17.3	-	Interior_Repr1
chr17	45884738	45899200	14463	OSBPL7	-	Interior_Act1
chr17	45915058	45918699	3642	SCRN2	-	Interior_Act1
chr17	46045176	46059140	13965	CDK5RAP3	+	Interior_Act1
chr17	56408245	56409869	1625	MIR142	-	Near_Lm1
chr17	60704762	60770958	66197	MRC2	+	Interior_Repr1
chr17	62502706	62538579	35874	CEP95	+	Interior_Act1
chr17	62775377	62833272	57896	PLEKHM1P	-	Interior_Repr1
chr17	72766686	72772506	5821	NAT9	-	Interior_Act3
chr17	72858619	72869156	10538	FDXR	-	Interior_Act3
chr17	73232694	73258444	25751	GGA3	-	Interior_Act2
chr17	73437240	73496171	58932	KIAA0195	+	Interior_Repr2
chr17	73512141	73520820	8680	TSEN54	+	Interior_Repr2
chr17	73521161	73571289	50129	LLGL2	+	Interior_Repr2
chr17	73622925	73663269	40345	RECQL5	-	Interior_Repr2
chr17	73823306	73840798	17493	UNC13D	-	Interior_Repr2
chr17	73894724	73905899	11176	MRPL38	-	Interior_Repr2
chr17	73905655	73937221	31567	FBF1	-	Interior_Repr2
chr17	74077087	74117657	40571	EXOC7	-	Interior_Repr2
chr17	76103479	76107880	4402	TNRC6C-AS1	-	Speckle
chr17	76106539	76128488	21950	TMC6	-	Speckle
chr17	77071021	77084681	13661	ENGASE	+	Speckle
chr17	78234665	78372586	137922	RNF213	+	Speckle
chr17	79163393	79196799	33407	AZI1	-	Interior_Act1
chr17	79202077	79212891	10815	ENTHD2	-	Interior_Act1
chr17	79650356	79670168	19813	HGS	+	Interior_Act1
chr17	79869815	79879199	9385	SIRT7	-	Speckle
chr17	79876146	79885590	9445	MAFG	-	Speckle
chr17	79976578	79981983	5406	STRA13	-	Speckle
chr17	80005778	80009707	3930	RFNG	-	Speckle
chr17	80015382	80023763	8382	DUS1L	-	Speckle
chr17	80036214	80056208	19995	FASN	-	Speckle
chr17	80709940	80900724	190785	TBCD	+	Speckle
chr18	738058	739662	1605	RP11-769O8.3	-	Interior_Act3
chr18	47808713	47814674	5962	CXXC1	-	Interior_Repr2
chr19	639879	643703	3825	FGF22	+	Speckle
chr19	647526	663277	15752	RNF126	-	Speckle
chr19	676392	683385	6994	FSTL3	+	Speckle
chr19	797075	812327	15253	PTBP1	+	Speckle
chr19	917287	921015	3729	KISS1R	+	Speckle
chr19	1009647	1021117	11471	TMEM259	-	Speckle
chr19	1040102	1065571	25470	ABCA7	+	Speckle
chr19	1285890	1378430	92541	MUM1	+	Speckle
chr19	1397091	1401569	4479	GAMT	-	Speckle
chr19	1505017	1513603	8587	ADAMTSL5	-	Speckle
chr19	1581789	1582322	534	AC005943.4	-	Speckle
chr19	1815248	1815872	625	CTB-31O20.3	+	Speckle
chr19	1815248	1848452	33205	REXO1	-	Speckle
chr19	1876809	1885546	8738	ABHD17A	-	Speckle
chr19	1941188	1981337	40150	CSNK1G2	+	Speckle
chr19	2096380	2099592	3213	IZUMO4	+	Speckle
chr19	2164148	2232577	68430	DOT1L	+	Speckle
chr19	2236520	2248678	12159	SF3A2	+	Speckle
chr19	2249308	2252072	2765	AMH	+	Speckle
chr19	2328614	2355099	26486	SPPL2B	+	Speckle
chr19	3185561	3209573	24013	NCLN	+	Speckle
chr19	3572775	3579086	6312	HMG20B	+	Speckle
chr19	3610639	3626813	16175	CACTIN	-	Speckle
chr19	4174106	4182601	8496	SIRT6	-	Speckle
chr19	5782971	5784776	1806	PRR22	-	Speckle
chr19	6737936	6751537	13602	TRIP10	+	Speckle
chr19	7587512	7598895	11384	MCOLN1	+	Speckle
chr19	7701767	7712759	10993	STXBP2	+	Speckle
chr19	7968728	7979363	10636	MAP2K7	+	Speckle
chr19	7991603	8008805	17203	TIMM44	-	Speckle
chr19	10196798	10203928	7131	C19orf66	+	Speckle
chr19	10400657	10407454	6798	ICAM5	+	Speckle
chr19	10461209	10491352	30144	TYK2	-	Speckle
chr19	10501810	10530797	28988	CDC37	-	Speckle
chr19	10663761	10676713	12953	KRI1	-	Speckle
chr19	11455360	11465620	10261	CCDC159	+	Speckle
chr19	11549997	11550096	100	snoU13	+	Speckle
chr19	12757325	12777556	20232	MAN2B1	-	Speckle
chr19	12810008	12834825	24818	TNPO2	-	Speckle
chr19	12873817	12983554	109738	HOOK2	-	Speckle
chr19	13254872	13261197	6326	STX10	-	Speckle
chr19	13842574	13874110	31537	CCDC130	+	Speckle
chr19	14017014	14041692	24679	CC2D1A	+	Speckle
chr19	14063304	14072254	8951	DCAF15	+	Speckle
chr19	14072350	14117851	45502	RFX1	-	Speckle
chr19	14260750	14316999	56250	LPHN1	-	Speckle
chr19	15225795	15236596	10802	ILVBL	-	Speckle
chr19	15490859	15529952	39094	AKAP8L	-	Speckle
chr19	17434032	17445638	11607	ANO8	-	Speckle
chr19	17445729	17453544	7816	GTPBP3	+	Speckle
chr19	18263928	18281350	17423	PIK3R2	+	Speckle
chr19	18529674	18545372	15699	SSBP4	+	Speckle
chr19	18545198	18549111	3914	ISYNA1	-	Speckle
chr19	18699495	18703146	3652	C19orf60	+	Speckle
chr19	19101697	19144832	43136	SUGP2	-	Interior_Act1
chr19	19431490	19469563	38074	MAU2	+	Interior_Act1
chr19	33099243	33099375	133	SNORA68	-	Interior_Act1
chr19	35485688	35517375	31688	GRAMD1A	+	Speckle
chr19	36103646	36116251	12606	HAUS5	+	Interior_Act1
chr19	36249044	36261930	12887	C19orf55	+	Interior_Repr1
chr19	36265434	36279724	14291	ARHGAP33	+	Interior_Repr1
chr19	36500022	36505141	5120	ALKBH6	-	Interior_Repr1
chr19	36545783	36596008	50226	WDR62	+	Interior_Repr1
chr19	38924339	39078204	153866	RYR1	+	Speckle
chr19	39220827	39260544	39718	CAPN12	-	Speckle
chr19	39335369	39336139	771	AC008982.2	-	Speckle
chr19	39903225	39919054	15830	PLEKHG2	+	Speckle
chr19	39926796	39967310	40515	SUPT5H	+	Speckle
chr19	40697651	40721482	23832	MAP3K10	+	Speckle
chr19	40736224	40791443	55220	AKT2	-	Speckle
chr19	41098789	41135725	36937	LTBP4	+	Speckle
chr19	42387228	42434302	47075	ARHGEF1	+	Speckle
chr19	42751724	42759309	7586	ERF	-	Interior_Repr1
chr19	42772689	42799949	27261	CIC	+	Interior_Repr1
chr19	45250962	45263301	12340	BCL3	+	Speckle
chr19	45594654	45651335	56682	PPP1R37	+	Speckle
chr19	45853095	45874176	21082	ERCC2	-	Speckle
chr19	46171502	46186982	15481	GIPR	+	Speckle
chr19	46272975	46285810	12836	DMPK	-	Speckle
chr19	46286205	46296060	9856	DMWD	-	Speckle
chr19	46318668	46366548	47881	SYMPK	-	Speckle
chr19	47222764	47250251	27488	STRN4	-	Speckle
chr19	47990894	48018497	27604	NAPA	-	Speckle
chr19	49122548	49133974	11427	SPHK2	+	Speckle
chr19	49956426	49974305	17880	ALDH16A1	+	Speckle
chr19	50094900	50129696	34797	PRR12	+	Speckle
chr19	50162826	50169132	6307	IRF3	-	Speckle
chr19	50191921	50193832	1912	ADM5	+	Speckle
chr19	50270225	50310370	40146	AP2A1	+	Speckle
chr19	50321539	50342073	20535	MED25	+	Speckle
chr19	50353992	50364001	10010	PTOV1	+	Speckle
chr19	50364461	50371166	6706	PNKP	-	Speckle
chr19	50887461	50921273	33813	POLD1	+	Speckle
chr19	54618837	54635140	16304	PRPF31	+	Speckle
chr19	54960065	54973217	13153	LENG8	+	Speckle
chr19	54972981	54974894	1914	LENG9	-	Speckle
chr19	55602281	55628927	26647	PPP1R12C	-	Speckle
chr19	55738007	55741647	3641	TMEM86B	-	Interior_Act1
chr19	55741148	55770363	29216	PPP6R1	-	Interior_Act1
chr19	55851221	55859488	8268	SUV420H2	+	Interior_Repr1
chr19	55996371	55998935	2565	NAT14	+	Interior_Repr1
chr19	56173267	56186081	12815	CTD-2537I9.12	-	Interior_Act1
chr19	56181998	56183435	1438	CTD-2537I9.13	+	Interior_Act1
chr20	251504	271390	19887	C20orf96	-	Interior_Act1
chr20	388142	411610	23469	RBCK1	+	Speckle
chr20	2632791	2639039	6249	NOP56	+	Interior_Act1
chr20	2815960	2821836	5877	PCED1A	-	Interior_Act1
chr20	32244893	32262269	17377	NECAB3	-	Interior_Act2
chr20	32263489	32274210	10722	E2F1	-	Interior_Act2
chr20	39969560	39989222	19663	LPIN3	+	Near_Lm2
chr20	42136320	42179590	43271	L3MBTL1	+	Interior_Repr2
chr20	44577292	44600833	23542	ZNF335	-	Interior_Act1
chr20	49202645	49308065	105421	FAM65C	-	Interior_Act1
chr20	57264187	57294294	30108	NPEPL1	+	Interior_Act2
chr20	57556263	57570188	13926	NELFCD	+	Interior_Act2
chr20	60528525	60640866	112342	TAF4	-	Interior_Repr2
chr20	60883011	60942368	59358	LAMA5	-	Interior_Repr2
chr20	61904137	61921142	17006	ARFGAP1	+	Interior_Act1
chr20	62189439	62205592	16154	HELZ2	-	Speckle
chr20	62258580	62260177	1598	CTD-3184A7.4	+	Speckle
chr20	62271061	62284780	13720	STMN3	-	Speckle
chr20	62329996	62339377	9382	ARFRP1	-	Speckle
chr20	62371214	62374858	3645	SLC2A4RG	+	Speckle
chr20	62376042	62377311	1270	RP4-583P15.10	+	Speckle
chr20	62571186	62587769	16584	UCKL1	-	Interior_Act1
chr20	62588055	62680113	92059	ZNF512B	-	Speckle
chr21	44473301	44497053	23753	CBS	-	Speckle
chr21	45527171	45551063	23893	PWP2	+	Speckle
chr21	45719934	45747259	27326	PFKL	+	Interior_Act1
chr21	46222492	46224632	2141	AL773604.8	+	Speckle
chr21	47720095	47743789	23695	C21orf58	-	NA
chr21	47878812	47989926	111115	DIP2A	+	NA
chr22	19701987	19712295	10309	2024-09-05	+	Speckle
chr22	19744226	19771116	26891	TBX1	+	Speckle
chr22	19957419	20004331	46913	ARVCF	-	Speckle
chr22	20067755	20099400	31646	DGCR8	+	Speckle
chr22	20098344	20099398	1055	AC006547.8	-	Speckle
chr22	20099389	20104915	5527	TRMT2A	-	Speckle
chr22	20116979	20135530	18552	ZDHHC8	+	Speckle
chr22	20383524	20427835	44312	PI4KAP1	-	Speckle
chr22	20850200	20941919	91720	MED15	+	Speckle
chr22	20956882	21011201	54320	SMPD4P1	-	Speckle
chr22	21061979	21213705	151727	PI4KA	-	Interior_Act1
chr22	21333751	21353327	19577	LZTR1	+	Interior_Act1
chr22	21827289	21871822	44534	PI4KAP2	-	Interior_Act1
chr22	22006559	22054304	47746	PPIL2	+	Interior_Act2
chr22	22311397	22337213	25817	TOP3B	-	Interior_Act2
chr22	24176690	24181315	4626	DERL3	-	Interior_Act1
chr22	31884674	32014572	129899	SFI1	+	Interior_Act1
chr22	38004481	38029571	25091	GGA1	+	Speckle
chr22	38226862	38245334	18473	ANKRD54	-	Speckle
chr22	40766595	40806293	39699	SGSM3	+	Speckle
chr22	41697526	41756151	58626	ZC3H7B	+	Speckle
chr22	45704849	45737836	32988	FAM118A	+	Interior_Act1
chr22	50624344	50638027	13684	TRABD	+	Speckle
chr22	50637519	50638976	1458	RP3-402G11.26	-	Speckle
chr22	50656118	50683421	27304	TUBGCP6	-	Speckle
chr22	50683612	50689834	6223	HDAC10	-	Speckle
chr22	50683879	50700254	16376	MAPK12	-	Speckle
chr22	50747459	50765489	18031	DENND6B	-	Interior_Act1
chr22	50781733	50883514	101782	PPP6R2	+	Interior_Repr1
chr22	50941376	50946135	4760	LMF2	-	NA
chr22	50962355	50963209	855	CTA-384D8.36	+	NA
chrX	13328771	13338052	9282	GS1-600G8.3	+	Interior_Act3
chrX	47004268	47046212	41945	RBM10	+	Interior_Repr1
chrX	47077259	47089396	12138	CDK16	+	Interior_Act1
chrX	48205863	48216142	10280	SSX3	-	Interior_Act1
chrX	48644962	48652716	7755	GATA1	+	Speckle
chrX	48659784	48683392	23609	HDAC6	+	Speckle
chrX	48830134	48858675	28542	GRIPAP1	-	Speckle
chrX	53220503	53254604	34102	KDM5C	-	Interior_Act1
chrX	70503042	70521018	17977	NONO	+	Interior_Repr1
chrX	70752933	70795747	42815	OGT	+	Interior_Repr1
chrX	100645812	100651105	5294	RPL36A	+	Near_Lm1
chrX	106366657	106449670	83014	NUP62CL	-	Near_Lm2
chrX	133677367	133680741	3375	MIR503HG	-	Near_Lm1
chrX	134654584	134716435	61852	DDX26B	+	Interior_Act3
chrX	151121596	151143152	21557	GABRE	-	Interior_Repr1
chrX	152953554	152962048	8495	SLC6A8	+	Interior_Act1
chrX	153051221	153059978	8758	IDH3G	-	Interior_Act1
chrX	153172821	153200452	27632	ARHGAP4	-	Interior_Act1
chrX	153200716	153210232	9517	RENBP	-	Interior_Act1
chrX	153275951	153285431	9481	IRAK1	-	Interior_Act1
chrX	153639854	153650065	10212	TAZ	+	Speckle
chrX	153665266	153671814	6549	GDI1	+	Speckle
chrX	153686621	153701989	15369	PLXNA3	+	Speckle
