# Supplementary material for: Profiling transcriptome composition and dynamics within nuclear compartments using SLAM-RT&Tag
Source: Mol Cell. Author manuscript; Available in PMC 2025 May 5. (PMC12052203; doi:10.1016/j.molcel.2025.02.012)
Supplement: 6 [file NIHMS2063963-supplement-6.xlsx]

## Sheet: RI.MATS.JCEC.4HPladB
Table S5. Retained intron events in K562 cells treated with Pladienolide B, related to Figure 5.
ID	GeneID	geneSymbol	chr	strand	riExonStart_0base	riExonEnd	upstreamES	upstreamEE	downstreamES	downstreamEE	ID	IJC_SAMPLE_1	SJC_SAMPLE_1	IJC_SAMPLE_2	SJC_SAMPLE_2	IncFormLen	SkipFormLen	PValue	FDR	IncLevel1	IncLevel2	IncLevelDifference
12	ENSGR0000182484.10	WASH6P	chrY	+	59354984	59355505	59354984	59355130	59355369	59355505	12	4,8	1,0	2,1	2,11	388	149	8.41697e-07	4.64689e-06	0.606,1.0	0.277,0.034	0.647
13	ENSGR0000182484.10	WASH6P	chrY	+	59354993	59355505	59354993	59355210	59355369	59355505	13	3,3	0,1	1,0	0,0	308	149	1	1	1.0,0.592	1.0,NA	-0.204
20	ENSG00000071859.10	FAM50A	chrX	+	153678028	153678279	153678028	153678083	153678230	153678279	20	165223	24031563	67200	7941365	296	149	0.216436	0.37194	0.033,0.067	0.041,0.069	-0.005
21	ENSG00000203879.7	GDI1	chrX	+	153670457	153671812	153670457	153670602	153670866	153671812	21	14,23	1,0	89275	0,0	413	149	1	1	0.835,1.0	1.0,1.0	-0.083
22	ENSG00000102125.11	TAZ	chrX	+	153647881	153648085	153647881	153647962	153648043	153648085	22	158207	196100	22,31	40,43	230	149	0.0276584	0.0643051	0.343,0.573	0.263,0.318	0.167
23	ENSG00000102125.11	TAZ	chrX	+	153647881	153648433	153647881	153647962	153648370	153648433	23	387504	53,97	45,69	68115	557	149	0	0	0.661,0.582	0.15,0.138	0.477
24	ENSG00000102125.11	TAZ	chrX	+	153647881	153648433	153647881	153648085	153648370	153648433	24	321408	235130	35,53	59,58	434	149	0.000259226	0.000951965	0.319,0.519	0.169,0.239	0.215
25	ENSG00000102125.11	TAZ	chrX	+	153648370	153648603	153648370	153648433	153648550	153648603	25	21,51	442377	37,44	138233	266	149	5.38646e-06	2.62414e-05	0.026,0.07	0.131,0.096	-0.066
26	ENSG00000102119.6	EMD	chrX	+	153608301	153608727	153608301	153608379	153608593	153608727	26	179261	25411917	116279	11001565	363	149	0.00427847	0.012316	0.028,0.053	0.041,0.068	-0.014
27	ENSG00000102030.11	NAA10	chrX	-	153197523	153197884	153197523	153197568	153197768	153197884	27	495245	56042420	81,63	23432164	349	149	6.66134e-16	8.08426e-15	0.036,0.041	0.015,0.012	0.025
28	ENSG00000089820.11	ARHGAP4	chrX	-	153175624	153176065	153175624	153175858	153175959	153176065	28	58,26	200219	32,48	60149	250	149	0.00208389	0.00642231	0.147,0.066	0.241,0.161	-0.095
29	ENSG00000089820.11	ARHGAP4	chrX	-	153178671	153179054	153178671	153178756	153178862	153179054	29	51,28	104124	27,12	54,76	255	149	0.585114	0.808945	0.223,0.117	0.226,0.084	0.015
33	ENSG00000198753.7	PLXNB3	chrX	+	153040160	153040558	153040160	153040261	153040334	153040558	33	1,10	1,12	2,4	1,4	222	149	0.77902	0.991972	0.402,0.359	0.573,0.402	-0.107
34	ENSG00000198753.7	PLXNB3	chrX	+	153042982	153043550	153042982	153043143	153043402	153043550	34	4,22	11,14	9,20	1,8	408	149	0.0260849	0.0613183	0.117,0.365	0.767,0.477	-0.381
35	ENSG00000130821.11	SLC6A8	chrX	+	152959359	152960088	152959359	152959472	152959987	152960088	35	38466	0,25	52255	0,0	664	149	2.94864e-06	1.50252e-05	1.0,0.807	1.0,1.0	-0.097
36	ENSG00000130822.11	PNCK	chrX	-	152936739	152937127	152936739	152936815	152937003	152937127	36	411952	332328	61117	141703	337	149	0.0317254	0.0722185	0.355,0.27	0.159,0.225	0.12
37	ENSG00000130822.11	PNCK	chrX	-	152936739	152937127	152936739	152936888	152937007	152937127	37	301545	0,0	6939	0,1	268	149	1	1	1.0,1.0	1.0,0.998	0.001
38	ENSG00000130822.11	PNCK	chrX	-	152936532	152937655	152936532	152936645	152937580	152937655	38	723728	0,10	272116	0,0	1084	149	0.319626	0.511951	1.0,0.981	1.0,1.0	-0.01
39	ENSG00000130822.11	PNCK	chrX	-	152937334	152937655	152937334	152937473	152937580	152937655	39	171064	562060	8506	251354	256	149	0.133809	0.248364	0.15,0.231	0.157,0.179	0.023
41	ENSG00000130822.11	PNCK	chrX	-	152938020	152938533	152938020	152938152	152938463	152938533	41	16809	482690	6762	271516	460	149	0.00522809	0.0147089	0.097,0.089	0.067,0.14	-0.011
42	ENSG00000130822.11	PNCK	chrX	-	152938020	152938533	152938020	152938239	152938463	152938533	42	15725	0,0	4675	0,4	373	149	0.684579	0.906145	1.0,1.0	1.0,0.985	0.008
43	ENSG00000213397.6	HAUS7	chrX	-	152719851	152721224	152719851	152719966	152720999	152721224	43	379171	460410	109,93	106230	1182	149	0.915962	1	0.094,0.05	0.115,0.048	-0.009
46	ENSG00000147400.8	CETN2	chrX	-	151997080	151997821	151997080	151997218	151997692	151997821	46	15,14	278376	10,3	196222	623	149	0.960211	1	0.013,0.009	0.012,0.003	0.003
47	ENSG00000183305.9	MAGEA2B	chrX	+	151883335	151883646	151883335	151883417	151883567	151883646	47	2,1	3,3	4,8	3,2	299	149	0.0227811	0.0543934	0.249,0.142	0.399,0.666	-0.337
49	ENSG00000124260.7	MAGEA10	chrX	-	151304232	151304552	151304232	151304306	151304533	151304552	49	3,1	0,0	0,2	2,0	376	149	0.00545042	0.01523	1.0,1.0	0.0,1.0	0.5
51	ENSG00000165359.10	DDX26B	chrX	+	134703261	134706958	134703261	134703356	134706739	134706958	51	23,50	6,37	11,5	4,9	3532	149	0.224498	0.383545	0.139,0.054	0.104,0.023	0.033
52	ENSG00000166049.10	PASD1	chrX	+	150840654	150842658	150840654	150841133	150842399	150842658	52	9,12	122132	24,33	64,83	1415	149	4.15469e-08	2.69235e-07	0.008,0.009	0.038,0.04	-0.03
59	ENSG00000188917.10	TRMT2B	chrX	-	100306239	100306722	100306239	100306355	100306632	100306722	59	20,25	1,4	3,12	0,2	426	149	0.337689	0.534826	0.875,0.686	1.0,0.677	-0.058
62	ENSG00000187325.4	TAF9B	chrX	-	77393245	77393595	77393245	77393380	77393458	77393595	62	0,27	8,30	1,8	10,7	227	149	0.962603	1	0.0,0.371	0.062,0.429	-0.06
63	ENSG00000198034.6	RPS4X	chrX	-	71493650	71495000	71493650	71493822	71494902	71495000	63	1387962	5222351688	403671	2767947180	1229	149	1	1	0.003,0.002	0.002,0.002	0.001
64	ENSG00000147162.9	OGT	chrX	+	70764416	70767873	70764416	70764485	70767756	70767873	64	80499	13,28	2731485	0,9	3420	149	3.35577e-11	2.88582e-10	0.211,0.437	1.0,0.878	-0.615
65	ENSG00000147130.10	ZMYM3	chrX	-	70467194	70467756	70467194	70467360	70467583	70467756	65	6,1	148309	1,2	39,82	372	149	1	1	0.016,0.001	0.01,0.01	-0.001
66	ENSG00000184634.11	MED12	chrX	+	70357575	70357793	70357575	70357630	70357705	70357793	66	724551	51,63	193248	21,29	224	149	0.312084	0.50242	0.904,0.853	0.859,0.85	0.024
67	ENSG00000147168.8	IL2RG	chrX	-	70330005	70330538	70330005	70330145	70330353	70330538	67	0,0	168334	2,1	90272	357	149	1	1	0.0,0.0	0.009,0.002	-0.005
71	ENSG00000124313.8	IQSEC2	chrX	-	53295510	53296246	53295510	53295946	53296150	53296246	71	213202	3,6	73149	0,1	353	149	0.0167134	0.0414752	0.968,0.934	1.0,0.984	-0.041
72	ENSG00000126012.7	KDM5C	chrX	-	53227671	53228070	53227671	53227819	53227945	53228070	72	35,86	434434	28,39	109112	275	149	0.000119376	0.000466108	0.042,0.097	0.122,0.159	-0.071
73	ENSG00000184205.10	TSPYL2	chrX	+	53113713	53114048	53113713	53113804	53113936	53114048	73	30,31	53,61	11,30	14,50	281	149	0.547179	0.768674	0.231,0.212	0.294,0.241	-0.046
79	ENSG00000179222.13	MAGED1	chrX	+	51640890	51641289	51640890	51640982	51641209	51641289	79	6,14	486386	1,0	180206	376	149	0.877509	1	0.005,0.014	0.002,0.0	0.009
80	ENSG00000179222.13	MAGED1	chrX	+	51644648	51645450	51644648	51645034	51645241	51645450	80	40,35	850594	13,31	389486	356	149	0.799823	1	0.019,0.024	0.014,0.026	0.001
85	ENSG00000017621.11	MAGIX	chrX	+	49021044	49021428	49021044	49021127	49021200	49021428	85	27,26	10,25	20,20	4,13	222	149	0.368882	0.574469	0.644,0.411	0.77,0.508	-0.112
86	ENSG00000017621.11	MAGIX	chrX	+	49021044	49021428	49021044	49021127	49021245	49021428	86	33,32	14,17	27,31	4,8	267	149	0.0248759	0.0587118	0.568,0.512	0.79,0.684	-0.197
88	ENSG00000068308.9	OTUD5	chrX	-	48791736	48792140	48791736	48791885	48791968	48792140	88	42,76	56,35	4,20	17,7	232	149	0.55456	0.776914	0.325,0.582	0.131,0.647	0.065
89	ENSG00000068308.9	OTUD5	chrX	-	48791736	48792140	48791736	48791885	48791983	48792140	89	50,76	919860	10,22	326362	247	149	0.037525	0.0834297	0.032,0.051	0.018,0.035	0.015
90	ENSG00000094631.14	HDAC6	chrX	+	48664037	48664871	48664037	48664078	48664774	48664871	90	104,87	196234	38111	78,82	845	149	0.00135054	0.00430451	0.086,0.062	0.079,0.193	-0.062
91	ENSG00000094631.14	HDAC6	chrX	+	48673081	48673300	48673081	48673147	48673240	48673300	91	32,71	183278	16,72	68156	242	149	0.0165072	0.0410628	0.097,0.136	0.127,0.221	-0.057
92	ENSG00000094631.14	HDAC6	chrX	+	48673368	48673897	48673368	48673458	48673790	48673897	92	110235	202298	25117	80171	481	149	0.152511	0.277305	0.144,0.196	0.088,0.175	0.038
93	ENSG00000094631.14	HDAC6	chrX	+	48676447	48676819	48676447	48676516	48676626	48676819	93	9,22	443598	6,21	172366	259	149	0.0937428	0.182676	0.012,0.021	0.02,0.032	-0.01
95	ENSG00000102317.13	RBM3	chrX	+	48433948	48434471	48433948	48434055	48434202	48434471	95	181188	32,22	77112	2,0	296	149	2.60591e-09	1.95019e-08	0.74,0.811	0.951,1.0	-0.2
96	ENSG00000102317.13	RBM3	chrX	+	48433948	48434471	48433948	48434055	48434309	48434471	96	306313	6,10	139164	3,0	403	149	0.0237545	0.0563243	0.95,0.92	0.945,1.0	-0.037
97	ENSG00000102317.13	RBM3	chrX	+	48433948	48434807	48433948	48434018	48434701	48434807	97	16851789	0,1	887795	0,0	832	149	1	1	1.0,0.997	1.0,1.0	-0.002
98	ENSG00000102317.13	RBM3	chrX	+	48433948	48434807	48433948	48434055	48434701	48434807	98	788710	33043779	321350	20191581	795	149	0.28473	0.465695	0.043,0.034	0.029,0.04	0.004
99	ENSG00000102317.13	RBM3	chrX	+	48433948	48434807	48433948	48434471	48434701	48434807	99	476396	56,45	177186	18,12	379	149	0.11923	0.224452	0.77,0.776	0.794,0.859	-0.053
100	ENSG00000068354.11	TBC1D25	chrX	+	48417284	48417734	48417284	48417412	48417545	48417734	100	10,4	95116	20,42	13,18	282	149	0	0	0.053,0.018	0.448,0.552	-0.465
101	ENSG00000102312.16	PORCN	chrX	+	48370279	48370895	48370279	48370323	48370713	48370895	101	8,12	53,91	4,11	32,34	539	149	0.281237	0.461454	0.04,0.035	0.033,0.082	-0.02
102	ENSG00000068438.10	FTSJ1	chrX	+	48336348	48336906	48336348	48336556	48336836	48336906	102	52,41	649521	18,22	173147	429	149	0.0682197	0.138877	0.027,0.027	0.035,0.049	-0.015
103	ENSG00000068438.10	FTSJ1	chrX	+	48339813	48340103	48339813	48339916	48340019	48340103	103	63,37	763625	57,80	208234	252	149	0	0	0.047,0.034	0.139,0.168	-0.113
104	ENSG00000068438.10	FTSJ1	chrX	+	48340984	48341415	48340984	48341182	48341373	48341415	104	440275	522387	198232	117108	340	149	9.09914e-11	7.54034e-10	0.27,0.237	0.426,0.485	-0.202
105	ENSG00000185753.8	CXorf38	chrX	-	40488284	40490025	40488284	40489414	40489865	40490025	105	3,5	52114	15,21	13,25	600	149	6.77236e-15	7.61102e-14	0.014,0.011	0.223,0.173	-0.185
106	ENSG00000156313.8	RPGR	chrX	-	38146346	38147294	38146346	38146498	38147113	38147294	106	3,2	14,15	0,0	7,4	764	149	0.409198	0.623294	0.04,0.025	0.0,0.0	0.033
107	ENSG00000157625.11	TAB3	chrX	-	30861082	30864761	30861082	30861166	30864667	30864761	107	0,10	19,21	2,1	3,4	3650	149	0.883844	1	0.0,0.019	0.026,0.01	-0.008
110	ENSG00000082458.7	DLG3	chrX	+	69720320	69720839	69720320	69720430	69720747	69720839	110	3,0	40,93	7,8	15,34	466	149	4.66671e-06	2.29256e-05	0.023,0.0	0.13,0.07	-0.089
112	ENSG00000100299.13	ARSA	chr22	-	51065018	51065834	51065018	51065188	51065593	51065834	112	109119	14,1	65,38	6,11	554	149	0.0506601	0.108008	0.677,0.97	0.744,0.482	0.211
113	ENSG00000100299.13	ARSA	chr22	-	51065983	51066607	51065983	51066220	51066325	51066607	113	133,92	2,2	112,88	0,6	254	149	0.462418	0.680358	0.975,0.964	1.0,0.896	0.022
114	ENSG00000100299.13	ARSA	chr22	-	51065983	51066598	51065983	51066220	51066373	51066598	114	159118	28,34	121,99	13,18	302	149	0.083816	0.165454	0.737,0.631	0.821,0.731	-0.092
115	ENSG00000205560.8	CPT1B	chr22	-	51007290	51007850	51007290	51007510	51007764	51007850	115	143123	116104	38,58	11,49	403	149	0.229688	0.390298	0.313,0.304	0.561,0.304	-0.124
116	ENSG00000205560.8	CPT1B	chr22	-	51009586	51009968	51009586	51009721	51009803	51009968	116	11,17	126129	8,8	16,40	231	149	0.0228208	0.0544565	0.053,0.078	0.244,0.114	-0.113
117	ENSG00000025708.8	TYMP	chr22	-	50964429	50964905	50964429	50964570	50964674	50964905	117	45,82	670600	31,57	259717	253	149	0.645371	0.867686	0.038,0.074	0.066,0.045	0
118	ENSG00000025708.8	TYMP	chr22	-	50964429	50964905	50964429	50964585	50964674	50964905	118	39,74	1,17	32,48	5,8	238	149	0.739836	0.959775	0.961,0.732	0.8,0.79	0.051
119	ENSG00000025770.14	NCAPH2	chr22	+	50961445	50961901	50961445	50961595	50961663	50961901	119	47,54	1471989	50,52	455768	217	149	6.64445e-05	0.00026959	0.021,0.036	0.07,0.044	-0.029
120	ENSG00000100241.16	SBF1	chr22	-	50885750	50886038	50885750	50885882	50885950	50886038	120	19,7	378355	12,5	138181	217	149	0.301475	0.488408	0.033,0.013	0.056,0.019	-0.014
121	ENSG00000100241.16	SBF1	chr22	-	50905960	50906352	50905960	50906119	50906214	50906352	121	1,0	41,64	1,0	27,16	244	149	1	1	0.015,0.0	0.022,0.0	-0.003
122	ENSG00000100241.16	SBF1	chr22	-	50905960	50906352	50905960	50906122	50906214	50906352	122	1,0	11,5	0,0	1,3	241	149	1	1	0.053,0.0	0.0,0.0	0.026
123	ENSG00000205593.7	DENND6B	chr22	-	50752242	50752701	50752242	50752307	50752635	50752701	123	12,61	33,98	4,19	14,62	477	149	0.0296799	0.0683972	0.102,0.163	0.082,0.087	0.048
124	ENSG00000100429.13	HDAC10	chr22	-	50684103	50684521	50684103	50684256	50684338	50684521	124	103,97	400289	68,89	137219	231	149	0.00987393	0.0258309	0.142,0.178	0.243,0.208	-0.066
125	ENSG00000100429.13	HDAC10	chr22	-	50684726	50685164	50684726	50684805	50685107	50685164	125	72,80	370289	76,69	136211	451	149	0.00036438	0.00129187	0.06,0.084	0.156,0.098	-0.055
126	ENSG00000100429.13	HDAC10	chr22	-	50685107	50685395	50685107	50685164	50685303	50685395	126	132122	290216	72,76	102177	288	149	0.714733	0.936689	0.191,0.226	0.268,0.182	-0.016
127	ENSG00000100429.13	HDAC10	chr22	-	50686653	50686901	50686653	50686721	50686794	50686901	127	29,30	263186	77,86	95107	222	149	0	0	0.069,0.098	0.352,0.35	-0.267
128	ENSG00000100429.13	HDAC10	chr22	-	50689199	50689814	50689199	50689334	50689402	50689814	128	22,29	70,59	52,45	35,25	217	149	1.51276e-08	1.04117e-07	0.177,0.252	0.505,0.553	-0.315
129	ENSG00000128159.7	TUBGCP6	chr22	-	50656346	50656831	50656346	50656546	50656617	50656831	129	183144	237141	54,97	45,49	220	149	0.00754448	0.0202007	0.343,0.409	0.448,0.573	-0.134
130	ENSG00000128159.7	TUBGCP6	chr22	-	50657716	50658220	50657716	50657885	50658072	50658220	130	23,59	151115	27,39	37,47	336	149	0.000246143	0.000911261	0.063,0.185	0.244,0.269	-0.133
131	ENSG00000128159.7	TUBGCP6	chr22	-	50658385	50660303	50658385	50658444	50658620	50660303	131	128150	0,1	23,45	7,10	325	149	3.87268e-12	3.61039e-11	1.0,0.986	0.601,0.674	0.356
132	ENSG00000128159.7	TUBGCP6	chr22	-	50658385	50660303	50658385	50658444	50658679	50660303	132	146168	84,63	33,52	37,22	384	149	0.227972	0.388186	0.403,0.509	0.257,0.478	0.089
134	ENSG00000100425.14	BRD1	chr22	-	50181037	50181535	50181037	50181142	50181224	50181535	134	35,33	14,12	11,11	0,1	231	149	4.40176e-05	0.00018331	0.617,0.639	1.0,0.876	-0.31
136	ENSG00000100416.8	TRMU	chr22	+	46751340	46753234	46751340	46751485	46752738	46753234	136	767810	92,62	540576	23,19	1402	149	1.69862e-05	7.55721e-05	0.47,0.581	0.714,0.763	-0.213
141	ENSG00000183569.13	SERHL2	chr22	+	42951669	42952089	42951669	42951711	42952069	42952089	141	16,47	5,7	4,14	1,6	507	149	0.255593	0.42585	0.485,0.664	0.54,0.407	0.101
142	ENSG00000172250.10	SERHL	chr22	+	42898356	42898774	42898356	42898398	42898754	42898774	142	4,34	3,9	0,2	19,7	505	149	9.4274e-09	6.70211e-08	0.282,0.527	0.0,0.078	0.365
144	ENSG00000237037.5	NDUFA6-AS1	chr22	+	42520051	42520567	42520051	42520135	42520524	42520567	144	14,1	3,0	0,3	0,0	538	149	1	1	0.564,1.0	NA,1.0	-0.218
147	ENSG00000100395.10	L3MBTL2	chr22	+	41613126	41615540	41613126	41613206	41615422	41615540	147	31,64	138,94	24,18	57,41	2365	149	0.898032	1	0.014,0.041	0.026,0.027	0.001
148	ENSG00000100395.10	L3MBTL2	chr22	+	41623092	41623873	41623092	41623327	41623807	41623873	148	12,15	300120	2,9	82,46	629	149	0.793442	1	0.009,0.029	0.006,0.044	-0.006
150	ENSG00000128272.10	ATF4	chr22	+	39916568	39917676	39916568	39916756	39917358	39917676	150	8071254	49175130	13433634	243967	751	149	0	0	0.032,0.046	0.523,0.427	-0.436
151	ENSG00000100316.11	RPL3	chr22	-	39708888	39709315	39708888	39708989	39709195	39709315	151	535638	4213841659	10061621	2114650364	355	149	3.52542e-06	1.77875e-05	0.005,0.006	0.02,0.013	-0.011
152	ENSG00000100316.11	RPL3	chr22	-	39709195	39710213	39709195	39709315	39710111	39710213	152	17711346	264176	29503802	233383	945	149	0.000220083	0.000826724	0.514,0.547	0.666,0.61	-0.108
153	ENSG00000100242.11	SUN2	chr22	-	39136271	39137055	39136271	39136437	39136893	39137055	153	102109	1,3	35101	2,0	605	149	0.248252	0.415306	0.962,0.899	0.812,1.0	0.024
154	ENSG00000100242.11	SUN2	chr22	-	39136271	39137055	39136271	39136437	39137011	39137055	154	125131	336360	47119	83139	723	149	2.88228e-05	0.000123157	0.071,0.07	0.105,0.15	-0.057
155	ENSG00000100242.11	SUN2	chr22	-	39146902	39147378	39146902	39147040	39147214	39147378	155	5,7	201188	5,7	54,68	323	149	0.0161629	0.0402795	0.011,0.017	0.041,0.045	-0.029
156	ENSG00000100201.14	DDX17	chr22	-	38883883	38888120	38883883	38884120	38888060	38888120	156	2962158	143228	146250	80,51	4089	149	0.0943852	0.183579	0.07,0.256	0.062,0.152	0.056
157	ENSG00000100151.11	PICK1	chr22	+	38469779	38470458	38469779	38469830	38470313	38470458	157	125200	311201	26119	43,96	632	149	0.0621953	0.128527	0.087,0.19	0.125,0.226	-0.037
158	ENSG00000100124.8	ANKRD54	chr22	-	38228964	38229213	38228964	38229089	38229165	38229213	158	59,54	408202	23,66	42,37	225	149	5.72488e-06	2.75304e-05	0.087,0.15	0.266,0.542	-0.286
159	ENSG00000100101.13	NOL12	chr22	+	38087180	38089483	38087180	38087431	38089338	38089483	159	800581	559169	172328	198120	2056	149	0.072287	0.145568	0.094,0.199	0.059,0.165	0.035
160	ENSG00000100097.7	LGALS1	chr22	+	38074382	38074661	38074382	38074399	38074489	38074661	160	390357	13,8	176409	0,35	239	149	0.0485813	0.104302	0.949,0.965	1.0,0.879	0.017
169	ENSG00000100225.13	FBXO7	chr22	+	32883731	32889268	32883731	32883815	32889091	32889268	169	49211	0,2	86139	4,22	5425	149	3.16144e-05	0.000134386	1.0,0.743	0.371,0.148	0.612
173	ENSG00000198832.6	SELM	chr22	-	31501915	31503519	31501915	31501951	31503362	31503519	173	16,39	621816	12,54	248719	1560	149	1	1	0.002,0.005	0.005,0.007	-0.003
174	ENSG00000183963.14	SMTN	chr22	+	31476435	31476740	31476435	31476555	31476661	31476740	174	104,70	16,4	30,33	1,1	255	149	0.00583081	0.0161717	0.792,0.911	0.946,0.951	-0.097
175	ENSG00000183963.14	SMTN	chr22	+	31492983	31493324	31492983	31493046	31493254	31493324	175	42,53	225170	1,9	35104	357	149	3.96195e-05	0.000165667	0.072,0.115	0.012,0.035	0.07
176	ENSG00000183963.14	SMTN	chr22	+	31495047	31495882	31495047	31495165	31495730	31495882	176	28,14	298248	11,17	64150	714	149	0.0778328	0.155061	0.019,0.012	0.035,0.023	-0.014
177	ENSG00000187860.6	CCDC157	chr22	+	30766314	30767716	30766314	30766939	30767638	30767716	177	32,25	0,1	23,7	0,0	848	149	1	1	1.0,0.815	1.0,1.0	-0.093
178	ENSG00000099992.11	TBC1D10A	chr22	-	30689639	30690099	30689639	30689794	30689909	30690099	178	2,4	128134	17,50	8,4	264	149	0	0	0.009,0.017	0.545,0.876	-0.698
179	ENSG00000100325.10	ASCC2	chr22	-	30189348	30189665	30189348	30189479	30189565	30189665	179	23,14	812478	3,24	201204	235	149	0.00586977	0.0162688	0.018,0.018	0.009,0.069	-0.021
180	ENSG00000100276.9	RASL10A	chr22	-	29708921	29709976	29708921	29709557	29709851	29709976	180	12,4	13,5	12,17	7,0	443	149	0.0152224	0.0382612	0.237,0.212	0.366,1.0	-0.459
181	ENSG00000182944.13	EWSR1	chr22	+	29684594	29687588	29684594	29684775	29687550	29687588	181	9531211	495399	271625	151223	2924	149	0.698301	0.920743	0.089,0.134	0.084,0.125	0.007
182	ENSG00000182944.13	EWSR1	chr22	+	29684594	29687588	29684594	29684775	29687553	29687588	182	9631212	487620	280625	177319	2927	149	0.419484	0.635466	0.091,0.091	0.075,0.091	0.008
183	ENSG00000182944.13	EWSR1	chr22	+	29694722	29695270	29694722	29694885	29695184	29695270	183	295169	217145	181436	58,80	448	149	4.2418e-09	3.12947e-08	0.311,0.279	0.509,0.644	-0.281
184	ENSG00000182944.13	EWSR1	chr22	+	29694722	29695841	29694722	29694885	29695588	29695841	184	507266	0,0	4511096	18,13	852	149	2.06302e-07	1.2277e-06	1.0,1.0	0.814,0.936	0.125
185	ENSG00000182944.13	EWSR1	chr22	+	29694722	29695841	29694722	29695270	29695588	29695841	185	13321018	228,56	6891242	117,31	467	149	0.330484	0.525445	0.651,0.853	0.653,0.927	-0.038
186	ENSG00000100219.12	XBP1	chr22	-	29192034	29192180	29192034	29192109	29192135	29192180	186	342790	9,35	20,22	0,1	175	149	0.0272976	0.0635306	0.97,0.951	1.0,0.949	-0.014
187	ENSG00000235954.2	TTC28-AS1	chr22	+	28393398	28394826	28393398	28393727	28393973	28394826	187	8,4	8,2	7,3	1,0	395	149	0.0002999	0.00108482	0.274,0.43	0.725,1.0	-0.511
189	ENSG00000100099.16	HPS4	chr22	-	26861420	26862228	26861420	26861517	26862191	26862228	189	36153	88148	25,58	22,42	823	149	0.018902	0.0462589	0.069,0.158	0.171,0.2	-0.072
190	ENSG00000100099.16	HPS4	chr22	-	26862191	26864589	26862191	26862228	26864516	26864589	190	14,82	93131	11,30	20,39	2437	149	0.0721401	0.145415	0.009,0.037	0.033,0.045	-0.016
192	ENSG00000100031.14	GGT1	chr22	+	25006216	25006498	25006216	25006303	25006380	25006498	192	32,44	0,0	11,32	0,2	226	149	0.374886	0.58195	1.0,1.0	1.0,0.913	0.043
193	ENSG00000100031.14	GGT1	chr22	+	25006216	25006498	25006216	25006303	25006421	25006498	193	43,81	0,1	21,45	0,0	267	149	1	1	1.0,0.978	1.0,1.0	-0.011
195	ENSG00000100031.14	GGT1	chr22	+	25024047	25024355	25024047	25024160	25024241	25024355	195	0,0	108129	1,0	20114	230	149	1	1	0.0,0.0	0.031,0.0	-0.015
198	ENSG00000161179.9	YDJC	chr22	-	21983298	21983696	21983298	21983476	21983596	21983696	198	1856939	88445809	44494286	17161711	269	149	0	0	0.104,0.082	0.59,0.581	-0.492
199	ENSG00000161179.9	YDJC	chr22	-	21983596	21984050	21983596	21983696	21983831	21984050	199	62373331	76843561	59295634	17201227	284	149	0	0	0.299,0.329	0.644,0.707	-0.361
200	ENSG00000161179.9	YDJC	chr22	-	21983298	21984050	21983298	21983696	21983890	21984050	200	95005096	29702768	75916930	638909	343	149	6.21725e-15	7.02566e-14	0.582,0.444	0.838,0.768	-0.29
201	ENSG00000206140.5	TMEM191C	chr22	+	21822182	21822491	21822182	21822306	21822440	21822491	201	35,27	2,0	17,19	0,0	283	149	0.488574	0.706925	0.902,1.0	1.0,1.0	-0.049
203	ENSG00000206140.5	TMEM191C	chr22	+	21822182	21822720	21822182	21822491	21822603	21822720	203	142164	7,3	50153	0,4	261	149	0.206629	0.358238	0.921,0.969	1.0,0.956	-0.033
204	ENSG00000206140.5	TMEM191C	chr22	+	21823232	21823635	21823232	21823292	21823562	21823635	204	58,69	5,4	28,52	0,1	419	149	0.00114485	0.0037124	0.805,0.86	1.0,0.949	-0.142
205	ENSG00000206140.5	TMEM191C	chr22	+	21823232	21823635	21823232	21823351	21823562	21823635	205	46,23	12,40	16,17	13,29	360	149	0.288114	0.469917	0.613,0.192	0.337,0.195	0.136
206	ENSG00000206140.5	TMEM191C	chr22	+	21823562	21823823	21823562	21823635	21823782	21823823	206	32,34	48,84	21,40	15,64	296	149	0.107437	0.20565	0.251,0.169	0.413,0.239	-0.116
207	ENSG00000206140.5	TMEM191C	chr22	+	21823782	21824222	21823782	21823823	21823905	21824222	207	192146	34,72	62169	6,49	231	149	0.276371	0.455474	0.785,0.567	0.87,0.69	-0.104
208	ENSG00000187905.6	AC002472.13	chr22	+	21402172	21403446	21402172	21402305	21403239	21403446	208	2,2	0,2	1,6	0,0	1083	149	0.00837975	0.0221766	1.0,0.121	1.0,1.0	-0.44
209	ENSG00000099957.12	P2RX6	chr22	+	21380299	21380618	21380299	21380365	21380540	21380618	209	39102	61,72	7,30	7,8	324	149	0.149179	0.272091	0.227,0.394	0.315,0.633	-0.163
210	ENSG00000099957.12	P2RX6	chr22	+	21380708	21382296	21380708	21381246	21381796	21382296	210	700939	5,8	100260	0,0	699	149	0.0144386	0.0366504	0.968,0.962	1.0,1.0	-0.035
211	ENSG00000184436.7	THAP7	chr22	-	21354935	21355700	21354935	21355076	21355544	21355700	211	39832266	43352109	47323031	383371	617	149	0	0	0.182,0.206	0.749,0.664	-0.512
212	ENSG00000099949.14	LZTR1	chr22	+	21350251	21351090	21350251	21350401	21350984	21351090	212	271224	1138752	340756	260296	732	149	0	0	0.046,0.057	0.21,0.342	-0.225
213	ENSG00000099949.14	LZTR1	chr22	+	21350984	21351255	21350984	21351090	21351174	21351255	213	276139	1016784	127256	255259	233	149	7.01984e-09	5.04297e-08	0.148,0.102	0.242,0.387	-0.19
214	ENSG00000241973.6	PI4KA	chr22	-	21066980	21067678	21066980	21067085	21067568	21067678	214	318294	21381255	150125	957832	632	149	0.133907	0.248433	0.034,0.052	0.036,0.034	0.008
215	ENSG00000241973.6	PI4KA	chr22	-	21088023	21088482	21088023	21088131	21088330	21088482	215	21,46	1163866	11,16	618404	348	149	0.30843	0.497906	0.008,0.022	0.008,0.017	0.002
216	ENSG00000226287.3	TMEM191A	chr22	+	21057920	21058328	21057920	21057980	21058255	21058328	216	70,73	5,6	29,66	1,10	424	149	0.619037	0.842219	0.831,0.81	0.911,0.699	0.016
217	ENSG00000226287.3	TMEM191A	chr22	+	21057920	21058328	21057920	21058039	21058255	21058328	217	15,19	157171	1,9	78153	365	149	0.00719141	0.0193946	0.038,0.043	0.005,0.023	0.026
218	ENSG00000099917.13	MED15	chr22	+	20909222	20909435	20909222	20909282	20909363	20909435	218	25003197	116135	5801074	26,40	230	149	0.5089	0.727355	0.933,0.939	0.935,0.946	-0.005
219	ENSG00000099917.13	MED15	chr22	+	20939141	20939554	20939141	20939302	20939387	20939554	219	691401	29683760	252296	413795	234	149	3.77476e-15	4.33727e-14	0.129,0.064	0.28,0.192	-0.14
222	ENSG00000215513.7	PI4KAP1	chr22	-	20397877	20398336	20397877	20397985	20398184	20398336	222	1,3	1,2	3,4	2,2	348	149	0.648033	0.870124	0.3,0.391	0.391,0.461	-0.081
223	ENSG00000128191.9	DGCR8	chr22	+	20077191	20077781	20077191	20077334	20077498	20077781	223	179206	147194	10,21	21,7	313	149	0.989455	1	0.367,0.336	0.185,0.588	-0.035
224	ENSG00000070010.14	UFD1L	chr22	-	19438143	19442353	19438143	19438267	19442324	19442353	224	61298290	143,49	19782295	38,57	4206	149	0.0571539	0.119432	0.603,0.857	0.648,0.588	0.112
225	ENSG00000070371.11	CLTCL1	chr22	-	19183776	19184167	19183776	19183926	19183999	19184167	225	27,55	158233	3,6	44,62	222	149	0.00326078	0.00960899	0.103,0.137	0.044,0.061	0.068
226	ENSG00000070413.14	DGCR2	chr22	-	19028570	19029472	19028570	19028807	19029319	19029472	226	89,55	926779	50,44	205138	661	149	7.66568e-11	6.41727e-10	0.021,0.016	0.052,0.067	-0.041
230	ENSG00000015475.14	BID	chr22	-	18222114	18222942	18222114	18222254	18222847	18222942	230	73,38	3,0	7,6	0,0	742	149	0.200958	0.350779	0.83,1.0	1.0,1.0	-0.085
232	ENSG00000100181.17	TPTEP1	chr22	+	17094966	17096001	17094966	17095068	17095588	17096001	232	18192633	530469	19623834	229458	669	149	5.85385e-05	0.000239885	0.433,0.556	0.656,0.651	-0.159
233	ENSG00000160310.12	PRMT2	chr21	+	48080744	48081848	48080744	48080874	48081711	48081848	233	153216	437505	35,83	133267	986	149	0.0604974	0.12546	0.05,0.061	0.038,0.045	0.014
234	ENSG00000160294.6	MCM3AP	chr21	-	47666220	47666800	47666220	47666318	47666541	47666800	234	150110	407319	29,32	86,90	372	149	0.782697	0.995851	0.129,0.121	0.119,0.125	0.003
235	ENSG00000160285.10	LSS	chr21	-	47608359	47611149	47608359	47608735	47610989	47611149	235	500611500	1,22	12584366	0,16	2403	149	0.0704462	0.142772	0.997,0.97	1.0,0.944	0.012
236	ENSG00000160285.10	LSS	chr21	-	47648347	47648738	47648347	47648513	47648645	47648738	236	19,6	49174	146143	11,63	281	149	3.10862e-15	3.61234e-14	0.171,0.018	0.876,0.546	-0.617
237	ENSG00000198960.6	ARMCX6	chrX	-	100870109	100871756	100870109	100870750	100871661	100871756	237	242182	99,93	91119	20,16	1060	149	8.51258e-05	0.000339345	0.256,0.216	0.39,0.511	-0.215
238	ENSG00000197381.11	ADARB1	chr21	+	46641932	46646475	46641932	46642022	46645461	46646475	238	256483	9,15	47150	0,1	3588	149	0.000114642	0.00044915	0.542,0.572	1.0,0.862	-0.374
239	ENSG00000197381.11	ADARB1	chr21	+	46641932	46646475	46641932	46643492	46645461	46646475	239	127222	2,10	18,71	0,2	2118	149	0.129218	0.240715	0.817,0.61	1.0,0.714	-0.143
240	ENSG00000160226.11	C21orf2	chr21	-	45750345	45751897	45750345	45750799	45751725	45751897	240	1189778	319218	497684	85164	1075	149	0.0492788	0.105557	0.341,0.331	0.448,0.366	-0.071
241	ENSG00000141959.12	PFKL	chr21	+	45733795	45736222	45733795	45733904	45736126	45736222	241	146425	15081876	30105	7331513	2371	149	0.177834	0.315517	0.006,0.014	0.003,0.004	0.007
242	ENSG00000141959.12	PFKL	chr21	+	45739233	45740030	45739233	45739298	45739966	45740030	242	238411	14741853	146478	7171234	817	149	0.000312278	0.00112489	0.029,0.039	0.036,0.066	-0.017
243	ENSG00000141959.12	PFKL	chr21	+	45739233	45741758	45739233	45739298	45741611	45741758	243	237608	0,2	155467	0,0	2462	149	0.306436	0.495158	1.0,0.948	1.0,1.0	-0.026
244	ENSG00000141959.12	PFKL	chr21	+	45739233	45741758	45739233	45740030	45741611	45741758	244	40261	14931986	28,40	7861421	1730	149	0.734762	0.955307	0.002,0.011	0.003,0.002	0.004
245	ENSG00000141959.12	PFKL	chr21	+	45744738	45745943	45744738	45744800	45745843	45745943	245	7231081	0,19	2301050	0,5	1192	149	0.0210725	0.0508611	1.0,0.877	1.0,0.963	-0.043
249	ENSG00000160223.12	ICOSLG	chr21	-	45646716	45649972	45646716	45648927	45649936	45649972	249	47261	24106	3,32	4,2	1158	149	0.711998	0.933701	0.201,0.241	0.088,0.673	-0.16
250	ENSG00000160221.12	C21orf33	chr21	+	45564702	45565605	45564702	45564798	45565452	45565605	250	1310313091	4,0	45699628	7,1	803	149	1	1	0.998,1.0	0.992,0.999	0.003
253	ENSG00000173276.9	ZBTB21	chr21	-	43406939	43414217	43406939	43411998	43412601	43414217	253	35,82	1,3	18,66	0,0	752	149	0.0083041	0.0220048	0.874,0.844	1.0,1.0	-0.141
257	ENSG00000205581.6	HMGN1	chr21	-	40717755	40719218	40717755	40717884	40719172	40719218	257	174544	13,17	57,94	4,1	1437	149	0.425873	0.642255	0.581,0.768	0.596,0.907	-0.077
258	ENSG00000205581.6	HMGN1	chr21	-	40717071	40720265	40717071	40717200	40720217	40720265	258	5721283	28983696	179307	17811902	3166	149	0.030711	0.0704174	0.009,0.016	0.005,0.008	0.006
259	ENSG00000205581.6	HMGN1	chr21	-	40720347	40720503	40720347	40720377	40720470	40720503	259	47,64	39714368	92112	23042446	242	149	7.36189e-13	7.31198e-12	0.007,0.009	0.024,0.027	-0.018
260	ENSG00000185917.9	SETD4	chr21	-	37406838	37408549	37406838	37408258	37408382	37408549	260	43,52	164,95	9,9	10,20	273	149	0.301013	0.487853	0.125,0.23	0.329,0.197	-0.086
261	ENSG00000205726.9	ITSN1	chr21	+	35201309	35202049	35201309	35201354	35201927	35202049	261	1,29	0,10	0,2	0,2	722	149	1	1	1.0,0.374	NA,0.171	0.516
263	ENSG00000156261.8	CCT8	chr21	-	30439036	30439392	30439036	30439098	30439211	30439392	263	10,18	11312656	0,0	694714	262	149	1	1	0.005,0.004	0.0,0.0	0.005
264	ENSG00000156253.2	RWDD2B	chr21	-	30380560	30380942	30380560	30380628	30380715	30380942	264	5,15	44,59	2,0	8,7	236	149	0.0546142	0.114768	0.067,0.138	0.136,0.0	0.035
271	ENSG00000171703.12	TCEA2	chr20	+	62701117	62701767	62701117	62701174	62701612	62701767	271	47,49	167189	5,46	49100	587	149	0.507724	0.726533	0.067,0.062	0.025,0.105	-0.001
272	ENSG00000171703.12	TCEA2	chr20	+	62701117	62701988	62701117	62701767	62701841	62701988	272	13,13	222213	5,5	69125	223	149	0.533765	0.755522	0.038,0.039	0.046,0.026	0.003
273	ENSG00000171703.12	TCEA2	chr20	+	62703222	62703699	62703222	62703294	62703524	62703699	273	30,25	179164	21,43	65132	379	149	0.00213037	0.00654591	0.062,0.057	0.113,0.114	-0.054
274	ENSG00000198276.9	UCKL1	chr20	-	62572302	62572561	62572302	62572396	62572462	62572561	274	48,71	583449	25,37	246311	215	149	0.770686	0.984538	0.054,0.099	0.066,0.076	0.005
275	ENSG00000198276.9	UCKL1	chr20	-	62577157	62577620	62577157	62577328	62577513	62577620	275	47128	350284	16101	162152	334	149	0.677494	0.899088	0.057,0.167	0.042,0.229	-0.024
276	ENSG00000130589.12	HELZ2	chr20	-	62202037	62204574	62202037	62202221	62203460	62204574	276	3,20	2,15	2,14	0,0	1388	149	1.07576e-07	6.64571e-07	0.139,0.125	1.0,1.0	-0.868
277	ENSG00000101199.8	ARFGAP1	chr20	+	61918915	61921140	61918915	61920848	61921029	61921140	277	20221994	17,13	4461251	2,1	330	149	0.0693479	0.140876	0.982,0.986	0.99,0.998	-0.01
282	ENSG00000124253.9	PCK1	chr20	+	56139224	56139669	56139224	56139449	56139537	56139669	282	0,0	2,2	0,2	0,0	237	149	1	1	0.0,0.0	NA,1.0	-1
284	ENSG00000124092.8	CTCFL	chr20	-	56089647	56090890	56089647	56089797	56090769	56090890	284	0,2	11,8	0,0	3,2	1121	149	1	1	0.0,0.032	0.0,0.0	0.016
286	ENSG00000244687.7	UBE2V1	chr20	-	48713019	48713357	48713019	48713071	48713208	48713357	286	23,64	2,7	25,89	1,4	286	149	0.10312	0.198405	0.857,0.826	0.929,0.921	-0.084
287	ENSG00000244687.7	UBE2V1	chr20	-	48732021	48732491	48732021	48732158	48732235	48732491	287	13,34	1,0	7,17	1,0	226	149	1	1	0.896,1.0	0.822,1.0	0.037
288	ENSG00000244687.7	UBE2V1	chr20	-	48732021	48732491	48732021	48732158	48732366	48732491	288	23,59	0,1	8,24	0,0	357	149	1	1	1.0,0.961	1.0,1.0	-0.02
289	ENSG00000124228.10	DDX27	chr20	+	47850104	47852768	47850104	47850246	47852686	47852768	289	310281	6,2	73185	0,0	2589	149	0.000169317	0.000643686	0.748,0.89	1.0,1.0	-0.181
290	ENSG00000124228.10	DDX27	chr20	+	47860165	47860614	47860165	47860240	47860352	47860614	290	54,38	1144452	9,29	182163	261	149	0.0145188	0.0368084	0.026,0.046	0.027,0.092	-0.024
292	ENSG00000100982.7	PCIF1	chr20	+	44575901	44576662	44575901	44576077	44576162	44576662	292	121,40	673586	33,43	97123	234	149	1.27116e-07	7.80583e-07	0.103,0.042	0.178,0.182	-0.107
294	ENSG00000124104.14	SNX21	chr20	+	44469277	44471520	44469277	44469419	44470671	44471520	294	588971	0,6	140431	0,0	1401	149	0.0940553	0.183198	1.0,0.945	1.0,1.0	-0.028
296	ENSG00000196839.8	ADA	chr20	-	43248939	43249788	43248939	43249042	43249658	43249788	296	9,18	402489	16,33	178384	765	149	0.0137501	0.0349677	0.004,0.007	0.017,0.016	-0.011
297	ENSG00000196839.8	ADA	chr20	-	43251469	43251719	43251469	43251571	43251647	43251719	297	27,66	279381	3,22	133241	225	149	0.00143387	0.00455243	0.06,0.103	0.015,0.057	0.045
298	ENSG00000185513.10	L3MBTL1	chr20	+	42169392	42170534	42169392	42169455	42169573	42170534	298	8,45	1,21	0,6	3,6	267	149	0.0165347	0.0410848	0.817,0.545	0.0,0.358	0.502
299	ENSG00000124177.10	CHD6	chr20	-	40125448	40126866	40125448	40126141	40126807	40126866	299	7,22	3,30	26,56	1,15	815	149	0.00173497	0.00542856	0.299,0.118	0.826,0.406	-0.407
300	ENSG00000174365.15	SNHG11	chr20	+	37078904	37079564	37078904	37079090	37079175	37079564	300	125,76	478157	215165	52,73	234	149	0	0	0.143,0.236	0.725,0.59	-0.468
301	ENSG00000196756.7	SNHG17	chr20	-	37049652	37050888	37049652	37049745	37050738	37050888	301	11381108	428130	12831662	66,64	1142	149	1.43643e-06	7.6495e-06	0.258,0.527	0.717,0.772	-0.352
303	ENSG00000149636.11	DSN1	chr20	-	35399275	35399876	35399275	35399380	35399827	35399876	303	222426	0,1	34,74	0,0	596	149	1	1	1.0,0.991	1.0,1.0	-0.004
304	ENSG00000149636.11	DSN1	chr20	-	35399275	35399876	35399275	35399427	35399827	35399876	304	179337	1,4	21,59	0,1	549	149	0.181561	0.321157	0.98,0.958	1.0,0.941	-0.001
305	ENSG00000149636.11	DSN1	chr20	-	35399275	35399876	35399275	35399596	35399827	35399876	305	22,62	75103	2,20	2,11	380	149	0.00470131	0.0133922	0.103,0.191	0.282,0.416	-0.202
307	ENSG00000125995.11	ROMO1	chr20	+	34287372	34287685	34287372	34287416	34287554	34287685	307	446468	13,17	194469	11,12	287	149	0.880389	1	0.947,0.935	0.902,0.953	0.014
308	ENSG00000214078.7	CPNE1	chr20	-	34213965	34214725	34213965	34214303	34214484	34214725	308	331263	23,1	105110	9,8	330	149	0.0634966	0.13082	0.867,0.992	0.84,0.861	0.079
309	ENSG00000214078.7	CPNE1	chr20	-	34213965	34214725	34213965	34214303	34214488	34214725	309	333263	34971333	105110	13421049	334	149	0.00218816	0.00669339	0.041,0.081	0.034,0.045	0.021
310	ENSG00000214078.7	CPNE1	chr20	-	34218360	34218956	34218360	34218412	34218822	34218956	310	67,52	35,25	32,23	13,4	559	149	0.186089	0.328487	0.338,0.357	0.396,0.605	-0.153
311	ENSG00000214078.7	CPNE1	chr20	-	34220084	34220307	34220084	34220156	34220232	34220307	311	10,5	978587	6,0	407239	225	149	1	1	0.007,0.006	0.01,0.0	0.002
312	ENSG00000214078.7	CPNE1	chr20	-	34220084	34220307	34220084	34220170	34220232	34220307	312	12,4	0,2	6,0	0,0	211	149	1	1	1.0,0.585	1.0,NA	-0.208
313	ENSG00000088340.11	FER1L4	chr20	-	34146925	34147394	34146925	34147026	34147110	34147394	313	0,0	2,2	0,2	0,2	233	149	1	1	0.0,0.0	NA,0.39	-0.39
315	ENSG00000088340.11	FER1L4	chr20	-	34147889	34148405	34147889	34148131	34148306	34148405	315	0,2	0,1	0,2	0,0	324	149	1	1	NA,0.479	NA,1.0	-0.521
317	ENSG00000242372.2	EIF6	chr20	-	33871978	33872295	33871978	33872064	33872183	33872295	317	539188	58213090	206229	22792180	268	149	0.0518958	0.110184	0.049,0.033	0.048,0.055	-0.011
318	ENSG00000100983.5	GSS	chr20	-	33530290	33530809	33530290	33530430	33530733	33530809	318	99239	858723	65123	369369	452	149	0.20046	0.350208	0.037,0.098	0.055,0.099	-0.009
319	ENSG00000149600.7	COMMD7	chr20	-	31290504	31291873	31290504	31291260	31291824	31291873	319	89139	634712	105128	199254	713	149	3.61933e-14	3.87637e-13	0.028,0.039	0.099,0.095	-0.064
320	ENSG00000171456.12	ASXL1	chr20	+	31015930	31016225	31015930	31016051	31016127	31016225	320	6,3	40,94	0,0	7,6	225	149	0.0315917	0.0719939	0.09,0.021	0.0,0.0	0.056
321	ENSG00000087460.19	GNAS	chr20	+	57484404	57484634	57484404	57484478	57484575	57484634	321	45,50	78198191	149273	41867829	246	149	7.9297e-11	6.62477e-10	0.003,0.004	0.021,0.021	-0.018
322	ENSG00000099901.12	RANBP1	chr22	+	20113825	20114704	20113825	20113891	20114474	20114704	322	21312079	138617460	33424167	60083481	732	149	0	0	0.03,0.054	0.102,0.196	-0.107
323	ENSG00000088826.13	SMOX	chr20	+	4162735	4163495	4162735	4162970	4163129	4163495	323	258147	12,8	28,33	3,9	308	149	0.00619775	0.0170511	0.912,0.899	0.819,0.639	0.176
324	ENSG00000101222.8	SPEF1	chr20	-	3759067	3759637	3759067	3759191	3759392	3759637	324	2,2	0,1	0,0	1,1	350	149	2.34716e-05	0.000101348	1.0,0.46	0.0,0.0	0.73
328	ENSG00000101276.10	SLC52A3	chr20	-	740723	742468	740723	741882	742344	742468	328	19,40	0,6	11,14	1,0	611	149	0.0103544	0.0269676	1.0,0.619	0.728,1.0	-0.054
329	ENSG00000125875.9	TBC1D20	chr20	-	422231	422687	422231	422333	422500	422687	329	15,8	103117	4,8	27,20	316	149	0.0749917	0.150298	0.064,0.031	0.065,0.159	-0.065
330	ENSG00000125826.15	RBCK1	chr20	+	409134	409738	409134	409233	409594	409738	330	38,78	211263	18,85	42105	510	149	8.47726e-07	4.67389e-06	0.05,0.08	0.111,0.191	-0.086
331	ENSG00000099326.4	MZF1	chr19	-	59081710	59082796	59081710	59081894	59082360	59082796	331	29,68	121110	35,55	7,13	615	149	0	0	0.055,0.13	0.548,0.506	-0.434
332	ENSG00000130724.4	CHMP2A	chr19	-	59062932	59063334	59062932	59063143	59063272	59063334	332	197121	35423369	170269	14973712	278	149	1.23621e-07	7.61402e-07	0.029,0.019	0.057,0.037	-0.023
333	ENSG00000083838.11	ZNF446	chr19	+	58991009	58991386	58991009	58991094	58991296	58991386	333	127102	84130	107282	12,14	351	149	0	0	0.391,0.25	0.791,0.895	-0.522
342	ENSG00000108107.8	RPL28	chr19	+	55897937	55899416	55897937	55898042	55899297	55899416	342	1641713136	324,11	1029416486	184188	1404	149	0.000134917	0.000521613	0.843,0.992	0.856,0.903	0.038
343	ENSG00000108107.8	RPL28	chr19	+	55897937	55899416	55897937	55898061	55899297	55899416	343	42323049	145349118929	49316263	79011155653	1385	149	1	1	0.003,0.003	0.007,0.004	-0.002
345	ENSG00000133247.9	SUV420H2	chr19	+	55853161	55853748	55853161	55853414	55853582	55853748	345	102115	331310	68128	14,12	317	149	0	0	0.127,0.148	0.695,0.834	-0.627
347	ENSG00000022556.11	NLRP2	chr19	+	55501389	55501761	55501389	55501464	55501582	55501761	347	391604	7,12	140245	0,0	267	149	0.00255398	0.00764701	0.969,0.966	1.0,1.0	-0.032
355	ENSG00000105618.9	PRPF31	chr19	+	54631447	54631752	54631447	54631575	54631679	54631752	355	95,37	28451202	20,22	1029979	253	149	0.0237716	0.0563322	0.019,0.018	0.011,0.013	0.006
357	ENSG00000105618.9	PRPF31	chr19	+	54632431	54632745	54632431	54632560	54632646	54632745	357	399244	29191351	33,28	10701035	235	149	0	0	0.08,0.103	0.019,0.017	0.073
359	ENSG00000182310.8	LINC00085	chr19	+	52207282	52207733	52207282	52207439	52207522	52207733	359	94,96	250233	14,78	31100	232	149	0.0215313	0.0518015	0.195,0.209	0.225,0.334	-0.078
361	ENSG00000142512.10	SIGLEC10	chr19	-	51919151	51919611	51919151	51919421	51919563	51919611	361	4,12	21,22	0,5	4,13	291	149	0.382421	0.59137	0.089,0.218	0.0,0.165	0.071
363	ENSG00000105374.5	NKG7	chr19	-	51875193	51875456	51875193	51875328	51875414	51875456	363	9,16	6,4	4,19	6,6	235	149	0.520053	0.739687	0.487,0.717	0.297,0.668	0.119
367	ENSG00000174562.9	KLK15	chr19	-	51329876	51330417	51329876	51330013	51330133	51330417	367	0,1	1,0	0,0	0,1	269	149	1	1	0.0,1.0	NA,0.0	0.5
369	ENSG00000131400.3	NAPSA	chr19	-	50864919	50865570	50864919	50865038	50865428	50865570	369	9,69	1,0	17,18	0,0	539	149	1	1	0.713,1.0	1.0,1.0	-0.143
370	ENSG00000131408.9	NR1H2	chr19	+	50879729	50880083	50879729	50879833	50879975	50880083	370	49,32	651674	42,36	116107	291	149	0	0	0.037,0.024	0.156,0.147	-0.121
371	ENSG00000104973.10	MED25	chr19	+	50335192	50335414	50335192	50335278	50335356	50335414	371	4,6	578483	4,27	291308	227	149	1.21828e-05	5.56503e-05	0.005,0.008	0.009,0.054	-0.025
372	ENSG00000104973.10	MED25	chr19	+	50339482	50340236	50339482	50339663	50340103	50340236	372	224259	468281	103183	159234	589	149	0.579904	0.803367	0.108,0.189	0.141,0.165	-0.005
375	ENSG00000126456.11	IRF3	chr19	-	50166444	50166771	50166444	50166515	50166599	50166771	375	25,22	748588	35,53	144158	233	149	0	0	0.021,0.023	0.135,0.177	-0.134
376	ENSG00000126456.11	IRF3	chr19	-	50167930	50169114	50167930	50168103	50168740	50169114	376	348496	1,5	90107	2,2	786	149	0.410592	0.624952	0.985,0.95	0.895,0.91	0.065
378	ENSG00000126460.6	PRRG2	chr19	+	50086463	50086974	50086463	50086561	50086798	50086974	378	2,0	0,0	1,0	4,0	386	149	1	1	1.0,NA	0.088,NA	0.912
379	ENSG00000142541.12	RPL13A	chr19	+	49993106	49993554	49993106	49993179	49993383	49993554	379	61836210	0,3	28088263	0,3	353	149	1	1	1.0,0.999	1.0,0.999	0
380	ENSG00000142541.12	RPL13A	chr19	+	49993106	49993554	49993106	49993179	49993488	49993554	380	44775409	144234129760	28128066	69491145287	458	149	0.00764905	0.0204406	0.01,0.013	0.013,0.018	-0.004
381	ENSG00000142541.12	RPL13A	chr19	+	49993106	49993554	49993106	49993347	49993488	49993554	381	60746118	39,42	25917841	18,38	290	149	0.331236	0.526118	0.988,0.987	0.987,0.991	-0.001
382	ENSG00000142541.12	RPL13A	chr19	+	49993488	49993833	49993488	49993554	49993731	49993833	382	33414751	171431154004	27186917	81043175641	326	149	0.00124402	0.00399919	0.009,0.014	0.015,0.018	-0.005
383	ENSG00000142541.12	RPL13A	chr19	+	49994035	49994356	49994035	49994121	49994296	49994356	383	33273053	143266128831	23405867	72104151613	324	149	6.41201e-05	0.000260675	0.011,0.011	0.015,0.017	-0.005
384	ENSG00000142541.12	RPL13A	chr19	+	49993106	49994804	49993106	49994523	49994681	49994804	384	22103709	0,1	20095862	0,0	307	149	1	1	1.0,0.999	1.0,1.0	0
385	ENSG00000142541.12	RPL13A	chr19	+	49994296	49994804	49994296	49994356	49994681	49994804	385	21562576	138189120802	25414970	67951142187	474	149	0.28512	0.465962	0.005,0.007	0.012,0.011	-0.005
386	ENSG00000161618.5	ALDH16A1	chr19	+	49964875	49965293	49964875	49965057	49965140	49965293	386	67,16	532250	17,9	200,76	232	149	0.618768	0.842133	0.075,0.039	0.052,0.071	-0.005
387	ENSG00000104872.6	PIH1D1	chr19	-	49951083	49951267	49951083	49951165	49951257	49951267	387	351247	16332045	116200	6771587	241	149	0.325717	0.519273	0.117,0.069	0.096,0.072	0.009
388	ENSG00000161609.5	CCDC155	chr19	+	49912223	49912540	49912223	49912288	49912452	49912540	388	26,7	14,33	1,10	2,5	313	149	0.42109	0.637148	0.469,0.092	0.192,0.488	-0.059
389	ENSG00000104894.7	CD37	chr19	+	49838970	49840290	49838970	49839039	49840165	49840290	389	15,21	0,24	15,35	0,4	1275	149	0.481018	0.699941	1.0,0.093	1.0,0.506	-0.207
390	ENSG00000104894.7	CD37	chr19	+	49838970	49840290	49838970	49839043	49840165	49840290	390	15,17	34218	12,27	29179	1271	149	0.195733	0.343412	0.049,0.009	0.046,0.017	-0.002
391	ENSG00000104894.7	CD37	chr19	+	49842586	49843863	49842586	49842670	49843507	49843863	391	94303	34149	14108	21124	986	149	1.51168e-07	9.20019e-07	0.295,0.235	0.092,0.116	0.161
392	ENSG00000130529.11	TRPM4	chr19	+	49691897	49692348	49691897	49692027	49692202	49692348	392	8,21	53124	3,4	26,51	324	149	0.088474	0.173232	0.065,0.072	0.05,0.035	0.026
393	ENSG00000130529.11	TRPM4	chr19	+	49714420	49715091	49714420	49714526	49714750	49715091	393	2,11	291432	4,5	114300	373	149	1	1	0.003,0.01	0.014,0.007	-0.004
395	ENSG00000063177.8	RPL18	chr19	-	49118587	49119203	49118587	49118704	49119133	49119203	395	497330	4750338088	10261473	2327651825	578	149	0.651522	0.873666	0.003,0.002	0.011,0.007	-0.006
396	ENSG00000063177.8	RPL18	chr19	-	49119335	49120680	49119335	49119459	49120572	49120680	396	1097719	17,8	12561851	34,31	1262	149	0.0652755	0.134014	0.884,0.914	0.813,0.876	0.054
398	ENSG00000105443.9	CYTH2	chr19	+	48978094	48981402	48978094	48978206	48981325	48981402	398	448378	326290	304767	28,58	3268	149	0	0	0.059,0.056	0.331,0.376	-0.296
400	ENSG00000105373.14	GLTSCR2	chr19	+	48259012	48259861	48259012	48259079	48259784	48259861	400	1435870	1002811329	8471123	496114143	854	149	0.415798	0.631471	0.024,0.013	0.029,0.014	-0.003
401	ENSG00000160007.13	ARHGAP35	chr19	+	47491245	47492932	47491245	47491323	47492800	47492932	401	0,0	109140	4,3	3,6	1626	149	0.0210785	0.0508611	0.0,0.0	0.109,0.044	-0.076
402	ENSG00000090372.10	STRN4	chr19	-	47225242	47225597	47225242	47225329	47225498	47225597	402	35,32	11561021	36,71	249356	318	149	0	0	0.014,0.014	0.063,0.085	-0.06
403	ENSG00000088038.13	CNOT3	chr19	+	54647395	54647870	54647395	54647485	54647741	54647870	403	10,15	479474	10,17	104,94	405	149	4.43354e-07	2.53646e-06	0.008,0.012	0.034,0.062	-0.038
404	ENSG00000088038.13	CNOT3	chr19	+	54657451	54659418	54657451	54657577	54659046	54659418	404	629557	990876	491873	112192	1618	149	0	0	0.055,0.055	0.288,0.295	-0.236
405	ENSG00000125746.10	EML2	chr19	-	46136118	46136397	46136118	46136229	46136327	46136397	405	4,5	151368	0,2	93169	247	149	1	1	0.016,0.008	0.0,0.007	0.009
406	ENSG00000125746.10	EML2	chr19	-	46141762	46142131	46141762	46141892	46142102	46142131	406	2,5	132219	0,10	55117	359	149	0.11898	0.224188	0.006,0.009	0.0,0.034	-0.01
407	ENSG00000125746.10	EML2	chr19	-	46145175	46145610	46145175	46145299	46145391	46145610	407	49,84	2,8	25,32	1,9	241	149	0.193018	0.339571	0.938,0.867	0.939,0.687	0.09
408	ENSG00000104884.10	ERCC2	chr19	-	45872187	45872405	45872187	45872250	45872327	45872405	408	6,1	155228	1,0	63,77	226	149	0.882006	1	0.025,0.003	0.01,0.0	0.009
409	ENSG00000104856.9	RELB	chr19	+	45537501	45537786	45537501	45537570	45537708	45537786	409	3,0	38,36	0,2	8,26	287	149	0.929492	1	0.039,0.0	0.0,0.038	0.001
411	ENSG00000069399.8	BCL3	chr19	+	45261502	45262098	45261502	45261670	45261980	45262098	411	0,12	17,92	1,31	5,16	459	149	0.000127	0.000492861	0.0,0.041	0.061,0.386	-0.203
412	ENSG00000069399.8	BCL3	chr19	+	45261502	45262098	45261502	45261730	45261980	45262098	412	0,9	0,1	3,26	0,0	399	149	1	1	NA,0.771	1.0,1.0	-0.229
413	ENSG00000186567.8	CEACAM19	chr19	+	45185838	45187631	45185838	45185892	45186705	45187631	413	7,9	15,9	0,3	4,2	962	149	0.160039	0.289453	0.067,0.134	0.0,0.189	0.006
414	ENSG00000186567.8	CEACAM19	chr19	+	45185838	45187631	45185838	45185892	45186708	45187631	414	7,9	47,59	0,3	9,25	965	149	0.1332	0.247457	0.022,0.023	0.0,0.018	0.013
416	ENSG00000073050.7	XRCC1	chr19	-	44056948	44057243	44056948	44057060	44057133	44057243	416	20,8	699468	2,8	177181	222	149	0.791018	1	0.019,0.011	0.008,0.029	-0.004
417	ENSG00000105409.11	ATP1A3	chr19	-	42470733	42471492	42470733	42471117	42471400	42471492	417	5,4	0,0	0,7	1,0	432	149	0.129625	0.241362	1.0,1.0	0.0,1.0	0.5
418	ENSG00000105341.14	ATP5SL	chr19	-	41937223	41939339	41937223	41938313	41939176	41939339	418	503268	441464	277358	162194	1012	149	4.92696e-09	3.609e-08	0.144,0.078	0.201,0.214	-0.097
419	ENSG00000248098.6	BCKDHA	chr19	+	41916541	41916914	41916541	41916721	41916827	41916914	419	35,13	8581236	2,4	357941	255	149	0.167164	0.299832	0.023,0.006	0.003,0.002	0.012
420	ENSG00000142046.10	TMEM91	chr19	+	41888676	41889988	41888676	41888826	41889465	41889988	420	94469	4,4	4,67	0,1	788	149	0.0416714	0.0914587	0.816,0.957	1.0,0.927	-0.077
421	ENSG00000142046.10	TMEM91	chr19	+	41888676	41889988	41888676	41888826	41889619	41889988	421	118541	13,52	6,72	0,32	942	149	0.774023	0.987265	0.589,0.622	1.0,0.262	-0.026
422	ENSG00000142046.10	TMEM91	chr19	+	41888676	41889988	41888676	41888826	41889767	41889988	422	197729	10,33	10129	3,14	1090	149	0.0177667	0.0437188	0.729,0.751	0.313,0.557	0.305
423	ENSG00000142046.10	TMEM91	chr19	+	41888676	41889988	41888676	41888826	41889778	41889988	423	199739	0,4	10133	0,2	1101	149	0.739062	0.959377	1.0,0.962	1.0,0.9	0.031
424	ENSG00000142046.10	TMEM91	chr19	+	41888676	41889988	41888676	41888826	41889790	41889988	424	203750	3,14	10140	2,17	1113	149	9.05019e-07	4.96309e-06	0.901,0.878	0.401,0.524	0.427
425	ENSG00000188493.10	C19orf54	chr19	-	41246760	41248675	41246760	41247344	41248303	41248675	425	11321654	37,22	165400	13,7	1108	149	0.184243	0.325761	0.804,0.91	0.631,0.885	0.099
426	ENSG00000188493.10	C19orf54	chr19	-	41246760	41248675	41246760	41247344	41248419	41248675	426	12471843	7,4	199441	0,3	1224	149	0.675493	0.897013	0.956,0.982	1.0,0.947	-0.005
427	ENSG00000188493.10	C19orf54	chr19	-	41246760	41248675	41246760	41247344	41248481	41248675	427	13011965	14,7	212463	0,2	1286	149	0.026285	0.0616473	0.915,0.97	1.0,0.964	-0.039
428	ENSG00000123815.7	ADCK4	chr19	-	41211000	41211352	41211000	41211086	41211229	41211352	428	53132	89127	19,37	20,48	292	149	0.896795	1	0.233,0.347	0.326,0.282	-0.014
429	ENSG00000160410.10	SHKBP1	chr19	+	41083063	41083347	41083063	41083190	41083301	41083347	429	15,4	356266	6,4	136181	260	149	0.839103	1	0.024,0.009	0.025,0.013	-0.002
430	ENSG00000160410.10	SHKBP1	chr19	+	41083301	41083536	41083301	41083347	41083462	41083536	430	12,6	422317	2,10	201225	264	149	0.94233	1	0.016,0.011	0.006,0.024	-0.001
431	ENSG00000105227.10	PRX	chr19	-	40899674	40904723	40899674	40903877	40904526	40904723	431	23,46	12,86	37,85	2,19	798	149	2.22969e-05	9.66826e-05	0.264,0.091	0.775,0.455	-0.438
433	ENSG00000013275.3	PSMC4	chr19	+	40485976	40486361	40485976	40486053	40486192	40486361	433	129,59	40922065	41,99	15781567	288	149	0.0192157	0.0468903	0.016,0.015	0.013,0.032	-0.007
434	ENSG00000013275.3	PSMC4	chr19	+	40486192	40486624	40486192	40486361	40486568	40486624	434	74100	38471841	55126	15841656	356	149	0.00045862	0.00159564	0.008,0.022	0.014,0.031	-0.007
435	ENSG00000105193.4	RPS16	chr19	-	39923862	39924209	39923862	39924058	39924161	39924209	435	587276	8412261396	350389	4287481534	252	149	1	1	0.004,0.003	0.005,0.003	-0.001
436	ENSG00000105193.4	RPS16	chr19	-	39924161	39924401	39924161	39924209	39924304	39924401	436	819422	9824473459	631901	5150895981	244	149	1	1	0.005,0.003	0.007,0.006	-0.003
437	ENSG00000105193.4	RPS16	chr19	-	39924304	39926348	39924304	39924401	39926246	39926348	437	22651891	9458173615	37675548	5122891796	1994	149	1	1	0.002,0.002	0.005,0.004	-0.003
438	ENSG00000105193.4	RPS16	chr19	-	39924304	39926348	39924304	39924401	39926297	39926348	438	4332438440	21892048	2553342044	11092183	2045	149	0.402276	0.615723	0.591,0.578	0.627,0.584	-0.021
439	ENSG00000006712.10	PAF1	chr19	-	39880119	39880401	39880119	39880186	39880279	39880401	439	17,6	478318	4,14	86,71	242	149	0.000333067	0.00118907	0.021,0.011	0.028,0.108	-0.052
440	ENSG00000006712.10	PAF1	chr19	-	39880708	39880929	39880708	39880801	39880899	39880929	440	0,1	376300	9,7	117,66	247	149	1.51301e-05	6.8202e-05	0.0,0.002	0.044,0.06	-0.051
441	ENSG00000130755.8	GMFG	chr19	-	39818998	39819713	39818998	39819188	39819639	39819713	441	189257	16681763	65132	7802431	600	149	2.03484e-07	1.21498e-06	0.027,0.035	0.02,0.013	0.014
442	ENSG00000161243.4	FBXO27	chr19	-	39521668	39521960	39521668	39521764	39521848	39521960	442	0,2	95,85	0,1	43,34	233	149	1	1	0.0,0.015	0.0,0.018	-0.001
443	ENSG00000262484.1	CTC-360G5.1	chr19	-	39399619	39399965	39399619	39399829	39399917	39399965	443	28,20	5,1	20,19	0,0	237	149	0.00057793	0.00197391	0.779,0.926	1.0,1.0	-0.147
444	ENSG00000068903.15	SIRT2	chr19	-	39369196	39371376	39369196	39369950	39371324	39371376	444	144186	0,0	59116	0,2	1523	149	0.613764	0.83671	1.0,1.0	1.0,0.85	0.075
445	ENSG00000068903.15	SIRT2	chr19	-	39371460	39372131	39371460	39371537	39372071	39372131	445	31,41	0,3	16,48	0,0	683	149	0.127049	0.237321	1.0,0.749	1.0,1.0	-0.125
446	ENSG00000068903.15	SIRT2	chr19	-	39380328	39380601	39380328	39380385	39380494	39380601	446	1,5	418483	1,5	213333	258	149	1	1	0.001,0.006	0.003,0.009	-0.003
447	ENSG00000187994.9	RINL	chr19	-	39361717	39362510	39361717	39361867	39362437	39362510	447	7,8	2,0	3,3	0,1	719	149	0.406211	0.619433	0.42,1.0	1.0,0.383	0.018
448	ENSG00000187994.9	RINL	chr19	-	39366970	39367421	39366970	39367114	39367332	39367421	448	12,13	1,4	5,2	0,0	367	149	0.000145728	0.000558147	0.83,0.569	1.0,1.0	-0.3
449	ENSG00000187994.9	RINL	chr19	-	39366970	39367421	39366970	39367130	39367332	39367421	449	6,8	14,25	3,2	10,3	351	149	0.691121	0.913625	0.154,0.12	0.113,0.221	-0.03
450	ENSG00000104823.4	ECH1	chr19	-	39306496	39306995	39306496	39306647	39306923	39306995	450	46,55	31143870	43,91	15663577	425	149	1	1	0.005,0.005	0.01,0.009	-0.004
451	ENSG00000104823.4	ECH1	chr19	-	39307955	39308215	39307955	39308004	39308090	39308215	451	22,18	29853777	3,30	15253436	235	149	1	1	0.005,0.003	0.001,0.006	0.001
452	ENSG00000104814.8	MAP4K1	chr19	-	39086124	39086369	39086124	39086195	39086279	39086369	452	14,82	31158	8,81	20162	233	149	0.853371	1	0.224,0.249	0.204,0.242	0.014
453	ENSG00000104814.8	MAP4K1	chr19	-	39098503	39098673	39098503	39098551	39098629	39098673	453	1,0	9,7	0,1	0,5	227	149	1	1	0.068,0.0	NA,0.116	-0.082
454	ENSG00000171777.11	RASGRP4	chr19	-	38899697	38900736	38899697	38900010	38900594	38900736	454	5881715	27,18	193815	4,13	733	149	0.345243	0.543626	0.816,0.951	0.907,0.927	-0.034
455	ENSG00000171777.11	RASGRP4	chr19	-	38901754	38902021	38901754	38901889	38901984	38902021	455	47125	81291	18,40	30113	244	149	0.530619	0.751329	0.262,0.208	0.268,0.178	0.012
456	ENSG00000171777.11	RASGRP4	chr19	-	38903570	38903937	38903570	38903689	38903832	38903937	456	42128	116253	12,37	57,90	292	149	0.117911	0.222583	0.156,0.205	0.097,0.173	0.045
457	ENSG00000171777.11	RASGRP4	chr19	-	38910499	38910902	38910499	38910611	38910770	38910902	457	67168	0,7	30,54	0,0	308	149	0.0176326	0.0434147	1.0,0.921	1.0,1.0	-0.039
458	ENSG00000171777.11	RASGRP4	chr19	-	38910499	38910902	38910499	38910653	38910770	38910902	458	56124	33165	23,44	22,50	266	149	0.643777	0.866111	0.487,0.296	0.369,0.33	0.042
459	ENSG00000130244.8	FAM98C	chr19	+	38893977	38894334	38893977	38894126	38894199	38894334	459	20,13	447424	6,9	157295	222	149	0.579249	0.803	0.029,0.02	0.025,0.02	0.002
460	ENSG00000130244.8	FAM98C	chr19	+	38896158	38897717	38896158	38896275	38897549	38897717	460	86290	294331	25,69	89225	1423	149	0.000142775	0.000548373	0.03,0.084	0.029,0.031	0.027
461	ENSG00000099341.7	PSMD8	chr19	+	38866799	38867094	38866799	38866872	38866991	38867094	461	74,30	81016466	19,18	37235728	268	149	1	1	0.005,0.003	0.003,0.002	0.002
463	ENSG00000167645.12	YIF1B	chr19	-	38798067	38798392	38798067	38798161	38798236	38798392	463	136178	38594323	30,67	17044015	224	149	9.53756e-08	5.92774e-07	0.023,0.027	0.012,0.011	0.014
464	ENSG00000167645.12	YIF1B	chr19	-	38799863	38800283	38799863	38799968	38800044	38800283	464	51,92	36533797	10,16	16273744	225	149	0.134408	0.249137	0.009,0.016	0.004,0.003	0.009
465	ENSG00000167642.8	SPINT2	chr19	+	38781176	38783108	38781176	38781215	38782479	38783108	465	4,10	5,38	0,4	0,10	1413	149	1	1	0.078,0.027	NA,0.04	0.012
467	ENSG00000188283.7	ZNF383	chr19	+	37726450	37726976	37726450	37726577	37726880	37726976	467	10,15	6,16	5,5	0,0	452	149	1.00346e-06	5.44472e-06	0.355,0.236	1.0,1.0	-0.705
470	ENSG00000075702.12	WDR62	chr19	+	36592115	36593753	36592115	36592219	36593638	36593753	470	300145	1,0	139105	0,0	1568	149	1	1	0.966,1.0	1.0,1.0	-0.017
471	ENSG00000075702.12	WDR62	chr19	+	36592115	36593753	36592115	36592219	36593653	36593753	471	333154	1,0	143116	0,0	1583	149	1	1	0.969,1.0	1.0,1.0	-0.016
472	ENSG00000239382.6	ALKBH6	chr19	-	36503922	36504324	36503922	36503991	36504211	36504324	472	43,33	2,3	22,59	2,5	369	149	0.562447	0.784747	0.897,0.816	0.816,0.827	0.035
474	ENSG00000239382.6	ALKBH6	chr19	-	36503922	36504324	36503922	36503991	36504245	36504324	474	43,35	393350	24,61	126166	403	149	5.97765e-07	3.34977e-06	0.039,0.036	0.066,0.12	-0.056
475	ENSG00000011600.7	TYROBP	chr19	-	36398347	36398664	36398347	36398482	36398631	36398664	475	48,69	454731	28,63	199924	298	149	0.397164	0.610403	0.05,0.045	0.066,0.033	-0.002
477	ENSG00000004777.14	ARHGAP33	chr19	+	36278069	36279724	36278069	36278461	36278545	36279724	477	41,80	27,24	14104	4,18	233	149	0.0193944	0.0472983	0.493,0.681	0.691,0.787	-0.152
480	ENSG00000161265.10	U2AF1L4	chr19	-	36234055	36234246	36234055	36234106	36234196	36234246	480	49,31	49,12	25,31	0,6	239	149	0.000231675	0.000863938	0.384,0.617	1.0,0.763	-0.381
481	ENSG00000161265.10	U2AF1L4	chr19	-	36234055	36234246	36234055	36234109	36234196	36234246	481	49,31	27,13	23,31	1,6	236	149	0.00111585	0.00362695	0.534,0.601	0.936,0.765	-0.283
482	ENSG00000161265.10	U2AF1L4	chr19	-	36233429	36234805	36233429	36233704	36234709	36234805	482	169,81	232126	248285	29,87	1154	149	1.47661e-11	1.31675e-10	0.086,0.077	0.525,0.297	-0.33
483	ENSG00000161265.10	U2AF1L4	chr19	-	36234970	36235322	36234970	36235046	36235223	36235322	483	201105	227144	71133	35,67	326	149	2.84995e-07	1.66532e-06	0.288,0.25	0.481,0.476	-0.209
484	ENSG00000161265.10	U2AF1L4	chr19	-	36235223	36235639	36235223	36235322	36235526	36235639	484	219164	154,65	56,91	29,41	353	149	0.618123	0.841813	0.375,0.516	0.449,0.484	-0.021
485	ENSG00000161265.10	U2AF1L4	chr19	-	36235223	36236088	36235223	36235322	36236025	36236088	485	369286	30,55	108163	14,60	852	149	0.13826	0.254781	0.683,0.476	0.574,0.322	0.132
486	ENSG00000161265.10	U2AF1L4	chr19	-	36235223	36236088	36235223	36235639	36236025	36236088	486	178147	87,31	58,84	12,12	535	149	0.049343	0.105639	0.363,0.569	0.574,0.661	-0.151
487	ENSG00000161265.10	U2AF1L4	chr19	-	36234970	36236113	36234970	36235046	36236025	36236113	487	508363	0,0	169268	0,2	1128	149	0.340217	0.538415	1.0,1.0	1.0,0.947	0.026
488	ENSG00000105672.10	ETV2	chr19	+	36133335	36133600	36133335	36133432	36133516	36133600	488	0,7	3,7	5,7	0,0	233	149	1.55293e-08	1.06702e-07	0.0,0.39	1.0,1.0	-0.805
489	ENSG00000105698.11	USF2	chr19	+	35760348	35760602	35760348	35760395	35760483	35760602	489	35,47	181118	14,39	78163	237	149	0.275146	0.453819	0.108,0.2	0.101,0.131	0.038
490	ENSG00000105698.11	USF2	chr19	+	35760705	35761500	35760705	35760906	35761349	35761500	490	48,51	925934	9,31	384754	592	149	0.104661	0.201086	0.013,0.014	0.006,0.01	0.005
491	ENSG00000105698.11	USF2	chr19	+	35769600	35769977	35769600	35769695	35769848	35769977	491	36,42	18561957	109267	8091643	302	149	0	0	0.009,0.01	0.062,0.074	-0.059
492	ENSG00000105698.11	USF2	chr19	+	35769600	35769977	35769600	35769695	35769872	35769977	492	467427	82,45	283612	32,50	326	149	0.0332641	0.0752201	0.722,0.813	0.802,0.848	-0.057
493	ENSG00000105699.12	LSR	chr19	+	35757581	35757870	35757581	35757641	35757738	35757870	493	65,96	21741446	69145	7041208	246	149	1.81148e-09	1.37605e-08	0.018,0.039	0.056,0.068	-0.034
494	ENSG00000105699.12	LSR	chr19	+	35757581	35757870	35757581	35757641	35757741	35757870	494	83117	379207	77162	102133	249	149	1.08682e-05	4.99793e-05	0.116,0.253	0.311,0.422	-0.182
495	ENSG00000089327.10	FXYD5	chr19	+	35657044	35657228	35657044	35657074	35657153	35657228	495	66,86	1378412310	10,46	643613221	228	149	1	1	0.003,0.005	0.001,0.002	0.003
496	ENSG00000221946.3	FXYD7	chr19	+	35642156	35642385	35642156	35642231	35642342	35642385	496	4,6	26,49	1,5	19,37	260	149	0.518954	0.73838	0.081,0.066	0.029,0.072	0.023
498	ENSG00000198951.7	NAGA	chr22	-	42466285	42466834	42466285	42466370	42466766	42466834	498	308358	8,6	157124	0,1	545	149	0.00173755	0.0054325	0.913,0.942	1.0,0.971	-0.058
503	ENSG00000105726.12	ATP13A1	chr19	-	19756455	19756794	19756455	19756599	19756682	19756794	503	52,54	18601027	27,90	547584	232	149	1.31635e-08	9.16753e-08	0.018,0.033	0.031,0.09	-0.035
504	ENSG00000105726.12	ATP13A1	chr19	-	19758222	19758568	19758222	19758337	19758407	19758568	504	88,81	955482	25,64	263281	219	149	0.138119	0.254636	0.059,0.103	0.061,0.134	-0.017
505	ENSG00000105726.12	ATP13A1	chr19	-	19760549	19762606	19760549	19760749	19762497	19762606	505	134,82	829433	101136	254240	1897	149	8.42604e-12	7.64682e-11	0.013,0.015	0.03,0.043	-0.022
506	ENSG00000105726.12	ATP13A1	chr19	-	19766124	19766463	19766124	19766262	19766336	19766463	506	19,20	385273	6,9	122,98	223	149	0.941145	1	0.032,0.047	0.032,0.058	-0.005
507	ENSG00000105726.12	ATP13A1	chr19	-	19767468	19767725	19767468	19767575	19767655	19767725	507	271212	312166	31,72	119,81	229	149	0.0122608	0.0314139	0.361,0.454	0.145,0.366	0.152
508	ENSG00000129933.16	MAU2	chr19	+	19455657	19456178	19455657	19455735	19456112	19456178	508	6,13	142215	33,32	5,13	526	149	0	0	0.012,0.017	0.652,0.411	-0.517
509	ENSG00000064607.12	SUGP2	chr19	-	19105174	19106089	19105174	19105295	19105952	19106089	509	9211108	770961	210375	166545	806	149	0.0348198	0.0779644	0.181,0.176	0.19,0.113	0.027
510	ENSG00000064607.12	SUGP2	chr19	-	19114976	19115455	19114976	19115082	19115238	19115455	510	17652320	15,14	5671348	4,24	305	149	0.0201428	0.048891	0.983,0.988	0.986,0.965	0.01
513	ENSG00000105696.4	TMEM59L	chr19	+	18728964	18729302	18728964	18729082	18729184	18729302	513	1,2	2,2	0,1	1,5	251	149	0.0423354	0.0927669	0.229,0.372	0.0,0.106	0.247
514	ENSG00000221983.3	UBA52	chr19	+	18685679	18686051	18685679	18685782	18685866	18686051	514	367142	6187740688	672802	3204052576	233	149	0.232644	0.394504	0.004,0.002	0.013,0.01	-0.009
515	ENSG00000221983.3	UBA52	chr19	+	18685679	18686051	18685679	18685782	18685912	18686051	515	144818919	17,16	727911905	20,19	279	149	1	1	0.998,0.997	0.995,0.997	0.002
516	ENSG00000130511.11	SSBP4	chr19	+	18543368	18543545	18543368	18543414	18543509	18543545	516	32,12	30471623	12,24	9361026	244	149	0.783538	0.996303	0.006,0.004	0.008,0.014	-0.006
517	ENSG00000105650.17	PDE4C	chr19	-	18331212	18331733	18331212	18331325	18331683	18331733	517	1,6	3,0	0,2	0,0	507	149	1	1	0.089,1.0	NA,1.0	-0.456
518	ENSG00000105650.17	PDE4C	chr19	-	18331212	18331988	18331212	18331325	18331914	18331988	518	1,6	0,2	0,2	0,0	738	149	1	1	1.0,0.377	NA,1.0	-0.311
519	ENSG00000105640.8	RPL18A	chr19	+	17972101	17972281	17972101	17972116	17972233	17972281	519	11416496263	306816	62845123811	169887	266	149	0.496964	0.715027	0.995,0.985	0.995,0.987	-0.001
521	ENSG00000130304.12	SLC27A1	chr19	+	17597371	17598144	17597371	17597766	17597982	17598144	521	12,9	27,25	2,0	8,3	365	149	0.021864	0.0525403	0.154,0.128	0.093,0.0	0.095
523	ENSG00000269640.1	CTD-2521M24.9	chr19	+	17516632	17517105	17516632	17516796	17516885	17517105	523	12,14	25,33	4,11	24,12	238	149	0.80526	1	0.231,0.21	0.094,0.365	-0.009
524	ENSG00000269640.1	CTD-2521M24.9	chr19	+	17516632	17517105	17516632	17516804	17516885	17517105	524	11,10	19,21	4,11	8,10	230	149	0.418235	0.634235	0.273,0.236	0.245,0.416	-0.076
525	ENSG00000269640.1	CTD-2521M24.9	chr19	+	17516632	17517105	17516632	17516796	17517053	17517105	525	98101	0,2	25,49	0,0	406	149	0.444288	0.659837	1.0,0.949	1.0,1.0	-0.026
526	ENSG00000269640.1	CTD-2521M24.9	chr19	+	17523905	17524114	17523905	17523913	17524029	17524114	526	59,81	18,20	10,12	4,8	265	149	0.129984	0.241922	0.648,0.695	0.584,0.458	0.15
527	ENSG00000160117.10	ANKLE1	chr19	+	17393464	17393811	17393464	17393570	17393672	17393811	527	1,14	3,5	2,4	0,0	251	149	2.10649e-06	1.10074e-05	0.165,0.624	1.0,1.0	-0.605
529	ENSG00000099330.4	OCEL1	chr19	+	17337501	17338008	17337501	17337678	17337783	17338008	529	302243	10,18	100128	3,10	254	149	0.943363	1	0.947,0.888	0.951,0.882	0.001
530	ENSG00000099330.4	OCEL1	chr19	+	17337501	17338008	17337501	17337678	17337802	17338008	530	337258	164171	106141	39,87	273	149	0.495621	0.713961	0.529,0.452	0.597,0.469	-0.042
532	ENSG00000099330.4	OCEL1	chr19	+	17339611	17340024	17339611	17339724	17339817	17340024	532	500521	0,1	168363	0,0	242	149	1	1	1.0,0.997	1.0,1.0	-0.002
533	ENSG00000053501.8	USE1	chr19	+	17326610	17326879	17326610	17326660	17326800	17326879	533	29,23	569351	4,13	183267	289	149	0.103819	0.199563	0.026,0.033	0.011,0.024	0.012
534	ENSG00000105258.4	POLR2I	chr19	-	36605240	36605615	36605240	36605314	36605560	36605615	534	169,66	27131437	149138	11341581	395	149	1.42448e-06	7.59848e-06	0.023,0.017	0.047,0.032	-0.019
535	ENSG00000099331.9	MYO9B	chr19	+	17313650	17314067	17313650	17313692	17313955	17314067	535	27,49	222308	14,22	61150	412	149	0.537043	0.759447	0.042,0.054	0.077,0.05	-0.015
536	ENSG00000099331.9	MYO9B	chr19	+	17322459	17324093	17322459	17322583	17322703	17324093	536	320181	101104	97186	25,47	269	149	0.0285695	0.0660238	0.637,0.491	0.682,0.687	-0.121
540	ENSG00000186204.10	CYP4F12	chr19	+	15806970	15807322	15806970	15807035	15807239	15807322	540	0,0	0,1	2,0	0,4	353	149	1	1	NA,0.0	1.0,0.0	-0.5
548	ENSG00000011243.13	AKAP8L	chr19	-	15509440	15510221	15509440	15509514	15510112	15510221	548	515412	14,1	151183	1,3	747	149	0.310136	0.500049	0.88,0.988	0.968,0.924	-0.012
549	ENSG00000011243.13	AKAP8L	chr19	-	15509440	15510221	15509440	15509577	15510112	15510221	549	395354	272,41	124155	24,33	684	149	0.483314	0.701554	0.24,0.653	0.53,0.506	-0.072
550	ENSG00000011243.13	AKAP8L	chr19	-	15514285	15514526	15514285	15514366	15514463	15514526	550	8611261	4,14	262444	0,0	246	149	0.500104	0.717031	0.992,0.982	1.0,1.0	-0.013
551	ENSG00000011243.13	AKAP8L	chr19	-	15514285	15514526	15514285	15514366	15514468	15514526	551	8771287	239186	264455	45129	251	149	0.494868	0.713514	0.685,0.804	0.777,0.677	0.017
552	ENSG00000011243.13	AKAP8L	chr19	-	15514285	15514853	15514285	15514366	15514820	15514853	552	647933	6,9	211405	0,0	603	149	0.00410753	0.0118823	0.964,0.962	1.0,1.0	-0.037
553	ENSG00000011243.13	AKAP8L	chr19	-	15514285	15514853	15514285	15514526	15514820	15514853	553	40,54	699855	41114	166390	443	149	0	0	0.019,0.021	0.077,0.09	-0.063
554	ENSG00000105135.11	ILVBL	chr19	-	15226811	15227132	15226811	15226882	15226962	15227132	554	40,23	442235	18,34	118181	229	149	0.00763112	0.020406	0.056,0.06	0.09,0.109	-0.042
555	ENSG00000105135.11	ILVBL	chr19	-	15227218	15228826	15227218	15227333	15228691	15228826	555	67115	444275	29,53	80146	1507	149	0.0833812	0.164675	0.015,0.04	0.035,0.035	-0.008
556	ENSG00000105135.11	ILVBL	chr19	-	15233503	15233841	15233503	15233615	15233702	15233841	556	11,6	306235	1,5	63118	236	149	0.751261	0.967863	0.022,0.016	0.01,0.026	0.001
557	ENSG00000127507.13	EMR2	chr19	-	14876469	14877193	14876469	14876616	14877046	14877193	557	12,25	1,18	11,14	2,3	579	149	0.438508	0.653381	0.755,0.263	0.586,0.546	-0.057
558	ENSG00000160961.7	ZNF333	chr19	+	14827805	14828545	14827805	14827901	14828468	14828545	558	0,2	14,10	0,2	0,0	716	149	1	1	0.0,0.04	NA,1.0	-0.98
559	ENSG00000123143.8	PKN1	chr19	+	14578376	14578605	14578376	14578453	14578529	14578605	559	27,37	26572239	15,20	11211324	225	149	1	1	0.007,0.011	0.009,0.01	-0.001
560	ENSG00000123143.8	PKN1	chr19	+	14581386	14581663	14581386	14581494	14581582	14581663	560	27,47	53163568	21,36	18882738	237	149	1	1	0.003,0.008	0.007,0.008	-0.002
561	ENSG00000123136.10	DDX39A	chr19	-	14520114	14520457	14520114	14520259	14520347	14520457	561	720556	34781915	365776	11521145	237	149	0.000165365	0.000629668	0.115,0.154	0.166,0.299	-0.098
562	ENSG00000123136.10	DDX39A	chr19	-	14520553	14521146	14520553	14520685	14521027	14521146	562	16601024	25391418	6271238	974755	491	149	0.0498248	0.106504	0.166,0.18	0.163,0.332	-0.075
563	ENSG00000123136.10	DDX39A	chr19	-	14520553	14521146	14520553	14520793	14521027	14521146	563	1221752	51,29	486940	4,6	383	149	8.83483e-10	6.94262e-09	0.903,0.91	0.979,0.984	-0.075
564	ENSG00000123136.10	DDX39A	chr19	-	14523362	14524036	14523362	14523490	14523824	14524036	564	152192	21161194	172390	750544	483	149	5.55112e-16	6.77699e-15	0.022,0.047	0.066,0.181	-0.089
566	ENSG00000123146.15	CD97	chr19	+	14508544	14508747	14508544	14508616	14508700	14508747	566	3,3	143211	0,0	7,26	233	149	1	1	0.013,0.009	0.0,0.0	0.011
567	ENSG00000132017.6	DCAF15	chr19	+	14071098	14071392	14071098	14071203	14071276	14071392	567	278195	827655	100308	165134	222	149	0.000426625	0.00149446	0.184,0.167	0.289,0.607	-0.272
568	ENSG00000132024.13	CC2D1A	chr19	+	14037790	14038843	14037790	14037890	14038705	14038843	568	107,69	1,1	25,20	4,8	964	149	1.72865e-07	1.04278e-06	0.943,0.914	0.491,0.279	0.543
570	ENSG00000104915.10	STX10	chr19	-	13254875	13255485	13254875	13255300	13255390	13255485	570	171318	10231085	97268	361950	239	149	0.122826	0.230481	0.094,0.154	0.143,0.15	-0.022
571	ENSG00000104907.8	TRMT1	chr19	-	13216080	13216420	13216080	13216210	13216300	13216420	571	570301	2393719	175181	499340	239	149	0.019529	0.0475983	0.129,0.207	0.179,0.249	-0.046
572	ENSG00000104907.8	TRMT1	chr19	-	13226810	13227245	13226810	13226866	13226959	13227245	572	30,13	949380	28,13	246152	242	149	8.63123e-06	4.0325e-05	0.019,0.021	0.065,0.05	-0.038
574	ENSG00000104907.8	TRMT1	chr19	-	13226810	13227245	13226810	13226866	13227000	13227245	574	395197	7,1	109,80	0,2	283	149	0.267612	0.443353	0.967,0.99	1.0,0.955	0.001
575	ENSG00000132026.9	RTBDN	chr19	-	12945598	12946229	12945598	12945660	12945896	12946229	575	1,6	1,5	0,4	0,2	385	149	1	1	0.279,0.317	NA,0.436	-0.138
576	ENSG00000092758.11	COL9A3	chr20	+	61467538	61467884	61467538	61467685	61467829	61467884	576	15,15	7,10	2,4	0,2	293	149	0.160267	0.289483	0.521,0.433	1.0,0.504	-0.275
577	ENSG00000267454.1	ZNF582-AS1	chr19	+	56909645	56910537	56909645	56909752	56910262	56910537	577	7,7	1,4	0,7	0,0	659	149	1	1	0.613,0.284	NA,1.0	-0.551
578	ENSG00000104774.8	MAN2B1	chr19	-	12766507	12767501	12766507	12766676	12767384	12767501	578	127146	0,1	95147	0,2	857	149	0.732487	0.952954	1.0,0.962	1.0,0.927	0.017
579	ENSG00000104774.8	MAN2B1	chr19	-	12766507	12767501	12766507	12766693	12767384	12767501	579	71,75	494586	44,73	259433	840	149	0.203583	0.354606	0.025,0.022	0.029,0.029	-0.006
580	ENSG00000102575.6	ACP5	chr19	-	11688407	11689009	11688407	11688494	11688838	11689009	580	73,81	8,13	34,60	0,5	493	149	0.0297488	0.0685175	0.734,0.653	1.0,0.784	-0.199
581	ENSG00000160014.12	CALM3	chr19	+	47111738	47112238	47111738	47111845	47112102	47112238	581	37,63	46143205	92109	21632739	406	149	0.0021733	0.00665289	0.003,0.007	0.015,0.014	-0.009
582	ENSG00000130175.5	PRKCSH	chr19	+	11546861	11547326	11546861	11547017	11547209	11547326	582	71,30	23702508	11,31	12392447	341	149	0.59007	0.813602	0.013,0.005	0.004,0.006	0.004
583	ENSG00000130175.5	PRKCSH	chr19	+	11559728	11559990	11559728	11559803	11559890	11559990	583	11,1	39633705	22,45	19453685	236	149	1	1	0.002,0.0	0.007,0.008	-0.006
584	ENSG00000183401.7	CCDC159	chr19	+	11464126	11464550	11464126	11464248	11464467	11464550	584	50112	51,67	11,72	40,95	368	149	0.00137425	0.00437329	0.284,0.404	0.1,0.235	0.176
585	ENSG00000183401.7	CCDC159	chr19	+	11465255	11465619	11465255	11465372	11465548	11465619	585	97116	16,15	37127	3,10	325	149	0.0630145	0.130023	0.735,0.78	0.85,0.853	-0.094
586	ENSG00000142453.7	CARM1	chr19	+	11031509	11031803	11031509	11031622	11031725	11031803	586	27,15	657588	10,9	267333	252	149	0.731944	0.952549	0.024,0.015	0.022,0.016	0.001
587	ENSG00000213339.4	QTRT1	chr19	+	10812625	10812930	10812625	10812694	10812791	10812930	587	109,20	1215466	7,7	439329	246	149	5.29286e-08	3.3977e-07	0.052,0.025	0.01,0.013	0.027
588	ENSG00000213339.4	QTRT1	chr19	+	10812625	10812930	10812625	10812694	10812836	10812930	588	521201	6,2	182119	2,0	291	149	0.271678	0.448821	0.978,0.981	0.979,1.0	-0.01
589	ENSG00000213339.4	QTRT1	chr19	+	10822836	10823304	10822836	10822975	10823228	10823304	589	1200494	1215426	343368	514347	402	149	0.075734	0.151394	0.268,0.301	0.198,0.282	0.044
590	ENSG00000129353.10	SLC44A2	chr19	+	10745431	10745749	10745431	10745563	10745649	10745749	590	15,35	333367	4,17	117184	235	149	0.826768	1	0.028,0.057	0.021,0.055	0.005
591	ENSG00000129353.10	SLC44A2	chr19	+	10745838	10746191	10745838	10745931	10746106	10746191	591	21,24	406431	0,6	141228	324	149	0.00192993	0.0059793	0.023,0.025	0.0,0.012	0.018
592	ENSG00000130734.5	ATG4D	chr19	+	10655458	10655806	10655458	10655542	10655632	10655806	592	8,10	406541	18,15	74108	239	149	1.21059e-12	1.188e-11	0.012,0.011	0.132,0.08	-0.095
593	ENSG00000130734.5	ATG4D	chr19	+	10657514	10657929	10657514	10657747	10657864	10657929	593	216194	77,32	45,59	10,0	266	149	0.0164273	0.0409138	0.611,0.773	0.716,1.0	-0.166
594	ENSG00000130734.5	ATG4D	chr19	+	10657514	10657929	10657514	10657751	10657864	10657929	594	203173	16,16	41,54	0,0	262	149	5.87963e-06	2.82415e-05	0.878,0.86	1.0,1.0	-0.131
595	ENSG00000130734.5	ATG4D	chr19	+	10657514	10657929	10657514	10657758	10657864	10657929	595	187161	4,7	38,49	6,1	255	149	0.205646	0.356837	0.965,0.931	0.787,0.966	0.071
596	ENSG00000130734.5	ATG4D	chr19	+	10657514	10657929	10657514	10657791	10657864	10657929	596	116,70	346359	22,30	62,67	222	149	0.058551	0.121855	0.184,0.116	0.192,0.231	-0.062
597	ENSG00000130734.5	ATG4D	chr19	+	10662572	10662797	10662572	10662651	10662720	10662797	597	53,42	765672	31,51	60,84	218	149	0	0	0.045,0.041	0.261,0.293	-0.234
598	ENSG00000065989.11	PDE4A	chr19	+	10572201	10572675	10572201	10572356	10572552	10572675	598	12,25	103,90	4,10	27,28	345	149	0.629785	0.852038	0.048,0.107	0.06,0.134	-0.02
599	ENSG00000267673.2	FDX1L	chr19	-	10426061	10426435	10426061	10426168	10426380	10426435	599	80,43	434284	31,49	88,98	361	149	3.6436e-06	1.82714e-05	0.071,0.059	0.127,0.171	-0.084
601	ENSG00000099953.5	MMP11	chr22	+	24121373	24122689	24121373	24121603	24122545	24122689	601	0,0	5,20	4,0	1,6	1091	149	0.172612	0.308097	0.0,0.0	0.353,0.0	-0.176
602	ENSG00000105364.9	MRPL4	chr19	+	10363072	10363377	10363072	10363139	10363226	10363377	602	39,17	45892030	231179	18111538	236	149	0	0	0.005,0.005	0.075,0.068	-0.067
603	ENSG00000130813.13	C19orf66	chr19	+	10199786	10200054	10199786	10199884	10199982	10200054	603	38,35	25,37	3,19	3,3	247	149	0.152343	0.277123	0.478,0.363	0.376,0.793	-0.164
604	ENSG00000130813.13	C19orf66	chr19	+	10199982	10200371	10199982	10200054	10200332	10200371	604	15,52	34,22	3,34	0,5	427	149	0.00260656	0.00779876	0.133,0.452	1.0,0.704	-0.559
605	ENSG00000130813.13	C19orf66	chr19	+	10201925	10202306	10201925	10202029	10202151	10202306	605	186260	132139	54,95	16,19	271	149	2.63994e-05	0.000113274	0.437,0.507	0.65,0.733	-0.22
606	ENSG00000130813.13	C19orf66	chr19	+	10201925	10202306	10201925	10202029	10202259	10202306	606	373498	13,6	88146	2,0	379	149	0.0161616	0.0402795	0.919,0.97	0.945,1.0	-0.028
607	ENSG00000127445.9	PIN1	chr19	+	9959765	9960358	9959765	9959877	9960208	9960358	607	73524699	0,2	27654340	0,0	480	149	1	1	1.0,0.999	1.0,1.0	0
608	ENSG00000127445.9	PIN1	chr19	+	9959765	9960358	9959765	9959987	9960208	9960358	608	46492983	51,36	17492669	27,24	370	149	0.965762	1	0.973,0.971	0.963,0.978	0.002
609	ENSG00000198258.6	UBL5	chr19	+	9939002	9939351	9939002	9939065	9939267	9939351	609	754269	104,8	486560	31,23	351	149	0.108688	0.207657	0.755,0.935	0.869,0.912	-0.046
610	ENSG00000198258.6	UBL5	chr19	+	9939002	9939351	9939002	9939069	9939267	9939351	610	706251	167459081	461537	769112559	347	149	0.00100926	0.00330404	0.018,0.012	0.025,0.018	-0.006
612	ENSG00000099783.7	HNRNPM	chr19	+	8530207	8530399	8530207	8530246	8530363	8530399	612	20841257	597655	959651	289311	266	149	0.929391	1	0.662,0.518	0.65,0.54	-0.005
613	ENSG00000090661.7	CERS4	chr19	+	8320705	8321170	8320705	8320763	8321119	8321170	613	28,32	207234	7,12	53118	505	149	0.375541	0.582408	0.038,0.039	0.038,0.029	0.005
615	ENSG00000076984.13	MAP2K7	chr19	+	7974947	7975258	7974947	7975014	7975144	7975258	615	2,9	155196	7,10	18,23	279	149	9.1332e-09	6.50423e-08	0.007,0.024	0.172,0.188	-0.164
617	ENSG00000104921.10	FCER2	chr19	-	7763241	7763740	7763241	7763295	7763626	7763740	617	6,2	61,12	0,0	33,3	480	149	0.0588726	0.122316	0.03,0.049	0.0,0.0	0.04
618	ENSG00000076944.10	STXBP2	chr19	+	7707314	7707709	7707314	7707422	7707651	7707709	618	96117	21093102	32109	8562122	378	149	0.501013	0.718083	0.018,0.015	0.015,0.02	-0.001
619	ENSG00000076944.10	STXBP2	chr19	+	7712047	7712397	7712047	7712133	7712239	7712397	619	265233	32123793	135267	13083489	255	149	0.11178	0.212377	0.046,0.035	0.057,0.043	-0.01
620	ENSG00000076944.10	STXBP2	chr19	+	7711134	7712758	7711134	7711230	7712610	7712758	620	596666	0,2	332766	0,0	1529	149	1	1	1.0,0.97	1.0,1.0	-0.015
621	ENSG00000032444.11	PNPLA6	chr19	+	7607646	7607970	7607646	7607814	7607892	7607970	621	1,2	119,82	1,0	38,50	227	149	1	1	0.005,0.016	0.017,0.0	0.002
622	ENSG00000090674.11	MCOLN1	chr19	+	7592405	7592846	7592405	7592514	7592749	7592846	622	82,35	180,99	12,22	67,62	384	149	0.04107	0.090332	0.15,0.121	0.065,0.121	0.043
623	ENSG00000125731.8	SH2D3A	chr19	-	6754062	6754436	6754062	6754174	6754261	6754436	623	52,81	168208	7,29	29,43	236	149	0.446313	0.662125	0.163,0.197	0.132,0.299	-0.036
624	ENSG00000125731.8	SH2D3A	chr19	-	6754261	6754742	6754261	6754436	6754626	6754742	624	42,69	94,85	7,53	6,17	339	149	0.00180075	0.00561296	0.164,0.263	0.339,0.578	-0.245
625	ENSG00000125733.13	TRIP10	chr19	+	6743204	6743609	6743204	6743267	6743504	6743609	625	4,27	671966	0,15	80153	386	149	0.0315543	0.0719488	0.002,0.011	0.0,0.036	-0.011
626	ENSG00000125733.13	TRIP10	chr19	+	6750302	6750644	6750302	6750442	6750522	6750644	626	2,5	11191198	11,54	162332	229	149	0	0	0.001,0.003	0.042,0.096	-0.067
627	ENSG00000205744.5	DENND1C	chr19	-	6471275	6471507	6471275	6471316	6471416	6471507	627	9,25	43,98	0,6	20,87	249	149	0.000121598	0.000472344	0.111,0.132	0.0,0.04	0.101
628	ENSG00000205744.5	DENND1C	chr19	-	6475494	6475762	6475494	6475596	6475716	6475762	628	4,8	35,66	8,11	9,39	269	149	0.00540379	0.01511	0.06,0.063	0.33,0.135	-0.171
629	ENSG00000205744.5	DENND1C	chr19	-	6476867	6477138	6476867	6476978	6477084	6477138	629	5,6	47100	0,1	10,38	255	149	0.0257061	0.0604971	0.059,0.034	0.0,0.015	0.039
630	ENSG00000130545.11	CRB3	chr19	+	6466476	6467232	6466476	6466620	6466961	6467232	630	11,16	0,0	2,9	0,2	490	149	0.567234	0.790349	1.0,1.0	1.0,0.578	0.211
631	ENSG00000141994.11	DUS3L	chr19	-	5786759	5787182	5786759	5786856	5787071	5787182	631	200146	1071383	71144	278,98	364	149	0.0107808	0.0279185	0.071,0.135	0.095,0.376	-0.132
632	ENSG00000141994.11	DUS3L	chr19	-	5786759	5787182	5786759	5786930	5787071	5787182	632	116,79	127,65	52125	6,10	290	149	0	0	0.319,0.384	0.817,0.865	-0.489
633	ENSG00000196365.7	LONP1	chr19	-	5696259	5696768	5696259	5696382	5696680	5696768	633	160313	23082037	62158	8481198	447	149	0.840632	1	0.023,0.049	0.024,0.042	0.003
634	ENSG00000167733.9	HSD11B1L	chr19	+	5684829	5685130	5684829	5684916	5684999	5685130	634	23,34	11,33	11,32	10,20	232	149	0.980025	1	0.573,0.398	0.414,0.507	0.025
635	ENSG00000167733.9	HSD11B1L	chr19	+	5684829	5685130	5684829	5684916	5685003	5685130	635	23,34	1,6	11,32	0,2	236	149	0.0491517	0.105395	0.936,0.782	1.0,0.91	-0.096
636	ENSG00000160633.8	SAFB	chr19	+	5667363	5667897	5667363	5667461	5667830	5667897	636	179141	35241846	146325	695626	518	149	0	0	0.014,0.021	0.057,0.13	-0.076
637	ENSG00000105426.10	PTPRS	chr19	-	5218430	5219478	5218430	5218543	5219320	5219478	637	10,67	49,67	2,7	27,43	926	149	7.70479e-06	3.6383e-05	0.032,0.139	0.012,0.026	0.067
640	ENSG00000167671.7	UBXN6	chr19	-	4446045	4446410	4446045	4446194	4446279	4446410	640	178317	18732402	86233	7121777	234	149	0.3991	0.612719	0.057,0.078	0.071,0.077	-0.006
641	ENSG00000167671.7	UBXN6	chr19	-	4446496	4446917	4446496	4446716	4446832	4446917	641	92,70	17212241	61118	5451424	265	149	8.77034e-08	5.47579e-07	0.029,0.017	0.059,0.045	-0.029
642	ENSG00000126934.9	MAP2K2	chr19	-	4094450	4095447	4094450	4094496	4095385	4095447	642	359405	42853128	158292	15692636	1038	149	0.850241	1	0.012,0.018	0.014,0.016	0
644	ENSG00000011132.7	APBA3	chr19	-	3751186	3751551	3751186	3751327	3751431	3751551	644	21,24	295224	12,22	61,56	253	149	3.46049e-05	0.000146642	0.04,0.059	0.104,0.188	-0.096
647	ENSG00000065717.10	TLE2	chr19	-	3019280	3019771	3019280	3019461	3019696	3019771	647	102259	150217	40130	96149	384	149	0.0889593	0.174099	0.209,0.317	0.139,0.253	0.067
648	ENSG00000065717.10	TLE2	chr19	-	3019280	3019771	3019280	3019464	3019696	3019771	648	95244	222285	37123	103197	381	149	0.289464	0.471906	0.143,0.251	0.123,0.196	0.038
649	ENSG00000172009.10	THOP1	chr19	+	2807439	2808442	2807439	2807771	2808240	2808442	649	453401	2,0	119150	0,6	618	149	0.00806838	0.0214495	0.982,1.0	1.0,0.858	0.062
650	ENSG00000172009.10	THOP1	chr19	+	2807439	2808442	2807439	2807806	2808240	2808442	650	160190	1316679	29,39	463395	583	149	2.78656e-07	1.6306e-06	0.03,0.067	0.016,0.025	0.028
656	ENSG00000104904.8	OAZ1	chr19	+	2271383	2271953	2271383	2271529	2271780	2271953	656	468777	2167818457	239393	1159116934	400	149	0.0535408	0.113209	0.008,0.015	0.008,0.009	0.003
657	ENSG00000104897.5	SF3A2	chr19	+	2246751	2247021	2246751	2246801	2246880	2247021	657	22112	17601847	42,61	379989	228	149	6.82889e-06	3.25722e-05	0.008,0.038	0.068,0.039	-0.031
658	ENSG00000065000.11	AP3D1	chr19	-	2109084	2109957	2109084	2109124	2109871	2109957	658	741695	0,2	220262	0,4	896	149	0.258999	0.431174	1.0,0.983	1.0,0.916	0.034
659	ENSG00000065000.11	AP3D1	chr19	-	2109084	2109957	2109084	2109206	2109871	2109957	659	73117	820660	57,82	216243	814	149	1.55548e-07	9.43871e-07	0.016,0.031	0.046,0.058	-0.029
660	ENSG00000065000.11	AP3D1	chr19	-	2112858	2113412	2112858	2112930	2113334	2113412	660	59,50	82,51	33,42	18,25	553	149	0.00310081	0.00917051	0.162,0.209	0.331,0.312	-0.136
661	ENSG00000065000.11	AP3D1	chr19	-	2112858	2113412	2112858	2112966	2113334	2113412	661	18,25	72,53	27,32	16,23	517	149	1.90503e-07	1.14246e-06	0.067,0.12	0.327,0.286	-0.213
662	ENSG00000099875.10	MKNK2	chr19	-	2042605	2042869	2042605	2042661	2042764	2042869	662	48102	625997	31,42	120233	252	149	1.82903e-05	8.06738e-05	0.043,0.057	0.133,0.096	-0.065
663	ENSG00000133275.11	CSNK1G2	chr19	+	1978303	1978510	1978303	1978344	1978440	1978510	663	35,30	787701	32,42	233446	245	149	6.34945e-06	3.0356e-05	0.026,0.025	0.077,0.054	-0.04
664	ENSG00000133275.11	CSNK1G2	chr19	+	1978857	1979247	1978857	1979092	1979161	1979247	664	316255	742798	83193	322427	218	149	0.732859	0.953135	0.225,0.179	0.15,0.236	0.009
665	ENSG00000129968.11	ABHD17A	chr19	-	1877506	1880114	1877506	1877686	1878662	1880114	665	27061927	25,20	20972937	6,7	1125	149	6.911e-06	3.29256e-05	0.935,0.927	0.979,0.982	-0.049
666	ENSG00000129968.11	ABHD17A	chr19	-	1877506	1880114	1877506	1877686	1879919	1880114	666	45683438	1105964	34504994	361649	2382	149	2.05835e-13	2.13216e-12	0.205,0.182	0.374,0.325	-0.156
667	ENSG00000071564.10	TCF3	chr19	-	1611247	1611848	1611247	1611368	1611702	1611848	667	23342115	458420	7221044	137229	483	149	0.75063	0.967565	0.611,0.608	0.619,0.584	0.008
669	ENSG00000071564.10	TCF3	chr19	-	1615283	1615820	1615283	1615519	1615684	1615820	669	40,40	529503	15,26	158246	314	149	0.298677	0.484258	0.035,0.036	0.043,0.048	-0.01
670	ENSG00000071564.10	TCF3	chr19	-	1619109	1619473	1619109	1619233	1619314	1619473	670	25,29	853810	14,15	291344	230	149	0.253346	0.422793	0.019,0.023	0.03,0.027	-0.007
671	ENSG00000115266.7	APC2	chr19	+	1456851	1458059	1456851	1457242	1457963	1458059	671	330251	0,1	67,98	0,0	870	149	1	1	1.0,0.977	1.0,1.0	-0.012
672	ENSG00000115268.5	RPS15	chr19	+	1440017	1440493	1440017	1440252	1440347	1440493	672	190121	5725743641	769915	2912660694	244	149	0.0394343	0.087155	0.002,0.002	0.016,0.009	-0.011
673	ENSG00000115286.15	NDUFS7	chr19	+	1388523	1388937	1388523	1388592	1388741	1388937	673	129123	0,0	33,46	10,3	298	149	5.51431e-08	3.53433e-07	1.0,1.0	0.623,0.885	0.246
674	ENSG00000115286.15	NDUFS7	chr19	+	1388523	1388937	1388523	1388592	1388831	1388937	674	156137	105659372	49,57	45449764	388	149	1	1	0.006,0.006	0.004,0.002	0.003
675	ENSG00000115286.15	NDUFS7	chr19	+	1388831	1391049	1388831	1388937	1390869	1391049	675	123106	56305930	41121	29076224	2081	149	1	1	0.002,0.001	0.001,0.001	0.001
676	ENSG00000115286.15	NDUFS7	chr19	+	1390869	1391164	1390869	1391049	1391117	1391164	676	73137	47525018	23,43	23585336	217	149	0.00492221	0.0139536	0.01,0.018	0.007,0.006	0.007
677	ENSG00000115286.15	NDUFS7	chr19	+	1393240	1395583	1393240	1393329	1395389	1395583	677	50305303	37363510	16613054	17974202	2209	149	7.25547e-08	4.57876e-07	0.083,0.092	0.059,0.047	0.034
678	ENSG00000228300.9	C19orf24	chr19	+	1276091	1277298	1276091	1276672	1277181	1277298	678	184,83	1,0	422568	1,1	658	149	1	1	0.977,1.0	0.99,0.992	-0.003
679	ENSG00000099622.9	CIRBP	chr19	+	1270926	1271466	1270926	1271035	1271138	1271466	679	114,54	30942536	65106	8521340	252	149	1.28616e-10	1.05516e-09	0.021,0.012	0.043,0.045	-0.027
680	ENSG00000099622.9	CIRBP	chr19	+	1271138	1271364	1271138	1271245	1271327	1271364	680	130,99	24712134	62,96	679971	231	149	1.24971e-05	5.68956e-05	0.033,0.029	0.056,0.06	-0.027
681	ENSG00000099622.9	CIRBP	chr19	+	1270926	1271466	1270926	1271035	1271327	1271466	681	183126	16,9	115157	0,2	441	149	5.26763e-07	2.96811e-06	0.794,0.825	1.0,0.964	-0.172
682	ENSG00000099622.9	CIRBP	chr19	+	1271979	1274439	1271979	1272050	1274305	1274439	682	119579774	7031068	30974708	59365	2404	149	0.0734366	0.147583	0.513,0.362	0.765,0.444	-0.167
683	ENSG00000099622.9	CIRBP	chr19	+	1271979	1274806	1271979	1274439	1274647	1274806	683	11951066	8171235	88200	49418	357	149	0.47953	0.698835	0.379,0.265	0.428,0.166	0.025
684	ENSG00000064932.11	SBNO2	chr19	-	1109133	1109597	1109133	1109210	1109504	1109597	684	64,61	11,6	22,35	0,0	443	149	3.34853e-06	1.69576e-05	0.662,0.774	1.0,1.0	-0.282
685	ENSG00000167468.12	GPX4	chr19	+	1105656	1106265	1105656	1105808	1106179	1106265	685	41,46	26,17	33,25	9,12	520	149	0.425796	0.642255	0.311,0.437	0.512,0.374	-0.069
686	ENSG00000167468.12	GPX4	chr19	+	1105656	1106265	1105656	1105808	1106240	1106265	686	39,74	105629253	32,38	534711222	581	149	1	1	0.001,0.002	0.002,0.001	0
687	ENSG00000198858.5	R3HDM4	chr19	-	901975	902434	901975	902067	902241	902434	687	549702	1,0	211350	0,0	323	149	1	1	0.996,1.0	1.0,1.0	-0.002
688	ENSG00000198858.5	R3HDM4	chr19	-	901975	902434	901975	902130	902241	902434	688	75119	54149	33,82	13,42	260	149	0.00377735	0.0110126	0.443,0.314	0.593,0.528	-0.182
689	ENSG00000175221.10	MED16	chr19	-	867962	868499	867962	868251	868415	868499	689	22342276	8,8	7691148	2,1	313	149	1	1	0.993,0.993	0.995,0.998	-0.003
690	ENSG00000172232.5	AZU1	chr19	+	830707	832017	830707	830941	831715	832017	690	178604	23129	52117	7,64	923	149	0.204763	0.355905	0.555,0.43	0.545,0.228	0.106
691	ENSG00000129951.14	LPPR3	chr19	-	814433	814749	814433	814571	814691	814749	691	527372	0,0	202215	1,2	269	149	1	1	1.0,1.0	0.991,0.983	0.013
692	ENSG00000129951.14	LPPR3	chr19	-	814433	814749	814433	814607	814691	814749	692	105,68	1352950	71,49	466498	233	149	0.00201214	0.00622458	0.047,0.044	0.089,0.059	-0.028
693	ENSG00000129951.14	LPPR3	chr19	-	821484	821967	821484	821585	821914	821967	693	414210	84,78	127111	38,34	478	149	0.663284	0.885962	0.606,0.456	0.51,0.504	0.024
694	ENSG00000011304.12	PTBP1	chr19	+	804035	804438	804035	804208	804291	804438	694	53,35	14721642	22,55	473460	232	149	4.77325e-08	3.0786e-07	0.023,0.014	0.029,0.071	-0.032
695	ENSG00000011304.12	PTBP1	chr19	+	804291	804702	804291	804438	804531	804702	695	40,31	18621815	24,59	591536	242	149	9.88332e-12	8.91019e-11	0.013,0.01	0.024,0.063	-0.032
696	ENSG00000011304.12	PTBP1	chr19	+	804291	804702	804291	804438	804540	804702	696	149138	14,34	64,86	6,0	251	149	0.000601825	0.0020487	0.863,0.707	0.864,1.0	-0.147
697	ENSG00000011304.12	PTBP1	chr19	+	808359	808762	808359	808452	808545	808762	697	10,16	22992550	14,32	830755	242	149	0.00673016	0.018295	0.003,0.004	0.01,0.025	-0.014
698	ENSG00000070423.13	RNF126	chr19	-	648881	649748	648881	648975	649678	649748	698	179206	1139826	108114	210266	852	149	1.63875e-09	1.25413e-08	0.027,0.042	0.083,0.07	-0.042
699	ENSG00000099821.9	POLRMT	chr19	-	617569	618586	617569	617655	618487	618586	699	392451	3,0	220485	0,8	981	149	0.0454215	0.0984772	0.952,1.0	1.0,0.902	0.025
700	ENSG00000129946.6	SHC2	chr19	-	436379	436683	436379	436431	436629	436683	700	64398	41107	10105	6,82	347	149	0.0354218	0.0792692	0.401,0.615	0.417,0.355	0.122
702	ENSG00000166347.14	CYB5A	chr18	-	71922975	71928179	71922975	71923010	71928149	71928179	702	3157	4812378	6,7	185995	5288	149	1	1	0.0,0.002	0.001,0.0	0.001
703	ENSG00000104805.11	NUCB1	chr19	+	49422286	49422543	49422286	49422379	49422450	49422543	703	94161	22333881	16,39	10223040	220	149	1.62305e-10	1.32624e-09	0.028,0.027	0.01,0.009	0.018
704	ENSG00000196628.9	TCF4	chr18	-	52896077	52899902	52896077	52896307	52899739	52899902	704	2,12	3,6	20,42	0,2	3581	149	0.00035323	0.0012545	0.027,0.077	1.0,0.466	-0.681
705	ENSG00000196628.9	TCF4	chr18	-	52896077	52899902	52896077	52896307	52899751	52899902	705	2,13	3,4	20,44	0,0	3593	149	1.96987e-12	1.89237e-11	0.027,0.119	1.0,1.0	-0.927
706	ENSG00000026036.16	RTEL1-TNFRSF6B	chr20	+	62309497	62309699	62309497	62309536	62309620	62309699	706	23,5	73,57	11,10	37,23	233	149	0.177471	0.315009	0.168,0.053	0.16,0.218	-0.079
707	ENSG00000026036.16	RTEL1-TNFRSF6B	chr20	+	62321102	62321563	62321102	62321218	62321439	62321563	707	41,16	201103	22,28	59,53	370	149	0.000500154	0.00172987	0.076,0.059	0.131,0.175	-0.085
708	ENSG00000026036.16	RTEL1-TNFRSF6B	chr20	+	62323094	62324356	62323094	62323190	62324157	62324356	708	25,10	350137	17,4	125,87	1116	149	0.609123	0.832016	0.009,0.01	0.018,0.006	-0.003
709	ENSG00000026036.16	RTEL1-TNFRSF6B	chr20	+	62327130	62328544	62327130	62327207	62328112	62328544	709	1832719	85,27	679544	20,21	1054	149	0.198203	0.346855	0.753,0.79	0.828,0.786	-0.035
710	ENSG00000265681.2	RPL17	chr18	-	47017901	47018203	47017901	47017954	47018105	47018203	710	20443310	281624	9471735	128378	300	149	0.599405	0.821778	0.783,0.725	0.786,0.695	0.014
711	ENSG00000101782.10	RIOK3	chr18	+	21056969	21057232	21056969	21057050	21057142	21057232	711	11,53	123345	16,6	32,67	241	149	0.180967	0.320521	0.052,0.087	0.236,0.052	-0.074
712	ENSG00000101639.14	CEP192	chr18	+	13057583	13059311	13057583	13057732	13059080	13059311	712	9,0	5,39	4,1	7,1	1497	149	0.90911	1	0.152,0.0	0.054,0.091	0.004
716	ENSG00000099958.10	DERL3	chr22	-	24176689	24179341	24176689	24177119	24179250	24179341	716	3601394	10,38	2861177	8,22	2280	149	0.282873	0.463228	0.702,0.706	0.7,0.778	-0.035
717	ENSG00000099958.10	DERL3	chr22	-	24178920	24179341	24178920	24179149	24179250	24179341	717	58206	13,41	27174	5,47	250	149	0.399119	0.612719	0.727,0.75	0.763,0.688	0.013
718	ENSG00000099958.10	DERL3	chr22	-	24180897	24181191	24180897	24180963	24181081	24181191	718	22,69	26154	7,71	12181	267	149	0.251701	0.420389	0.321,0.2	0.246,0.18	0.048
720	ENSG00000079134.7	THOC1	chr18	-	224923	225403	224923	224994	225088	225403	720	30,49	492557	5,3	113234	243	149	0.00013162	0.000509344	0.036,0.051	0.026,0.008	0.026
721	ENSG00000079134.7	THOC1	chr18	-	224923	225403	224923	224994	225336	225403	721	107222	0,0	15,32	0,3	491	149	0.125334	0.23433	1.0,1.0	1.0,0.764	0.118
722	ENSG00000079134.7	THOC1	chr18	-	225088	225403	225088	225139	225336	225403	722	132282	319363	17,46	66145	346	149	0.000700839	0.0023603	0.151,0.251	0.1,0.12	0.091
723	ENSG00000101557.10	USP14	chr18	+	209970	210493	209970	210031	210385	210493	723	27,37	366554	20,12	163150	503	149	0.181531	0.321157	0.021,0.019	0.035,0.023	-0.009
724	ENSG00000141562.13	NARF	chr17	+	80441591	80442826	80441591	80441655	80442688	80442826	724	21005566	551811659	310824	19579920	1182	149	0	0	0.046,0.057	0.02,0.01	0.037
727	ENSG00000169660.11	HEXDC	chr17	+	80398872	80399142	80398872	80398951	80399040	80399142	727	209232	224264	62130	55,91	238	149	0.0264682	0.062006	0.369,0.355	0.414,0.472	-0.081
728	ENSG00000125520.9	SLC2A4RG	chr20	+	62373221	62373583	62373221	62373409	62373482	62373583	728	33,29	15161106	50,51	539664	222	149	3.23062e-11	2.78403e-10	0.014,0.017	0.059,0.049	-0.038
729	ENSG00000176155.14	CCDC57	chr17	-	80151631	80152015	80151631	80151706	80151857	80152015	729	20,43	15,13	2,11	0,2	300	149	0.02411	0.0570683	0.398,0.622	1.0,0.732	-0.356
730	ENSG00000169727.8	GPS1	chr17	+	80011743	80012686	80011743	80011925	80012373	80012686	730	148,96	295108	106117	83,77	597	149	3.60905e-06	1.81425e-05	0.111,0.182	0.242,0.275	-0.112
731	ENSG00000169727.8	GPS1	chr17	+	80011743	80012686	80011743	80011925	80012385	80012686	731	176110	1051691	119128	399345	609	149	4.99908e-07	2.82901e-06	0.039,0.037	0.068,0.083	-0.038
732	ENSG00000169727.8	GPS1	chr17	+	80014161	80014426	80014161	80014267	80014345	80014426	732	65,74	20151183	61,82	745698	227	149	6.25312e-07	3.49459e-06	0.021,0.039	0.051,0.072	-0.032
733	ENSG00000169727.8	GPS1	chr17	+	80014504	80015346	80014504	80014642	80014715	80015346	733	65,39	23091275	27,57	849771	222	149	0.00204138	0.00630078	0.019,0.02	0.021,0.047	-0.015
734	ENSG00000169727.8	GPS1	chr17	+	80014504	80015346	80014504	80014642	80014928	80015346	734	193,94	17,0	131160	2,3	435	149	0.0269084	0.062822	0.795,1.0	0.957,0.948	-0.055
735	ENSG00000169727.8	GPS1	chr17	+	80014715	80015346	80014715	80014850	80014928	80015346	735	146,64	35481806	106106	12831233	227	149	6.36164e-08	4.05209e-07	0.026,0.023	0.051,0.053	-0.027
736	ENSG00000169738.3	DCXR	chr17	-	79994066	79994324	79994066	79994184	79994259	79994324	736	589434	63923122	280348	27273330	224	149	0.476535	0.696135	0.058,0.085	0.064,0.065	0.007
737	ENSG00000169738.3	DCXR	chr17	-	79994066	79994324	79994066	79994198	79994259	79994324	737	578422	35,10	278334	5,14	210	149	0.160119	0.28947	0.921,0.968	0.975,0.944	-0.015
738	ENSG00000169738.3	DCXR	chr17	-	79994066	79994519	79994066	79994184	79994419	79994519	738	1062696	28,4	560607	4,4	384	149	0.00485378	0.0137692	0.936,0.985	0.982,0.983	-0.022
739	ENSG00000169738.3	DCXR	chr17	-	79994066	79994519	79994066	79994324	79994419	79994519	739	902525	58532994	463484	24742978	244	149	0.58876	0.812069	0.086,0.097	0.103,0.09	-0.005
740	ENSG00000169738.3	DCXR	chr17	-	79994066	79994639	79994066	79994184	79994596	79994639	740	1378925	6,0	754837	3,0	561	149	1	1	0.984,1.0	0.985,1.0	0
741	ENSG00000169738.3	DCXR	chr17	-	79994066	79994639	79994066	79994324	79994596	79994639	741	1230756	28,0	664722	7,17	421	149	0.480927	0.699941	0.94,1.0	0.971,0.938	0.016
742	ENSG00000169738.3	DCXR	chr17	-	79994066	79994639	79994066	79994519	79994596	79994639	742	543348	55062979	296334	25452818	226	149	0.423249	0.639472	0.061,0.072	0.071,0.072	-0.005
743	ENSG00000169738.3	DCXR	chr17	-	79994596	79994889	79994596	79994639	79994734	79994889	743	82,46	63653380	118,93	28403359	244	149	2.09231e-08	1.41162e-07	0.008,0.008	0.025,0.017	-0.013
744	ENSG00000169738.3	DCXR	chr17	-	79994734	79995423	79994734	79994889	79995325	79995423	744	13961249	48862296	7941139	21612390	585	149	0.539503	0.761018	0.068,0.122	0.086,0.108	-0.002
745	ENSG00000169689.10	STRA13	chr17	-	79977168	79977785	79977168	79977257	79977733	79977785	745	182169	753472	626987	256341	625	149	0	0	0.054,0.079	0.368,0.408	-0.322
746	ENSG00000125503.8	PPP1R12C	chr19	-	55604383	55604601	55604383	55604444	55604520	55604601	746	882332	1609845	345441	202298	225	149	0	0	0.266,0.206	0.531,0.495	-0.277
747	ENSG00000187531.9	SIRT7	chr17	-	79869814	79871756	79869814	79870490	79871649	79871756	747	160145	660329	4831008	91,77	1308	149	0	0	0.027,0.048	0.377,0.599	-0.451
748	ENSG00000187531.9	SIRT7	chr17	-	79871649	79872043	79871649	79871756	79871962	79872043	748	76,43	486240	204257	30,61	355	149	0	0	0.062,0.07	0.741,0.639	-0.624
749	ENSG00000187531.9	SIRT7	chr17	-	79872169	79872578	79872169	79872406	79872479	79872578	749	104,77	335256	117166	19,15	222	149	0	0	0.172,0.168	0.805,0.881	-0.673
750	ENSG00000187531.9	SIRT7	chr17	-	79872169	79873388	79872169	79872406	79873315	79873388	750	302200	3,2	455663	7,3	1058	149	0.785289	0.99791	0.934,0.934	0.902,0.969	-0.001
751	ENSG00000187531.9	SIRT7	chr17	-	79872169	79873388	79872169	79872578	79873315	79873388	751	233145	409264	371535	20,29	886	149	0	0	0.087,0.085	0.757,0.756	-0.67
752	ENSG00000187531.9	SIRT7	chr17	-	79875705	79876008	79875705	79875843	79875914	79876008	752	254,66	281167	53,32	10,42	220	149	0.0431199	0.0940839	0.38,0.211	0.782,0.34	-0.266
753	ENSG00000141522.7	ARHGDIA	chr17	-	79827205	79827501	79827205	79827282	79827417	79827501	753	234,98	29421310	374408	1002720	284	149	0	0	0.04,0.038	0.164,0.229	-0.158
754	ENSG00000185359.8	HGS	chr17	+	79661844	79662097	79661844	79661883	79661953	79662097	754	147174	889670	86154	186217	219	149	6.79508e-11	5.71176e-10	0.101,0.15	0.239,0.326	-0.157
755	ENSG00000214087.4	ARL16	chr17	-	79649063	79649705	79649063	79649179	79649472	79649705	755	589374	7,0	187177	0,0	442	149	0.45111	0.667311	0.966,1.0	1.0,1.0	-0.017
756	ENSG00000214087.4	ARL16	chr17	-	79649063	79649705	79649063	79649179	79649520	79649705	756	608385	34,15	197198	1,3	490	149	3.40982e-05	0.000144644	0.845,0.886	0.984,0.953	-0.103
757	ENSG00000214087.4	ARL16	chr17	-	79649063	79650156	79649063	79649179	79650042	79650156	757	695462	421290	427395	69123	1012	149	2.07144e-06	1.08381e-05	0.196,0.19	0.477,0.321	-0.206
758	ENSG00000214087.4	ARL16	chr17	-	79649063	79650156	79649063	79649705	79650042	79650156	758	467328	119,82	267273	28,15	486	149	4.3958e-08	2.8441e-07	0.546,0.551	0.745,0.848	-0.248
759	ENSG00000214087.4	ARL16	chr17	-	79649063	79650624	79649063	79650156	79650565	79650624	759	89,67	574344	135113	93137	558	149	0	0	0.04,0.049	0.279,0.18	-0.185
762	ENSG00000184009.5	ACTG1	chr17	-	79477952	79478652	79477952	79478134	79478213	79478652	762	179273	1534420610	6041897	839711776	228	149	0	0	0.008,0.009	0.045,0.095	-0.062
763	ENSG00000184009.5	ACTG1	chr17	-	79478213	79478829	79478213	79478652	79478788	79478829	763	219472	3,0	5862009	0,0	285	149	1	1	0.974,1.0	1.0,1.0	-0.013
764	ENSG00000184009.5	ACTG1	chr17	-	79479257	79479807	79479257	79479386	79479759	79479807	764	163232	45677191	347811	25922899	522	149	0	0	0.01,0.009	0.037,0.074	-0.046
765	ENSG00000167302.5	ENTHD2	chr17	-	79210779	79211259	79210779	79210871	79211186	79211259	765	15,25	92,65	10,19	3,16	464	149	4.58955e-05	0.000190165	0.05,0.11	0.517,0.276	-0.317
766	ENSG00000173818.12	ENDOV	chr17	+	78389252	78389621	78389252	78389318	78389449	78389621	766	25,26	7,19	15,25	0,2	280	149	3.75782e-05	0.000158098	0.655,0.421	1.0,0.869	-0.396
767	ENSG00000173818.12	ENDOV	chr17	+	78403572	78404143	78403572	78403631	78403840	78404143	767	116105	29,20	17,35	7,10	358	149	0.280041	0.459859	0.625,0.686	0.503,0.593	0.107
768	ENSG00000173821.15	RNF213	chr17	+	78355346	78356870	78355346	78355527	78356778	78356870	768	30213	37127	53275	20,19	1400	149	0.00181736	0.00565616	0.079,0.151	0.22,0.606	-0.298
769	ENSG00000173821.15	RNF213	chr17	+	78362411	78363167	78362411	78362489	78362972	78363167	769	8,36	115316	4,14	50,98	632	149	0.779153	0.991972	0.016,0.026	0.019,0.033	-0.005
772	ENSG00000185686.13	PRAME	chr22	-	22899231	22900000	22899231	22899329	22899964	22900000	772	72969817	21702116	44516308	439429	784	149	0	0	0.39,0.469	0.658,0.736	-0.268
773	ENSG00000185686.13	PRAME	chr22	-	22899231	22900000	22899231	22899350	22899964	22900000	773	63478819	40193302	41895992	847809	763	149	8.4988e-11	7.07142e-10	0.236,0.343	0.491,0.591	-0.251
774	ENSG00000185686.13	PRAME	chr22	-	22899231	22900000	22899231	22899397	22899964	22900000	774	60228306	15,18	40255676	6,0	716	149	0.953712	1	0.988,0.99	0.993,1.0	-0.007
775	ENSG00000185686.13	PRAME	chr22	-	22899231	22900000	22899231	22899506	22899964	22900000	775	56467580	8,84	36854987	1,0	607	149	6.80371e-09	4.90489e-08	0.994,0.957	0.999,1.0	-0.024
777	ENSG00000129667.8	RHBDF2	chr17	-	74468767	74469187	74468767	74468921	74469086	74469187	777	0,0	6,1	3,0	0,1	314	149	0.0827125	0.16359	0.0,0.0	1.0,0.0	-0.5
779	ENSG00000129667.8	RHBDF2	chr17	-	74483793	74484214	74483793	74483933	74484055	74484214	779	5,4	4,0	0,0	1,1	271	149	3.77167e-06	1.87988e-05	0.407,1.0	0.0,0.0	0.704
782	ENSG00000176170.9	SPHK1	chr17	+	74381531	74382218	74381531	74381735	74382065	74382218	782	43,50	84,53	49101	10,16	479	149	3.33067e-16	4.14012e-15	0.137,0.227	0.604,0.663	-0.451
783	ENSG00000182473.16	EXOC7	chr17	-	74083734	74084643	74083734	74083801	74084544	74084643	783	62115	0,14	39,27	0,2	892	149	0.105639	0.202776	1.0,0.578	1.0,0.693	-0.058
784	ENSG00000261408.1	TEN1-CDK3	chr17	+	73998591	73999479	73998591	73998693	73999275	73999479	784	85,36	67,70	4,3	3,15	731	149	0.0441003	0.0958662	0.205,0.095	0.214,0.039	0.023
785	ENSG00000188878.12	FBF1	chr17	-	73909993	73910379	73909993	73910131	73910202	73910379	785	48,50	116,95	15,12	25,29	220	149	0.968461	1	0.219,0.263	0.289,0.219	-0.013
786	ENSG00000188878.12	FBF1	chr17	-	73910202	73911013	73910202	73910373	73910827	73911013	786	45,29	1,3	11,19	0,0	603	149	0.0107961	0.0279403	0.917,0.705	1.0,1.0	-0.189
787	ENSG00000188878.12	FBF1	chr17	-	73910202	73911013	73910202	73910376	73910827	73911013	787	40,29	1,0	10,19	0,0	600	149	1	1	0.909,1.0	1.0,1.0	-0.045
788	ENSG00000188878.12	FBF1	chr17	-	73910202	73911013	73910202	73910379	73910827	73911013	788	40,29	86,72	8,19	9,22	597	149	0.0539239	0.11396	0.104,0.091	0.182,0.177	-0.082
789	ENSG00000188878.12	FBF1	chr17	-	73910202	73911013	73910202	73910373	73910910	73911013	789	82,73	0,1	18,24	0,0	686	149	1	1	1.0,0.941	1.0,1.0	-0.03
790	ENSG00000188878.12	FBF1	chr17	-	73916087	73916510	73916087	73916188	73916354	73916510	790	37,30	30,52	9,16	4,10	315	149	0.0755449	0.15109	0.368,0.214	0.516,0.431	-0.183
792	ENSG00000108479.7	GALK1	chr17	-	73758784	73759520	73758784	73758966	73759400	73759520	792	59,75	2,5	3,15	0,6	583	149	0.279548	0.459418	0.883,0.793	1.0,0.39	0.143
794	ENSG00000187266.9	EPOR	chr19	-	11493522	11493908	11493522	11493658	11493772	11493908	794	18,26	0,3	16,17	0,0	263	149	0.237451	0.400503	1.0,0.831	1.0,1.0	-0.085
795	ENSG00000161526.10	SAP30BP	chr17	+	73701690	73702172	73701690	73701773	73702087	73702172	795	229142	18,1	115198	1,10	463	149	0.46148	0.679222	0.804,0.979	0.974,0.864	-0.028
796	ENSG00000266714.2	MYO15B	chr17	+	73617424	73617650	73617424	73617488	73617580	73617650	796	4,3	6,19	2,4	1,9	241	149	0.400357	0.613931	0.292,0.089	0.553,0.216	-0.194
797	ENSG00000177303.5	CASKIN2	chr17	-	73499469	73499841	73499469	73499608	73499739	73499841	797	2,4	76,30	3,9	1,0	280	149	5.97633e-11	5.03386e-10	0.014,0.066	0.615,1.0	-0.767
799	ENSG00000125457.9	MIF4GD	chr17	-	73263826	73264273	73263826	73263982	73264163	73264273	799	96,58	231212	118178	78112	330	149	0	0	0.158,0.11	0.406,0.418	-0.278
800	ENSG00000125447.12	GGA3	chr17	-	73235869	73237138	73235869	73236189	73236422	73237138	800	11,15	308322	30,38	46,75	382	149	0	0	0.014,0.018	0.203,0.165	-0.168
801	ENSG00000125447.12	GGA3	chr17	-	73236422	73237138	73236422	73236493	73236892	73237138	801	60146	220253	43,71	54,59	548	149	7.79818e-06	3.6768e-05	0.069,0.136	0.178,0.247	-0.11
802	ENSG00000125447.12	GGA3	chr17	-	73237480	73237777	73237480	73237597	73237695	73237777	802	14,27	250310	22,57	41,58	247	149	0	0	0.033,0.05	0.245,0.372	-0.267
803	ENSG00000125447.12	GGA3	chr17	-	73237695	73238554	73237695	73237777	73238416	73238554	803	51104	223289	57,72	31,53	788	149	0	0	0.041,0.064	0.258,0.204	-0.178
804	ENSG00000125450.6	NUP85	chr17	+	73230731	73231296	73230731	73230883	73231194	73231296	804	488386	1306881	149223	320355	460	149	0.0180222	0.0443207	0.108,0.124	0.131,0.169	-0.034
805	ENSG00000125458.2	NT5C	chr17	-	73127059	73127376	73127059	73127176	73127275	73127376	805	460302	4,7	321312	0,0	248	149	0.0864446	0.169826	0.986,0.963	1.0,1.0	-0.026
806	ENSG00000125458.2	NT5C	chr17	-	73127059	73127376	73127059	73127200	73127275	73127376	806	264167	1223735	264228	299404	224	149	2.35367e-14	2.54743e-13	0.126,0.131	0.37,0.273	-0.193
807	ENSG00000198089.10	SFI1	chr22	+	32000854	32002416	32000854	32000931	32002313	32002416	807	7,34	56,95	9,35	9,34	1531	149	9.77632e-06	4.53135e-05	0.012,0.034	0.089,0.091	-0.067
808	ENSG00000198089.10	SFI1	chr22	+	32014100	32014533	32014100	32014212	32014299	32014533	808	49,13	235246	15,30	42133	236	149	0.00467878	0.0133373	0.116,0.032	0.184,0.125	-0.08
809	ENSG00000167861.11	HID1	chr17	-	72954421	72954858	72954421	72954573	72954767	72954858	809	2,20	10,24	0,8	2,25	343	149	0.139367	0.256591	0.08,0.266	0.0,0.122	0.112
810	ENSG00000167861.11	HID1	chr17	-	72959059	72960727	72959059	72959176	72960577	72960727	810	4,26	0,0	0,1	1,3	1550	149	1.25197e-11	1.12376e-10	1.0,1.0	0.0,0.031	0.985
811	ENSG00000161513.7	FDXR	chr17	-	72860017	72860469	72860017	72860189	72860269	72860469	811	82,86	30402290	22,41	12671500	229	149	0.0492089	0.105462	0.017,0.024	0.011,0.017	0.007
812	ENSG00000161509.9	GRIN2C	chr17	-	72842898	72843676	72842898	72843059	72843446	72843676	812	0,9	1,9	0,2	0,5	536	149	1	1	0.0,0.218	NA,0.1	0.009
813	ENSG00000109065.7	NAT9	chr17	-	72768098	72768416	72768098	72768116	72768356	72768416	813	621594	20,22	154301	1,3	389	149	0.000318013	0.00114129	0.922,0.912	0.983,0.975	-0.062
814	ENSG00000109065.7	NAT9	chr17	-	72768098	72768416	72768098	72768178	72768356	72768416	814	202284	28,31	91164	0,7	327	149	9.76938e-06	4.53135e-05	0.767,0.807	1.0,0.914	-0.17
815	ENSG00000109065.7	NAT9	chr17	-	72768098	72768416	72768098	72768193	72768356	72768416	815	139225	378352	79144	33103	312	149	7.10733e-09	5.0969e-08	0.149,0.234	0.533,0.4	-0.275
816	ENSG00000172794.15	RAB37	chr17	+	72740446	72741068	72740446	72740512	72741011	72741068	816	0,5	2,0	0,1	0,0	648	149	1	1	0.0,1.0	NA,1.0	-0.5
817	ENSG00000172794.15	RAB37	chr17	+	72741146	72743473	72741146	72741223	72741444	72743473	817	0,1	0,5	0,0	0,2	370	149	1	1	NA,0.075	NA,0.0	0.075
819	ENSG00000167851.9	CD300A	chr17	+	72477427	72477972	72477427	72477465	72477864	72477972	819	6,22	59906	0,17	7245	548	149	0.188019	0.331437	0.027,0.007	0.0,0.019	0.008
820	ENSG00000172809.8	RPL38	chr17	+	72199842	72200097	72199842	72199909	72200056	72200097	820	2063492	21,7	662640	25,2	296	149	0.041484	0.0911448	0.98,0.973	0.93,0.994	0.014
822	ENSG00000169718.13	DUS1L	chr17	-	80016216	80016694	80016216	80016284	80016656	80016694	822	14371182	462176	607823	175131	521	149	0.926576	1	0.471,0.658	0.498,0.642	-0.006
823	ENSG00000169718.13	DUS1L	chr17	-	80016216	80016694	80016216	80016292	80016656	80016694	823	12381112	33401017	547777	1025832	513	149	0.567618	0.790349	0.097,0.241	0.134,0.213	-0.005
824	ENSG00000169718.13	DUS1L	chr17	-	80019084	80019597	80019084	80019229	80019432	80019597	824	164,54	90,17	97,91	45,23	352	149	0.402941	0.616281	0.435,0.573	0.477,0.626	-0.047
825	ENSG00000169718.13	DUS1L	chr17	-	80019084	80019597	80019084	80019229	80019493	80019597	825	216,72	31521288	111102	1113912	413	149	0.000319678	0.00114526	0.024,0.02	0.035,0.039	-0.015
827	ENSG00000130935.5	NOL11	chr17	+	65733623	65734088	65733623	65733808	65733962	65734088	827	12,9	321424	6,5	72,27	303	149	0.00657205	0.0179127	0.018,0.01	0.039,0.083	-0.047
828	ENSG00000130935.5	NOL11	chr17	+	65734237	65735126	65734237	65734471	65735047	65735126	828	52,63	513406	15,11	108,69	725	149	0.79329	1	0.02,0.031	0.028,0.032	-0.004
829	ENSG00000214176.5	PLEKHM1P	chr17	-	62817884	62818511	62817884	62818170	62818371	62818511	829	0,0	20,74	10,4	2,29	350	149	7.32857e-05	0.000295303	0.0,0.0	0.68,0.055	-0.368
830	ENSG00000258890.2	CEP95	chr17	+	62530702	62532866	62530702	62530855	62532719	62532866	830	42240	408583	19,55	78165	2013	149	0.430349	0.646265	0.008,0.03	0.018,0.024	-0.002
831	ENSG00000108654.7	DDX5	chr17	-	62496666	62498187	62496666	62496891	62498127	62498187	831	25895205	30142557	327652	715715	1385	149	2.35847e-07	1.39401e-06	0.085,0.18	0.047,0.089	0.065
832	ENSG00000108654.7	DDX5	chr17	-	62498279	62498667	62498279	62498341	62498556	62498667	832	49167	29612933	66104	731983	364	149	4.98357e-12	4.60419e-11	0.007,0.023	0.036,0.042	-0.024
835	ENSG00000087191.8	PSMC5	chr17	+	61905497	61906923	61905497	61905569	61906853	61906923	835	63,77	36891580	27,48	14781078	1433	149	1	1	0.002,0.005	0.002,0.005	0
837	ENSG00000136490.4	LIMD2	chr17	-	61776158	61776429	61776158	61776298	61776387	61776429	837	6,2	74,49	4,15	24,19	238	149	0.000223533	0.000837992	0.048,0.025	0.094,0.331	-0.176
838	ENSG00000136463.7	TACO1	chr17	+	61683672	61684824	61683672	61683800	61684646	61684824	838	113100	716377	169270	78,58	995	149	0	0	0.023,0.038	0.245,0.411	-0.297
840	ENSG00000108387.10	2024-09-04	chr17	-	56598103	56598521	56598103	56598203	56598358	56598521	840	0,2	3,12	0,2	0,4	304	149	1	1	0.0,0.076	NA,0.197	-0.159
846	ENSG00000136450.8	SRSF1	chr17	-	56082283	56083334	56082283	56082402	56083161	56083334	846	25004208	65182	12731269	12,21	908	149	4.08894e-07	2.35243e-06	0.863,0.791	0.946,0.908	-0.1
847	ENSG00000180891.8	CUEDC1	chr17	-	55943834	55944776	55943834	55943905	55944717	55944776	847	47,49	42,57	14,14	8,30	961	149	0.398159	0.611703	0.148,0.118	0.213,0.067	-0.007
848	ENSG00000172534.9	HCFC1	chrX	-	153225252	153225612	153225252	153225346	153225553	153225612	848	141136	0,1	60,25	0,0	356	149	1	1	1.0,0.983	1.0,1.0	-0.008
849	ENSG00000011258.11	MBTD1	chr17	-	49269613	49270377	49269613	49269641	49270142	49270377	849	2,11	8,34	2,1	4,1	650	149	0.611454	0.834116	0.054,0.069	0.103,0.186	-0.083
850	ENSG00000006282.15	SPATA20	chr17	+	48625643	48625979	48625643	48625814	48625914	48625979	850	3,6	110184	2,2	51,55	249	149	0.750795	0.967565	0.016,0.019	0.023,0.021	-0.004
851	ENSG00000006282.15	SPATA20	chr17	+	48626170	48626547	48626170	48626325	48626403	48626547	851	0,4	95154	0,1	41,93	227	149	1	1	0.0,0.017	0.0,0.007	0.005
852	ENSG00000006282.15	SPATA20	chr17	+	48627345	48627673	48627345	48627476	48627568	48627673	852	19,30	116150	3,5	70,71	241	149	0.000413831	0.00145213	0.092,0.11	0.026,0.042	0.067
853	ENSG00000006282.15	SPATA20	chr17	+	48627345	48627673	48627345	48627476	48627590	48627673	853	47,59	6,0	27,21	0,0	263	149	0.00627442	0.0172043	0.816,1.0	1.0,1.0	-0.092
854	ENSG00000006282.15	SPATA20	chr17	+	48628068	48628551	48628068	48628278	48628358	48628551	854	11,19	199210	7,13	77108	229	149	0.29585	0.480624	0.035,0.056	0.056,0.073	-0.019
855	ENSG00000241878.5	PISD	chr22	-	32016981	32017458	32016981	32017128	32017319	32017458	855	46,45	491433	48,92	51,35	340	149	0	0	0.039,0.044	0.292,0.535	-0.372
856	ENSG00000241878.5	PISD	chr22	-	32016981	32017871	32016981	32017458	32017634	32017871	856	25,45	439381	38,29	43,28	325	149	0	0	0.025,0.051	0.288,0.322	-0.267
858	ENSG00000159199.9	ATP5G1	chr17	+	46970770	46972696	46970770	46970818	46972517	46972696	858	223303	14,19	76,99	7,16	1848	149	0.0262502	0.0616075	0.562,0.563	0.467,0.333	0.162
859	ENSG00000170889.9	RPS9	chr19	+	54710143	54710592	54710143	54710330	54710420	54710592	859	15101363	23224145	17201958	2182717	239	149	0.00623335	0.0171146	0.288,0.17	0.831,0.31	-0.342
860	ENSG00000170889.9	RPS9	chr19	+	54710420	54711515	54710420	54710592	54711265	54711515	860	64374207	22873807	59746052	2822655	822	149	0.0209181	0.0505932	0.338,0.167	0.793,0.292	-0.29
864	ENSG00000108465.10	CDK5RAP3	chr17	+	46048487	46048773	46048487	46048518	46048727	46048773	864	355235	392318	96167	152194	358	149	0.499717	0.716916	0.274,0.235	0.208,0.264	0.019
865	ENSG00000108465.10	CDK5RAP3	chr17	+	46048487	46048773	46048487	46048537	46048727	46048773	865	355235	0,6	96167	0,1	339	149	0.424059	0.640225	1.0,0.945	1.0,0.987	-0.021
866	ENSG00000108465.10	CDK5RAP3	chr17	+	46050884	46051397	46050884	46051016	46051296	46051397	866	53109	914692	26113	312537	429	149	0.00852019	0.0224758	0.02,0.052	0.028,0.068	-0.012
867	ENSG00000108465.10	CDK5RAP3	chr17	+	46050884	46051397	46050884	46051059	46051296	46051397	867	37,90	29,47	13,94	14,9	386	149	0.315979	0.507121	0.33,0.425	0.264,0.801	-0.155
868	ENSG00000108465.10	CDK5RAP3	chr17	+	46050884	46051397	46050884	46051062	46051296	46051397	868	37,90	9,7	13,94	3,2	383	149	0.12795	0.238677	0.615,0.833	0.628,0.948	-0.064
869	ENSG00000108465.10	CDK5RAP3	chr17	+	46051765	46052703	46051765	46051814	46052524	46052703	869	11461716	868619	5151054	319397	859	149	0.664057	0.88617	0.186,0.325	0.219,0.315	-0.012
870	ENSG00000108465.10	CDK5RAP3	chr17	+	46051765	46052703	46051765	46051814	46052537	46052703	870	12141791	11,4	5421083	0,0	872	149	0.00787987	0.0209891	0.95,0.987	1.0,1.0	-0.032
871	ENSG00000108465.10	CDK5RAP3	chr17	+	46052879	46053379	46052879	46053004	46053234	46053379	871	11131194	42,7	378913	26,5	379	149	0.502877	0.72	0.912,0.985	0.851,0.986	0.03
872	ENSG00000108465.10	CDK5RAP3	chr17	+	46052879	46053379	46052879	46053019	46053234	46053379	872	10321135	990641	349871	329428	364	149	0.704986	0.926876	0.299,0.42	0.303,0.454	-0.019
873	ENSG00000108465.10	CDK5RAP3	chr17	+	46058802	46059134	46058802	46058825	46058952	46059134	873	40223098	57,48	13922334	17,14	276	149	0.00745962	0.0200258	0.974,0.972	0.978,0.989	-0.011
875	ENSG00000141294.5	LRRC46	chr17	+	45911790	45912765	45911790	45911899	45912718	45912765	875	15,16	24,16	4,2	11,9	968	149	0.0185923	0.045586	0.088,0.133	0.053,0.033	0.068
880	ENSG00000267278.1	MAP3K14-AS1	chr17	+	43344479	43344857	43344479	43344695	43344782	43344857	880	15,17	0,3	11,8	0,2	236	149	0.520919	0.740405	1.0,0.782	1.0,0.716	0.033
881	ENSG00000181513.10	ACBD4	chr17	+	43213474	43214143	43213474	43213599	43213866	43214143	881	7,15	63134	5,12	15,36	416	149	0.00833326	0.0220678	0.038,0.039	0.107,0.107	-0.069
883	ENSG00000181513.10	ACBD4	chr17	+	43213866	43214143	43213866	43213987	43214058	43214143	883	10,20	55130	3,12	15,22	220	149	0.061526	0.127272	0.11,0.094	0.119,0.27	-0.092
885	ENSG00000186185.9	KIF18B	chr17	-	43003359	43003867	43003359	43003554	43003781	43003867	885	395463	18,23	111181	4,4	376	149	0.0709098	0.143498	0.897,0.889	0.917,0.947	-0.039
887	ENSG00000108883.8	EFTUD2	chr17	-	42930884	42931724	42930884	42931003	42931636	42931724	887	165111	30121623	65,84	12161236	782	149	1	1	0.01,0.013	0.01,0.013	0
888	ENSG00000108883.8	EFTUD2	chr17	-	42937272	42937911	42937272	42937413	42937799	42937911	888	18,15	18171223	14,12	691704	535	149	1	1	0.003,0.003	0.006,0.005	-0.002
890	ENSG00000005961.13	ITGA2B	chr17	-	42457967	42458429	42457967	42458013	42458246	42458429	890	93271	10431458	13121	4681129	382	149	9.32475e-05	0.000369924	0.034,0.068	0.011,0.04	0.026
891	ENSG00000005961.13	ITGA2B	chr17	-	42461305	42461506	42461305	42461314	42461452	42461506	891	11,29	8321256	5,22	4561089	287	149	0.899952	1	0.007,0.012	0.006,0.01	0.001
892	ENSG00000005961.13	ITGA2B	chr17	-	42461678	42461953	42461678	42461722	42461905	42461953	892	78,90	8251238	15,95	4141023	332	149	0.432711	0.648276	0.041,0.032	0.016,0.04	0.009
894	ENSG00000030582.12	GRN	chr17	+	42422632	42422973	42422632	42422702	42422933	42422973	894	186234	0,0	101167	0,4	380	149	0.448278	0.66408	1.0,1.0	1.0,0.942	0.029
895	ENSG00000030582.12	GRN	chr17	+	42426525	42426919	42426525	42426670	42426793	42426919	895	23,4	29252643	16,24	16692767	272	149	1	1	0.004,0.001	0.005,0.005	-0.003
896	ENSG00000013306.11	SLC25A39	chr17	-	42397563	42397804	42397563	42397644	42397722	42397804	896	672471	80776194	308410	35295693	227	149	0.950241	1	0.052,0.048	0.054,0.045	0.001
897	ENSG00000013306.11	SLC25A39	chr17	-	42398425	42398926	42398425	42398599	42398801	42398926	897	357386	54194232	167339	28243455	351	149	0.998741	1	0.027,0.037	0.024,0.04	0
898	ENSG00000108309.8	RUNDC3A	chr17	+	42390785	42392192	42390785	42390871	42392102	42392192	898	2,2	7,4	0,2	4,2	1380	149	0.431402	0.646618	0.03,0.051	0.0,0.097	-0.008
899	ENSG00000108309.8	RUNDC3A	chr17	+	42393752	42394093	42393752	42393890	42393986	42394093	899	0,2	14,14	2,7	6,5	245	149	0.00058293	0.00198933	0.0,0.08	0.169,0.46	-0.275
900	ENSG00000168591.11	TMUB2	chr17	+	42266302	42266667	42266302	42266459	42266574	42266667	900	456428	4,0	138198	0,0	264	149	1	1	0.985,1.0	1.0,1.0	-0.008
901	ENSG00000168591.11	TMUB2	chr17	+	42266302	42266956	42266302	42266667	42266778	42266956	901	366388	9,5	133205	0,0	260	149	0.00885946	0.0233407	0.959,0.978	1.0,1.0	-0.032
902	ENSG00000141349.4	G6PC3	chr17	+	42152336	42152819	42152336	42152455	42152677	42152819	902	33,8	1013533	25,17	514358	371	149	0.0172016	0.0425579	0.013,0.006	0.019,0.019	-0.009
903	ENSG00000089685.10	BIRC5	chr17	+	76212046	76212862	76212046	76212115	76212744	76212862	903	37,47	99,78	16,13	13,11	778	149	0.00850324	0.0224455	0.067,0.103	0.191,0.185	-0.103
904	ENSG00000089685.10	BIRC5	chr17	+	76212046	76212862	76212046	76212147	76212744	76212862	904	32,44	2,2	16,12	0,0	746	149	0.00449034	0.0128447	0.762,0.815	1.0,1.0	-0.212
906	ENSG00000108852.10	MPP2	chr17	-	41960270	41960723	41960270	41960420	41960570	41960723	906	0,1	7,33	0,0	2,8	299	149	1	1	0.0,0.015	0.0,0.0	0.007
907	ENSG00000175832.8	ETV4	chr17	-	41622641	41623036	41622641	41622735	41622925	41623036	907	78,53	236327	42,27	104204	339	149	0.903715	1	0.127,0.067	0.151,0.055	-0.006
908	ENSG00000067596.6	DHX8	chr17	+	41594534	41597635	41594534	41594690	41597497	41597635	908	5,7	288287	12,9	47,59	2956	149	1	1	0.001,0.001	0.013,0.008	-0.009
909	ENSG00000126581.8	BECN1	chr17	-	40970804	40971627	40970804	40970895	40971565	40971627	909	86114	203177	9,15	74,40	819	149	0.000100703	0.000398343	0.072,0.105	0.022,0.064	0.045
912	ENSG00000131470.10	PSMC3IP	chr17	-	40725495	40726228	40725495	40725605	40726116	40726228	912	372270	2,1	353410	0,1	660	149	0.497289	0.715027	0.977,0.984	1.0,0.989	-0.014
913	ENSG00000131470.10	PSMC3IP	chr17	-	40725495	40726228	40725495	40725641	40726116	40726228	913	240162	263288	327370	16,23	624	149	0	0	0.179,0.118	0.83,0.793	-0.663
914	ENSG00000131470.10	PSMC3IP	chr17	-	40725495	40726228	40725495	40725605	40726213	40726228	914	579465	4,1	425480	0,0	757	149	0.689324	0.911746	0.966,0.989	1.0,1.0	-0.022
915	ENSG00000131470.10	PSMC3IP	chr17	-	40725495	40726228	40725495	40725641	40726213	40726228	915	447357	93,57	399440	3,0	721	149	0	0	0.498,0.564	0.965,1.0	-0.452
916	ENSG00000108788.7	MLX	chr17	+	40720487	40720961	40720487	40720577	40720854	40720961	916	88,32	335257	44,39	36,32	426	149	1.11022e-16	1.41873e-15	0.084,0.042	0.299,0.299	-0.236
917	ENSG00000108788.7	MLX	chr17	+	40721221	40721624	40721221	40721321	40721524	40721624	917	68,50	556477	26,21	73,84	352	149	3.48535e-05	0.000147543	0.049,0.042	0.131,0.096	-0.068
918	ENSG00000108788.7	MLX	chr17	+	40721524	40722201	40721524	40721624	40721999	40722201	918	66,40	740577	66,83	95102	524	149	0	0	0.025,0.019	0.165,0.188	-0.154
921	ENSG00000068120.10	COASY	chr17	+	40714168	40714505	40714168	40714237	40714373	40714505	921	973607	24,19	302338	15,1	285	149	0.626899	0.84993	0.955,0.944	0.913,0.994	-0.004
922	ENSG00000068120.10	COASY	chr17	+	40714373	40715340	40714373	40714505	40714629	40715340	922	1278729	69,52	371434	21,26	273	149	0.749097	0.966896	0.91,0.884	0.906,0.901	-0.006
923	ENSG00000173757.5	STAT5B	chr17	-	40362188	40362515	40362188	40362319	40362420	40362515	923	9,7	281350	3,0	58102	250	149	0.401019	0.614486	0.019,0.012	0.03,0.0	0.001
925	ENSG00000171346.9	KRT15	chr17	-	39673059	39673417	39673059	39673216	39673334	39673417	925	4,2	8,9	1,6	1,5	267	149	0.0979846	0.18977	0.218,0.11	0.358,0.401	-0.215
928	ENSG00000073605.14	GSDMB	chr17	-	38062363	38063240	38062363	38062524	38063213	38063240	928	32150	13,52	5,10	5,6	838	149	0.0514281	0.109532	0.304,0.339	0.151,0.229	0.132
930	ENSG00000131748.11	STARD3	chr17	+	37814225	37814775	37814225	37814279	37814657	37814775	930	102177	587533	25,85	129143	527	149	0.0213761	0.0515188	0.047,0.086	0.052,0.144	-0.031
932	ENSG00000131748.11	STARD3	chr17	+	37818503	37819737	37818503	37818597	37819056	37819737	932	124,48	1324809	46,56	253339	608	149	5.52562e-06	2.66974e-05	0.022,0.014	0.043,0.039	-0.023
933	ENSG00000131748.11	STARD3	chr17	+	37818503	37819737	37818503	37818620	37819056	37819737	933	119,45	39,19	45,54	6,10	585	149	0.010816	0.0279742	0.437,0.376	0.656,0.579	-0.211
935	ENSG00000108296.7	CWC25	chr17	-	36966528	36966848	36966528	36966653	36966720	36966848	935	28,49	4,2	2,6	0,0	216	149	0.00538408	0.0150754	0.828,0.944	1.0,1.0	-0.114
939	ENSG00000005955.8	GGNBP2	chr17	+	34934412	34935849	34934412	34934616	34935674	34935849	939	7,10	170288	2,14	6,11	1207	149	1.58157e-07	9.58289e-07	0.005,0.004	0.04,0.136	-0.084
949	ENSG00000185379.16	RAD51D	chr17	-	33433146	33433500	33433146	33433268	33433404	33433500	949	11,5	2,9	0,2	0,0	285	149	1	1	0.742,0.225	NA,1.0	-0.516
950	ENSG00000132141.9	CCT6B	chr17	-	33266201	33266732	33266201	33266349	33266635	33266732	950	0,2	9,47	0,0	13,19	435	149	1	1	0.0,0.014	0.0,0.0	0.007
951	ENSG00000006042.7	TMEM98	chr17	+	31258344	31258677	31258344	31258420	31258492	31258677	951	57,80	332462	53,90	137241	221	149	3.38611e-06	1.71057e-05	0.104,0.105	0.207,0.201	-0.1
952	ENSG00000108671.5	PSMD11	chr17	+	30806268	30807215	30806268	30806394	30807163	30807215	952	47,79	9,1	103,83	26,11	918	149	0.0984144	0.190423	0.459,0.928	0.391,0.551	0.222
953	ENSG00000196712.12	NF1	chr17	+	29556042	29556992	29556042	29556483	29556852	29556992	953	0,3	0,0	0,1	1,0	518	149	1	1	NA,1.0	0.0,1.0	0.5
954	ENSG00000264538.2	SUZ12P	chr17	+	29095851	29096082	29095851	29095885	29096018	29096082	954	765975	16184	75261	0,21	282	149	0.39436	0.607231	0.962,0.737	1.0,0.868	-0.085
955	ENSG00000012124.10	CD22	chr19	+	35822921	35823827	35822921	35822977	35823449	35823827	955	0,14	0,1	1,19	0,0	621	149	1	1	NA,0.771	1.0,1.0	-0.229
956	ENSG00000012124.10	CD22	chr19	+	35822921	35823827	35822921	35822977	35823455	35823827	956	1,16	3,2	1,19	0,0	627	149	8.32278e-07	4.60108e-06	0.073,0.655	1.0,1.0	-0.636
960	ENSG00000108262.11	GIT1	chr17	-	27902305	27902721	27902305	27902488	27902647	27902721	960	9,9	364201	4,19	54,53	308	149	6.28882e-07	3.50976e-06	0.012,0.021	0.035,0.148	-0.075
961	ENSG00000109118.9	PHF12	chr17	-	27250926	27254081	27250926	27251320	27254008	27254081	961	5,20	79105	38,41	2,3	2837	149	0	0	0.003,0.01	0.499,0.418	-0.452
962	ENSG00000076604.10	TRAF4	chr17	+	27074860	27075196	27074860	27074965	27075034	27075196	962	119,83	752738	115251	85131	218	149	0	0	0.098,0.071	0.48,0.567	-0.439
963	ENSG00000160602.9	NEK8	chr17	+	27064323	27064754	27064323	27064597	27064673	27064754	963	6,12	0,1	0,1	0,0	225	149	1	1	1.0,0.888	NA,1.0	-0.056
964	ENSG00000160602.9	NEK8	chr17	+	27064323	27064754	27064323	27064532	27064692	27064754	964	9,16	19,7	0,2	2,2	309	149	0.0383454	0.0849773	0.186,0.524	0.0,0.325	0.192
966	ENSG00000109111.10	SUPT6H	chr17	+	27027363	27028146	27027363	27027530	27027958	27028146	966	40,32	1170837	98292	354434	577	149	0	0	0.009,0.01	0.067,0.148	-0.098
967	ENSG00000007202.10	KIAA0100	chr17	-	26966592	26967043	26966592	26966660	26966918	26967043	967	21,7	78,96	69,68	42,40	407	149	0	0	0.09,0.026	0.376,0.384	-0.322
968	ENSG00000007202.10	KIAA0100	chr17	-	26970181	26970677	26970181	26970329	26970627	26970677	968	10,6	29,52	6,5	15,12	447	149	0.205959	0.357227	0.103,0.037	0.118,0.122	-0.05
969	ENSG00000167524.10	SGK494	chr17	-	26938410	26938674	26938410	26938499	26938584	26938674	969	10,31	3,2	6,2	0,4	234	149	0.561988	0.784567	0.68,0.908	1.0,0.241	0.173
970	ENSG00000109103.7	UNC119	chr17	-	26873725	26874867	26873725	26874427	26874694	26874867	970	250290	347422	201396	79143	416	149	0	0	0.205,0.198	0.477,0.498	-0.286
973	ENSG00000160201.7	U2AF1	chr21	-	44513065	44514673	44513065	44513359	44514580	44514673	973	12961243	49772876	13552413	17751945	1370	149	0	0	0.028,0.045	0.077,0.119	-0.062
974	ENSG00000160201.7	U2AF1	chr21	-	44520562	44524512	44520562	44520629	44524424	44524512	974	239595	59053023	108146	20982036	3944	149	1	1	0.002,0.007	0.002,0.003	0.002
975	ENSG00000244045.6	TMEM199	chr17	+	26687551	26687870	26687551	26687594	26687757	26687870	975	21,8	422230	89127	116,74	312	149	0	0	0.023,0.016	0.268,0.45	-0.339
977	ENSG00000186787.7	SPIN2B	chrX	-	57146114	57147064	57146114	57146534	57146837	57147064	977	311300	6,16	100196	5,1	452	149	0.115433	0.218608	0.945,0.861	0.868,0.985	-0.023
978	ENSG00000168961.12	LGALS9	chr17	+	25974055	25974458	25974055	25974144	25974295	25974458	978	17,23	156193	3,7	75148	300	149	0.00340394	0.00999495	0.051,0.056	0.019,0.023	0.033
992	ENSG00000166484.15	MAPK7	chr17	+	19283920	19285779	19283920	19284999	19285093	19285779	992	39,32	54,27	60108	0,3	243	149	0	0	0.307,0.421	1.0,0.957	-0.614
993	ENSG00000108641.10	B9D1	chr17	-	19246482	19247170	19246482	19246774	19247102	19247170	993	106,94	354214	21,36	135218	477	149	1.63182e-05	7.29961e-05	0.086,0.121	0.046,0.049	0.056
994	ENSG00000108641.10	B9D1	chr17	-	19246482	19247170	19246482	19246808	19247102	19247170	994	81,86	10,6	15,29	2,5	443	149	0.426131	0.642408	0.731,0.828	0.716,0.661	0.091
997	ENSG00000105369.5	CD79A	chr19	+	42383059	42383723	42383059	42383245	42383604	42383723	997	10,3	3,1	2,1	0,4	508	149	0.293495	0.477177	0.494,0.468	1.0,0.068	-0.053
1002	ENSG00000177731.11	FLII	chr17	-	18148149	18148733	18148149	18148586	18148667	18148733	1002	14,15	12991002	9,37	505777	230	149	0.000267284	0.000976313	0.007,0.01	0.011,0.03	-0.012
1003	ENSG00000177731.11	FLII	chr17	-	18148667	18148974	18148667	18148733	18148868	18148974	1003	35,17	12621061	21,54	494741	284	149	2.41482e-06	1.25229e-05	0.014,0.008	0.022,0.037	-0.018
1004	ENSG00000177731.11	FLII	chr17	-	18148868	18149376	18148868	18148974	18149057	18149376	1004	77,48	1176936	24,39	447656	232	149	0.81644	1	0.04,0.032	0.033,0.037	0.001
1005	ENSG00000177731.11	FLII	chr17	-	18148868	18149376	18148868	18148974	18149151	18149376	1005	683550	0,1	267378	3,4	326	149	0.336311	0.532849	1.0,0.996	0.976,0.977	0.022
1006	ENSG00000177731.11	FLII	chr17	-	18149057	18149376	18149057	18149164	18149247	18149376	1006	82,55	852705	16,41	323453	232	149	0.286956	0.468589	0.058,0.048	0.031,0.055	0.01
1007	ENSG00000177731.11	FLII	chr17	-	18156857	18157496	18156857	18157033	18157392	18157496	1007	8,15	215238	7,24	85101	508	149	0.000140526	0.000540242	0.011,0.018	0.024,0.065	-0.03
1009	ENSG00000131899.6	LLGL1	chr17	+	18138783	18140074	18138783	18138851	18139920	18140074	1009	21,12	133106	5,14	63,50	1218	149	0.673227	0.895163	0.019,0.014	0.01,0.033	-0.005
1010	ENSG00000131899.6	LLGL1	chr17	+	18140148	18141087	18140148	18140253	18140794	18141087	1010	17,14	138150	8,16	58,50	690	149	0.0326122	0.0738952	0.026,0.02	0.029,0.065	-0.024
1011	ENSG00000131899.6	LLGL1	chr17	+	18143891	18145313	18143891	18144187	18145198	18145313	1011	284291	0,7	129154	0,3	1160	149	0.405047	0.618735	1.0,0.842	1.0,0.868	-0.013
1013	ENSG00000108591.5	DRG2	chr17	+	18002330	18003749	18002330	18002391	18002946	18003749	1013	19,26	223233	13,23	82129	704	149	0.047621	0.102488	0.018,0.023	0.032,0.036	-0.014
1014	ENSG00000108591.5	DRG2	chr17	+	18002330	18003749	18002330	18002407	18002946	18003749	1014	17,24	1,5	12,23	0,2	688	149	0.0614231	0.127123	0.786,0.51	1.0,0.714	-0.209
1015	ENSG00000108591.5	DRG2	chr17	+	18002330	18003749	18002330	18002391	18003676	18003749	1015	106108	0,1	50,60	0,0	1434	149	1	1	1.0,0.918	1.0,1.0	-0.041
1016	ENSG00000108591.5	DRG2	chr17	+	18002330	18003749	18002330	18002407	18003676	18003749	1016	104106	4,0	49,60	0,0	1418	149	0.0212748	0.0513047	0.732,1.0	1.0,1.0	-0.134
1017	ENSG00000108591.5	DRG2	chr17	+	18002946	18003749	18002946	18003029	18003676	18003749	1017	117114	1,3	46,52	0,0	796	149	0.0465303	0.100404	0.956,0.877	1.0,1.0	-0.084
1018	ENSG00000108591.5	DRG2	chr17	+	18002946	18003749	18002946	18003037	18003676	18003749	1018	98,93	179184	43,42	72100	788	149	0.700107	0.922235	0.094,0.087	0.101,0.074	0.003
1019	ENSG00000171962.13	LRRC48	chr17	+	17876978	17877276	17876978	17877067	17877165	17877276	1019	9,5	1,1	0,0	0,1	247	149	1	1	0.844,0.751	NA,0.0	0.797
1020	ENSG00000171962.13	LRRC48	chr17	+	17896078	17897732	17896078	17896225	17897612	17897732	1020	0,3	0,2	2,0	0,0	1536	149	1	1	NA,0.127	1.0,NA	-0.873
1022	ENSG00000072310.12	SREBF1	chr17	-	17720861	17721230	17720861	17720905	17721009	17721230	1022	71109	18,96	15,19	2,14	253	149	0.643541	0.866078	0.699,0.401	0.815,0.444	-0.079
1023	ENSG00000141030.8	COPS3	chr17	-	17174071	17174322	17174071	17174121	17174209	17174322	1023	2,3	733728	4,6	259213	237	149	0.772237	0.985599	0.002,0.003	0.01,0.017	-0.011
1025	ENSG00000175061.13	C17orf76-AS1	chr17	+	16342350	16342728	16342350	16342374	16342640	16342728	1025	17581643	56188050	531984	26645428	415	149	0.0069102	0.0187223	0.101,0.068	0.067,0.061	0.021
1026	ENSG00000175061.13	C17orf76-AS1	chr17	+	16342640	16343017	16342640	16342728	16342841	16343017	1026	662775	887638	115216	367628	262	149	3.73926e-11	3.20218e-10	0.298,0.409	0.151,0.164	0.196
1027	ENSG00000175061.13	C17orf76-AS1	chr17	+	16342640	16343017	16342640	16342728	16342894	16343017	1027	10691103	9911056	265473	341840	315	149	2.00784e-05	8.79933e-05	0.338,0.331	0.269,0.21	0.095
1028	ENSG00000175061.13	C17orf76-AS1	chr17	+	16342640	16343017	16342640	16342728	16342973	16343017	1028	20342155	840929	6611231	385745	394	149	0.00201626	0.00622794	0.478,0.467	0.394,0.385	0.083
1029	ENSG00000175061.13	C17orf76-AS1	chr17	+	16342640	16343567	16342640	16342728	16343424	16343567	1029	21651689	16,27	279451	2,7	845	149	0.877631	1	0.96,0.917	0.961,0.919	-0.001
1031	ENSG00000175061.13	C17orf76-AS1	chr17	+	16342640	16343567	16342640	16342728	16343498	16343567	1031	23051738	2122023680	266384	1009622406	919	149	0.00051377	0.00176677	0.017,0.012	0.004,0.003	0.011
1032	ENSG00000175061.13	C17orf76-AS1	chr17	+	16342640	16343567	16342640	16343017	16343498	16343567	1032	17161350	26413008	185268	11992409	630	149	0	0	0.133,0.096	0.035,0.026	0.084
1033	ENSG00000214941.3	ZSWIM7	chr17	-	15880892	15881227	15880892	15881014	15881113	15881227	1033	59,22	28,14	19,27	4,4	248	149	0.00430966	0.0123884	0.559,0.486	0.741,0.802	-0.249
1034	ENSG00000214941.3	ZSWIM7	chr17	-	15879873	15881477	15879873	15880406	15881357	15881477	1034	292141	21,27	84119	6,6	1100	149	0.0856193	0.168446	0.653,0.414	0.655,0.729	-0.158
1035	ENSG00000214941.3	ZSWIM7	chr17	-	15881040	15881477	15881040	15881227	15881357	15881477	1035	256112	44,38	71,97	29,15	279	149	0.817478	1	0.757,0.612	0.567,0.775	0.013
1037	ENSG00000255104.3	ZNF286A	chr17	+	15603361	15603680	15603361	15603482	15603586	15603680	1037	50,20	6,0	6,26	0,0	253	149	0.0020915	0.00644094	0.831,1.0	1.0,1.0	-0.085
1038	ENSG00000221926.7	TRIM16	chr17	-	15586349	15587613	15586349	15586471	15587509	15587613	1038	48,73	13,26	12,11	4,0	1187	149	0.269428	0.445463	0.317,0.261	0.274,1.0	-0.348
1040	ENSG00000006744.14	ELAC2	chr17	-	12898080	12898379	12898080	12898201	12898279	12898379	1040	153,83	1283612	60,55	392262	227	149	0.0379285	0.0841898	0.073,0.082	0.091,0.121	-0.028
1041	ENSG00000006744.14	ELAC2	chr17	-	12899256	12900002	12899256	12899295	12899863	12900002	1041	133,92	1352600	12,32	409323	717	149	0.000224917	0.000841031	0.02,0.031	0.006,0.02	0.013
1042	ENSG00000006744.14	ELAC2	chr17	-	12905590	12905896	12905590	12905676	12905757	12905896	1042	29,23	1006426	9,9	323231	230	149	0.518285	0.737685	0.018,0.034	0.018,0.025	0.005
1043	ENSG00000006744.14	ELAC2	chr17	-	12905590	12905896	12905590	12905676	12905762	12905896	1043	48,32	15,1	15,11	2,1	235	149	0.490003	0.708712	0.67,0.953	0.826,0.875	-0.039
1045	ENSG00000166579.11	NDEL1	chr17	+	8347244	8347675	8347244	8347494	8347577	8347675	1045	6,17	0,3	1,0	0,4	232	149	0.00737103	0.0198139	1.0,0.784	1.0,0.0	0.392
1046	ENSG00000125434.6	SLC25A35	chr17	-	8191081	8192961	8191081	8191750	8192891	8192961	1046	433412	11,16	187260	2,3	1290	149	0.0069255	0.0187514	0.82,0.748	0.915,0.909	-0.128
1047	ENSG00000178921.9	PFAS	chr17	+	8159584	8159966	8159584	8159725	8159841	8159966	1047	2,7	74,63	1,2	21,16	265	149	0.722048	0.942961	0.015,0.059	0.026,0.066	-0.009
1048	ENSG00000179029.10	TMEM107	chr17	-	8079074	8079344	8079074	8079175	8079276	8079344	1048	5,10	85,99	5,11	19117	250	149	0.345365	0.543626	0.034,0.057	0.136,0.053	-0.049
1049	ENSG00000179029.10	TMEM107	chr17	-	8079074	8079344	8079074	8079193	8079276	8079344	1049	6,9	9,9	5,14	4,5	232	149	0.094513	0.18374	0.3,0.391	0.445,0.643	-0.199
1050	ENSG00000170037.9	CNTROB	chr17	+	7847440	7847956	7847440	7847566	7847793	7847956	1050	55101	219202	22,72	50,58	376	149	0.0074394	0.0199845	0.091,0.165	0.148,0.33	-0.111
1051	ENSG00000170037.9	CNTROB	chr17	+	7851804	7852455	7851804	7851937	7852402	7852455	1051	66,82	251297	31,49	33,91	614	149	1.95248e-05	8.58421e-05	0.06,0.063	0.186,0.116	-0.089
1052	ENSG00000170037.9	CNTROB	chr17	+	7851804	7852896	7851804	7851937	7852702	7852896	1052	98131	0,1	43,98	1,2	914	149	1	1	1.0,0.955	0.875,0.889	0.096
1055	ENSG00000141499.12	WRAP53	chr17	+	7591794	7592397	7591794	7591879	7591965	7592397	1055	76,42	76,84	21,4	23,20	235	149	0.361112	0.563439	0.388,0.241	0.367,0.113	0.075
1056	ENSG00000141499.12	WRAP53	chr17	+	7604974	7606164	7604974	7605107	7606060	7606164	1056	168113	0,2	93157	5,6	1102	149	0.000512877	0.00176643	1.0,0.884	0.715,0.78	0.194
1057	ENSG00000141504.7	SAT2	chr17	-	7530460	7530732	7530460	7530544	7530680	7530732	1057	11,25	83105	14,25	28,80	285	149	0.0222973	0.0534249	0.065,0.111	0.207,0.14	-0.085
1058	ENSG00000141504.7	SAT2	chr17	-	7530680	7531120	7530680	7530732	7530870	7531120	1058	5,7	42,57	6,11	13,27	287	149	0.00383663	0.0111616	0.058,0.06	0.193,0.175	-0.125
1059	ENSG00000141504.7	SAT2	chr17	-	7530680	7531123	7530680	7530732	7530887	7531123	1059	22,21	35,25	10,20	10,29	304	149	0.882157	1	0.236,0.292	0.329,0.253	-0.027
1061	ENSG00000129255.10	MPDU1	chr17	+	7490009	7490279	7490009	7490095	7490216	7490279	1061	68,32	937410	13,22	304254	270	149	0.369861	0.575777	0.039,0.041	0.023,0.046	0.005
1062	ENSG00000129255.10	MPDU1	chr17	+	7490009	7490589	7490009	7490156	7490478	7490589	1062	156,60	28,12	36,47	15,2	471	149	0.765611	0.981435	0.638,0.613	0.432,0.881	-0.031
1063	ENSG00000129255.10	MPDU1	chr17	+	7490216	7490589	7490216	7490335	7490478	7490589	1063	119,45	1195485	27,34	379319	292	149	0.523095	0.742983	0.048,0.045	0.035,0.052	0.003
1064	ENSG00000187838.12	TMEM256-PLSCR3	chr17	-	7296462	7296828	7296462	7296683	7296785	7296828	1064	15,15	104137	2,5	50107	251	149	0.0044327	0.0127065	0.079,0.061	0.023,0.027	0.045
1065	ENSG00000187838.12	TMEM256-PLSCR3	chr17	-	7296919	7297478	7296919	7297155	7297422	7297478	1065	5,24	102141	5,4	46,86	416	149	0.0943736	0.183579	0.017,0.057	0.037,0.016	0.011
1067	ENSG00000174292.8	TNK1	chr17	+	7286154	7286639	7286154	7286408	7286568	7286639	1067	7,3	13,24	1,0	0,2	309	149	0.151501	0.275836	0.206,0.057	1.0,0.0	-0.368
1068	ENSG00000215041.5	NEURL4	chr17	-	7221383	7221675	7221383	7221491	7221587	7221675	1068	61,49	352164	17,40	41,49	245	149	0.00010178	0.000401831	0.095,0.154	0.201,0.332	-0.142
1069	ENSG00000215041.5	NEURL4	chr17	-	7221587	7221993	7221587	7221675	7221813	7221993	1069	12,18	385177	6,4	29,32	287	149	0.0441806	0.0959898	0.016,0.05	0.097,0.061	-0.046
1070	ENSG00000215041.5	NEURL4	chr17	-	7224878	7225329	7224878	7225106	7225183	7225329	1070	15,21	150102	4,9	20,19	226	149	0.0850803	0.167708	0.062,0.12	0.116,0.238	-0.086
1071	ENSG00000175826.7	CTDNEP1	chr17	-	7146909	7147564	7146909	7147270	7147507	7147564	1071	59354736	53,22	19552377	25,7	386	149	0.91591	1	0.977,0.988	0.968,0.992	0.002
1072	ENSG00000004975.7	DVL2	chr17	-	7133603	7134116	7133603	7133749	7134046	7134116	1072	2,3	160253	8,14	30,48	446	149	2.47887e-10	2.00559e-09	0.004,0.004	0.082,0.089	-0.081
1073	ENSG00000161939.14	RNASEK-C17orf49	chr17	+	6917463	6918475	6917463	6917596	6918380	6918475	1073	116686819	24,32	55967864	0,36	933	149	0.437746	0.652483	0.987,0.971	1.0,0.972	-0.007
1074	ENSG00000161939.14	RNASEK-C17orf49	chr17	+	6917463	6918475	6917463	6918197	6918380	6918475	1074	46,27	719400	17,29	360338	332	149	0.956063	1	0.028,0.029	0.021,0.037	0
1075	ENSG00000219200.6	RNASEK	chr17	+	6915964	6917061	6915964	6916096	6916984	6917061	1075	401227	2,9	241403	2,7	1037	149	0.553435	0.775868	0.966,0.784	0.945,0.892	-0.043
1077	ENSG00000091592.11	NLRP1	chr17	-	5487006	5487832	5487006	5487423	5487612	5487832	1077	7,27	2,2	11,14	0,4	338	149	0.882314	1	0.607,0.856	1.0,0.607	-0.072
1078	ENSG00000129197.10	RPAIN	chr17	+	5329290	5329619	5329290	5329402	5329555	5329619	1078	117,78	700462	25,20	140168	302	149	0.40487	0.618735	0.076,0.077	0.081,0.055	0.008
1079	ENSG00000129197.10	RPAIN	chr17	+	5329290	5331531	5329290	5329402	5331390	5331531	1079	168200	11,29	46,32	2,9	2137	149	0.667332	0.889054	0.516,0.325	0.616,0.199	0.013
1080	ENSG00000129197.10	RPAIN	chr17	+	5329290	5331531	5329290	5329619	5331390	5331531	1080	93150	709486	34,20	115129	1920	149	0.818395	1	0.01,0.023	0.022,0.012	-0.001
1081	ENSG00000108559.7	NUP88	chr17	-	5290705	5290990	5290705	5290786	5290924	5290990	1081	9,7	555374	0,2	162131	287	149	1	1	0.008,0.01	0.0,0.008	0.005
1083	ENSG00000108523.11	RNF167	chr17	+	4843781	4844288	4843781	4844021	4844167	4844288	1083	1087919	71,36	292245	1,4	295	149	2.32831e-07	1.38002e-06	0.885,0.928	0.993,0.969	-0.074
1084	ENSG00000108523.11	RNF167	chr17	+	4843781	4844288	4843781	4844021	4844217	4844288	1084	13551097	33,23	355302	2,0	345	149	1.82612e-05	8.06324e-05	0.947,0.954	0.987,1.0	-0.043
1085	ENSG00000108528.9	SLC25A11	chr17	-	4841448	4841724	4841448	4841548	4841633	4841724	1085	41,8	17541099	85,90	532667	234	149	0	0	0.015,0.005	0.092,0.079	-0.075
1086	ENSG00000141503.11	MINK1	chr17	+	4792941	4794030	4792941	4793058	4793516	4794030	1086	3,1	0,2	0,0	0,1	607	149	1	1	1.0,0.109	NA,0.0	0.554
1087	ENSG00000141503.11	MINK1	chr17	+	4792941	4794030	4792941	4793058	4793811	4794030	1087	13,24	112107	5,3	9,29	902	149	0.715068	0.936828	0.019,0.036	0.084,0.017	-0.023
1088	ENSG00000141503.11	MINK1	chr17	+	4798644	4799398	4798644	4798788	4799297	4799398	1088	12,23	0,0	1,11	2,0	658	149	0.0377375	0.0838111	1.0,1.0	0.102,1.0	0.449
1089	ENSG00000129219.9	PLD2	chr17	+	4711278	4711711	4711278	4711409	4711568	4711711	1089	1,5	18,26	3,0	1,5	308	149	0.817733	1	0.026,0.085	0.592,0.0	-0.24
1090	ENSG00000129219.9	PLD2	chr17	+	4721296	4721680	4721296	4721401	4721591	4721680	1090	7,13	24,39	0,6	17,24	339	149	0.0568595	0.118878	0.114,0.128	0.0,0.099	0.071
1095	ENSG00000141456.10	PELP1	chr17	-	4578568	4579179	4578568	4578657	4579091	4579179	1095	16,52	454301	30,40	105121	583	149	1.50829e-08	1.03984e-07	0.009,0.042	0.068,0.078	-0.048
1096	ENSG00000132382.10	MYBBP1A	chr17	-	4442196	4443262	4442196	4442270	4442733	4443262	1096	2566844	28,11	464442	5,2	612	149	0.146914	0.268557	0.957,0.949	0.958,0.982	-0.017
1097	ENSG00000132382.10	MYBBP1A	chr17	-	4448320	4448640	4448320	4448470	4448553	4448640	1097	20,8	415156	2,3	104,40	232	149	0.217161	0.372873	0.03,0.032	0.012,0.046	0.002
1098	ENSG00000132382.10	MYBBP1A	chr17	-	4457104	4457388	4457104	4457212	4457313	4457388	1098	1,2	242130	1,4	59,12	250	149	0.158726	0.287205	0.002,0.009	0.01,0.166	-0.083
1100	ENSG00000074370.13	ATP2A3	chr17	-	3827168	3828735	3827168	3828095	3828689	3828735	1100	114218753	55,15	43775896	20,0	743	149	0.0437695	0.0952985	0.977,0.992	0.978,1.0	-0.005
1101	ENSG00000004660.10	CAMKK1	chr17	-	3784920	3785858	3784920	3784942	3785821	3785858	1101	2,4	28,27	2,0	1,3	1028	149	0.766428	0.981545	0.01,0.021	0.225,0.0	-0.097
1103	ENSG00000132361.12	CLUH	chr17	-	2597193	2597570	2597193	2597333	2597416	2597570	1103	13,10	785503	6,19	173160	232	149	1.40162e-05	6.34592e-05	0.011,0.013	0.022,0.071	-0.035
1104	ENSG00000167716.14	WDR81	chr17	+	1638865	1639512	1638865	1639011	1639332	1639512	1104	33,12	131,72	40,67	6,15	470	149	0	0	0.074,0.05	0.679,0.586	-0.571
1105	ENSG00000186594.8	MIR22HG	chr17	-	1614804	1617308	1614804	1615693	1616996	1617308	1105	297438	0,0	125495	4,4	1452	149	0.000220074	0.000826724	1.0,1.0	0.762,0.927	0.155
1106	ENSG00000074660.11	SCARF1	chr17	-	1543205	1543960	1543205	1543264	1543741	1543960	1106	2,25	1,3	5,7	0,0	626	149	0.000965956	0.00316988	0.323,0.665	1.0,1.0	-0.506
1107	ENSG00000074660.11	SCARF1	chr17	-	1543205	1543960	1543205	1543334	1543741	1543960	1107	0,14	12,23	4,5	3,2	556	149	0.0395951	0.0873871	0.0,0.14	0.263,0.401	-0.262
1109	ENSG00000167695.10	FAM57A	chr17	+	635651	636421	635651	636009	636337	636421	1109	9,2	34,47	18,9	11,7	477	149	1.40707e-08	9.7497e-08	0.076,0.013	0.338,0.287	-0.268
1110	ENSG00000140995.12	DEF8	chr16	+	90030628	90030983	90030628	90030718	90030873	90030983	1110	0,8	93,84	4,6	29,18	304	149	0.0053159	0.0148947	0.0,0.045	0.063,0.14	-0.079
1111	ENSG00000141002.14	TCF25	chr16	+	89970525	89971504	89970525	89970613	89971345	89971504	1111	556488	1568854	362382	681551	881	149	0.00925202	0.0243125	0.057,0.088	0.082,0.105	-0.021
1112	ENSG00000158805.7	ZNF276	chr16	+	89789544	89790117	89789544	89789591	89789667	89790117	1112	81,70	176155	41,49	99,67	225	149	0.419513	0.635466	0.234,0.23	0.215,0.326	-0.039
1113	ENSG00000158805.7	ZNF276	chr16	+	89789544	89790117	89789544	89789591	89789686	89790117	1113	104,91	49,44	62,60	10,22	244	149	0.0360207	0.0804775	0.564,0.558	0.791,0.625	-0.147
1114	ENSG00000185324.17	CDK10	chr16	+	89759681	89759875	89759681	89759734	89759805	89759875	1114	405247	225,98	71,96	68,32	220	149	0.598647	0.821562	0.549,0.631	0.414,0.67	0.048
1115	ENSG00000185324.17	CDK10	chr16	+	89759681	89760640	89759681	89759734	89760580	89760640	1115	929661	19,11	128150	16,12	995	149	9.29648e-08	5.79546e-07	0.88,0.9	0.545,0.652	0.291
1116	ENSG00000185324.17	CDK10	chr16	+	89759681	89760640	89759681	89759875	89760580	89760640	1116	679495	523228	86,96	111131	854	149	1.21044e-06	6.5075e-06	0.185,0.275	0.119,0.113	0.114
1117	ENSG00000167526.9	RPL13	chr16	+	89627118	89627471	89627118	89627247	89627347	89627471	1117	52132710	12141	34654940	94,72	249	149	0.818207	1	0.996,0.92	0.957,0.976	-0.008
1118	ENSG00000167526.9	RPL13	chr16	+	89627347	89627776	89627347	89627471	89627634	89627776	1118	33712759	110481106668	24174808	57914103388	312	149	1.24712e-05	5.68411e-05	0.014,0.012	0.02,0.022	-0.008
1119	ENSG00000167526.9	RPL13	chr16	+	89627634	89628159	89627634	89627776	89627985	89628159	1119	24431811	8826582780	22894663	4870484118	358	149	3.13265e-11	2.711e-10	0.011,0.009	0.019,0.023	-0.011
1120	ENSG00000167526.9	RPL13	chr16	+	89627634	89628159	89627634	89627776	89628003	89628159	1120	2659923320	763,82	1465428899	21,19	376	149	0	0	0.932,0.991	0.996,0.998	-0.035
1122	ENSG00000167522.10	ANKRD11	chr16	-	89353070	89355078	89353070	89353521	89354935	89355078	1122	17991709	2,6	621894	1,0	1563	149	0.17695	0.314221	0.988,0.964	0.983,1.0	-0.016
1124	ENSG00000167515.6	TRAPPC2L	chr16	+	88925752	88926158	88925752	88925851	88925980	88926158	1124	158204	13,7	88154	0,3	278	149	0.000857607	0.0028485	0.867,0.94	1.0,0.965	-0.079
1125	ENSG00000174177.8	CTU2	chr16	+	88780790	88781145	88780790	88780894	88780994	88781145	1125	86,40	1591538	21,39	467343	249	149	0.334944	0.531093	0.031,0.043	0.026,0.064	-0.008
1126	ENSG00000167508.6	MVD	chr16	-	88723843	88724437	88723843	88723990	88724142	88724437	1126	131247	1,2	7,41	3,0	301	149	0.175579	0.312191	0.985,0.984	0.536,1.0	0.216
1127	ENSG00000167508.6	MVD	chr16	-	88723843	88724437	88723843	88723990	88724322	88724437	1127	209413	7881795	15,82	124617	481	149	3.67815e-05	0.000155064	0.076,0.067	0.036,0.04	0.034
1128	ENSG00000051523.6	CYBA	chr16	-	88712523	88713246	88712523	88712605	88713162	88713246	1128	108113	120046552	87132	58107981	706	149	1	1	0.002,0.004	0.003,0.003	0
1129	ENSG00000051523.6	CYBA	chr16	-	88713162	88713583	88713162	88713246	88713508	88713583	1129	128,83	117836446	42,80	58468014	411	149	1	1	0.004,0.005	0.003,0.004	0.001
1130	ENSG00000158545.11	ZC3H18	chr16	+	88688604	88689752	88688604	88688796	88689626	88689752	1130	8,4	548316	2,4	100,77	979	149	1	1	0.002,0.002	0.003,0.008	-0.003
1131	ENSG00000104731.9	KLHDC4	chr16	-	87788799	87790083	87788799	87788898	87790004	87790083	1131	42,18	180,81	4,6	78,43	1255	149	0.00138392	0.00439724	0.027,0.026	0.006,0.016	0.015
1133	ENSG00000104731.9	KLHDC4	chr16	-	87788799	87790083	87788799	87788898	87790027	87790083	1133	88,40	0,0	18,19	2,2	1278	149	3.95874e-05	0.000165667	1.0,1.0	0.512,0.526	0.481
1134	ENSG00000121073.9	SLC35B1	chr17	-	47782485	47783671	47782485	47782643	47783227	47783671	1134	37,41	1128575	5,18	390271	733	149	0.804559	1	0.007,0.014	0.003,0.013	0.003
1135	ENSG00000121073.9	SLC35B1	chr17	-	47782485	47783671	47782485	47782643	47783565	47783671	1135	70,69	1,0	22,24	4,0	1071	149	1	1	0.907,1.0	0.433,1.0	0.237
1136	ENSG00000121073.9	SLC35B1	chr17	-	47783227	47783671	47783227	47783258	47783565	47783671	1136	50,54	1096571	20,12	385255	456	149	0.208212	0.360831	0.015,0.03	0.017,0.015	0.006
1137	ENSG00000131143.4	COX4I1	chr16	+	85838542	85839470	85838542	85838710	85839338	85839470	1137	745483	1622713040	422631	849713197	777	149	1	1	0.009,0.007	0.009,0.009	-0.001
1138	ENSG00000131143.4	COX4I1	chr16	+	85838542	85839470	85838542	85838759	85839338	85839470	1138	642461	13,6	375597	1,7	728	149	0.0458698	0.0993441	0.91,0.94	0.987,0.946	-0.041
1139	ENSG00000131143.4	COX4I1	chr16	+	85838542	85840608	85838542	85838710	85840343	85840608	1139	21001440	2,1	13491997	0,7	1782	149	0.225482	0.384424	0.989,0.992	1.0,0.96	0.01
1141	ENSG00000170949.13	ZNF160	chr19	-	53594665	53594973	53594665	53594782	53594889	53594973	1141	5,31	1,15	3,12	1,0	256	149	0.000882065	0.00291793	0.744,0.546	0.636,1.0	-0.173
1142	ENSG00000170949.13	ZNF160	chr19	-	53594665	53594973	53594665	53594806	53594889	53594973	1142	5,22	1,0	3,10	0,0	232	149	1	1	0.763,1.0	1.0,1.0	-0.119
1148	ENSG00000005884.13	ITGA3	chr17	+	48152822	48153099	48152822	48152890	48152962	48153099	1148	2,0	2,7	0,0	2,2	221	149	0.629141	0.851729	0.403,0.0	0.0,0.0	0.202
1149	ENSG00000005884.13	ITGA3	chr17	+	48153947	48154811	48153947	48154045	48154742	48154811	1149	0,3	0,0	0,0	0,2	846	149	1	1	NA,1.0	NA,0.0	1
1152	ENSG00000168404.8	MLKL	chr16	-	74708857	74709302	74708857	74708998	74709221	74709302	1152	1,0	1,16	0,0	2,0	372	149	1	1	0.286,0.0	0.0,NA	0.143
1153	ENSG00000168404.8	MLKL	chr16	-	74708857	74709302	74708857	74708998	74709252	74709302	1153	2,2	60,64	0,0	6,9	403	149	1	1	0.012,0.011	0.0,0.0	0.011
1154	ENSG00000090863.7	GLG1	chr16	-	74496385	74497377	74496385	74496528	74497253	74497377	1154	0,6	214276	0,6	82,98	874	149	1	1	0.0,0.004	0.0,0.01	-0.003
1155	ENSG00000214331.4	RP11-252A24.2	chr16	-	74385937	74386276	74385937	74386101	74386194	74386276	1155	0,0	12,4	5,3	1,2	242	149	1.31673e-07	8.07356e-07	0.0,0.0	0.755,0.48	-0.617
1156	ENSG00000140829.7	DHX38	chr16	+	72132825	72133179	72132825	72132944	72133102	72133179	1156	17,19	160155	4,12	62,33	307	149	0.382007	0.591096	0.049,0.056	0.03,0.15	-0.037
1159	ENSG00000166747.8	AP1G1	chr16	-	71842407	71842716	71842407	71842580	71842665	71842716	1159	11,8	1,1	62,58	0,0	234	149	0.508247	0.726763	0.875,0.836	1.0,1.0	-0.145
1160	ENSG00000103051.14	COG4	chr16	-	70542308	70543291	70542308	70542367	70543133	70543291	1160	30,35	206272	16,7	97101	915	149	0.430423	0.646265	0.023,0.021	0.026,0.011	0.003
1161	ENSG00000157353.12	FUK	chr16	+	70500784	70501374	70500784	70500857	70501276	70501374	1161	29,77	25,22	4,15	12,20	568	149	0.00241654	0.00728916	0.233,0.479	0.08,0.164	0.234
1162	ENSG00000157353.12	FUK	chr16	+	70500784	70501869	70500784	70501374	70501788	70501869	1162	14,27	18,23	6,6	13,14	563	149	0.0281719	0.0651417	0.171,0.237	0.109,0.102	0.099
1163	ENSG00000157353.12	FUK	chr16	+	70512453	70513306	70512453	70512553	70512699	70513306	1163	40,26	0,5	14,20	0,0	295	149	0.00716094	0.0193506	1.0,0.724	1.0,1.0	-0.138
1164	ENSG00000157353.12	FUK	chr16	+	70512453	70513306	70512453	70512553	70513082	70513306	1164	89,92	118129	17,67	44,94	678	149	0.259868	0.432139	0.142,0.135	0.078,0.135	0.032
1165	ENSG00000168872.11	DDX19A	chr16	+	70404125	70405466	70404125	70404288	70405274	70405466	1165	76,19	437236	76,99	129,78	1135	149	0	0	0.022,0.01	0.072,0.143	-0.091
1166	ENSG00000157335.15	CLEC18C	chr16	+	70217183	70218895	70217183	70217276	70217655	70218895	1166	0,1	0,0	0,0	1,0	528	149	1	1	NA,1.0	0.0,NA	1
1167	ENSG00000090857.9	PDPR	chr16	+	70162686	70163025	70162686	70162768	70162861	70163025	1167	0,1	8,10	0,0	9,5	242	149	1	1	0.0,0.058	0.0,0.0	0.029
1168	ENSG00000132604.6	TERF2	chr16	-	69402278	69402498	69402278	69402385	69402489	69402498	1168	6,18	2,5	0,6	0,0	253	149	1	1	0.639,0.68	NA,1.0	-0.341
1169	ENSG00000132603.9	NIP7	chr16	+	69373908	69374235	69373908	69373995	69374096	69374235	1169	6,2	580349	17,12	64,71	250	149	6.66134e-16	8.08426e-15	0.006,0.003	0.137,0.092	-0.11
1171	ENSG00000103064.9	SLC7A6	chr16	+	68331136	68335722	68331136	68331379	68332393	68335722	1171	868600	0,6	331345	0,0	1163	149	0.171398	0.30635	1.0,0.928	1.0,1.0	-0.036
1174	ENSG00000205220.7	PSMB10	chr16	-	67969865	67970215	67969865	67970006	67970117	67970215	1174	35,4	1104473	48117	415417	260	149	0	0	0.018,0.005	0.062,0.139	-0.089
1175	ENSG00000261884.2	CTC-479C5.12	chr16	-	67968699	67969381	67968699	67968851	67969198	67969381	1175	197,91	109,15	213373	32,3	496	149	0.000312347	0.00112489	0.352,0.646	0.667,0.974	-0.322
1176	ENSG00000102901.8	CENPT	chr16	-	67863667	67864451	67863667	67863991	67864292	67864451	1176	856567	496249	201229	133,92	450	149	0.918454	1	0.364,0.43	0.334,0.452	0.004
1177	ENSG00000102901.8	CENPT	chr16	-	67863667	67865261	67863667	67863991	67865118	67865261	1177	1258805	6,7	368463	5,19	1276	149	0.000118156	0.000462477	0.961,0.931	0.896,0.74	0.128
1178	ENSG00000102901.8	CENPT	chr16	-	67863667	67865261	67863667	67864451	67865118	67865261	1178	367220	485285	156228	123108	816	149	1.51973e-06	8.05417e-06	0.121,0.124	0.188,0.278	-0.111
1179	ENSG00000102901.8	CENPT	chr16	-	67865914	67866448	67865914	67866011	67866130	67866448	1179	6,7	592366	8,12	147118	268	149	3.54696e-05	0.000149996	0.006,0.011	0.029,0.054	-0.033
1181	ENSG00000102901.8	CENPT	chr16	-	67865914	67866448	67865914	67866011	67866357	67866448	1181	49,34	11,20	31,28	1,4	495	149	0.00523529	0.0147174	0.573,0.339	0.903,0.678	-0.335
1182	ENSG00000102901.8	CENPT	chr16	-	67865914	67866448	67865914	67866039	67866357	67866448	1182	48,33	0,1	30,28	0,0	467	149	1	1	1.0,0.913	1.0,1.0	-0.043
1183	ENSG00000102901.8	CENPT	chr16	-	67866130	67866448	67866130	67866218	67866357	67866448	1183	64,42	361251	31,20	118,99	288	149	0.192407	0.338882	0.084,0.08	0.12,0.095	-0.025
1184	ENSG00000102901.8	CENPT	chr16	-	67866130	67866448	67866130	67866253	67866357	67866448	1184	54,35	4,1	25,16	0,0	253	149	0.015866	0.0396602	0.888,0.954	1.0,1.0	-0.079
1185	ENSG00000102901.8	CENPT	chr16	-	67866130	67866448	67866130	67866257	67866357	67866448	1185	53,35	12,4	25,16	0,0	249	149	9.19876e-06	4.27815e-05	0.725,0.84	1.0,1.0	-0.218
1186	ENSG00000102977.9	ACD	chr16	-	67692830	67693516	67692830	67692982	67693439	67693516	1186	37,62	0,0	50,65	6,4	606	149	8.16507e-06	3.83216e-05	1.0,1.0	0.672,0.8	0.264
1187	ENSG00000159753.9	RLTPR	chr16	+	67679442	67679680	67679442	67679534	67679626	67679680	1187	0,2	3,17	1,5	0,6	241	149	0.0181659	0.0446475	0.0,0.068	1.0,0.34	-0.636
1188	ENSG00000159753.9	RLTPR	chr16	+	67681954	67682217	67681954	67682032	67682140	67682217	1188	4,8	3,15	2,14	1,2	257	149	0.0034872	0.0102155	0.436,0.236	0.537,0.802	-0.334
1189	ENSG00000159753.9	RLTPR	chr16	+	67685303	67685748	67685303	67685417	67685587	67685748	1189	0,3	22,36	1,5	4,23	319	149	0.0365971	0.0815877	0.0,0.037	0.105,0.092	-0.08
1190	ENSG00000159713.6	TPPP3	chr16	-	67424381	67425020	67424381	67424535	67424826	67425020	1190	2,0	2,4	0,1	0,10	440	149	1	1	0.253,0.0	NA,0.033	0.093
1191	ENSG00000168701.14	TMEM208	chr16	+	67262397	67262784	67262397	67262534	67262699	67262784	1191	155120	1968680	35,74	754664	314	149	0.0106301	0.0276329	0.036,0.077	0.022,0.05	0.02
1192	ENSG00000168701.14	TMEM208	chr16	+	67262397	67262784	67262397	67262560	67262699	67262784	1192	133100	127,84	31,64	19,26	288	149	0.00990912	0.0259064	0.351,0.381	0.458,0.56	-0.143
1193	ENSG00000168701.14	TMEM208	chr16	+	67262699	67263181	67262699	67262739	67262878	67263181	1193	677311	30,10	295338	15,3	288	149	0.204042	0.354954	0.921,0.941	0.911,0.983	-0.016
1194	ENSG00000168701.14	TMEM208	chr16	+	67262699	67263181	67262699	67262784	67262878	67263181	1194	94,38	2357849	67143	839765	243	149	1.6076e-13	1.67796e-12	0.024,0.027	0.047,0.103	-0.049
1196	ENSG00000140939.10	NOL3	chr16	+	67208064	67208847	67208064	67208243	67208523	67208847	1196	62191	1,0	29,87	0,0	429	149	1	1	0.956,1.0	1.0,1.0	-0.022
1197	ENSG00000140939.10	NOL3	chr16	+	67208064	67208847	67208064	67208357	67208523	67208847	1197	6,6	1,4	7,14	0,1	315	149	0.000773767	0.00258679	0.739,0.415	1.0,0.869	-0.358
1198	ENSG00000140939.10	NOL3	chr16	+	67208064	67208847	67208064	67208367	67208523	67208847	1198	0,1	80203	6,8	22,44	305	149	2.46096e-07	1.44833e-06	0.0,0.002	0.118,0.082	-0.099
1199	ENSG00000102878.11	HSF4	chr16	+	67199424	67199749	67199424	67199533	67199621	67199749	1199	8,12	31,54	7,9	7,39	237	149	0.315992	0.507121	0.14,0.123	0.386,0.127	-0.125
1200	ENSG00000102878.11	HSF4	chr16	+	67199848	67200298	67199848	67199914	67200222	67200298	1200	47,98	3,1	22,74	0,0	457	149	0.080208	0.159251	0.836,0.97	1.0,1.0	-0.097
1201	ENSG00000102878.11	HSF4	chr16	+	67199848	67200298	67199848	67199973	67200222	67200298	1201	43,68	18,32	16,60	0,1	398	149	1.05272e-11	9.4699e-11	0.472,0.443	1.0,0.957	-0.521
1203	ENSG00000102878.11	HSF4	chr16	+	67203181	67203848	67203181	67203251	67203533	67203848	1203	45,93	27,35	19,85	8,18	431	149	0.123805	0.232107	0.366,0.479	0.451,0.62	-0.113
1204	ENSG00000125149.7	C16orf70	chr16	+	67166348	67166814	67166348	67166428	67166719	67166814	1204	1,1	42,38	2,0	3,0	440	149	1	1	0.008,0.009	0.184,NA	-0.175
1211	ENSG00000103037.7	SETD6	chr16	+	58549694	58550001	58549694	58549784	58549856	58550001	1211	165110	55,47	35,35	5,0	221	149	3.88333e-05	0.000162877	0.669,0.612	0.825,1.0	-0.272
1212	ENSG00000103034.10	NDRG4	chr16	+	58537701	58538178	58537701	58537807	58538057	58538178	1212	0,5	4,23	0,6	4,5	399	149	0.213417	0.367522	0.0,0.075	0.0,0.309	-0.117
1214	ENSG00000103034.10	NDRG4	chr16	+	58541711	58541903	58541711	58541768	58541851	58541903	1214	2,1	3,12	0,5	0,4	232	149	1	1	0.3,0.051	NA,0.445	-0.27
1215	ENSG00000103034.10	NDRG4	chr16	+	58542865	58543093	58542865	58542913	58543057	58543093	1215	2,0	2,11	0,8	1,4	293	149	0.0303104	0.0695766	0.337,0.0	0.0,0.504	-0.083
1216	ENSG00000070761.3	C16orf80	chr16	-	58148713	58149361	58148713	58148824	58149172	58149361	1216	65,71	469441	204336	54,36	497	149	0	0	0.04,0.046	0.531,0.737	-0.591
1218	ENSG00000159618.11	GPR114	chr16	+	57598945	57600663	57598945	57599062	57600510	57600663	1218	3,2	12,7	0,4	4,1	1597	149	0.848778	1	0.023,0.026	0.0,0.272	-0.112
1219	ENSG00000140848.12	CPNE2	chr16	+	57179996	57181876	57179996	57180233	57181462	57181876	1219	69,51	145244	23,77	69135	1378	149	0.0317231	0.0722185	0.049,0.022	0.035,0.058	-0.011
1222	ENSG00000125124.7	BBS2	chr16	-	56530878	56531792	56530878	56530991	56531654	56531792	1222	6,15	75175	1,3	22,72	812	149	0.261482	0.434016	0.014,0.015	0.008,0.008	0.006
1223	ENSG00000125124.7	BBS2	chr16	-	56536228	56536720	56536228	56536368	56536584	56536720	1223	8,23	61112	1,2	12,39	365	149	0.00612383	0.0168817	0.051,0.077	0.033,0.021	0.037
1226	ENSG00000141279.11	NPEPPS	chr17	+	45656755	45660215	45656755	45656821	45660107	45660215	1226	20,35	2,0	5,3	3,2	3435	149	0.00302245	0.00895817	0.303,1.0	0.067,0.061	0.587
1227	ENSG00000141279.11	NPEPPS	chr17	+	45656755	45660215	45656755	45656877	45660107	45660215	1227	10,10	39,77	0,1	25,2	3379	149	1	1	0.011,0.006	0.0,0.022	-0.002
1229	ENSG00000126903.11	SLC10A3	chrX	-	153718645	153719002	153718645	153718697	153718932	153719002	1229	346209	15,6	123116	5,1	384	149	0.179778	0.318553	0.9,0.931	0.905,0.978	-0.026
1230	ENSG00000214617.5	SLC6A10P	chr16	-	32892013	32893408	32892013	32892117	32893275	32893408	1230	0,2	0,0	0,0	0,1	1307	149	1	1	NA,1.0	NA,0.0	1
1234	ENSG00000140682.14	TGFB1I1	chr16	+	31483491	31484877	31483491	31483522	31484761	31484877	1234	6,13	4,1	4,15	0,0	1388	149	6.8775e-08	4.36036e-07	0.139,0.583	1.0,1.0	-0.639
1235	ENSG00000140682.14	TGFB1I1	chr16	+	31484761	31485055	31484761	31484877	31485002	31485055	1235	4,5	7,10	0,2	0,4	274	149	1	1	0.237,0.214	NA,0.214	0.011
1236	ENSG00000140682.14	TGFB1I1	chr16	+	31485002	31485298	31485002	31485055	31485155	31485298	1236	2,0	5,10	0,2	0,5	249	149	1	1	0.193,0.0	NA,0.193	-0.097
1237	ENSG00000140682.14	TGFB1I1	chr16	+	31485883	31487506	31485883	31486078	31487332	31487506	1237	46,45	12,21	27,59	2,4	1403	149	0.000136531	0.000526858	0.289,0.185	0.589,0.61	-0.362
1239	ENSG00000089280.14	FUS	chr16	+	31196259	31199678	31196259	31196500	31199645	31199678	1239	21333598	102,63	291771	37,53	3294	149	0.000577293	0.00197338	0.486,0.721	0.262,0.397	0.274
1240	ENSG00000103510.15	KAT8	chr16	+	31141776	31142221	31141776	31141927	31142066	31142221	1240	62,89	1372967	75159	384524	288	149	0	0	0.023,0.045	0.092,0.136	-0.08
1241	ENSG00000103510.15	KAT8	chr16	+	31141776	31142714	31141776	31141927	31142515	31142714	1241	593368	5,0	217461	4,1	737	149	0.657175	0.878948	0.96,1.0	0.916,0.989	0.027
1242	ENSG00000103507.9	BCKDK	chr16	+	31120993	31121445	31120993	31121104	31121397	31121445	1242	29,18	505577	20,36	207349	442	149	0.000292875	0.00106222	0.019,0.01	0.032,0.034	-0.019
1243	ENSG00000103507.9	BCKDK	chr16	+	31120993	31121445	31120993	31121104	31121424	31121445	1243	143123	6,0	68110	1,0	469	149	0.0311441	0.0711716	0.883,1.0	0.956,1.0	-0.036
1244	ENSG00000103507.9	BCKDK	chr16	+	31121721	31122540	31121721	31121820	31122411	31122540	1244	17,36	1,18	20,93	2,0	740	149	0.00116008	0.00375288	0.774,0.287	0.668,1.0	-0.304
1245	ENSG00000103507.9	BCKDK	chr16	+	31123189	31123888	31123189	31123348	31123441	31123888	1245	662607	1082980	240513	340596	242	149	0.0366262	0.0816082	0.274,0.276	0.303,0.346	-0.049
1247	ENSG00000103496.10	STX4	chr16	+	31045546	31045857	31045546	31045646	31045782	31045857	1247	173118	643490	44,85	166158	285	149	0.0222555	0.0533806	0.123,0.112	0.122,0.22	-0.053
1248	ENSG00000103496.10	STX4	chr16	+	31050861	31051139	31050861	31050972	31051043	31051139	1248	95,85	1053610	20102	167207	220	149	0.000450401	0.00157104	0.058,0.086	0.075,0.25	-0.091
1249	ENSG00000103496.10	STX4	chr16	+	31051043	31051489	31051043	31051139	31051232	31051489	1249	11,8	1179715	16,47	179245	242	149	0	0	0.006,0.007	0.052,0.106	-0.072
1250	ENSG00000196118.7	C16orf93	chr16	-	30770332	30770568	30770332	30770422	30770498	30770568	1250	9,15	35,54	1,8	4,9	225	149	0.237171	0.400196	0.146,0.155	0.142,0.371	-0.106
1251	ENSG00000196118.7	C16orf93	chr16	-	30770662	30771045	30770662	30770779	30770974	30771045	1251	66,71	8,15	8,19	1,0	344	149	0.000849753	0.00282471	0.781,0.672	0.776,1.0	-0.161
1252	ENSG00000196118.7	C16orf93	chr16	-	30770662	30771045	30770662	30770878	30770974	30771045	1252	36,34	1,7	6,5	0,5	245	149	0.502818	0.72	0.956,0.747	1.0,0.378	0.162
1253	ENSG00000196118.7	C16orf93	chr16	-	30771604	30771989	30771604	30771774	30771926	30771989	1253	192205	27,47	65,77	4,10	301	149	0.0336882	0.0760533	0.779,0.683	0.889,0.792	-0.109
1254	ENSG00000156873.11	PHKG2	chr16	+	30762426	30762924	30762426	30762538	30762869	30762924	1254	402259	47,15	158171	4,0	480	149	3.86086e-07	2.2306e-06	0.726,0.843	0.925,1.0	-0.178
1255	ENSG00000156873.11	PHKG2	chr16	+	30762426	30762924	30762426	30762602	30762869	30762924	1255	218168	456219	108113	92,86	416	149	3.65954e-06	1.8329e-05	0.146,0.216	0.296,0.32	-0.127
1256	ENSG00000180096.7	2024-09-01	chr16	-	30392447	30392794	30392447	30392565	30392659	30392794	1256	0,1	3,0	0,3	3,4	243	149	0.317384	0.509056	0.0,1.0	0.0,0.315	0.343
1257	ENSG00000180096.7	2024-09-01	chr16	-	30393413	30393686	30393413	30393500	30393595	30393686	1257	0,0	1,2	0,1	0,1	244	149	1	1	0.0,0.0	NA,0.379	-0.379
1260	ENSG00000102879.11	CORO1A	chr16	+	30196529	30198041	30196529	30196728	30197918	30198041	1260	213193	1336953	60234	663717	1339	149	0.484713	0.702329	0.017,0.022	0.01,0.035	-0.003
1261	ENSG00000102879.11	CORO1A	chr16	+	30198136	30198544	30198136	30198266	30198359	30198544	1261	44,38	1384882	11,46	608724	242	149	0.541164	0.762575	0.019,0.026	0.011,0.038	-0.002
1262	ENSG00000102882.7	MAPK3	chr16	-	30127956	30128324	30127956	30128111	30128214	30128324	1262	15,0	794874	1,6	307593	252	149	1	1	0.011,0.0	0.002,0.006	0.001
1264	ENSG00000149923.9	PPP4C	chr16	+	30094066	30094888	30094066	30094168	30094714	30094888	1264	304252	15191188	177236	554574	695	149	5.48285e-06	2.65533e-05	0.041,0.043	0.064,0.081	-0.031
1265	ENSG00000149923.9	PPP4C	chr16	+	30094066	30094888	30094066	30094284	30094714	30094888	1265	267223	2,2	152217	0,0	579	149	0.911683	1	0.972,0.966	1.0,1.0	-0.031
1266	ENSG00000149923.9	PPP4C	chr16	+	30094714	30095102	30094714	30094888	30094975	30095102	1266	62,69	19021650	101,72	738669	236	149	1.74305e-14	1.90666e-13	0.02,0.026	0.08,0.064	-0.049
1267	ENSG00000149925.12	ALDOA	chr16	+	30078770	30080299	30078770	30078982	30080138	30080299	1267	1603269	0,0	6432297	22,76	1305	149	0	0	1.0,1.0	0.769,0.775	0.228
1269	ENSG00000169592.10	INO80E	chr16	+	30007564	30007938	30007564	30007712	30007867	30007938	1269	161,62	671355	73,57	216202	304	149	0.0210448	0.0508396	0.105,0.079	0.142,0.122	-0.04
1270	ENSG00000169592.10	INO80E	chr16	+	30012532	30015978	30012532	30012851	30015888	30015978	1270	607678	71,27	242363	20,20	3186	149	0.903695	1	0.286,0.54	0.361,0.459	0.003
1271	ENSG00000149929.11	HIRIP3	chr16	-	30006423	30006784	30006423	30006538	30006663	30006784	1271	22,13	494370	38134	94,92	274	149	1.11022e-16	1.41873e-15	0.024,0.019	0.18,0.442	-0.289
1272	ENSG00000103502.9	CDIPT	chr16	-	29871901	29872580	29871901	29871983	29872426	29872580	1272	12,14	465325	37,51	83,95	592	149	0	0	0.006,0.011	0.101,0.119	-0.102
1273	ENSG00000103502.9	CDIPT	chr16	-	29873906	29874190	29873906	29874041	29874135	29874190	1273	50,28	286289	36,21	56,52	243	149	2.04769e-08	1.38607e-07	0.097,0.056	0.283,0.198	-0.164
1274	ENSG00000079616.8	KIF22	chr16	+	29809913	29810505	29809913	29810068	29810295	29810505	1274	9,16	903835	51,64	229248	376	149	0	0	0.004,0.008	0.081,0.093	-0.081
1275	ENSG00000079616.8	KIF22	chr16	+	29810584	29811102	29810584	29810815	29810948	29811102	1275	20,35	16901338	78103	408457	282	149	0	0	0.006,0.014	0.092,0.106	-0.089
1276	ENSG00000168488.14	ATXN2L	chr16	+	28846598	28847079	28846598	28846720	28846866	28847079	1276	67,48	352273	129272	79,68	295	149	0	0	0.088,0.082	0.452,0.669	-0.476
1277	ENSG00000168488.14	ATXN2L	chr16	+	28846598	28847079	28846598	28846720	28846869	28847079	1277	68,48	10931050	129275	184318	298	149	0	0	0.03,0.022	0.26,0.302	-0.255
1278	ENSG00000168488.14	ATXN2L	chr16	+	28846598	28847079	28846598	28846720	28846875	28847079	1278	73,67	26,30	134291	0,0	304	149	0	0	0.579,0.523	1.0,1.0	-0.449
1279	ENSG00000168488.14	ATXN2L	chr16	+	28847253	28847806	28847253	28847443	28847769	28847806	1279	15541665	87,36	504915	7,2	475	149	1.08469e-09	8.39507e-09	0.849,0.936	0.958,0.993	-0.083
1280	ENSG00000168488.14	ATXN2L	chr16	+	28847253	28847806	28847253	28847497	28847769	28847806	1280	13561441	1,1	439802	0,0	421	149	1	1	0.998,0.998	1.0,1.0	-0.002
1281	ENSG00000168488.14	ATXN2L	chr16	+	28847253	28848558	28847253	28847443	28848048	28848558	1281	26482784	424310	9581733	86110	754	149	8.00298e-05	0.000320796	0.552,0.64	0.688,0.757	-0.126
1282	ENSG00000168488.14	ATXN2L	chr16	+	28847253	28848558	28847253	28847806	28848048	28848558	1282	16711568	176105	6101137	12,22	391	149	6.10623e-15	6.93843e-14	0.783,0.851	0.951,0.952	-0.135
1283	ENSG00000168488.14	ATXN2L	chr16	+	28847253	28848558	28847253	28847443	28848068	28848558	1283	27822895	60,40	9861809	7,18	774	149	0.00223174	0.00681651	0.899,0.933	0.964,0.951	-0.041
1284	ENSG00000168488.14	ATXN2L	chr16	+	28847253	28848558	28847253	28847497	28848068	28848558	1284	25822670	0,5	9211696	0,0	720	149	1	1	1.0,0.991	1.0,1.0	-0.004
1285	ENSG00000168488.14	ATXN2L	chr16	+	28847253	28848558	28847253	28847443	28848071	28848558	1285	27912911	153177	9881812	30,48	777	149	3.74393e-06	1.87059e-05	0.778,0.759	0.863,0.879	-0.103
1286	ENSG00000249115.4	HAUS5	chr19	+	36104769	36104961	36104769	36104802	36104936	36104961	1286	9,13	281218	7,14	86,82	283	149	0.003489	0.0102155	0.017,0.03	0.041,0.082	-0.038
1287	ENSG00000249115.4	HAUS5	chr19	+	36110514	36111025	36110514	36110660	36110913	36111025	1287	242228	317156	56206	33,74	402	149	0.00124941	0.00401338	0.221,0.351	0.386,0.508	-0.161
1288	ENSG00000197165.6	SULT1A2	chr16	-	28606687	28606996	28606687	28606785	28606870	28606996	1288	18,67	14,48	9,45	8,38	234	149	0.571007	0.79399	0.45,0.471	0.417,0.43	0.037
1290	ENSG00000188603.12	CLN3	chr16	-	28488599	28488956	28488599	28488680	28488784	28488956	1290	1223570	0,0	297347	0,3	253	149	1	1	1.0,1.0	1.0,0.986	0.007
1291	ENSG00000188603.12	CLN3	chr16	-	28493425	28493703	28493425	28493519	28493647	28493703	1291	102116	647349	38102	178165	277	149	0.0224187	0.0536531	0.078,0.152	0.103,0.25	-0.061
1292	ENSG00000188603.12	CLN3	chr16	-	28493647	28493866	28493647	28493703	28493797	28493866	1292	27,31	486314	9,19	131133	243	149	0.225125	0.384103	0.033,0.057	0.04,0.081	-0.015
1293	ENSG00000188603.12	CLN3	chr16	-	28493647	28493993	28493647	28493703	28493928	28493993	1293	43,44	6,4	18,31	13,21	374	149	1.45765e-06	7.74518e-06	0.741,0.814	0.356,0.37	0.414
1294	ENSG00000188603.12	CLN3	chr16	-	28493647	28493993	28493647	28493703	28493946	28493993	1294	45,45	0,2	18,35	2,2	392	149	0.0729615	0.146782	1.0,0.895	0.774,0.869	0.126
1295	ENSG00000188603.12	CLN3	chr16	-	28493647	28493993	28493647	28493866	28493946	28493993	1295	26,17	408280	12,21	102103	229	149	0.00074624	0.00249884	0.04,0.038	0.071,0.117	-0.055
1296	ENSG00000188603.12	CLN3	chr16	-	28502802	28503156	28502802	28502881	28503034	28503156	1296	47,32	295217	81,54	88,72	302	149	0	0	0.073,0.068	0.312,0.27	-0.221
1297	ENSG00000188603.12	CLN3	chr16	-	28503034	28503363	28503034	28503156	28503340	28503363	1297	95,56	113,66	39,39	18,31	333	149	0.0168248	0.041701	0.273,0.275	0.492,0.36	-0.152
1298	ENSG00000169189.12	NSMCE1	chr16	-	27237046	27238157	27237046	27237167	27238040	27238157	1298	28,23	11981056	7,12	5571069	1022	149	1	1	0.003,0.003	0.002,0.002	0.001
1299	ENSG00000169189.12	NSMCE1	chr16	-	27252673	27253210	27252673	27252805	27253119	27253210	1299	7,5	0,0	0,8	2,2	463	149	9.89474e-06	4.5759e-05	1.0,1.0	0.0,0.563	0.719
1300	ENSG00000090905.13	TNRC6A	chr16	+	24816334	24817054	24816334	24816472	24816925	24817054	1300	1,7	13,36	3,4	4,13	602	149	0.215305	0.370461	0.019,0.046	0.157,0.071	-0.081
1301	ENSG00000090905.13	TNRC6A	chr16	+	24816334	24817054	24816334	24816472	24816994	24817054	1301	4,19	1,3	7,13	2,1	671	149	0.755927	0.973261	0.47,0.584	0.437,0.743	-0.063
1304	ENSG00000103365.11	GGA2	chr16	-	23504680	23505699	23504680	23504779	23505623	23505699	1304	77170	106143	17,89	27,38	993	149	0.243255	0.40878	0.098,0.151	0.086,0.26	-0.048
1305	ENSG00000103365.11	GGA2	chr16	-	23504680	23505699	23504680	23504908	23505623	23505699	1305	69132	1,2	13,72	2,0	864	149	0.75062	0.967565	0.922,0.919	0.529,1.0	0.156
1308	ENSG00000185864.12	NPIPB4	chr16	-	21850425	21850631	21850425	21850461	21850570	21850631	1308	0,13	5,0	0,0	0,1	258	149	1	1	0.0,1.0	NA,0.0	0.5
1314	ENSG00000166783.15	KIAA0430	chr16	-	15728613	15730199	15728613	15728788	15729512	15730199	1314	3,5	0,8	0,6	0,1	873	149	1	1	1.0,0.096	NA,0.506	0.042
1316	ENSG00000183426.11	NPIPA1	chr16	+	15029016	15029254	15029016	15029133	15029201	15029254	1316	513408	14,16	111249	7,7	217	149	0.860343	1	0.962,0.946	0.916,0.961	0.015
1317	ENSG00000099797.7	TECR	chr19	+	14674469	14674715	14674469	14674514	14674582	14674715	1317	43,58	28,27	13,36	12,17	217	149	0.73858	0.959055	0.513,0.596	0.427,0.593	0.044
1318	ENSG00000099797.7	TECR	chr19	+	14674469	14674715	14674469	14674514	14674611	14674715	1318	47,74	25393776	15,47	15073603	246	149	0.420623	0.636677	0.011,0.012	0.006,0.008	0.004
1319	ENSG00000099797.7	TECR	chr19	+	14674469	14674715	14674469	14674514	14674646	14674715	1319	6511063	8,26	365968	2,16	281	149	0.173594	0.309333	0.977,0.956	0.99,0.97	-0.014
1320	ENSG00000099797.7	TECR	chr19	+	14674793	14675099	14674793	14674909	14674993	14675099	1320	54129	32554825	23,97	15684875	233	149	0.228977	0.389412	0.01,0.017	0.009,0.013	0.003
1321	ENSG00000099797.7	TECR	chr19	+	14675597	14675804	14675597	14675670	14675760	14675804	1321	218466	27194388	120416	14513771	239	149	0.699043	0.921425	0.048,0.062	0.049,0.064	-0.002
1322	ENSG00000099797.7	TECR	chr19	+	14675597	14675935	14675597	14675670	14675877	14675935	1322	240431	29,25	101318	32,40	356	149	0.00637598	0.0174595	0.776,0.878	0.569,0.769	0.158
1323	ENSG00000099797.7	TECR	chr19	+	14675597	14675935	14675597	14675804	14675877	14675935	1323	108126	26604404	33,44	14473924	222	149	8.83877e-07	4.85363e-06	0.027,0.019	0.015,0.007	0.012
1324	ENSG00000099797.7	TECR	chr19	+	14675877	14676102	14675877	14675935	14676013	14676102	1324	26,64	28734588	16,55	15164224	227	149	1	1	0.006,0.009	0.007,0.008	0
1325	ENSG00000038532.10	CLEC16A	chr16	+	11133610	11136220	11133610	11133733	11136110	11136220	1325	0,2	60,60	8,15	34,63	2526	149	0.454829	0.67136	0.0,0.002	0.014,0.014	-0.013
1328	ENSG00000067365.10	METTL22	chr16	+	8722586	8722967	8722586	8722733	8722901	8722967	1328	367420	2,3	89151	0,3	317	149	0.638828	0.861431	0.989,0.985	1.0,0.959	0.007
1329	ENSG00000105655.14	ISYNA1	chr19	-	18547139	18547915	18547139	18547289	18547782	18547915	1329	17342055	27,13	9911850	1,1	642	149	2.44821e-07	1.4429e-06	0.937,0.973	0.996,0.998	-0.042
1330	ENSG00000105655.14	ISYNA1	chr19	-	18548408	18548798	18548408	18548570	18548669	18548798	1330	119437	18051945	95271	8871111	248	149	0.0542576	0.114488	0.038,0.119	0.06,0.128	-0.015
1331	ENSG00000105655.14	ISYNA1	chr19	-	18548669	18548972	18548669	18548798	18548902	18548972	1331	225101	597914	191148	312393	253	149	9.83019e-06	4.55118e-05	0.182,0.061	0.265,0.182	-0.102
1332	ENSG00000118894.10	FAM86A	chr16	-	5140084	5140566	5140084	5140350	5140432	5140566	1332	25,14	307,99	18,13	57,29	231	149	1.57162e-05	7.0766e-05	0.05,0.084	0.169,0.224	-0.13
1333	ENSG00000103174.7	NAGPA	chr16	-	5077135	5077380	5077135	5077199	5077278	5077380	1333	64,32	274108	11,36	94,41	228	149	0.496942	0.715027	0.132,0.162	0.071,0.365	-0.071
1334	ENSG00000140632.12	GLYR1	chr16	-	4853203	4855311	4853203	4854149	4854522	4855311	1334	32602361	254165	12181427	69,51	522	149	0.000615521	0.00209012	0.786,0.803	0.834,0.889	-0.067
1335	ENSG00000103423.9	DNAJA3	chr16	+	4492268	4493165	4492268	4492421	4493017	4493165	1335	8,21	576514	0,2	92,52	745	149	1	1	0.003,0.008	0.0,0.008	0.001
1336	ENSG00000090447.7	TFAP4	chr16	-	4310090	4310596	4310090	4310246	4310455	4310596	1336	1,0	142128	3,0	7,4	358	149	0.303054	0.490226	0.003,0.0	0.151,0.0	-0.074
1337	ENSG00000090447.7	TFAP4	chr16	-	4311779	4312423	4311779	4311950	4312324	4312423	1337	40,21	330211	5,3	2,4	523	149	0.00162252	0.00510007	0.033,0.028	0.416,0.176	-0.265
1340	ENSG00000131652.9	THOC6	chr16	+	3075708	3076289	3075708	3075824	3075924	3076289	1340	44,24	795569	38,66	223162	249	149	1.88738e-15	2.21201e-14	0.032,0.025	0.093,0.196	-0.116
1341	ENSG00000131652.9	THOC6	chr16	+	3075924	3076167	3075924	3075989	3076063	3076167	1341	131,73	882563	33,54	245148	223	149	0.0230237	0.0547815	0.09,0.08	0.083,0.196	-0.055
1342	ENSG00000131652.9	THOC6	chr16	+	3075708	3076289	3075708	3075824	3076063	3076289	1342	135,74	1,0	54,91	0,0	388	149	1	1	0.981,1.0	1.0,1.0	-0.01
1343	ENSG00000131652.9	THOC6	chr16	+	3075924	3076289	3075924	3075989	3076251	3076289	1343	208130	10,4	39111	9,15	411	149	0.000189659	0.000716374	0.883,0.922	0.611,0.728	0.233
1344	ENSG00000131652.9	THOC6	chr16	+	3075924	3076289	3075924	3076167	3076251	3076289	1344	118,77	1292727	12,71	334218	233	149	0.169385	0.303413	0.055,0.063	0.022,0.172	-0.038
1348	ENSG00000103363.10	TCEB2	chr16	-	2821414	2822103	2821414	2821605	2821994	2822103	1348	19021077	20,15	7801393	30,8	538	149	0.115829	0.219156	0.963,0.952	0.878,0.98	0.028
1349	ENSG00000162066.10	AMDHD2	chr16	+	2570769	2571124	2570769	2570906	2570984	2571124	1349	14,3	254124	2,8	70,42	227	149	0.211321	0.365293	0.035,0.016	0.018,0.111	-0.039
1350	ENSG00000162066.10	AMDHD2	chr16	+	2578452	2578719	2578452	2578560	2578650	2578719	1350	296168	130,60	68,65	41,18	239	149	0.885257	1	0.587,0.636	0.508,0.692	0.011
1351	ENSG00000162062.10	C16orf59	chr16	+	2510145	2510694	2510145	2510382	2510623	2510694	1351	422214	365188	162,99	54,16	390	149	5.00008e-07	2.82901e-06	0.306,0.303	0.534,0.703	-0.314
1352	ENSG00000167964.8	RAB26	chr16	+	2202820	2203223	2202820	2202886	2202989	2203223	1352	2,16	38134	7,4	3,35	252	149	0.0628487	0.129746	0.03,0.066	0.58,0.063	-0.274
1353	ENSG00000167964.8	RAB26	chr16	+	2202989	2203223	2202989	2203046	2203146	2203223	1353	31208	17,41	6,55	6,13	249	149	0.615363	0.838612	0.522,0.752	0.374,0.717	0.092
1354	ENSG00000008710.13	PKD1	chr16	-	2141781	2142189	2141781	2141907	2142047	2142189	1354	33,15	117159	25,30	40,53	289	149	2.40305e-06	1.24776e-05	0.127,0.046	0.244,0.226	-0.148
1355	ENSG00000008710.13	PKD1	chr16	-	2147728	2147985	2147728	2147778	2147868	2147985	1355	0,0	18,34	1,3	2,9	239	149	0.00570043	0.0158395	0.0,0.0	0.238,0.172	-0.205
1356	ENSG00000008710.13	PKD1	chr16	-	2147728	2147985	2147728	2147781	2147868	2147985	1356	0,0	88,78	1,3	8,22	236	149	0.141754	0.260517	0.0,0.0	0.073,0.079	-0.076
1358	ENSG00000008710.13	PKD1	chr16	-	2155322	2156025	2155322	2155475	2155865	2156025	1358	45,55	11,49	11,25	3,7	539	149	0.24127	0.405616	0.531,0.237	0.503,0.497	-0.116
1359	ENSG00000008710.13	PKD1	chr16	-	2155322	2156025	2155322	2155708	2155865	2156025	1359	7,17	1,0	3,10	0,0	306	149	1	1	0.773,1.0	1.0,1.0	-0.113
1360	ENSG00000167962.8	ZNF598	chr16	-	2049496	2050482	2049496	2050257	2050391	2050482	1360	56,23	557373	94308	76,90	283	149	0	0	0.05,0.031	0.394,0.643	-0.478
1361	ENSG00000167962.8	ZNF598	chr16	-	2049496	2050482	2049496	2050257	2050409	2050482	1361	116,83	421231	114337	77,49	301	149	2.21872e-08	1.48956e-07	0.12,0.151	0.423,0.773	-0.462
1362	ENSG00000167962.8	ZNF598	chr16	-	2052206	2052733	2052206	2052424	2052521	2052733	1362	48,30	575434	59,88	82118	246	149	0	0	0.048,0.04	0.304,0.311	-0.264
1363	ENSG00000167962.8	ZNF598	chr16	-	2052521	2053729	2052521	2052733	2053616	2053729	1363	43,44	5,4	167330	8,0	1032	149	0.0016643	0.00522737	0.554,0.614	0.751,1.0	-0.291
1364	ENSG00000183751.10	TBL3	chr16	+	2024056	2024293	2024056	2024108	2024181	2024293	1364	45,33	2,1	15,17	1,0	222	149	0.406077	0.619433	0.938,0.957	0.91,1.0	-0.008
1365	ENSG00000183751.10	TBL3	chr16	+	2024056	2024293	2024056	2024108	2024197	2024293	1365	54,31	801473	18,17	233204	238	149	0.539691	0.761021	0.04,0.039	0.046,0.05	-0.009
1366	ENSG00000140988.11	RPS2	chr16	-	2012061	2012657	2012061	2012271	2012497	2012657	1366	22921504	140552127106	26553540	74380149752	375	149	0.118323	0.223258	0.006,0.005	0.014,0.009	-0.006
1367	ENSG00000140988.11	RPS2	chr16	-	2012061	2012657	2012061	2012271	2012552	2012657	1367	5876259942	7,6	3537762031	0,0	430	149	1	1	1.0,1.0	1.0,1.0	0
1368	ENSG00000140988.11	RPS2	chr16	-	2012497	2012910	2012497	2012657	2012736	2012910	1368	22962250	150690150449	21002687	85353161640	228	149	0.0105632	0.0274763	0.01,0.01	0.016,0.011	-0.003
1370	ENSG00000140988.11	RPS2	chr16	-	2012497	2013257	2012497	2012657	2013149	2013257	1370	3767339664	362158	2251642651	129447	641	149	0.055994	0.117427	0.96,0.983	0.976,0.957	0.005
1371	ENSG00000140988.11	RPS2	chr16	-	2012497	2013257	2012497	2012910	2013149	2013257	1371	16381505	104745114263	18062658	57359105286	388	149	0.441724	0.656505	0.006,0.005	0.012,0.01	-0.005
1372	ENSG00000198736.7	MSRB1	chr16	-	1990778	1991406	1990778	1990893	1991257	1991406	1372	9,5	764478	33,56	152204	513	149	0	0	0.003,0.003	0.059,0.074	-0.064
1373	ENSG00000095906.12	NUBP2	chr16	+	1836537	1836956	1836537	1836656	1836738	1836956	1373	184214	26,33	123,69	11,6	231	149	0.0549886	0.115496	0.82,0.807	0.878,0.881	-0.066
1374	ENSG00000095906.12	NUBP2	chr16	+	1836537	1836956	1836537	1836656	1836757	1836956	1374	202230	24841004	134,76	751745	250	149	0.884199	1	0.046,0.12	0.096,0.057	0.006
1375	ENSG00000095906.12	NUBP2	chr16	+	1836537	1837832	1836537	1836656	1837677	1837832	1375	14111291	720678	781556	224379	1170	149	0.430072	0.64621	0.2,0.195	0.307,0.157	-0.034
1376	ENSG00000095906.12	NUBP2	chr16	+	1836537	1837832	1836537	1836956	1837677	1837832	1376	428684	1870898	399222	634646	870	149	0.352715	0.553233	0.038,0.115	0.097,0.056	0
1377	ENSG00000095906.12	NUBP2	chr16	+	1837941	1838208	1837941	1838052	1838138	1838208	1377	143212	31661695	162159	10251151	235	149	3.43352e-07	1.98931e-06	0.028,0.073	0.091,0.081	-0.035
1378	ENSG00000095906.12	NUBP2	chr16	+	1837941	1838208	1837941	1838052	1838161	1838208	1378	634515	9,5	297400	3,1	258	149	0.122305	0.229924	0.976,0.983	0.983,0.996	-0.01
1379	ENSG00000197774.8	EME2	chr16	+	1825041	1825409	1825041	1825133	1825315	1825409	1379	40,37	37,17	30,33	6,0	331	149	0.000121025	0.000470736	0.327,0.495	0.692,1.0	-0.435
1380	ENSG00000103024.3	NME3	chr16	-	1820881	1821411	1820881	1820994	1821070	1821411	1380	239147	1079865	80,92	326653	225	149	0.548984	0.770682	0.128,0.101	0.14,0.085	0.002
1381	ENSG00000103024.3	NME3	chr16	-	1821070	1821411	1821070	1821172	1821269	1821411	1381	244234	43,32	91174	10,10	246	149	0.00476738	0.013571	0.775,0.816	0.846,0.913	-0.084
1382	ENSG00000103024.3	NME3	chr16	-	1820881	1821411	1820881	1820994	1821280	1821411	1382	310253	10,2	115151	1,7	435	149	0.644576	0.866902	0.914,0.977	0.975,0.881	0.018
1383	ENSG00000103024.3	NME3	chr16	-	1821070	1821411	1821070	1821172	1821280	1821411	1383	255268	568434	104184	166232	257	149	0.0266666	0.062293	0.207,0.264	0.266,0.315	-0.055
1384	ENSG00000103024.3	NME3	chr16	-	1821070	1821411	1821070	1821192	1821280	1821411	1384	203227	8,0	83154	2,0	237	149	0.122417	0.23003	0.941,1.0	0.963,1.0	-0.011
1386	ENSG00000138834.8	MAPK8IP3	chr16	+	1817805	1818108	1817805	1817919	1818069	1818108	1386	34,23	192418	13,33	56223	299	149	0.0261739	0.0614921	0.081,0.027	0.104,0.069	-0.032
1387	ENSG00000187535.9	IFT140	chr16	-	1573828	1574696	1573828	1573957	1574552	1574696	1387	16,21	51,69	2,2	12,15	744	149	0.0375763	0.0834983	0.059,0.057	0.032,0.026	0.029
1388	ENSG00000187535.9	IFT140	chr16	-	1575887	1576797	1575887	1576078	1576619	1576797	1388	4,21	98108	3,4	25,52	690	149	0.331935	0.526933	0.009,0.04	0.025,0.016	0.004
1389	ENSG00000187535.9	IFT140	chr16	-	1575887	1576797	1575887	1576078	1576733	1576797	1389	45,89	2,3	31,41	0,0	804	149	0.00279787	0.0083226	0.807,0.846	1.0,1.0	-0.173
1390	ENSG00000090581.5	GNPTG	chr16	+	1402102	1402307	1402102	1402160	1402239	1402307	1390	94,85	348269	52123	199220	228	149	0.12252	0.230118	0.15,0.171	0.146,0.268	-0.047
1391	ENSG00000090581.5	GNPTG	chr16	+	1412206	1412535	1412206	1412321	1412452	1412535	1391	159119	762516	92,94	258377	280	149	0.0424095	0.0928282	0.1,0.109	0.159,0.117	-0.034
1392	ENSG00000090581.5	GNPTG	chr16	+	1412206	1412743	1412206	1412535	1412611	1412743	1392	94,51	475342	63,69	185235	225	149	0.00056013	0.00192111	0.116,0.09	0.184,0.163	-0.07
1393	ENSG00000007516.9	BAIAP3	chr16	+	1394022	1394318	1394022	1394147	1394227	1394318	1393	2,26	4,22	4,34	6,20	229	149	0.604526	0.826588	0.245,0.435	0.303,0.525	-0.074
1397	ENSG00000260807.2	RP11-161M6.2	chr16	-	1025760	1027029	1025760	1026400	1026777	1027029	1397	64,83	1,0	61,86	0,2	526	149	1	1	0.948,1.0	1.0,0.924	0.012
1400	ENSG00000102854.10	MSLN	chr16	+	818378	818865	818378	818565	818647	818865	1400	0,1	0,2	0,1	0,2	231	149	1	1	NA,0.244	NA,0.244	0
1401	ENSG00000103245.9	NARFL	chr16	-	780842	782900	780842	781000	782300	782900	1401	172129	7,4	404304	3,4	1449	149	0.00731222	0.0196816	0.716,0.768	0.933,0.887	-0.168
1402	ENSG00000103253.13	HAGHL	chr16	+	778115	778424	778115	778233	778315	778424	1402	385219	544609	184150	151333	231	149	0.203192	0.354227	0.313,0.188	0.44,0.225	-0.082
1403	ENSG00000103253.13	HAGHL	chr16	+	778315	778604	778315	778424	778503	778604	1403	363227	354338	162160	75211	228	149	0.195179	0.342586	0.401,0.305	0.585,0.331	-0.105
1404	ENSG00000103253.13	HAGHL	chr16	+	778793	779715	778793	778895	779287	779715	1404	1010967	80,35	452628	17,17	541	149	0.0112345	0.0290202	0.777,0.884	0.88,0.911	-0.065
1405	ENSG00000103253.13	HAGHL	chr16	+	779008	779715	779008	779088	779287	779715	1405	10171011	616596	440624	182277	348	149	0.00613938	0.0169048	0.414,0.421	0.509,0.491	-0.083
1406	ENSG00000162004.12	CCDC78	chr16	-	772921	773161	772921	773018	773094	773161	1406	100,35	30,9	57,40	1,5	225	149	0.000121069	0.000470736	0.688,0.72	0.974,0.841	-0.204
1407	ENSG00000162004.12	CCDC78	chr16	-	772921	773161	772921	773022	773094	773161	1407	96,35	184,57	55,40	30,9	221	149	7.55957e-07	4.19612e-06	0.26,0.293	0.553,0.75	-0.375
1408	ENSG00000162004.12	CCDC78	chr16	-	772921	773936	772921	773161	773856	773936	1408	121,36	201,76	82,18	37,26	844	149	0.00195882	0.0060642	0.096,0.077	0.281,0.109	-0.109
1409	ENSG00000162004.12	CCDC78	chr16	-	774321	774806	774321	774509	774680	774806	1409	244105	20,7	74,34	1,0	320	149	5.91784e-05	0.000242024	0.85,0.875	0.972,1.0	-0.123
1410	ENSG00000162004.12	CCDC78	chr16	-	774910	775145	774910	774989	775077	775145	1410	223105	62,20	59,55	2,4	237	149	1.09626e-05	5.03566e-05	0.693,0.767	0.949,0.896	-0.193
1411	ENSG00000162004.12	CCDC78	chr16	-	775077	775293	775077	775145	775236	775293	1411	63,40	141,64	39,26	13,13	240	149	1.57747e-08	1.08207e-07	0.217,0.28	0.651,0.554	-0.354
1412	ENSG00000140983.9	RHOT2	chr16	+	718352	718569	718352	718411	718487	718569	1412	123141	16061349	50118	423730	225	149	0.00169334	0.00531047	0.048,0.065	0.073,0.097	-0.028
1413	ENSG00000140983.9	RHOT2	chr16	+	718352	718699	718352	718411	718655	718699	1413	195180	19,15	79160	11,11	393	149	0.912486	1	0.796,0.82	0.731,0.847	0.019
1414	ENSG00000140983.9	RHOT2	chr16	+	718352	718699	718352	718569	718655	718699	1414	165113	11381087	61,91	311564	235	149	0.0230878	0.0549021	0.084,0.062	0.111,0.093	-0.029
1416	ENSG00000140983.9	RHOT2	chr16	+	718487	718699	718487	718569	718658	718699	1416	167120	8,5	65,93	1,6	238	149	0.885365	1	0.929,0.938	0.976,0.907	-0.008
1417	ENSG00000140983.9	RHOT2	chr16	+	718655	720175	718655	718699	720122	720175	1417	153292	28,51	198305	4,37	1572	149	0.020777	0.0503113	0.341,0.352	0.824,0.439	-0.285
1418	ENSG00000140983.9	RHOT2	chr16	+	719552	720175	719552	719606	720122	720175	1418	114169	1125962	109173	287509	665	149	2.66553e-12	2.51936e-11	0.022,0.038	0.078,0.071	-0.044
1419	ENSG00000140983.9	RHOT2	chr16	+	720122	720357	720122	720175	720248	720357	1419	65,35	1218862	46,53	288498	222	149	5.98005e-08	3.81616e-07	0.035,0.027	0.097,0.067	-0.051
1420	ENSG00000140983.9	RHOT2	chr16	+	720122	720357	720122	720175	720265	720357	1420	196142	192232	84111	23128	239	149	0.0712817	0.143909	0.389,0.276	0.695,0.351	-0.19
1421	ENSG00000140983.9	RHOT2	chr16	+	720891	721203	720891	721000	721082	721203	1421	617744	1059659	189536	287393	231	149	0.526854	0.747029	0.273,0.421	0.298,0.468	-0.036
1422	ENSG00000140983.9	RHOT2	chr16	+	720891	721203	720891	721000	721114	721203	1422	9831076	35,36	308699	8,16	263	149	0.108686	0.207657	0.941,0.944	0.956,0.961	-0.016
1423	ENSG00000140983.9	RHOT2	chr16	+	721859	722181	721859	722002	722083	722181	1423	48,46	26411972	75127	6671034	230	149	0	0	0.012,0.015	0.068,0.074	-0.058
1424	ENSG00000140983.9	RHOT2	chr16	+	722253	722566	722253	722384	722488	722566	1424	250149	19021599	144211	543911	253	149	1.02517e-09	8.00998e-09	0.072,0.052	0.135,0.12	-0.066
1425	ENSG00000140983.9	RHOT2	chr16	+	722253	722825	722253	722384	722702	722825	1425	353194	7,2	230362	4,2	467	149	0.333274	0.528651	0.941,0.969	0.948,0.983	-0.011
1426	ENSG00000140983.9	RHOT2	chr16	+	722253	722825	722253	722566	722702	722825	1426	203100	20241598	150232	5531008	285	149	0	0	0.05,0.032	0.124,0.107	-0.074
1427	ENSG00000161996.13	WDR90	chr16	+	703745	705147	703745	703803	705028	705147	1427	4,22	2,0	6,13	0,0	1374	149	0.0586553	0.12201	0.178,1.0	1.0,1.0	-0.411
1428	ENSG00000161996.13	WDR90	chr16	+	705057	705468	705057	705147	705306	705468	1428	0,11	0,1	3,16	0,0	308	149	1	1	NA,0.842	1.0,1.0	-0.158
1430	ENSG00000161996.13	WDR90	chr16	+	705772	706537	705772	705889	706301	706537	1430	9,12	3,0	0,12	0,0	561	149	1	1	0.443,1.0	NA,1.0	-0.278
1431	ENSG00000161996.13	WDR90	chr16	+	716454	716792	716454	716598	716672	716792	1431	36,14	80,62	18,14	17,29	223	149	0.0516135	0.109699	0.231,0.131	0.414,0.244	-0.148
1434	ENSG00000266964.1	FXYD1	chr19	+	35633623	35633954	35633623	35633675	35633820	35633954	1434	22,40	71,72	22,35	30,78	294	149	0.401358	0.614691	0.136,0.22	0.271,0.185	-0.05
1435	ENSG00000103202.8	NME4	chr16	+	448207	449123	448207	448385	448989	449123	1435	605611	155143	392571	110,93	753	149	0.487531	0.705913	0.436,0.458	0.414,0.549	-0.035
1436	ENSG00000103202.8	NME4	chr16	+	448207	449123	448207	448394	448989	449123	1436	584593	265153	390557	107123	744	149	0.0675227	0.137708	0.306,0.437	0.422,0.476	-0.077
1437	ENSG00000185615.11	PDIA2	chr16	+	334386	334792	334386	334593	334658	334792	1437	4,5	1,16	2,7	0,6	214	149	0.303075	0.490226	0.736,0.179	1.0,0.448	-0.266
1438	ENSG00000185615.11	PDIA2	chr16	+	334877	335703	334877	335015	335505	335703	1438	7,36	0,0	2,22	0,2	639	149	0.873147	1	1.0,1.0	1.0,0.719	0.141
1440	ENSG00000007392.12	LUC7L	chr16	-	238967	240134	238967	239338	239966	240134	1440	896371	1463786	250361	283331	777	149	9.8106e-07	5.33728e-06	0.105,0.083	0.145,0.173	-0.065
1441	ENSG00000007392.12	LUC7L	chr16	-	277240	278401	277240	277335	278331	278401	1441	294787	62111	25,42	8,11	1145	149	0.0699793	0.141966	0.382,0.48	0.289,0.332	0.12
1442	ENSG00000181392.10	SYNE4	chr19	-	36496234	36497573	36496234	36496339	36497324	36497573	1442	6,40	11,7	0,2	1,3	1134	149	0.00748352	0.0200768	0.067,0.429	0.0,0.081	0.207
1443	ENSG00000181392.10	SYNE4	chr19	-	36496234	36497573	36496234	36496339	36497503	36497573	1443	10,45	1,1	2,4	0,0	1313	149	0.689477	0.911746	0.532,0.836	1.0,1.0	-0.316
1447	ENSG00000007384.11	RHBDF1	chr16	-	108971	109347	108971	109091	109246	109347	1447	27,52	4,3	6,52	0,0	304	149	0.000295732	0.00107164	0.768,0.895	1.0,1.0	-0.168
1448	ENSG00000007384.11	RHBDF1	chr16	-	108971	109347	108971	109125	109246	109347	1448	15,28	25109	5,40	9,41	270	149	0.00750405	0.0201187	0.249,0.124	0.235,0.35	-0.106
1450	ENSG00000161981.6	SNRNP25	chr16	+	105776	106613	105776	105882	106538	106613	1450	191113	60932314	94137	24031882	805	149	0.401452	0.614691	0.006,0.009	0.007,0.013	-0.003
1452	ENSG00000131876.12	SNRPA1	chr15	-	101825930	101827215	101825930	101826006	101827112	101827215	1452	413828	245162	61,61	70,49	1255	149	0.000169674	0.000644448	0.167,0.378	0.094,0.129	0.161
1453	ENSG00000131871.10	VIMP	chr15	-	101814796	101815566	101814796	101814886	101815459	101815566	1453	20,21	404480	9,14	128178	722	149	0.214515	0.369258	0.01,0.009	0.014,0.016	-0.005
1456	ENSG00000132507.13	EIF5A	chr17	+	7214668	7214970	7214668	7214800	7214896	7214970	1456	227185	199408250	302538	91727246	245	149	0	0	0.007,0.013	0.02,0.043	-0.021
1457	ENSG00000103852.8	TTC23	chr15	-	99758792	99759253	99758792	99758918	99759102	99759253	1457	0,0	20,12	2,2	0,1	333	149	1.70686e-05	7.58563e-05	0.0,0.0	1.0,0.472	-0.736
1458	ENSG00000100359.16	SGSM3	chr22	+	40803020	40803332	40803020	40803075	40803204	40803332	1458	30,28	278422	7,32	89278	278	149	0.404928	0.618735	0.055,0.034	0.04,0.058	-0.005
1459	ENSG00000100359.16	SGSM3	chr22	+	40803020	40803572	40803020	40803332	40803416	40803572	1459	44,63	340454	13,69	82291	233	149	0.0175782	0.0433378	0.076,0.082	0.092,0.132	-0.033
1460	ENSG00000100359.16	SGSM3	chr22	+	40804797	40805376	40804797	40804846	40804936	40805376	1460	16,41	377481	7,37	117361	239	149	0.200065	0.349666	0.026,0.05	0.036,0.06	-0.01
1461	ENSG00000100359.16	SGSM3	chr22	+	40804936	40805376	40804936	40805022	40805253	40805376	1461	239406	297365	75298	87269	380	149	0.666534	0.888279	0.24,0.304	0.253,0.303	-0.006
1462	ENSG00000100359.16	SGSM3	chr22	+	40804936	40805376	40804936	40805022	40805343	40805376	1462	534757	2,17	177579	0,9	470	149	0.453815	0.670122	0.988,0.934	1.0,0.953	-0.015
1463	ENSG00000173575.14	CHD2	chr15	+	93486072	93489095	93486072	93486298	93489050	93489095	1463	7,27	0,4	17,66	2,7	2901	149	0.872528	1	1.0,0.257	0.304,0.326	0.314
1464	ENSG00000104880.13	ARHGEF18	chr19	+	7535011	7537363	7535011	7535201	7535422	7537363	1464	123,78	9,5	3,14	2,2	370	149	0.212273	0.36663	0.846,0.863	0.377,0.738	0.297
1465	ENSG00000272888.1	AC013394.2	chr15	+	93426814	93427008	93426814	93426849	93426973	93427008	1465	116189	0,2	14,39	0,0	273	149	1	1	1.0,0.981	1.0,1.0	-0.01
1466	ENSG00000184056.10	VPS33B	chr15	-	91549601	91550276	91549601	91549675	91550179	91550276	1466	18,24	0,1	10,17	0,1	653	149	1	1	1.0,0.846	1.0,0.795	0.026
1467	ENSG00000112531.12	QKI	chr6	+	163984451	163991177	163984451	163984751	163985698	163991177	1467	5,8	13,7	22,55	0,0	1096	149	0	0	0.05,0.134	1.0,1.0	-0.908
1468	ENSG00000112531.12	QKI	chr6	+	163984451	163991177	163984451	163984751	163986977	163991177	1468	39,32	4,6	46,91	0,1	2375	149	1.03829e-06	5.62625e-06	0.38,0.251	1.0,0.851	-0.61
1469	ENSG00000026652.9	AGPAT4	chr6	-	161574377	161575342	161574377	161574531	161575180	161575342	1469	120310	66,73	5,27	8,22	798	149	0.00337256	0.0099099	0.253,0.442	0.105,0.186	0.202
1470	ENSG00000122335.9	SERAC1	chr6	-	158537216	158538853	158537216	158537314	158538758	158538853	1470	0,6	7,21	2,4	1,5	1593	149	0.0995919	0.192248	0.0,0.026	0.158,0.07	-0.101
1471	ENSG00000141551.10	CSNK1D	chr17	-	80203851	80206890	80203851	80203915	80206750	80206890	1471	457629	678544	394939	80,64	2984	149	5.55112e-16	6.77699e-15	0.033,0.055	0.197,0.423	-0.266
1473	ENSG00000029363.11	BCLAF1	chr6	-	136596980	136597646	136596980	136597127	136597605	136597646	1473	486410	2,0	168104	0,2	627	149	0.55394	0.776311	0.983,1.0	1.0,0.925	0.029
1476	ENSG00000161847.9	RAVER1	chr19	-	10431330	10431627	10431330	10431458	10431533	10431627	1476	892546	35,26	312217	6,9	224	149	0.107281	0.205448	0.944,0.933	0.972,0.941	-0.018
1477	ENSG00000162910.14	MRPL55	chr1	-	228296137	228296717	228296137	228296209	228296655	228296717	1477	19121237	2,6	661713	0,0	595	149	0.931598	1	0.996,0.981	1.0,1.0	-0.012
1478	ENSG00000162910.14	MRPL55	chr1	-	228296137	228296722	228296137	228296175	228296655	228296722	1478	20481347	178,69	701758	20,16	629	149	4.65606e-07	2.64532e-06	0.732,0.822	0.893,0.918	-0.129
1480	ENSG00000167995.11	BEST1	chr11	+	61725617	61727050	61725617	61725770	61726969	61727050	1480	3,1	0,1	4,0	0,0	1348	149	1	1	1.0,0.1	1.0,NA	-0.45
1482	ENSG00000167995.11	BEST1	chr11	+	61727363	61730365	61727363	61727515	61729726	61730365	1482	0,2	0,4	4,9	0,2	2360	149	1	1	NA,0.031	1.0,0.221	-0.58
1484	ENSG00000118515.7	SGK1	chr6	-	134491963	134492316	134491963	134492053	134492160	134492316	1484	20,22	118125	13,85	7,19	256	149	3.33067e-16	4.14012e-15	0.09,0.093	0.519,0.723	-0.529
1485	ENSG00000118515.7	SGK1	chr6	-	134494411	134494704	134494411	134494495	134494599	134494704	1485	0,1	77,92	4,8	1,16	253	149	2.98904e-07	1.74163e-06	0.0,0.006	0.702,0.227	-0.461
1486	ENSG00000118515.7	SGK1	chr6	-	134495648	134495999	134495648	134495724	134495869	134495999	1486	0,4	66,86	11,20	2,6	294	149	0	0	0.0,0.023	0.736,0.628	-0.67
1489	ENSG00000196199.9	MPHOSPH8	chr13	+	20244979	20245429	20244979	20245104	20245345	20245429	1489	25,40	2,14	5,25	0,3	390	149	0.12636	0.23614	0.827,0.522	1.0,0.761	-0.206
1490	ENSG00000114867.15	EIF4G1	chr3	+	184049053	184049394	184049053	184049152	184049259	184049394	1490	43,35	29201378	48,45	1147806	256	149	4.72194e-07	2.67903e-06	0.008,0.015	0.024,0.031	-0.016
1491	ENSG00000126458.3	RRAS	chr19	-	50140080	50140387	50140080	50140183	50140299	50140387	1491	26,28	182682	20,68	76499	265	149	3.10999e-05	0.000132336	0.074,0.023	0.129,0.071	-0.052
1493	ENSG00000011485.10	PPP5C	chr19	+	46890622	46891705	46890622	46890710	46891664	46891705	1493	60,19	25201207	7,5	864682	1103	149	1	1	0.003,0.002	0.001,0.001	0.002
1494	ENSG00000153902.9	LGI4	chr19	-	35617173	35617921	35617173	35617679	35617756	35617921	1494	4,2	3,11	3,1	2,12	226	149	0.61203	0.834623	0.468,0.107	0.497,0.052	0.013
1495	ENSG00000153902.9	LGI4	chr19	-	35624596	35625008	35624596	35624668	35624936	35625008	1495	0,1	6,26	2,11	5,16	417	149	1.19776e-05	5.4774e-05	0.0,0.014	0.125,0.197	-0.154
1498	ENSG00000168438.10	CDC40	chr6	+	110531909	110533475	110531909	110532006	110533335	110533475	1498	3,1	29,69	6,9	7,1	1478	149	1.68069e-05	7.49936e-05	0.01,0.001	0.08,0.476	-0.272
1502	ENSG00000141524.11	TMC6	chr17	-	76116257	76117245	76116257	76116913	76117093	76117245	1502	120166	24703065	106313	6041423	329	149	0	0	0.022,0.024	0.074,0.091	-0.059
1503	ENSG00000141524.11	TMC6	chr17	-	76121806	76122447	76121806	76121965	76122357	76122447	1503	115229	16432384	83226	5421257	541	149	1.48026e-07	9.0223e-07	0.019,0.026	0.04,0.047	-0.021
1506	ENSG00000225697.6	SLC26A6	chr3	-	48667074	48667411	48667074	48667144	48667304	48667411	1506	29166	178269	7,75	38113	309	149	0.473669	0.694421	0.073,0.229	0.082,0.242	-0.011
1512	ENSG00000165810.12	BTNL9	chr5	+	180480468	180481259	180480468	180480501	180481238	180481259	1512	12,64	22,23	47,98	5,14	886	149	1.99437e-05	8.74961e-05	0.084,0.319	0.613,0.541	-0.375
1513	ENSG00000165810.12	BTNL9	chr5	+	180482432	180483015	180482432	180482453	180482988	180483015	1513	17,95	20,31	18,13	7,8	684	149	0.841887	1	0.156,0.4	0.359,0.261	-0.032
1514	ENSG00000140990.10	NDUFB10	chr16	+	2011497	2011976	2011497	2011637	2011797	2011976	1514	1057624	43742401	395733	18442875	309	149	0.562126	0.784567	0.104,0.111	0.094,0.109	0.006
1515	ENSG00000020577.9	SAMD4A	chr14	+	55251057	55251338	55251057	55251099	55251254	55251338	1515	0,13	0,3	0,2	0,0	304	149	1	1	NA,0.68	NA,1.0	-0.32
1516	ENSG00000020577.9	SAMD4A	chr14	+	55251057	55251338	55251057	55251165	55251254	55251338	1516	0,2	1,12	0,0	0,1	238	149	1	1	0.0,0.094	NA,0.0	0.047
1517	ENSG00000120616.11	EPC1	chr10	-	32580090	32581572	32580090	32580250	32581423	32581572	1517	1,0	10,18	1,1	1,2	1322	149	0.210251	0.363903	0.011,0.0	0.101,0.053	-0.071
1518	ENSG00000148337.15	CIZ1	chr9	-	130940987	130941694	130940987	130941183	130941267	130941694	1518	44063313	54,32	20302125	33,37	233	149	0.0347091	0.077844	0.981,0.985	0.975,0.973	0.009
1519	ENSG00000148337.15	CIZ1	chr9	-	130940987	130941694	130940987	130941183	130941351	130941694	1519	58534448	553278	26702803	246168	317	149	0.750593	0.967565	0.833,0.883	0.836,0.887	-0.003
1520	ENSG00000148337.15	CIZ1	chr9	-	130940987	130941694	130940987	130941183	130941522	130941694	1520	100947150	15,4	43874436	0,0	488	149	1	1	0.995,0.998	1.0,1.0	-0.004
1521	ENSG00000148337.15	CIZ1	chr9	-	130940987	130941694	130940987	130941183	130941651	130941694	1521	128469136	0,0	56375656	1,5	617	149	1	1	1.0,1.0	0.999,0.996	0.002
1523	ENSG00000174444.10	RPL4	chr15	-	66793286	66793842	66793286	66793443	66793712	66793842	1523	716607	6561371888	409851	3514870618	418	149	1	1	0.004,0.003	0.004,0.004	-0.001
1524	ENSG00000174444.10	RPL4	chr15	-	66794949	66795502	66794949	66795088	66795395	66795502	1524	228336	5508264337	123177	2814950367	456	149	1	1	0.001,0.002	0.001,0.001	0.001
1525	ENSG00000174444.10	RPL4	chr15	-	66795395	66795867	66795395	66795502	66795695	66795867	1525	66,70	5713261712	52103	2934752365	342	149	1	1	0.001,0.0	0.001,0.001	-0.001
1527	ENSG00000112759.12	SLC29A1	chr6	+	44197643	44198218	44197643	44197783	44198083	44198218	1527	141153	894747	23,72	274287	449	149	0.567449	0.790349	0.05,0.064	0.027,0.077	0.005
1528	ENSG00000137225.8	CAPN11	chr6	+	44147355	44147900	44147355	44147367	44147688	44147900	1528	0,6	0,2	0,1	0,1	470	149	1	1	NA,0.487	NA,0.241	0.246
1529	ENSG00000171453.13	POLR1C	chr6	+	43487443	43487923	43487443	43487576	43487803	43487923	1529	1060586	1996989	289518	95,59	376	149	3.88578e-15	4.45237e-14	0.174,0.19	0.547,0.777	-0.48
1530	ENSG00000171453.13	POLR1C	chr6	+	43487443	43488165	43487443	43487923	43488012	43488165	1530	325238	28171307	180245	104108	238	149	0	0	0.067,0.102	0.52,0.587	-0.469
1531	ENSG00000171453.13	POLR1C	chr6	+	43487443	43488786	43487443	43487576	43488669	43488786	1531	20501173	0,0	8361317	2,0	1242	149	1	1	1.0,1.0	0.98,1.0	0.01
1535	ENSG00000149761.4	NUDT22	chr11	+	63993761	63994604	63993761	63993899	63994106	63994604	1535	493196	678479	329254	145130	356	149	0	0	0.233,0.146	0.487,0.45	-0.279
1538	ENSG00000135974.5	C2orf49	chr2	+	105959304	105959680	105959304	105959431	105959557	105959680	1538	288316	123183	58115	19,43	275	149	0.0796493	0.158295	0.559,0.483	0.623,0.592	-0.086
1539	ENSG00000146192.10	FGD2	chr6	+	36981384	36981876	36981384	36981541	36981737	36981876	1539	0,1	0,2	0,0	1,1	345	149	1	1	NA,0.178	0.0,0.0	0.178
1540	ENSG00000146192.10	FGD2	chr6	+	36990014	36993714	36990014	36990146	36993567	36993714	1540	2,0	2,0	0,2	0,1	3570	149	1	1	0.04,NA	NA,0.077	-0.037
1541	ENSG00000146192.10	FGD2	chr6	+	36995204	36996845	36995204	36995351	36995723	36996845	1541	0,0	0,8	0,3	0,0	521	149	1	1	NA,0.0	NA,1.0	-1
1542	ENSG00000137409.14	MTCH1	chr6	-	36938181	36938470	36938181	36938249	36938422	36938470	1542	70,60	22232339	61122	8011451	322	149	1.95127e-11	1.71394e-10	0.014,0.012	0.034,0.037	-0.023
1543	ENSG00000065029.10	ZNF76	chr6	+	35253904	35254176	35253904	35253985	35254098	35254176	1543	8,23	146111	3,3	27,24	262	149	0.668771	0.890512	0.03,0.105	0.059,0.066	0.005
1544	ENSG00000065029.10	ZNF76	chr6	+	35258417	35259180	35258417	35258493	35259054	35259180	1544	2,15	171132	2,4	35,48	710	149	0.769439	0.983722	0.002,0.023	0.012,0.017	-0.002
1547	ENSG00000009950.11	MLXIPL	chr7	-	73010693	73011119	73010693	73010809	73010968	73011119	1547	1,22	3,26	0,3	2,18	308	149	0.0016026	0.0050413	0.139,0.29	0.0,0.075	0.177
1548	ENSG00000223501.4	VPS52	chr6	-	33232150	33232677	33232150	33232274	33232558	33232677	1548	1,3	1,0	0,0	1,0	433	149	1	1	0.256,1.0	0.0,NA	0.628
1559	ENSG00000176014.8	TUBB6	chr18	+	12308239	12308794	12308239	12308348	12308685	12308794	1559	45,66	6331429	12,39	181625	486	149	0.601008	0.8237	0.021,0.014	0.02,0.019	-0.002
1564	ENSG00000035681.3	NSMAF	chr8	-	59498210	59498559	59498210	59498320	59498456	59498559	1564	29,46	413471	27,13	72,95	285	149	8.94799e-05	0.000355665	0.035,0.049	0.164,0.067	-0.074
1571	ENSG00000174652.13	ZNF266	chr19	-	9529437	9529975	9529437	9529571	9529726	9529975	1571	44,70	9,11	5,16	0,1	304	149	0.00106699	0.00347641	0.706,0.757	1.0,0.887	-0.212
1572	ENSG00000241370.1	RPP21	chr6	+	30312935	30313175	30312935	30313005	30313074	30313175	1572	0,1	4,6	0,4	3,77	218	149	0.344581	0.543225	0.0,0.102	0.0,0.034	0.034
1574	ENSG00000241370.1	RPP21	chr6	+	30313074	30313350	30313074	30313175	30313267	30313350	1574	0,2	16,8	0,1	10,62	241	149	0.868277	1	0.0,0.134	0.0,0.01	0.062
1576	ENSG00000241370.1	RPP21	chr6	+	30313074	30314334	30313074	30313350	30314208	30314334	1576	0,0	10,8	1,4	9,46	1007	149	0.761293	0.977707	0.0,0.0	0.016,0.013	-0.014
1578	ENSG00000123329.13	ARHGAP9	chr12	-	57869853	57870237	57869853	57869949	57870146	57870237	1578	3,4	148101	4,0	36,18	346	149	0.523441	0.743217	0.009,0.017	0.046,0.0	-0.01
1579	ENSG00000123329.13	ARHGAP9	chr12	-	57870372	57870746	57870372	57870434	57870653	57870746	1579	11,16	95,58	0,7	19,10	368	149	0.875196	1	0.045,0.1	0.0,0.221	-0.038
1580	ENSG00000123329.13	ARHGAP9	chr12	-	57870938	57871463	57870938	57871052	57871241	57871463	1580	2,1	53,47	2,0	20,24	338	149	0.928277	1	0.016,0.009	0.042,0.0	-0.009
1583	ENSG00000143851.11	PTPN7	chr1	-	202116142	202117827	202116142	202117594	202117681	202117827	1583	10881124	54,73	192261	8,15	236	149	0.459257	0.676678	0.927,0.907	0.938,0.917	-0.01
1584	ENSG00000143851.11	PTPN7	chr1	-	202116142	202117827	202116142	202117594	202117708	202117827	1584	12331280	1,3	204296	0,0	263	149	1	1	0.999,0.996	1.0,1.0	-0.002
1591	ENSG00000224843.2	LINC00240	chr6	+	26991032	26991703	26991032	26991176	26991528	26991703	1591	8,6	7,6	5,4	2,3	501	149	0.581353	0.805101	0.254,0.229	0.426,0.284	-0.113
1592	ENSG00000224843.2	LINC00240	chr6	+	26991032	26991703	26991032	26991176	26991543	26991703	1592	8,6	17,6	6,4	2,9	516	149	0.595623	0.818508	0.12,0.224	0.464,0.114	-0.117
1597	ENSG00000158941.12	CCAR2	chr8	+	22476129	22476528	22476129	22476241	22476339	22476528	1597	14,7	1993991	59,61	386347	247	149	0	0	0.004,0.004	0.084,0.096	-0.086
1598	ENSG00000158941.12	CCAR2	chr8	+	22476662	22477981	22476662	22476868	22477150	22477981	1598	281222	23191214	190326	440391	431	149	0	0	0.04,0.059	0.13,0.224	-0.128
1600	ENSG00000109971.9	HSPA8	chr11	-	122928959	122929969	122928959	122929192	122929766	122929969	1600	141557627	39,14	51086708	21,71	723	149	6.4727e-09	4.67448e-08	0.987,0.991	0.98,0.951	0.023
1601	ENSG00000177728.10	KIAA0195	chr17	+	73481951	73482507	73481951	73482079	73482370	73482507	1601	17,24	74200	3,8	32,63	440	149	0.281471	0.461653	0.072,0.039	0.031,0.041	0.019
1602	ENSG00000177728.10	KIAA0195	chr17	+	73489009	73489674	73489009	73489183	73489571	73489674	1602	68322	119265	29121	60137	537	149	0.321052	0.513433	0.137,0.252	0.118,0.197	0.037
1603	ENSG00000177728.10	KIAA0195	chr17	+	73494524	73494803	73494524	73494619	73494709	73494803	1603	67,84	607994	19,61	214617	239	149	0.973156	1	0.064,0.05	0.052,0.058	0.002
1608	ENSG00000137135.13	ARHGEF39	chr9	-	35660090	35661999	35660090	35660964	35661709	35661999	1608	15391160	0,2	273532	0,0	894	149	1	1	1.0,0.99	1.0,1.0	-0.005
1611	ENSG00000183735.5	TBK1	chr12	+	64879234	64879797	64879234	64879293	64879705	64879797	1611	2,4	56,76	0,0	11,15	561	149	1	1	0.009,0.014	0.0,0.0	0.011
1612	ENSG00000103042.4	SLC38A7	chr16	-	58709843	58710250	58709843	58709926	58710192	58710250	1612	16,20	1,0	1,5	0,0	415	149	1	1	0.852,1.0	1.0,1.0	-0.074
1613	ENSG00000103042.4	SLC38A7	chr16	-	58709843	58710250	58709843	58709958	58710192	58710250	1613	10,11	33,16	0,4	3,0	383	149	0.885599	1	0.105,0.211	0.0,1.0	-0.342
1614	ENSG00000103042.4	SLC38A7	chr16	-	58709843	58710250	58709843	58710025	58710192	58710250	1614	8,8	0,0	0,2	2,0	316	149	0.00964992	0.025261	1.0,1.0	0.0,1.0	0.5
1615	ENSG00000123416.11	TUBA1B	chr12	-	49523282	49525178	49523282	49523505	49525080	49525178	1615	269249	2145622161	12091976	1117212321	1724	149	0.152694	0.277516	0.001,0.001	0.009,0.014	-0.01
1616	ENSG00000167700.4	MFSD3	chr8	+	145735980	145736286	145735980	145736105	145736176	145736286	1616	288157	624377	187102	133118	220	149	3.94833e-07	2.27793e-06	0.238,0.22	0.488,0.369	-0.2
1618	ENSG00000112146.12	FBXO9	chr6	+	52957531	52958359	52957531	52957622	52958263	52958359	1618	106122	484179	37,84	119,65	790	149	0.0168352	0.0417018	0.04,0.114	0.055,0.196	-0.049
1619	ENSG00000150433.5	TMEM218	chr11	-	124972027	124972705	124972027	124972213	124972532	124972705	1619	56,67	22,22	16,16	6,3	468	149	0.574503	0.79831	0.448,0.492	0.459,0.629	-0.074
1620	ENSG00000150433.5	TMEM218	chr11	-	124972027	124972705	124972027	124972247	124972532	124972705	1620	41,50	1,7	15,10	0,0	434	149	0.00027317	0.000996039	0.934,0.71	1.0,1.0	-0.178
1623	ENSG00000150433.5	TMEM218	chr11	-	124972027	124972705	124972027	124972213	124972629	124972705	1623	89111	66,78	28,48	25,29	565	149	0.965827	1	0.262,0.273	0.228,0.304	0.002
1624	ENSG00000150433.5	TMEM218	chr11	-	124972027	124972705	124972027	124972247	124972629	124972705	1624	74,95	0,20	28,42	0,2	531	149	0.0408375	0.0898688	1.0,0.571	1.0,0.855	-0.142
1625	ENSG00000114739.9	ACVR2B	chr3	+	38519631	38520009	38519631	38519783	38519865	38520009	1625	0,1	23,37	0,1	8,32	231	149	1	1	0.0,0.017	0.0,0.02	-0.001
1630	ENSG00000082068.4	WDR70	chr5	+	37721216	37725152	37721216	37721317	37725035	37725152	1630	136,94	42,10	10,11	5,0	3867	149	0.956736	1	0.111,0.266	0.072,1.0	-0.348
1632	ENSG00000160688.14	FLAD1	chr1	+	154962634	154963004	154962634	154962733	154962814	154963004	1632	161143	533239	22,21	86,43	230	149	0.340065	0.538381	0.164,0.279	0.142,0.24	0.031
1633	ENSG00000160688.14	FLAD1	chr1	+	154965188	154965587	154965188	154965262	154965377	154965587	1633	24,15	1045361	22,25	138144	264	149	3.81595e-12	3.56561e-11	0.013,0.023	0.083,0.089	-0.068
1634	ENSG00000131591.13	C1orf159	chr1	-	1019294	1019763	1019294	1019391	1019732	1019763	1634	443456	0,0	317504	1,0	490	149	1	1	1.0,1.0	0.99,1.0	0.005
1635	ENSG00000131591.13	C1orf159	chr1	-	1019294	1019763	1019294	1019466	1019732	1019763	1635	298310	102,84	260385	8,5	415	149	0	0	0.512,0.57	0.921,0.965	-0.402
1636	ENSG00000131591.13	C1orf159	chr1	-	1017204	1019886	1017204	1018367	1019860	1019886	1636	901841	0,0	597825	0,1	1642	149	1	1	1.0,1.0	1.0,0.987	0.006
1637	ENSG00000131591.13	C1orf159	chr1	-	1019732	1019886	1019732	1019763	1019860	1019886	1637	23,23	285298	36,42	118178	246	149	3.20164e-08	2.11483e-07	0.047,0.045	0.156,0.125	-0.095
1638	ENSG00000131591.13	C1orf159	chr1	-	1025732	1026754	1025732	1025808	1026657	1026754	1638	119,89	9,2	50,76	2,3	998	149	0.701122	0.923034	0.664,0.869	0.789,0.791	-0.024
1639	ENSG00000131187.5	F12	chr5	-	176830481	176831091	176830481	176830618	176830859	176831091	1639	123,89	302206	64,57	146178	390	149	0.484635	0.702329	0.135,0.142	0.143,0.109	0.013
1640	ENSG00000131187.5	F12	chr5	-	176830481	176831473	176830481	176831091	176831196	176831473	1640	35,23	211212	35,41	122143	254	149	0.000570643	0.0019539	0.089,0.06	0.144,0.144	-0.069
1641	ENSG00000169228.9	RAB24	chr5	-	176728925	176729497	176728925	176728988	176729128	176729497	1641	55,79	15511898	132240	162567	289	149	0	0	0.018,0.021	0.296,0.179	-0.218
1642	ENSG00000169228.9	RAB24	chr5	-	176729128	176729497	176729128	176729179	176729397	176729497	1642	7521310	10241153	172263	143442	367	149	0.585708	0.80942	0.23,0.316	0.328,0.195	0.012
1643	ENSG00000165671.14	NSD1	chr5	+	176562087	176563031	176562087	176562201	176562941	176563031	1643	12,8	12,13	37,46	4,0	889	149	1.61593e-07	9.7622e-07	0.144,0.093	0.608,1.0	-0.685
1645	ENSG00000146083.7	RNF44	chr5	-	175956731	175957207	175956731	175956819	175957082	175957207	1645	23,60	20,46	10,14	2,2	412	149	0.00152142	0.00480805	0.294,0.321	0.644,0.717	-0.373
1646	ENSG00000170085.13	SIMC1	chr5	+	175722032	175722265	175722032	175722080	175722152	175722265	1646	112138	2,1	2,4	0,0	221	149	0.59366	0.816431	0.974,0.989	1.0,1.0	-0.018
1647	ENSG00000170085.13	SIMC1	chr5	+	175772185	175772992	175772185	175772569	175772704	175772992	1647	146170	0,1	9,18	0,0	284	149	1	1	1.0,0.989	1.0,1.0	-0.006
1648	ENSG00000175054.10	ATR	chr3	-	142168079	142172075	142168079	142168444	142171969	142172075	1648	23,86	248153	2,14	65,39	3674	149	0.186105	0.328487	0.004,0.022	0.001,0.014	0.005
1651	ENSG00000137942.12	FNBP1L	chr1	+	94016503	94020216	94016503	94016662	94017965	94020216	1651	34134	6,13	8,20	0,2	1452	149	0.241273	0.405616	0.368,0.514	1.0,0.506	-0.312
1652	ENSG00000088881.16	EBF4	chr20	+	2732567	2732909	2732567	2732633	2732731	2732909	1652	0,5	6,11	0,4	6,14	247	149	0.601352	0.823896	0.0,0.215	0.0,0.147	0.034
1653	ENSG00000164611.8	PTTG1	chr5	+	159849308	159849900	159849308	159849410	159849715	159849900	1653	19,28	34983813	14,35	15292765	454	149	1	1	0.002,0.002	0.003,0.004	-0.002
1659	ENSG00000070814.13	TCOF1	chr5	+	149755283	149755893	149755283	149755472	149755644	149755893	1659	58,9	1115690	20,10	339282	321	149	0.32323	0.516312	0.024,0.006	0.027,0.016	-0.006
1660	ENSG00000070814.13	TCOF1	chr5	+	149771106	149771739	149771106	149771220	149771519	149771739	1660	48,15	1176771	24,20	344390	448	149	0.00908985	0.023917	0.013,0.006	0.023,0.017	-0.011
1662	ENSG00000213614.5	HEXA	chr15	-	72646031	72647965	72646031	72646078	72647899	72647965	1662	18,7	558743	10,13	295509	1970	149	1	1	0.002,0.001	0.003,0.002	-0.001
1665	ENSG00000147403.12	RPL10	chrX	+	153627678	153627935	153627678	153627737	153627827	153627935	1665	30044173	6990971840	17083160	4009372042	239	149	0.164241	0.295491	0.026,0.035	0.026,0.027	0.004
1666	ENSG00000147403.12	RPL10	chrX	+	153628143	153628967	153628143	153628282	153628804	153628967	1666	131428484	130596117137	40195255	69393140426	671	149	5.50164e-07	3.09571e-06	0.022,0.016	0.013,0.008	0.009
1667	ENSG00000147403.12	RPL10	chrX	+	153627678	153629254	153627678	153627737	153628804	153629254	1667	1630112203	0,0	61689169	4,0	1216	149	1	1	1.0,1.0	0.995,1.0	0.002
1668	ENSG00000070778.8	PTPN21	chr14	-	88935842	88936394	88935842	88936077	88936265	88936394	1668	0,1	4,0	0,2	0,0	337	149	1	1	0.0,1.0	NA,1.0	-0.5
1669	ENSG00000172053.10	QARS	chr3	-	49135424	49135913	49135424	49135550	49135624	49135913	1669	100,66	51264512	30,85	21664360	223	149	1	1	0.013,0.01	0.009,0.013	0.001
1670	ENSG00000172053.10	QARS	chr3	-	49135624	49135913	49135624	49135691	49135785	49135913	1670	116106	50664746	49,92	21344080	243	149	1	1	0.014,0.014	0.014,0.014	0
1671	ENSG00000172053.10	QARS	chr3	-	49135785	49136125	49135785	49135913	49136032	49136125	1671	47,48	46294284	7,30	18533313	268	149	1	1	0.006,0.006	0.002,0.005	0.003
1672	ENSG00000172053.10	QARS	chr3	-	49137193	49137524	49137193	49137286	49137393	49137524	1672	16,27	21892365	17,12	9782037	256	149	1	1	0.004,0.007	0.01,0.003	-0.001
1674	ENSG00000172053.10	QARS	chr3	-	49140777	49141139	49140777	49140842	49141063	49141139	1674	101,75	17902086	47104	8411529	370	149	0.0386927	0.0856544	0.022,0.014	0.022,0.027	-0.007
1675	ENSG00000172053.10	QARS	chr3	-	49140777	49141139	49140777	49140864	49141063	49141139	1675	90,71	33,7	42102	8,5	348	149	0.0985495	0.190504	0.539,0.813	0.692,0.897	-0.119
1680	ENSG00000165795.16	NDRG2	chr14	-	21486145	21486973	21486145	21486197	21486362	21486973	1680	20,11	1099715	33,29	383385	314	149	2.73143e-10	2.20558e-09	0.009,0.007	0.039,0.035	-0.029
1681	ENSG00000165795.16	NDRG2	chr14	-	21486362	21486973	21486362	21486398	21486921	21486973	1681	44,40	17,10	51,47	15,20	672	149	0.748035	0.966437	0.365,0.47	0.43,0.343	0.031
1683	ENSG00000185246.13	PRPF39	chr14	+	45565305	45566208	45565305	45565431	45566089	45566208	1683	21,17	7,28	1,2	0,4	807	149	0.263446	0.436804	0.356,0.101	1.0,0.085	-0.314
1684	ENSG00000112855.10	HARS2	chr5	+	140073075	140073250	140073075	140073093	140073175	140073250	1684	1,14	2,9	2,6	0,1	231	149	0.000585683	0.00199707	0.244,0.501	1.0,0.795	-0.525
1685	ENSG00000113108.13	APBB3	chr5	-	139941171	139941434	139941171	139941286	139941428	139941434	1685	55,76	6,35	22,76	0,2	291	149	7.70765e-06	3.6383e-05	0.824,0.526	1.0,0.951	-0.3
1686	ENSG00000113108.13	APBB3	chr5	-	139941171	139941434	139941171	139941307	139941428	139941434	1686	44,68	4,2	19,65	0,1	270	149	0.0160519	0.0400515	0.859,0.949	1.0,0.973	-0.083
1687	ENSG00000113108.13	APBB3	chr5	-	139941171	139941812	139941171	139941286	139941684	139941812	1687	101189	22,20	47150	7,11	547	149	0.201591	0.351733	0.556,0.72	0.647,0.788	-0.08
1688	ENSG00000113108.13	APBB3	chr5	-	139941171	139941812	139941171	139941307	139941684	139941812	1688	90181	0,2	44139	0,0	526	149	0.476459	0.696135	1.0,0.962	1.0,1.0	-0.019
1689	ENSG00000213523.5	SRA1	chr5	-	139930645	139931769	139930645	139930754	139931566	139931769	1689	139117	659674	93,92	223416	961	149	0.0036455	0.0106433	0.032,0.026	0.061,0.033	-0.018
1690	ENSG00000133316.11	WDR74	chr11	-	62601089	62601409	62601089	62601146	62601263	62601409	1690	230152	33721301	183324	440309	266	149	0	0	0.037,0.061	0.189,0.37	-0.23
1691	ENSG00000072195.10	SPEG	chr2	+	220329154	220331583	220329154	220329330	220330778	220331583	1691	37,43	70,91	4,8	6,25	1597	149	0.283793	0.464533	0.047,0.042	0.059,0.029	0.001
1692	ENSG00000008513.10	ST3GAL1	chr8	-	134487961	134488843	134487961	134488317	134488520	134488843	1692	4,42	3,37	6,21	0,1	352	149	3.27214e-08	2.15101e-07	0.361,0.325	1.0,0.899	-0.607
1693	ENSG00000049089.9	COL9A2	chr1	-	40777730	40778151	40777730	40777784	40778127	40778151	1693	0,3	23,40	3,0	9,25	492	149	0.602344	0.824979	0.0,0.022	0.092,0.0	-0.035
1696	ENSG00000137497.13	NUMA1	chr11	-	71718234	71719891	71718234	71718481	71719733	71719891	1696	8201035	726555	330724	201224	1401	149	0.0023945	0.00723821	0.107,0.166	0.149,0.256	-0.066
1697	ENSG00000081059.15	TCF7	chr5	+	133478411	133478791	133478411	133478574	133478683	133478791	1697	2,0	34,30	0,5	9,14	258	149	0.0309396	0.0708621	0.033,0.0	0.0,0.171	-0.069
1698	ENSG00000185813.6	PCYT2	chr17	-	79863545	79864053	79863545	79863611	79863975	79864053	1698	16,25	838524	40,34	218186	513	149	2.66454e-15	3.10509e-14	0.006,0.014	0.051,0.05	-0.041
1699	ENSG00000185813.6	PCYT2	chr17	-	79863975	79864422	79863975	79864053	79864339	79864422	1699	239254	718391	31,67	196158	435	149	0.00237704	0.00719071	0.102,0.182	0.051,0.127	0.053
1700	ENSG00000185813.6	PCYT2	chr17	-	79865429	79865733	79865429	79865474	79865648	79865733	1700	27,47	858487	14,17	286157	323	149	0.475404	0.695722	0.014,0.043	0.022,0.048	-0.007
1702	ENSG00000197375.8	SLC22A5	chr5	+	131714069	131719993	131714069	131714173	131719838	131719993	1702	1,23	11,12	7,12	2,0	5814	149	0.133795	0.248364	0.002,0.047	0.082,1.0	-0.517
1703	ENSG00000178904.14	DPY19L3	chr19	+	32958379	32959719	32958379	32958532	32959636	32959719	1703	22,32	6,5	16,19	0,0	1253	149	6.99464e-08	4.42778e-07	0.304,0.432	1.0,1.0	-0.632
1704	ENSG00000072682.14	P4HA2	chr5	-	131552889	131553541	131552889	131553041	131553444	131553541	1704	2,0	88335	1,2	41140	552	149	1	1	0.006,0.0	0.007,0.004	-0.002
1705	ENSG00000073584.14	SMARCE1	chr17	-	38787843	38788619	38787843	38787945	38788446	38788619	1705	17,13	22191182	7,33	442431	650	149	0.496262	0.71452	0.002,0.003	0.004,0.017	-0.008
1706	ENSG00000196517.7	SLC6A9	chr1	-	44466438	44466727	44466438	44466539	44466627	44466727	1706	8,6	85,49	0,4	16,6	237	149	0.806024	1	0.056,0.071	0.0,0.295	-0.084
1707	ENSG00000135597.14	REPS1	chr6	-	139247537	139251235	139247537	139247618	139251113	139251235	1707	1,3	111111	1,0	15,11	3644	149	1	1	0.0,0.001	0.003,0.0	-0.001
1709	ENSG00000110321.11	EIF4G2	chr11	-	10821098	10821895	10821098	10821303	10821636	10821895	1709	154324	12901175	67,91	484277	482	149	0.433358	0.649009	0.036,0.079	0.041,0.092	-0.009
1710	ENSG00000110321.11	EIF4G2	chr11	-	10823207	10823756	10823207	10823321	10823595	10823756	1710	26,12	970881	12,10	319139	423	149	0.111665	0.212257	0.009,0.005	0.013,0.025	-0.012
1711	ENSG00000110321.11	EIF4G2	chr11	-	10825026	10825597	10825026	10825137	10825445	10825597	1711	1,23	523608	4,4	161,78	457	149	0.817183	1	0.001,0.012	0.008,0.016	-0.005
1712	ENSG00000110321.11	EIF4G2	chr11	-	10825833	10826562	10825833	10825965	10826459	10826562	1712	5,9	484661	4,8	185,71	643	149	0.825178	1	0.002,0.003	0.005,0.025	-0.013
1714	ENSG00000168397.12	ATG4B	chr2	+	242590424	242590750	242590424	242590526	242590678	242590750	1714	12,1	499394	9,18	140234	301	149	2.255e-05	9.76771e-05	0.012,0.001	0.031,0.037	-0.028
1716	ENSG00000134419.11	RPS15A	chr16	-	18794289	18796145	18794289	18794424	18796059	18796145	1716	487706	6738856090	12101639	3055578863	1784	149	1	1	0.001,0.001	0.003,0.002	-0.002
1718	ENSG00000095066.7	HOOK2	chr19	-	12885482	12885711	12885482	12885555	12885625	12885711	1718	19,14	144136	2,16	36,43	219	149	0.176819	0.314124	0.082,0.065	0.036,0.202	-0.045
1719	ENSG00000048140.13	TSPAN17	chr5	+	176079743	176082021	176079743	176079914	176081895	176082021	1719	130,93	271161	79,89	101,70	2130	149	0.000206678	0.000779221	0.032,0.039	0.052,0.082	-0.032
1722	ENSG00000115649.11	CNPPD1	chr2	-	220039499	220039830	220039499	220039628	220039709	220039830	1722	15,23	425296	13,8	47,53	230	149	8.13554e-05	0.000324946	0.022,0.048	0.152,0.089	-0.085
1723	ENSG00000186815.8	TPCN1	chr12	+	113725967	113726652	113725967	113726039	113726562	113726652	1723	46,77	57,71	18,11	9,45	672	149	0.243367	0.4088	0.152,0.194	0.307,0.051	-0.006
1724	ENSG00000186815.8	TPCN1	chr12	+	113729678	113730878	113729678	113729763	113730738	113730878	1724	68147	101175	26,52	27,94	1124	149	0.378579	0.586455	0.082,0.1	0.113,0.068	0.001
1726	ENSG00000103145.6	HCFC1R1	chr16	-	3073233	3073531	3073233	3073362	3073474	3073531	1726	161105	530263	158181	203284	261	149	4.29909e-07	2.46297e-06	0.148,0.186	0.308,0.267	-0.12
1727	ENSG00000103145.6	HCFC1R1	chr16	-	3073233	3073969	3073233	3073531	3073847	3073969	1727	135130	644243	137150	253272	465	149	0.00083073	0.0027682	0.063,0.146	0.148,0.15	-0.044
1729	ENSG00000100968.9	NFATC4	chr14	+	24842900	24843672	24842900	24843073	24843531	24843672	1729	8,2	18,28	0,4	4,3	607	149	0.761524	0.977707	0.098,0.017	0.0,0.247	-0.066
1730	ENSG00000100968.9	NFATC4	chr14	+	24845499	24847207	24845499	24846084	24846843	24847207	1730	57193	7,2	4,16	0,9	908	149	0.310367	0.500049	0.572,0.941	1.0,0.226	0.143
1731	ENSG00000179889.14	PDXDC1	chr16	+	15125591	15126836	15125591	15125763	15126717	15126836	1731	16,43	146290	14,15	33,56	1103	149	0.00359749	0.0105181	0.015,0.02	0.054,0.035	-0.027
1732	ENSG00000135473.10	PAN2	chr12	-	56712871	56713271	56712871	56712965	56713091	56713271	1732	50131	76,70	6,39	20,66	275	149	0.0231194	0.0549454	0.263,0.503	0.14,0.243	0.192
1733	ENSG00000135473.10	PAN2	chr12	-	56716398	56716993	56716398	56716542	56716845	56716993	1733	29121	20,28	8,46	3,6	452	149	0.172676	0.308097	0.323,0.588	0.468,0.716	-0.136
1735	ENSG00000182670.9	TTC3	chr21	+	38460132	38460646	38460132	38460175	38460495	38460646	1735	0,9	0,16	1,2	0,1	469	149	1	1	NA,0.152	1.0,0.389	-0.542
1736	ENSG00000148187.13	MRRF	chr9	+	125047447	125048225	125047447	125047566	125048058	125048225	1736	46,85	38,66	8,22	3,18	641	149	0.791947	1	0.22,0.23	0.383,0.221	-0.077
1739	ENSG00000135535.10	CD164	chr6	-	109687716	109690220	109687716	109689528	109690124	109690220	1739	21453370	3,6	7851575	3,0	745	149	1	1	0.993,0.991	0.981,1.0	0.002
1740	ENSG00000107863.12	ARHGAP21	chr10	-	24884816	24885811	24884816	24884972	24885668	24885811	1740	2,5	28,76	0,3	8,4	845	149	0.82237	1	0.012,0.011	0.0,0.117	-0.047
1741	ENSG00000155229.16	MMS19	chr10	-	99221252	99221653	99221252	99221379	99221584	99221653	1741	29,20	521692	9,8	218307	354	149	0.345255	0.543626	0.023,0.012	0.017,0.011	0.004
1743	ENSG00000164463.8	CREBRF	chr5	+	172535626	172537714	172535626	172535821	172537524	172537714	1743	1,0	0,16	0,1	0,45	1852	149	1	1	1.0,0.0	NA,0.002	0.498
1745	ENSG00000130584.6	ZBTB46	chr20	-	62375877	62378654	62375877	62376034	62378224	62378654	1745	498396	1,0	89209	0,0	2339	149	1	1	0.969,1.0	1.0,1.0	-0.016
1746	ENSG00000141510.11	TP53	chr17	-	7579699	7579940	7579699	7579721	7579838	7579940	1746	3,0	17,9	0,1	0,1	266	149	1	1	0.09,0.0	NA,0.359	-0.314
1748	ENSG00000105204.9	DYRK1B	chr19	-	40317311	40317627	40317311	40317507	40317591	40317627	1748	57,48	1,2	6,23	0,0	233	149	0.484098	0.702182	0.973,0.939	1.0,1.0	-0.044
1749	ENSG00000198721.8	ECI2	chr6	-	4117541	4119509	4117541	4117685	4119419	4119509	1749	51113	27422786	3,16	9371629	1883	149	1	1	0.001,0.003	0.0,0.001	0.002
1750	ENSG00000198721.8	ECI2	chr6	-	4125483	4126471	4125483	4125604	4126368	4126471	1750	22,51	16051893	14,30	6551013	913	149	1	1	0.002,0.004	0.003,0.005	-0.001
1754	ENSG00000172262.7	ZNF131	chr5	+	43161350	43162033	43161350	43161708	43161810	43162033	1754	49,72	81128	21,67	12,20	251	149	4.65285e-07	2.64532e-06	0.264,0.25	0.51,0.665	-0.331
1755	ENSG00000172262.7	ZNF131	chr5	+	43161350	43162033	43161350	43161715	43161810	43162033	1755	44,61	24,21	21,67	6,0	244	149	0.000703762	0.00236682	0.528,0.639	0.681,1.0	-0.257
1756	ENSG00000250722.1	SEPP1	chr5	-	42804757	42807210	42804757	42804875	42806997	42807210	1756	4,34	1,47	4,18	1,7	2271	149	0.0503428	0.107387	0.208,0.045	0.208,0.144	-0.049
1757	ENSG00000125651.9	GTF2F1	chr19	-	6380914	6381206	6380914	6381053	6381132	6381206	1757	70,41	21501330	76104	507742	228	149	0	0	0.021,0.02	0.089,0.084	-0.066
1758	ENSG00000125651.9	GTF2F1	chr19	-	6381369	6381626	6381369	6381489	6381564	6381626	1758	37,30	17101351	51118	388505	224	149	0	0	0.014,0.015	0.08,0.135	-0.093
1759	ENSG00000125445.6	MRPS7	chr17	+	73261782	73262454	73261782	73262045	73262273	73262454	1759	61892732	6,21	18522091	5,7	377	149	0.587416	0.811034	0.998,0.981	0.993,0.992	-0.003
1761	ENSG00000136286.10	MYO1G	chr7	-	45002568	45003761	45002568	45002723	45003647	45003761	1761	5,4	10,7	1,0	4,4	1073	149	0.0150726	0.0379079	0.065,0.074	0.034,0.0	0.053
1762	ENSG00000136286.10	MYO1G	chr7	-	45005671	45006437	45005671	45005879	45006270	45006437	1762	6,2	1,1	0,0	3,0	540	149	1	1	0.623,0.356	0.0,NA	0.489
1764	ENSG00000136286.10	MYO1G	chr7	-	45011713	45014826	45011713	45011824	45014772	45014826	1764	12,0	1,0	9,4	0,0	3097	149	1	1	0.366,NA	1.0,1.0	-0.634
1767	ENSG00000120885.15	CLU	chr8	-	27455976	27457526	27455976	27456152	27457296	27457526	1767	152422	86,38	76313	49,89	1293	149	0.235953	0.39896	0.169,0.561	0.152,0.288	0.145
1768	ENSG00000120885.15	CLU	chr8	-	27462440	27462852	27462440	27462586	27462688	27462852	1768	87,28	1,0	50,44	0,0	251	149	1	1	0.981,1.0	1.0,1.0	-0.01
1769	ENSG00000037280.11	FLT4	chr5	-	180035967	180037025	180035967	180036053	180036904	180037025	1769	10,7	6,13	2,3	2,5	1000	149	0.51818	0.737685	0.199,0.074	0.13,0.082	0.03
1770	ENSG00000037280.11	FLT4	chr5	-	180040010	180041179	180040010	180040110	180041067	180041179	1770	2,8	13,13	0,6	1,5	1106	149	0.497546	0.715027	0.02,0.077	0.0,0.139	-0.021
1771	ENSG00000037280.11	FLT4	chr5	-	180046252	180046769	180046252	180046366	180046664	180046769	1771	0,2	6,5	1,1	2,0	447	149	0.709212	0.931536	0.0,0.118	0.143,1.0	-0.512
1774	ENSG00000160055.15	TMEM234	chr1	-	32680736	32681396	32680736	32680817	32681273	32681396	1774	63,50	6,18	6,14	6,0	605	149	0.773496	0.9869	0.721,0.406	0.198,1.0	-0.035
1775	ENSG00000160055.15	TMEM234	chr1	-	32681797	32682952	32681797	32682548	32682859	32682952	1775	46,69	82,56	100168	19,24	460	149	2.66454e-15	3.10509e-14	0.154,0.285	0.63,0.694	-0.442
1778	ENSG00000213593.5	TMX2	chr11	+	57506135	57506511	57506135	57506242	57506445	57506511	1778	60,49	931700	11,16	305291	352	149	0.0651683	0.133861	0.027,0.029	0.015,0.023	0.009
1779	ENSG00000147140.11	NONO	chrX	+	70517685	70518358	70517685	70517788	70518318	70518358	1779	667764	22131904	194385	8751094	679	149	0.0815464	0.161596	0.062,0.081	0.046,0.072	0.013
1780	ENSG00000180104.11	EXOC3	chr5	+	464404	465387	464404	464527	465225	465387	1780	183213	609486	25,67	116176	847	149	0.2872	0.4688	0.05,0.072	0.037,0.063	0.011
1781	ENSG00000100003.13	SEC14L2	chr22	+	30811747	30812076	30811747	30811854	30811936	30812076	1781	2,19	2,3	0,2	0,0	231	149	1	1	0.392,0.803	NA,1.0	-0.402
1782	ENSG00000100034.9	PPM1F	chr22	-	22279248	22280035	22279248	22279401	22279941	22280035	1782	205118	4,2	72,72	2,0	689	149	0.148076	0.270199	0.917,0.927	0.886,1.0	-0.021
1783	ENSG00000005700.10	IBTK	chr6	-	82900789	82901596	82900789	82900933	82901503	82901596	1783	8,1	61122	2,13	23,15	719	149	4.84287e-05	0.000200055	0.026,0.002	0.018,0.152	-0.071
1785	ENSG00000125637.11	PSD4	chr2	+	113942941	113943832	113942941	113943017	113943453	113943832	1785	107166	73,51	44,57	9,9	585	149	0.00502985	0.0142391	0.272,0.453	0.555,0.617	-0.224
1786	ENSG00000125637.11	PSD4	chr2	+	113942941	113943832	113942941	113943017	113943537	113943832	1786	182221	6,1	61,70	0,0	669	149	0.00597841	0.0165364	0.871,0.98	1.0,1.0	-0.075
1787	ENSG00000168538.11	TRAPPC11	chr4	+	184629559	184629727	184629559	184629569	184629688	184629727	1787	315562	0,2	82143	0,1	268	149	1	1	1.0,0.994	1.0,0.988	0.003
1788	ENSG00000145916.14	RMND5B	chr5	+	177569583	177569993	177569583	177569729	177569852	177569993	1788	93,78	243504	57115	39,67	272	149	0	0	0.173,0.078	0.445,0.485	-0.339
1789	ENSG00000145916.14	RMND5B	chr5	+	177570627	177571109	177570627	177570728	177570942	177571109	1789	12,57	466813	58194	83197	363	149	0	0	0.01,0.028	0.223,0.288	-0.237
1791	ENSG00000100564.4	PIGH	chr14	-	68060459	68060669	68060459	68060530	68060626	68060669	1791	256345	0,1	40107	1,0	245	149	1	1	1.0,0.995	0.961,1.0	0.017
1792	ENSG00000228106.1	RP11-452F19.3	chr1	+	223010337	223010726	223010337	223010408	223010560	223010726	1792	8,19	0,0	3,19	0,4	301	149	0.00813414	0.0215963	1.0,1.0	1.0,0.702	0.149
1793	ENSG00000005238.15	FAM214B	chr9	-	35107377	35108346	35107377	35107565	35108124	35108346	1793	221346	9,6	48133	0,4	708	149	0.353097	0.55346	0.838,0.924	1.0,0.875	-0.056
1794	ENSG00000115524.11	SF3B1	chr2	-	198283519	198285266	198283519	198283675	198285151	198285266	1794	8,50	9,8	7,6	0,3	1625	149	0.60529	0.827357	0.075,0.364	1.0,0.155	-0.358
1795	ENSG00000183856.6	IQGAP3	chr1	-	156495196	156496391	156495196	156495344	156496014	156496391	1795	11461298	0,3	229615	0,2	819	149	1	1	1.0,0.987	1.0,0.982	0.003
1798	ENSG00000108443.9	RPS6KB1	chr17	+	58013575	58013902	58013575	58013638	58013824	58013902	1798	3,9	171150	0,1	28,35	335	149	0.35255	0.553233	0.008,0.026	0.0,0.013	0.011
1803	ENSG00000103168.12	TAF1C	chr16	-	84213775	84214792	84213775	84213950	84214648	84214792	1803	244218	149,75	141192	34,56	847	149	0.00731136	0.0196816	0.224,0.338	0.422,0.376	-0.118
1804	ENSG00000103168.12	TAF1C	chr16	-	84214933	84215269	84214933	84215069	84215197	84215269	1804	174175	86,26	107139	13,11	277	149	0.00426399	0.0122829	0.521,0.784	0.816,0.872	-0.191
1805	ENSG00000103168.12	TAF1C	chr16	-	84215351	84215664	84215351	84215469	84215547	84215664	1805	76104	77,35	72,66	13,10	227	149	0.000908193	0.00299952	0.393,0.661	0.784,0.812	-0.271
1806	ENSG00000103168.12	TAF1C	chr16	-	84216681	84216934	84216681	84216755	84216849	84216934	1806	2,2	117,98	4,3	44,40	243	149	0.0315326	0.0719392	0.01,0.012	0.053,0.044	-0.038
1809	ENSG00000129351.13	ILF3	chr19	+	10791894	10792868	10791894	10792005	10792668	10792868	1809	705994	12651195	61105	481549	812	149	0	0	0.093,0.132	0.023,0.034	0.084
1810	ENSG00000129351.13	ILF3	chr19	+	10794592	10796441	10794592	10794646	10795091	10796441	1810	34,40	766592	27,18	210216	594	149	0.00572109	0.0158782	0.011,0.017	0.031,0.02	-0.012
1811	ENSG00000129351.13	ILF3	chr19	+	10794592	10796441	10794592	10794646	10795534	10796441	1811	15841957	6,8	587594	0,4	1037	149	0.427418	0.643789	0.974,0.972	1.0,0.955	-0.005
1812	ENSG00000172890.7	NADSYN1	chr11	+	71195357	71196694	71195357	71195493	71196587	71196694	1812	61,44	632710	9,35	214565	1243	149	0.846037	1	0.011,0.007	0.005,0.007	0.003
1813	ENSG00000100650.11	SRSF5	chr14	+	70235514	70235968	70235514	70235613	70235898	70235968	1813	59180	28323383	97,74	9021550	434	149	5.41504e-06	2.63181e-05	0.007,0.018	0.036,0.016	-0.013
1814	ENSG00000100650.11	SRSF5	chr14	+	70235898	70237257	70235898	70235968	70236227	70237257	1814	218632	29,81	91125	5,25	408	149	0.815021	1	0.733,0.74	0.869,0.646	-0.021
1815	ENSG00000100650.11	SRSF5	chr14	+	70235514	70237257	70235514	70235968	70237183	70237257	1815	16153253	24812731	439736	7901420	1364	149	3.75908e-06	1.87588e-05	0.066,0.115	0.057,0.054	0.035
1817	ENSG00000138385.11	SSB	chr2	+	170664986	170665412	170664986	170665063	170665369	170665412	1817	40,45	13882610	2,2	7901418	455	149	1	1	0.009,0.006	0.001,0.0	0.007
1823	ENSG00000106330.7	MOSPD3	chr7	+	100210352	100210892	100210352	100210619	100210816	100210892	1823	12,13	191205	8,12	162205	346	149	0.623045	0.846269	0.026,0.027	0.021,0.025	0.003
1824	ENSG00000161638.6	ITGA5	chr12	-	54793428	54794779	54793428	54793542	54794629	54794779	1824	81424	2,5	76301	1,3	1236	149	0.541459	0.762729	0.83,0.911	0.902,0.924	-0.042
1825	ENSG00000161638.6	ITGA5	chr12	-	54796970	54797563	54796970	54797108	54797408	54797563	1825	6,7	364975	4,13	43106	449	149	0.000346069	0.0012312	0.005,0.002	0.03,0.039	-0.031
1826	ENSG00000161638.6	ITGA5	chr12	-	54798213	54798678	54798213	54798259	54798486	54798678	1826	2,19	242609	1,7	33,59	376	149	0.0647962	0.13323	0.003,0.012	0.012,0.045	-0.021
1828	ENSG00000109332.15	UBE2D3	chr4	-	103722610	103723795	103722610	103722716	103723717	103723795	1828	38,85	6041056	27,32	213345	1150	149	0.150506	0.274268	0.008,0.01	0.016,0.012	-0.005
1829	ENSG00000163378.9	EOGT	chr3	-	69037656	69038168	69037656	69037728	69038075	69038168	1829	1,0	1,4	4,4	2,0	496	149	0.000327997	0.00117301	0.231,0.0	0.375,1.0	-0.572
1830	ENSG00000109323.4	MANBA	chr4	-	103585841	103590206	103585841	103586009	103590119	103590206	1830	2,28	76178	14,10	25,62	4259	149	0.808352	1	0.001,0.005	0.019,0.006	-0.01
1831	ENSG00000120318.11	ARAP3	chr5	-	141041250	141041822	141041250	141041356	141041609	141041822	1831	88125	270239	15,13	67,84	402	149	0.000224623	0.000840697	0.108,0.162	0.077,0.054	0.07
1832	ENSG00000125691.8	RPL23	chr17	-	37006333	37008985	37006333	37006467	37008856	37008985	1832	579433	59,26	19022877	39,45	2538	149	1.89389e-11	1.67069e-10	0.366,0.494	0.741,0.79	-0.336
1833	ENSG00000137221.10	TJAP1	chr6	+	43470325	43471246	43470325	43470355	43471138	43471246	1833	25,11	1,0	17,42	0,0	932	149	1	1	0.8,1.0	1.0,1.0	-0.1
1834	ENSG00000137221.10	TJAP1	chr6	+	43471360	43474291	43471360	43471444	43472498	43474291	1834	186154	248246	108240	32,39	1203	149	0	0	0.085,0.072	0.295,0.433	-0.285
1835	ENSG00000135363.7	LMO2	chr11	-	33890891	33891533	33890891	33891132	33891255	33891533	1835	113,53	4,2	12,15	0,0	272	149	0.0277215	0.0643904	0.939,0.936	1.0,1.0	-0.062
1837	ENSG00000163472.14	TMEM79	chr1	+	156254974	156256264	156254974	156255058	156256050	156256264	1837	372291	3,0	19,23	0,0	1141	149	0.445247	0.660783	0.942,1.0	1.0,1.0	-0.029
1838	ENSG00000163472.14	TMEM79	chr1	+	156254974	156256264	156254974	156255774	156256050	156256264	1838	27,16	58,43	6,5	1,0	425	149	3.05892e-06	1.55486e-05	0.14,0.115	0.678,1.0	-0.712
1840	ENSG00000125089.12	SH3TC1	chr4	+	8237159	8239397	8237159	8237282	8238004	8239397	1840	14,63	119233	6,38	14,50	871	149	2.05173e-05	8.96293e-05	0.02,0.044	0.068,0.115	-0.059
1841	ENSG00000125089.12	SH3TC1	chr4	+	8237159	8239397	8237159	8237282	8239200	8239397	1841	28153	0,11	8,61	0,5	2067	149	0.836149	1	1.0,0.501	1.0,0.468	0.016
1842	ENSG00000125089.12	SH3TC1	chr4	+	8238004	8239397	8238004	8238155	8239200	8239397	1842	11,87	96249	1,18	20,49	1194	149	0.898151	1	0.014,0.042	0.006,0.044	0.003
1844	ENSG00000153914.11	SREK1	chr5	+	65458241	65459750	65458241	65458420	65459619	65459750	1844	11,20	78114	4,34	35,26	1348	149	8.216e-05	0.000327841	0.015,0.019	0.012,0.126	-0.052
1845	ENSG00000102078.11	SLC25A14	chrX	+	129498601	129499650	129498601	129498726	129499514	129499650	1845	35,47	93,59	10,28	19,16	937	149	0.0633481	0.13058	0.056,0.112	0.077,0.218	-0.063
1846	ENSG00000185963.9	BICD2	chr9	-	95473644	95477745	95473644	95475743	95477534	95477745	1846	123161	30,81	86,86	5,4	1940	149	3.33588e-09	2.47447e-08	0.239,0.132	0.569,0.623	-0.41
1847	ENSG00000114423.14	CBLB	chr3	-	105399835	105400662	105399835	105400454	105400567	105400662	1847	0,1	5,49	0,0	2,4	262	149	1	1	0.0,0.011	0.0,0.0	0.005
1848	ENSG00000101444.8	AHCY	chr20	-	32878137	32878444	32878137	32878255	32878356	32878444	1848	51,9	36332938	26,21	18522148	250	149	1	1	0.008,0.002	0.008,0.006	-0.002
1850	ENSG00000138668.14	HNRNPD	chr4	-	83274981	83278048	83274981	83275307	83277948	83278048	1850	2591064	4,0	350680	31,47	2790	149	2.43072e-12	2.31342e-11	0.776,1.0	0.376,0.436	0.482
1851	ENSG00000143811.12	PYCR2	chr1	-	226109557	226111471	226109557	226109779	226111400	226111471	1851	14301609	0,0	519439	0,1	1770	149	1	1	1.0,1.0	1.0,0.974	0.013
1853	ENSG00000117385.11	LEPRE1	chr1	-	43212045	43213083	43212045	43212523	43212942	43213083	1853	152191	1055756	37126	355654	568	149	0.138868	0.255786	0.036,0.062	0.027,0.048	0.012
1854	ENSG00000117385.11	LEPRE1	chr1	-	43220539	43220888	43220539	43220661	43220835	43220888	1854	130311	452393	24,48	187329	323	149	2.64564e-08	1.76598e-07	0.117,0.267	0.056,0.063	0.133
1855	ENSG00000174744.9	BRMS1	chr11	-	66105713	66106256	66105713	66105753	66106191	66106256	1855	90,49	1678516	36,88	389308	587	149	8.05388e-09	5.75557e-08	0.013,0.024	0.023,0.068	-0.027
1856	ENSG00000174744.9	BRMS1	chr11	-	66108244	66108517	66108244	66108341	66108437	66108517	1856	32,9	1513617	12,20	367310	245	149	0.00112345	0.00364877	0.013,0.009	0.019,0.038	-0.017
1857	ENSG00000174744.9	BRMS1	chr11	-	66108244	66108804	66108244	66108517	66108676	66108804	1857	40,14	1663589	18,34	384360	308	149	4.03668e-06	1.99981e-05	0.012,0.011	0.022,0.044	-0.022
1858	ENSG00000174744.9	BRMS1	chr11	-	66108244	66108804	66108244	66108341	66108683	66108804	1858	158,61	0,0	59,74	3,1	491	149	0.072205	0.145474	1.0,1.0	0.856,0.957	0.094
1860	ENSG00000138750.10	NUP54	chr4	-	77038816	77039347	77038816	77038895	77039227	77039347	1860	112182	12,10	27,38	0,0	481	149	2.61507e-05	0.000112443	0.743,0.849	1.0,1.0	-0.204
1861	ENSG00000138750.10	NUP54	chr4	-	77038816	77039347	77038816	77038927	77039227	77039347	1861	23,39	418511	11,17	53,58	449	149	9.70068e-06	4.50648e-05	0.018,0.025	0.064,0.089	-0.055
1862	ENSG00000124466.8	LYPD3	chr19	-	43967277	43967921	43967277	43967439	43967750	43967921	1862	1,20	4,18	1,1	0,3	460	149	0.153777	0.279359	0.075,0.265	1.0,0.097	-0.378
1863	ENSG00000163743.9	RCHY1	chr4	-	76415790	76416992	76415790	76415911	76416933	76416992	1863	6,4	5,18	11,11	0,4	1171	149	0.00447805	0.0128185	0.132,0.027	1.0,0.259	-0.55
1864	ENSG00000180879.9	SSR4	chrX	+	153063525	153063948	153063525	153063591	153063783	153063948	1864	118152	83475154	62107	39646926	341	149	0.463305	0.681418	0.006,0.013	0.007,0.007	0.002
1865	ENSG00000125656.4	CLPP	chr19	+	6361879	6362553	6361879	6361951	6362456	6362553	1865	386,57	24311822	143,88	9421430	654	149	0.400626	0.614114	0.035,0.007	0.033,0.014	-0.002
1866	ENSG00000132463.9	GRSF1	chr4	-	71691012	71691962	71691012	71691148	71691840	71691962	1866	147269	1040996	60,68	75126	841	149	2.03704e-12	1.95232e-11	0.024,0.046	0.124,0.087	-0.07
1870	ENSG00000136485.10	DCAF7	chr17	+	61666361	61671628	61666361	61666599	61671564	61671628	1870	933713059	120,85	28962893	40109	5114	149	0.00432365	0.0124199	0.694,0.817	0.678,0.436	0.198
1871	ENSG00000186141.4	POLR3C	chr1	-	145608403	145608659	145608403	145608507	145608620	145608659	1871	447216	94,57	105114	24,11	262	149	0.12473	0.23352	0.73,0.683	0.713,0.855	-0.078
1872	ENSG00000110697.8	PITPNM1	chr11	-	67261158	67261541	67261158	67261308	67261392	67261541	1872	140100	144121	26,48	60,59	233	149	0.0841424	0.166018	0.383,0.346	0.217,0.342	0.085
1873	ENSG00000110697.8	PITPNM1	chr11	-	67263648	67264907	67263648	67263816	67264701	67264907	1873	46,36	83,75	9,30	23,48	1034	149	0.907925	1	0.074,0.065	0.053,0.083	0.002
1874	ENSG00000110697.8	PITPNM1	chr11	-	67263648	67264907	67263648	67263819	67264701	67264907	1874	44,34	255196	7,29	77112	1031	149	0.923375	1	0.024,0.024	0.013,0.036	0
1875	ENSG00000118495.14	PLAGL1	chr6	-	144285923	144287367	144285923	144285955	144287294	144287367	1875	14,36	21,51	0,15	2,3	1488	149	0.278652	0.458128	0.063,0.066	0.0,0.334	-0.103
1876	ENSG00000111321.6	LTBR	chr12	+	6494187	6494545	6494187	6494313	6494392	6494545	1876	38,45	637505	16,20	124224	228	149	0.181128	0.320668	0.038,0.055	0.078,0.055	-0.02
1877	ENSG00000135655.9	USP15	chr12	+	62777620	62778083	62777620	62777779	62777858	62778083	1877	2,15	57,99	0,2	8,6	228	149	0.165894	0.297941	0.022,0.09	0.0,0.179	-0.034
1878	ENSG00000137203.6	TFAP2A	chr6	-	10410133	10410568	10410133	10410371	10410514	10410568	1878	8,4	2,2	1,2	0,0	292	149	0.000690374	0.00232888	0.671,0.505	1.0,1.0	-0.412
1879	ENSG00000076924.7	XAB2	chr19	-	7685160	7685555	7685160	7685332	7685432	7685555	1879	82118	14171250	69,98	293415	249	149	7.04992e-14	7.47255e-13	0.033,0.053	0.124,0.124	-0.081
1880	ENSG00000076924.7	XAB2	chr19	-	7690765	7691156	7690765	7690930	7691021	7691156	1880	13,20	494557	13,33	119116	240	149	1.70965e-11	1.51469e-10	0.016,0.022	0.064,0.15	-0.088
1881	ENSG00000116741.6	RGS2	chr1	+	192779295	192779561	192779295	192779397	192779499	192779561	1881	0,0	8,40	4,16	0,5	251	149	2.20612e-12	2.10945e-11	0.0,0.0	1.0,0.655	-0.828
1885	ENSG00000241852.5	C8orf58	chr8	+	22459484	22459825	22459484	22459593	22459712	22459825	1885	27,41	53140	18,24	9,12	268	149	6.447e-08	4.10009e-07	0.221,0.14	0.527,0.527	-0.347
1889	ENSG00000109184.10	DCUN1D4	chr4	+	52752733	52753410	52752733	52752804	52753288	52753410	1889	4,68	6,6	0,17	0,0	633	149	1	1	0.136,0.727	NA,1.0	-0.569
1891	ENSG00000196954.8	CASP4	chr11	-	104817809	104820504	104817809	104817919	104820269	104820504	1891	11,3	1,1	0,8	0,2	2499	149	1	1	0.396,0.152	NA,0.193	0.081
1892	ENSG00000156531.12	PHF6	chrX	+	133559230	133562819	133559230	133559360	133559690	133562819	1892	5,16	0,32	0,2	2,0	479	149	0.118943	0.224188	1.0,0.135	0.0,1.0	0.068
1893	ENSG00000198520.6	C1orf228	chr1	+	45189991	45190340	45189991	45190064	45190210	45190340	1893	2,9	0,0	2,7	0,3	295	149	0.0419944	0.0920689	1.0,1.0	1.0,0.541	0.23
1895	ENSG00000123374.6	CDK2	chr12	+	56360614	56361718	56360614	56360908	56361640	56361718	1895	90203	294345	43,55	91116	881	149	0.795118	1	0.049,0.091	0.074,0.074	-0.004
1896	ENSG00000146247.13	PHIP	chr6	-	79665329	79668317	79665329	79665399	79668191	79668317	1896	3,11	0,1	2,2	1,0	2941	149	0.105162	0.201955	1.0,0.358	0.092,1.0	0.133
1898	ENSG00000166946.9	CCNDBP1	chr15	+	43478017	43478431	43478017	43478077	43478351	43478431	1898	16,48	186373	10,17	120,94	423	149	0.846554	1	0.029,0.043	0.029,0.06	-0.009
1899	ENSG00000166946.9	CCNDBP1	chr15	+	43486278	43486659	43486278	43486335	43486612	43486659	1899	21,29	31,49	4,6	8,16	426	149	0.201739	0.351842	0.192,0.172	0.149,0.116	0.049
1900	ENSG00000130714.11	POMT1	chr9	+	134385289	134385802	134385289	134385383	134385646	134385802	1900	60178	153126	20,62	58,67	412	149	0.484428	0.702329	0.124,0.338	0.111,0.251	0.05
1901	ENSG00000130714.11	POMT1	chr9	+	134385289	134385802	134385289	134385449	134385646	134385802	1901	48134	7,2	19,46	6,0	346	149	0.652493	0.874111	0.747,0.967	0.577,1.0	0.069
1902	ENSG00000130714.11	POMT1	chr9	+	134385289	134385802	134385289	134385383	134385743	134385802	1902	179328	0,0	53127	1,0	509	149	1	1	1.0,1.0	0.939,1.0	0.03
1903	ENSG00000103126.10	AXIN1	chr16	-	339439	343718	339439	339607	343487	343718	1903	330272	581469	79,67	54,43	4029	149	4.8436e-08	3.11906e-07	0.021,0.021	0.051,0.054	-0.032
1905	ENSG00000170445.8	HARS	chr5	-	140057239	140058712	140057239	140057338	140058586	140058712	1905	257222	3,2	92106	20,48	1397	149	0	0	0.901,0.922	0.329,0.191	0.651
1907	ENSG00000053900.6	ANAPC4	chr4	+	25415266	25416126	25415266	25415364	25416087	25416126	1907	20,43	0,1	2,10	0,1	872	149	1	1	1.0,0.88	1.0,0.631	0.124
1908	ENSG00000053900.6	ANAPC4	chr4	+	25417087	25419361	25417087	25417162	25419237	25419361	1908	191262	18,1	56,88	11,8	2224	149	0.0223806	0.0535932	0.416,0.946	0.254,0.424	0.342
1909	ENSG00000150991.10	UBC	chr12	-	125396193	125398320	125396193	125397780	125398008	125398320	1909	129659728	0,36	18624289	0,0	377	149	1	1	1.0,0.991	1.0,1.0	-0.004
1910	ENSG00000237765.2	FAM200B	chr4	+	15687858	15688771	15687858	15688085	15688554	15688771	1910	307242	2,1	116237	0,0	618	149	0.463971	0.68191	0.974,0.983	1.0,1.0	-0.022
1911	ENSG00000237765.2	FAM200B	chr4	+	15687858	15688771	15687858	15688085	15688623	15688771	1911	312243	23,65	116237	7,26	687	149	0.246816	0.413409	0.746,0.448	0.782,0.664	-0.126
1913	ENSG00000178163.3	ZNF518B	chr4	-	10452510	10456612	10452510	10454646	10456217	10456612	1913	297454	0,2	74,98	0,0	1720	149	0.380462	0.589149	1.0,0.952	1.0,1.0	-0.024
1914	ENSG00000196497.11	IPO4	chr14	-	24652661	24652873	24652661	24652719	24652795	24652873	1914	52,25	725175	13,5	343123	225	149	0.00114355	0.00371112	0.045,0.086	0.024,0.026	0.041
1917	ENSG00000196497.11	IPO4	chr14	-	24657549	24657844	24657549	24657629	24657757	24657844	1917	10,6	266,91	3,0	113,47	277	149	0.0661777	0.135595	0.02,0.034	0.014,0.0	0.02
1918	ENSG00000196497.11	IPO4	chr14	-	24657757	24658003	24657757	24657844	24657924	24658003	1918	7,1	192,80	5,2	90,33	229	149	0.343176	0.541843	0.023,0.008	0.035,0.038	-0.021
1919	ENSG00000172500.8	FIBP	chr11	-	65652040	65652469	65652040	65652127	65652405	65652469	1919	215248	1847977	406483	737873	427	149	0	0	0.039,0.081	0.161,0.162	-0.102
1923	ENSG00000155636.10	RBM45	chr2	+	178988248	178988639	178988248	178988378	178988554	178988639	1923	3,10	100,73	3,1	36,30	325	149	0.430979	0.646618	0.014,0.059	0.037,0.015	0.01
1924	ENSG00000197386.6	HTT	chr4	+	3189377	3190820	3189377	3189613	3190677	3190820	1924	5,4	12,36	4,3	6,4	1213	149	0.109598	0.209201	0.049,0.013	0.076,0.084	-0.049
1925	ENSG00000087274.12	ADD1	chr4	+	2910241	2911158	2910241	2910331	2911065	2911158	1925	3,12	18,14	0,2	4,9	883	149	0.0149113	0.0375712	0.027,0.126	0.0,0.036	0.058
1926	ENSG00000115183.9	TANC1	chr2	+	160075748	160076378	160075748	160075872	160076202	160076378	1926	13,6	0,23	3,13	1,0	479	149	0.0107215	0.0278352	1.0,0.075	0.483,1.0	-0.204
1929	ENSG00000154832.10	CXXC1	chr18	-	47812118	47812627	47812118	47812298	47812391	47812627	1929	31,53	484377	21,24	128179	242	149	0.0911622	0.177901	0.038,0.08	0.092,0.076	-0.025
1930	ENSG00000177380.9	PPFIA3	chr19	+	49653336	49654278	49653336	49653408	49653492	49654278	1930	355287	321303	111191	44,77	233	149	1.06318e-08	7.46778e-08	0.414,0.377	0.617,0.613	-0.22
1931	ENSG00000124593.10	PRICKLE4	chr6	+	41751199	41751976	41751199	41751343	41751471	41751976	1931	267139	1,5	55,63	0,1	277	149	0.213352	0.367522	0.993,0.937	1.0,0.971	-0.02
1932	ENSG00000124593.10	PRICKLE4	chr6	+	41751199	41751976	41751199	41751343	41751868	41751976	1932	321254	32,36	57,76	6,2	674	149	0.0771891	0.154003	0.689,0.609	0.677,0.894	-0.137
1933	ENSG00000087266.11	SH3BP2	chr4	+	2826339	2826923	2826339	2826457	2826852	2826923	1933	25,71	19,19	8,14	3,7	544	149	0.939718	1	0.265,0.506	0.422,0.354	-0.003
1934	ENSG00000087266.11	SH3BP2	chr4	+	2833649	2834139	2833649	2833705	2834057	2834139	1934	2,8	45,50	0,0	2,9	501	149	0.0665971	0.136182	0.013,0.045	0.0,0.0	0.029
1935	ENSG00000087266.11	SH3BP2	chr4	+	2834716	2836016	2834716	2834776	2835423	2836016	1935	1,2	46,69	2,2	4,10	796	149	0.428976	0.645145	0.004,0.005	0.086,0.036	-0.056
1937	ENSG00000205250.4	E2F4	chr16	+	67226663	67227073	67226663	67226727	67226911	67227073	1937	393229	9,1	102,65	0,0	333	149	0.0323898	0.0735166	0.951,0.99	1.0,1.0	-0.03
1938	ENSG00000205250.4	E2F4	chr16	+	67226663	67227073	67226663	67226773	67226911	67227073	1938	182,98	677503	65,45	86,85	287	149	1.20632e-08	8.42988e-08	0.122,0.092	0.282,0.216	-0.142
1939	ENSG00000140043.7	PTGR2	chr14	+	74343700	74346879	74343700	74343871	74346757	74346879	1939	15,70	9,7	7,24	1,7	3035	149	0.702304	0.923645	0.076,0.329	0.256,0.144	0.003
1941	ENSG00000125967.12	NECAB3	chr20	-	32247302	32247538	32247302	32247356	32247458	32247538	1941	205273	417480	62136	87133	251	149	0.0020151	0.00622794	0.226,0.252	0.297,0.378	-0.099
1942	ENSG00000125967.12	NECAB3	chr20	-	32247690	32248201	32247690	32247804	32248064	32248201	1942	314363	4,4	110181	0,6	409	149	0.630094	0.852174	0.966,0.971	1.0,0.917	0.01
1943	ENSG00000125967.12	NECAB3	chr20	-	32247690	32248201	32247690	32247809	32248064	32248201	1943	279315	335556	101172	72152	404	149	5.00426e-05	0.000206306	0.235,0.173	0.341,0.294	-0.114
1944	ENSG00000125967.12	NECAB3	chr20	-	32247690	32248201	32247690	32247840	32248064	32248201	1944	251285	20,26	86156	4,7	373	149	0.0347053	0.077844	0.834,0.814	0.896,0.899	-0.074
1945	ENSG00000125967.12	NECAB3	chr20	-	32247690	32248201	32247690	32247864	32248064	32248201	1945	236262	3,1	84148	1,2	349	149	0.795565	1	0.971,0.991	0.973,0.969	0.01
1946	ENSG00000125967.12	NECAB3	chr20	-	32257180	32257518	32257180	32257278	32257492	32257518	1946	42,47	478599	29,33	91198	363	149	5.51152e-06	2.66607e-05	0.035,0.031	0.116,0.064	-0.057
1947	ENSG00000132128.12	LRRC41	chr1	-	46744853	46745286	46744853	46744929	46745163	46745286	1947	123,69	815737	46,60	170216	383	149	2.65304e-06	1.36035e-05	0.055,0.035	0.095,0.098	-0.052
1948	ENSG00000161016.11	RPL8	chr8	-	146016661	146016880	146016661	146016692	146016755	146016880	1948	160822122292	244117	84967150784	0,32	212	149	1	1	0.998,0.999	1.0,1.0	-0.002
1951	ENSG00000244187.3	TMEM141	chr9	+	139686398	139686810	139686398	139686482	139686702	139686810	1951	41,17	24481675	13,14	8991615	369	149	1	1	0.007,0.004	0.006,0.003	0.001
1953	ENSG00000126107.10	HECTD3	chr1	-	45471465	45471788	45471465	45471555	45471668	45471788	1953	27,42	318230	16,50	57,96	262	149	4.61014e-07	2.63015e-06	0.046,0.094	0.138,0.229	-0.113
1954	ENSG00000196155.8	PLEKHG4	chr16	+	67311412	67314709	67311412	67314446	67314613	67314709	1954	8,38	34,28	5,4	8,5	316	149	0.758963	0.975946	0.1,0.39	0.228,0.274	-0.006
1956	ENSG00000026950.12	BTN3A1	chr6	+	26410121	26410260	26410121	26410142	26410233	26410260	1956	8,17	10,35	1,9	4,5	240	149	0.634881	0.857236	0.332,0.232	0.134,0.528	-0.049
1957	ENSG00000166743.5	ACSM1	chr16	-	20648060	20648773	20648060	20648162	20648692	20648773	1957	0,9	5,21	2,0	0,13	679	149	0.826856	1	0.0,0.086	1.0,0.0	-0.457
1958	ENSG00000004059.6	ARF5	chr7	+	127229538	127230191	127229538	127229648	127230119	127230191	1958	239269	42443322	107147	20042953	620	149	0.0337799	0.0762184	0.013,0.019	0.013,0.012	0.003
1959	ENSG00000183258.7	DDX41	chr5	-	176939496	176939877	176939496	176939646	176939780	176939877	1959	136,99	18911222	492824	499668	283	149	0	0	0.036,0.041	0.342,0.394	-0.33
1960	ENSG00000183258.7	DDX41	chr5	-	176940353	176940848	176940353	176940485	176940685	176940848	1960	90,61	1587903	405648	430522	349	149	0	0	0.024,0.028	0.287,0.346	-0.29
1961	ENSG00000183258.7	DDX41	chr5	-	176942929	176943194	176942929	176942990	176943119	176943194	1961	17,25	799698	100136	259288	278	149	0	0	0.011,0.019	0.171,0.202	-0.171
1962	ENSG00000183258.7	DDX41	chr5	-	176943288	176943836	176943288	176943448	176943725	176943836	1962	41,36	997873	67125	416417	426	149	0	0	0.014,0.014	0.053,0.095	-0.06
1963	ENSG00000183258.7	DDX41	chr5	-	176943288	176943836	176943288	176943517	176943725	176943836	1963	31,27	13,13	54,79	0,0	357	149	3.21965e-15	3.72028e-14	0.499,0.464	1.0,1.0	-0.518
1964	ENSG00000156976.10	EIF4A2	chr3	+	186502352	186503840	186502352	186502485	186503671	186503840	1964	154379	170265	130,85	14,4	1335	149	2.73115e-13	2.77994e-12	0.092,0.138	0.509,0.703	-0.491
1968	ENSG00000103855.13	CD276	chr15	+	74005274	74006855	74005274	74005404	74005630	74006855	1968	249468	1,3	124248	0,0	375	149	0.764834	0.981035	0.99,0.984	1.0,1.0	-0.013
1970	ENSG00000090539.11	CHRD	chr3	+	184103833	184104543	184103833	184103947	184104279	184104543	1970	1,0	3,0	0,2	1,0	481	149	1	1	0.094,NA	0.0,1.0	-0.406
1974	ENSG00000161204.7	ABCF3	chr3	+	183904294	183904663	183904294	183904424	183904583	183904663	1974	16,23	3,0	124,94	2,0	308	149	0.227125	0.386905	0.721,1.0	0.968,1.0	-0.123
1975	ENSG00000161204.7	ABCF3	chr3	+	183904294	183904663	183904294	183904442	183904583	183904663	1975	3,8	337204	111,85	54,59	290	149	0	0	0.005,0.02	0.514,0.425	-0.457
1976	ENSG00000161204.7	ABCF3	chr3	+	183905184	183905549	183905184	183905231	183905451	183905549	1976	26,23	271190	182294	34,33	369	149	0	0	0.037,0.047	0.684,0.782	-0.691
1977	ENSG00000161204.7	ABCF3	chr3	+	183905451	183905771	183905451	183905549	183905648	183905771	1977	25,15	238220	174317	34,28	248	149	0	0	0.059,0.039	0.755,0.872	-0.764
1978	ENSG00000161204.7	ABCF3	chr3	+	183906875	183907065	183906875	183906932	183907042	183907065	1978	2,8	402253	4,3	63,42	259	149	0.0792538	0.157586	0.003,0.018	0.035,0.039	-0.027
1979	ENSG00000161204.7	ABCF3	chr3	+	183907042	183907231	183907042	183907065	183907175	183907231	1979	21,22	442275	10,15	69,41	259	149	5.31675e-05	0.000218311	0.027,0.044	0.077,0.174	-0.09
1980	ENSG00000161204.7	ABCF3	chr3	+	183907175	183907545	183907175	183907231	183907344	183907545	1980	8,3	508342	12,12	76,69	262	149	8.22185e-11	6.85488e-10	0.009,0.005	0.082,0.09	-0.079
1981	ENSG00000161204.7	ABCF3	chr3	+	183910388	183910684	183910388	183910477	183910592	183910684	1981	45,40	666389	15,27	111,75	264	149	7.39639e-05	0.000297743	0.037,0.055	0.071,0.169	-0.074
1982	ENSG00000161202.13	DVL3	chr3	+	183882583	183882994	183882583	183882719	183882900	183882994	1982	68,78	158130	18,42	43,46	330	149	0.373103	0.579724	0.163,0.213	0.159,0.292	-0.037
1985	ENSG00000143630.5	HCN3	chr1	+	155253764	155254548	155253764	155253926	155254329	155254548	1985	104143	8,10	49120	0,1	552	149	7.34984e-06	3.48188e-05	0.778,0.794	1.0,0.97	-0.199
1986	ENSG00000124782.15	RREB1	chr6	+	7181356	7182315	7181356	7181479	7182102	7182315	1986	22,22	12,24	67102	0,0	772	149	0	0	0.261,0.15	1.0,1.0	-0.794
1989	ENSG00000114416.13	FXR1	chr3	+	180680670	180680878	180680670	180680728	180680815	180680878	1989	219399	311962	50129	101402	236	149	0.0362059	0.0808474	0.308,0.208	0.238,0.168	0.055
1990	ENSG00000102226.5	USP11	chrX	+	47098749	47099306	47098749	47098880	47099188	47099306	1990	21,9	125194	5,9	58,58	457	149	0.765995	0.981435	0.052,0.015	0.027,0.048	-0.004
1991	ENSG00000102226.5	USP11	chrX	+	47106470	47106818	47106470	47106620	47106702	47106818	1991	16,24	639617	11,18	191344	231	149	0.069365	0.140876	0.016,0.024	0.036,0.033	-0.015
1992	ENSG00000102226.5	USP11	chrX	+	47106470	47107098	47106470	47106620	47107009	47107098	1992	78,80	0,2	26,29	0,8	538	149	0.00723103	0.0194886	1.0,0.917	1.0,0.501	0.208
1993	ENSG00000102226.5	USP11	chrX	+	47106702	47107098	47106702	47106818	47107009	47107098	1993	68,64	633586	15,18	203335	340	149	0.00621182	0.0170669	0.045,0.046	0.031,0.023	0.018
1995	ENSG00000267796.3	LIN37	chr19	+	36243987	36245058	36243987	36244094	36244917	36245058	1995	469421	3,9	82198	0,0	972	149	0.000844512	0.00281184	0.96,0.878	1.0,1.0	-0.081
1996	ENSG00000267796.3	LIN37	chr19	+	36243987	36245058	36243987	36244154	36244917	36245058	1996	322292	270235	69166	22,32	912	149	2.12582e-08	1.43187e-07	0.163,0.169	0.339,0.459	-0.233
1997	ENSG00000267796.3	LIN37	chr19	+	36245146	36245420	36245146	36245220	36245293	36245420	1997	36,47	186140	8,40	13,36	222	149	2.2688e-05	9.81712e-05	0.115,0.184	0.292,0.427	-0.21
1999	ENSG00000129657.10	SEC14L1	chr17	+	75084830	75085353	75084830	75085031	75085234	75085353	1999	84104	129103	51,52	16,21	352	149	2.06513e-07	1.2277e-06	0.216,0.299	0.574,0.512	-0.285
2000	ENSG00000129657.10	SEC14L1	chr17	+	75084830	75085353	75084830	75085067	75085234	75085353	2000	84103	7,5	49,51	0,0	316	149	9.98945e-05	0.000395528	0.85,0.907	1.0,1.0	-0.121
2001	ENSG00000129657.10	SEC14L1	chr17	+	75209999	75212884	75209999	75210101	75212630	75212884	2001	31123806	40,50	543909	6,3	2678	149	0.0157281	0.0393875	0.812,0.809	0.834,0.944	-0.079
2002	ENSG00000122952.12	ZWINT	chr10	-	58117198	58118220	58117198	58117946	58118137	58118220	2002	293430	767737	142223	219194	340	149	0.000379109	0.00134061	0.143,0.204	0.221,0.335	-0.105
2003	ENSG00000122952.12	ZWINT	chr10	-	58119447	58120144	58119447	58119614	58119778	58120144	2003	211197	956964	41,52	296285	313	149	0.0598729	0.124291	0.095,0.089	0.062,0.08	0.021
2004	ENSG00000122952.12	ZWINT	chr10	-	58119778	58120144	58119778	58119902	58120053	58120144	2004	355294	9311002	35,49	308302	300	149	5.69223e-09	4.13266e-08	0.159,0.127	0.053,0.075	0.079
2005	ENSG00000151498.7	ACAD8	chr11	+	134129501	134131073	134129501	134129639	134130937	134131073	2005	125142	170158	28,53	47,87	1447	149	0.0950682	0.184645	0.07,0.085	0.058,0.059	0.019
2006	ENSG00000197622.8	CDC42SE1	chr1	-	151027491	151028469	151027491	151027602	151028152	151028469	2006	125350	540517	115173	79,53	699	149	1.65271e-11	1.47059e-10	0.047,0.126	0.237,0.41	-0.237
2008	ENSG00000170791.13	CHCHD7	chr8	+	57124347	57127226	57124347	57124396	57127156	57127226	2008	21,46	647330	51,31	197293	2909	149	0.696603	0.918799	0.002,0.007	0.013,0.005	-0.004
2012	ENSG00000108039.13	XPNPEP1	chr10	-	111635285	111637625	111635285	111635357	111637547	111637625	2012	58291	252313	75271	115201	2339	149	2.72504e-05	0.000116804	0.014,0.056	0.04,0.079	-0.024
2013	ENSG00000173540.8	GMPPB	chr3	-	49761030	49761384	49761030	49761164	49761272	49761384	2013	333205	5,0	99106	1,1	257	149	0.924976	1	0.975,1.0	0.983,0.984	0.004
2017	ENSG00000113758.9	DBN1	chr5	-	176894481	176894818	176894481	176894628	176894743	176894818	2017	4,13	765543	5,6	229250	264	149	0.739668	0.959775	0.003,0.013	0.012,0.013	-0.005
2018	ENSG00000080189.10	SLC35C2	chr20	-	44978166	44979529	44978166	44979163	44979399	44979529	2018	286258	856626	71145	118130	385	149	6.64518e-06	3.17329e-05	0.115,0.138	0.189,0.302	-0.119
2019	ENSG00000080189.10	SLC35C2	chr20	-	44987025	44987402	44987025	44987197	44987329	44987402	2019	692482	4,0	126,95	6,0	281	149	0.0475449	0.102378	0.989,1.0	0.918,1.0	0.035
2020	ENSG00000110492.11	MDK	chr11	+	46403302	46403683	46403302	46403435	46403606	46403683	2020	347158	17,2	207190	2,1	320	149	0.000498955	0.00172719	0.905,0.974	0.98,0.989	-0.045
2021	ENSG00000076706.10	MCAM	chr11	-	119181465	119181895	119181465	119181613	119181799	119181895	2021	78111	735729	29,83	263259	335	149	0.00655789	0.0178859	0.045,0.063	0.047,0.125	-0.032
2022	ENSG00000076706.10	MCAM	chr11	-	119181465	119182131	119181465	119181895	119181989	119182131	2022	54,69	1080932	27,88	378345	243	149	1.53124e-06	8.10471e-06	0.03,0.043	0.042,0.135	-0.052
2023	ENSG00000076706.10	MCAM	chr11	-	119183479	119185286	119183479	119183659	119185198	119185286	2023	23,44	383537	16,29	180138	1688	149	0.410882	0.625162	0.005,0.007	0.008,0.018	-0.007
2025	ENSG00000076706.10	MCAM	chr11	-	119185542	119185973	119185542	119185750	119185848	119185973	2025	10,8	585611	4,9	225195	247	149	0.199887	0.34961	0.01,0.008	0.011,0.027	-0.01
2026	ENSG00000089157.11	RPLP0	chr12	-	120636920	120637288	120636920	120637008	120637112	120637288	2026	249302	6630774241	309368	3630058871	253	149	1	1	0.002,0.002	0.005,0.004	-0.003
2027	ENSG00000089157.11	RPLP0	chr12	-	120637112	120638913	120637112	120637288	120638885	120638913	2027	1143947	24,10	8611079	3,0	1746	149	3.48354e-08	2.28266e-07	0.803,0.89	0.961,1.0	-0.134
2028	ENSG00000170175.6	CHRNB1	chr17	+	7349387	7350261	7349387	7349432	7350151	7350261	2028	0,25	23,24	6,13	6,7	868	149	0.0273049	0.0635306	0.0,0.152	0.147,0.242	-0.119
2029	ENSG00000170175.6	CHRNB1	chr17	+	7350361	7350969	7350361	7350470	7350821	7350969	2029	3,13	22,35	7,7	13,7	500	149	0.0712821	0.143909	0.039,0.1	0.138,0.23	-0.114
2030	ENSG00000127084.13	FGD3	chr9	+	95795050	95796963	95795050	95795155	95796822	95796963	2030	5,12	20,22	0,8	0,3	1816	149	1	1	0.02,0.043	NA,0.18	-0.148
2031	ENSG00000127084.13	FGD3	chr9	+	95795050	95796963	95795050	95795155	95796825	95796963	2031	5,12	1,5	0,8	1,0	1819	149	0.540889	0.762448	0.291,0.164	0.0,1.0	-0.273
2032	ENSG00000158092.2	NCK1	chr3	+	136664424	136665137	136664424	136664594	136664993	136665137	2032	329479	11,12	65,87	1,0	548	149	0.00149368	0.00473134	0.89,0.916	0.946,1.0	-0.07
2033	ENSG00000197102.6	DYNC1H1	chr14	+	102515776	102516219	102515776	102515919	102516050	102516219	2033	25,28	15851475	40,54	524732	280	149	2.71339e-13	2.76873e-12	0.008,0.01	0.039,0.038	-0.029
2034	ENSG00000197170.5	PSMD12	chr17	-	65353418	65353694	65353418	65353547	65353634	65353694	2034	0,5	415538	1,3	139,83	236	149	1	1	0.0,0.006	0.005,0.022	-0.01
2036	ENSG00000135297.11	MTO1	chr6	+	74189454	74189849	74189454	74189567	74189658	74189849	2036	1,3	161171	3,3	35,25	240	149	0.0264678	0.062006	0.004,0.011	0.051,0.069	-0.052
2037	ENSG00000135297.11	MTO1	chr6	+	74189658	74190090	74189658	74189849	74190015	74190090	2037	34,31	0,0	5,2	1,0	315	149	1	1	1.0,1.0	0.703,1.0	0.149
2038	ENSG00000119535.13	CSF3R	chr1	-	36931643	36932428	36931643	36931801	36932221	36932428	2038	233407	0,2	99312	2,0	569	149	0.935175	1	1.0,0.982	0.928,1.0	0.027
2039	ENSG00000119535.13	CSF3R	chr1	-	36931644	36932912	36931644	36932428	36932830	36932912	2039	6,39	58129	7,30	23,64	551	149	0.0457608	0.0991605	0.027,0.076	0.076,0.112	-0.043
2040	ENSG00000119535.13	CSF3R	chr1	-	36937033	36937740	36937033	36937247	36937666	36937740	2040	6,13	40,58	1,4	26,42	568	149	0.0187906	0.0460174	0.038,0.056	0.01,0.024	0.03
2041	ENSG00000119535.13	CSF3R	chr1	-	36938117	36939223	36938117	36938287	36939035	36939223	2041	16,31	30,60	3,16	11,29	897	149	0.604123	0.826588	0.081,0.079	0.043,0.084	0.017
2042	ENSG00000159840.11	ZYX	chr7	+	143079340	143079778	143079340	143079540	143079685	143079778	2042	4,12	408279	2,31	151289	294	149	0.000291779	0.00106012	0.005,0.021	0.007,0.052	-0.016
2043	ENSG00000233927.4	RPS28	chr19	+	8386539	8386975	8386539	8386587	8386836	8386975	2043	18941151	5185540850	16472200	2645962198	398	149	0.000348427	0.00123852	0.013,0.01	0.023,0.013	-0.006
2044	ENSG00000133226.12	SRRM1	chr1	+	24973157	24975520	24973157	24973280	24975349	24975520	2044	10123	85199	32,84	31,61	2218	149	2.77879e-07	1.62837e-06	0.008,0.04	0.065,0.085	-0.051
2045	ENSG00000132424.10	PNISR	chr6	-	99851704	99852578	99851704	99851758	99852478	99852578	2045	42206	143138	13,41	22,56	869	149	0.754511	0.971744	0.048,0.204	0.092,0.112	0.024
2046	ENSG00000132424.10	PNISR	chr6	-	99862447	99864304	99862447	99862566	99864224	99864304	2046	1,11	68199	4,9	48,70	1807	149	1	1	0.001,0.005	0.007,0.01	-0.006
2048	ENSG00000157538.9	DSCR3	chr21	-	38595720	38600107	38595720	38597927	38599954	38600107	2048	34,78	221300	62,62	26,78	2176	149	0	0	0.01,0.017	0.14,0.052	-0.083
2052	ENSG00000114054.9	PCCB	chr3	+	136045644	136046097	136045644	136045752	136045996	136046097	2052	23,17	11981372	7,9	6051033	393	149	1	1	0.007,0.005	0.004,0.003	0.003
2053	ENSG00000090621.9	PABPC4	chr1	-	40026487	40027875	40026487	40026794	40027744	40027875	2053	627486	4,4	8171421	29,41	1099	149	1.87085e-06	9.80103e-06	0.955,0.943	0.793,0.825	0.14
2054	ENSG00000078814.11	MYH7B	chr20	+	33589047	33589329	33589047	33589152	33589233	33589329	2054	0,1	1,12	0,0	2,1	230	149	1	1	0.0,0.051	0.0,0.0	0.025
2055	ENSG00000078814.11	MYH7B	chr20	+	33589750	33590240	33589750	33589888	33589961	33590240	2055	0,0	0,1	0,1	0,0	222	149	1	1	NA,0.0	NA,1.0	-1
2056	ENSG00000078814.11	MYH7B	chr20	+	33589750	33590240	33589750	33589888	33589979	33590240	2056	0,1	0,14	0,1	2,0	240	149	1	1	NA,0.042	0.0,1.0	-0.458
2057	ENSG00000081307.8	UBA5	chr3	+	132390620	132391021	132390620	132390725	132390893	132391021	2057	11,12	211320	0,1	68100	317	149	0.0343456	0.0771976	0.024,0.017	0.0,0.005	0.018
2059	ENSG00000171401.10	KRT13	chr17	-	39661307	39661849	39661307	39661487	39661698	39661849	2059	99103	5,5	35,95	0,0	360	149	0.000267279	0.000976313	0.891,0.895	1.0,1.0	-0.107
2065	ENSG00000065361.10	ERBB3	chr12	+	56487882	56488340	56487882	56487973	56488185	56488340	2065	0,6	2,29	0,3	0,2	361	149	1	1	0.0,0.079	NA,0.382	-0.343
2066	ENSG00000065361.10	ERBB3	chr12	+	56492283	56492689	56492283	56492359	56492542	56492689	2066	0,2	1,36	0,0	0,11	332	149	1	1	0.0,0.024	NA,0.0	0.012
2067	ENSG00000163913.7	IFT122	chr3	+	129233231	129234442	129233231	129233397	129234330	129234442	2067	142210	140188	44124	62,86	1082	149	0.976929	1	0.123,0.133	0.089,0.166	0.001
2068	ENSG00000181789.10	COPG1	chr3	+	128971465	128971798	128971465	128971537	128971718	128971798	2068	18,15	270457	17,12	102142	330	149	0.00145665	0.00462117	0.029,0.015	0.07,0.037	-0.032
2069	ENSG00000169714.12	CNBP	chr3	-	128889921	128890381	128889921	128890120	128890288	128890381	2069	87,82	20192491	68,46	834864	317	149	0.000462011	0.00160607	0.02,0.015	0.037,0.024	-0.013
2070	ENSG00000169714.12	CNBP	chr3	-	128889921	128890381	128889921	128890123	128890288	128890381	2070	82,73	839924	65,45	440305	314	149	0.00237366	0.00718579	0.044,0.036	0.066,0.065	-0.026
2071	ENSG00000169714.12	CNBP	chr3	-	128889921	128890381	128889921	128890126	128890288	128890381	2071	66,50	53,35	55,34	36,14	311	149	0.234745	0.397409	0.374,0.406	0.423,0.538	-0.091
2072	ENSG00000177646.13	ACAD9	chr3	+	128628186	128628992	128628186	128628264	128628863	128628992	2072	81,47	443290	44,40	157199	748	149	0.111992	0.212681	0.035,0.031	0.053,0.038	-0.012
2074	ENSG00000114626.13	ABTB1	chr3	+	127395378	127396129	127395378	127395424	127395809	127396129	2074	0,7	6,65	0,9	1,8	534	149	0.00395555	0.0114831	0.0,0.029	0.0,0.239	-0.105
2075	ENSG00000114626.13	ABTB1	chr3	+	127395378	127396129	127395378	127395424	127396010	127396129	2075	5,37	1,0	0,20	0,0	735	149	1	1	0.503,1.0	NA,1.0	-0.248
2076	ENSG00000114626.13	ABTB1	chr3	+	127395809	127396129	127395809	127395926	127396010	127396129	2076	5,35	9,44	0,11	0,5	233	149	1	1	0.262,0.337	NA,0.585	-0.285
2077	ENSG00000114626.13	ABTB1	chr3	+	127396307	127396686	127396307	127396406	127396518	127396686	2077	7,22	12,39	2,14	1,4	261	149	0.00170459	0.00534167	0.25,0.244	0.533,0.666	-0.353
2079	ENSG00000115459.13	ELMOD3	chr2	+	85582198	85584375	85582198	85582293	85584089	85584375	2079	92154	12,18	130115	2,3	1945	149	1.40316e-05	6.34592e-05	0.37,0.396	0.833,0.746	-0.406
2080	ENSG00000115459.13	ELMOD3	chr2	+	85598208	85598685	85598208	85598332	85598562	85598685	2080	7,9	57,53	0,3	6,14	379	149	0.354085	0.554373	0.046,0.063	0.0,0.078	0.015
2081	ENSG00000115459.13	ELMOD3	chr2	+	85617260	85618871	85617260	85617388	85617882	85618871	2081	89,58	148120	30,36	9,33	643	149	0.00135229	0.00430674	0.122,0.101	0.436,0.202	-0.208
2083	ENSG00000114544.11	SLC41A3	chr3	-	125725205	125726068	125725205	125725407	125725956	125726068	2083	7281122	23,36	307750	12,55	698	149	0.00605801	0.0167453	0.871,0.869	0.845,0.744	0.076
2084	ENSG00000168970.16	JMJD7-PLA2G4B	chr15	+	42126937	42127421	42126937	42127091	42127167	42127421	2084	57,26	128,92	35,51	32,84	225	149	0.00416656	0.0120361	0.228,0.158	0.42,0.287	-0.16
2085	ENSG00000168970.16	JMJD7-PLA2G4B	chr15	+	42128672	42129138	42128672	42128749	42128978	42129138	2085	44,65	215115	60141	84122	378	149	2.79753e-06	1.43264e-05	0.075,0.182	0.22,0.313	-0.138
2086	ENSG00000168970.16	JMJD7-PLA2G4B	chr15	+	42129265	42132428	42129265	42129572	42132222	42132428	2086	501645	0,1	153233	0,0	2799	149	1	1	1.0,0.972	1.0,1.0	-0.014
2087	ENSG00000168970.16	JMJD7-PLA2G4B	chr15	+	42129265	42132428	42129265	42129572	42132355	42132428	2087	520686	0,0	157235	0,8	2932	149	7.03056e-05	0.000284412	1.0,1.0	1.0,0.599	0.201
2088	ENSG00000168970.16	JMJD7-PLA2G4B	chr15	+	42134390	42134789	42134390	42134474	42134751	42134789	2088	16,46	39,51	1,1	9,8	426	149	0.00027446	0.000999853	0.125,0.24	0.037,0.042	0.143
2089	ENSG00000168970.16	JMJD7-PLA2G4B	chr15	+	42137400	42137973	42137400	42137518	42137835	42137973	2089	2,15	96,81	5,3	10,38	466	149	0.47242	0.692838	0.007,0.056	0.138,0.025	-0.05
2090	ENSG00000168970.16	JMJD7-PLA2G4B	chr15	+	42138140	42138580	42138140	42138245	42138400	42138580	2090	5,1	126146	1,0	18,47	304	149	1	1	0.019,0.003	0.027,0.0	-0.003
2091	ENSG00000138496.12	PARP9	chr3	-	122255014	122255920	122255014	122255189	122255780	122255920	2091	4,1	20,4	0,2	1,3	740	149	0.441482	0.656382	0.039,0.048	0.0,0.118	-0.015
2096	ENSG00000181027.6	FKRP	chr19	+	47251771	47252141	47251771	47251922	47252031	47252141	2096	13,6	3,2	1,2	1,0	258	149	0.0203271	0.0493093	0.714,0.634	0.366,1.0	-0.009
2097	ENSG00000172269.12	DPAGT1	chr11	-	118967220	118969197	118967220	118967773	118969112	118969197	2097	356352	0,1	135172	0,4	1488	149	0.0324032	0.0735166	1.0,0.972	1.0,0.812	0.08
2098	ENSG00000172269.12	DPAGT1	chr11	-	118971727	118972570	118971727	118971848	118972204	118972570	2098	49,60	240205	70,70	143109	505	149	5.06954e-06	2.48153e-05	0.057,0.079	0.126,0.159	-0.075
2099	ENSG00000196535.10	MYO18A	chr17	-	27423778	27424368	27423778	27423933	27424240	27424368	2099	6,21	164132	4,15	23,50	456	149	0.00654228	0.0178552	0.012,0.049	0.054,0.089	-0.041
2100	ENSG00000196535.10	MYO18A	chr17	-	27448564	27448975	27448564	27448741	27448868	27448975	2100	0,0	29,43	4,0	2,15	276	149	0.0438606	0.0954462	0.0,0.0	0.519,0.0	-0.26
2101	ENSG00000186501.10	TMEM222	chr1	+	27660641	27662890	27660641	27660772	27661869	27662890	2101	249272	712511	36,78	126223	1246	149	0.0564397	0.11812	0.04,0.06	0.033,0.04	0.013
2106	ENSG00000008517.12	IL32	chr16	+	3115640	3115827	3115640	3115688	3115784	3115827	2106	0,4	0,0	0,0	1,0	245	149	1	1	NA,1.0	0.0,NA	1
2107	ENSG00000008517.12	IL32	chr16	+	3117377	3117614	3117377	3117416	3117554	3117614	2107	0,0	0,1	0,6	2,2	287	149	1	1	NA,0.0	0.0,0.609	-0.304
2109	ENSG00000163608.10	C3orf17	chr3	-	112731580	112732250	112731580	112731658	112732118	112732250	2109	2,1	12,55	2,0	4,3	609	149	0.599239	0.821778	0.039,0.004	0.109,0.0	-0.033
2112	ENSG00000138459.4	SLC35A5	chr3	+	112299392	112300173	112299392	112299553	112300091	112300173	2112	50,66	1,1	10,10	0,0	687	149	0.568416	0.790924	0.916,0.935	1.0,1.0	-0.075
2114	ENSG00000180448.6	HMHA1	chr19	+	1080253	1080546	1080253	1080378	1080462	1080546	2114	0,3	66178	6,5	18103	233	149	0.000938359	0.00308673	0.0,0.011	0.176,0.03	-0.097
2115	ENSG00000169583.12	CLIC3	chr9	-	139889381	139889744	139889381	139889557	139889637	139889744	2115	7,6	1,18	8,11	2,29	229	149	0.866735	1	0.82,0.178	0.722,0.198	0.039
2116	ENSG00000169583.12	CLIC3	chr9	-	139889893	139890209	139889893	139890019	139890099	139890209	2116	6,0	5,14	4,32	3,19	229	149	0.00717149	0.0193577	0.438,0.0	0.465,0.523	-0.275
2120	ENSG00000114021.7	NIT2	chr3	+	100064428	100065099	100064428	100064522	100065024	100065099	2120	190127	483375	23,28	217279	651	149	6.92113e-13	6.90766e-12	0.083,0.072	0.024,0.022	0.054
2121	ENSG00000231500.2	RPS18	chr6	+	33243741	33244044	33243741	33243843	33243952	33244044	2121	7,9	58,81	1,1	26,86	258	149	0.000640278	0.00216701	0.065,0.06	0.022,0.007	0.048
2122	ENSG00000161013.12	MGAT4B	chr5	-	179226505	179227068	179226505	179226636	179226953	179227068	2122	111135	10441247	231614	428514	466	149	0	0	0.033,0.033	0.147,0.276	-0.179
2123	ENSG00000161013.12	MGAT4B	chr5	-	179228333	179228694	179228333	179228467	179228553	179228694	2123	30,51	834912	85167	368442	235	149	0	0	0.022,0.034	0.128,0.193	-0.133
2124	ENSG00000121716.14	PILRB	chr7	+	99950186	99950537	99950186	99950290	99950383	99950537	2124	276283	0,8	128133	1,0	242	149	0.211823	0.366005	1.0,0.956	0.987,1.0	-0.016
2125	ENSG00000121716.14	PILRB	chr7	+	99950186	99950746	99950186	99950537	99950619	99950746	2125	23,33	121145	11,10	74,52	231	149	0.350721	0.551055	0.109,0.128	0.087,0.11	0.02
2126	ENSG00000121716.14	PILRB	chr7	+	99950995	99951635	99950995	99951106	99951517	99951635	2126	631363	17,19	319208	0,1	560	149	9.79443e-08	6.069e-07	0.908,0.836	1.0,0.982	-0.119
2127	ENSG00000172354.5	GNB2	chr7	+	100274315	100275038	100274315	100274422	100274974	100275038	2127	136112	36702540	118481	15261716	701	149	0	0	0.008,0.009	0.016,0.056	-0.028
2128	ENSG00000172354.5	GNB2	chr7	+	100275120	100275441	100275120	100275283	100275374	100275441	2128	19,38	42773366	55195	17692063	240	149	0	0	0.003,0.007	0.019,0.055	-0.032
2129	ENSG00000116670.10	MAD2L2	chr1	-	11740409	11740670	11740409	11740528	11740618	11740670	2129	48,15	29572304	18,29	9551658	239	149	0.774653	0.987761	0.01,0.004	0.012,0.011	-0.004
2136	ENSG00000153234.9	NR4A2	chr2	-	157182661	157182840	157182661	157182719	157182823	157182840	2136	27,19	3,0	11,17	0,0	253	149	0.261553	0.434016	0.841,1.0	1.0,1.0	-0.08
2137	ENSG00000269858.1	EGLN2	chr19	+	41313042	41313456	41313042	41313179	41313388	41313456	2137	94,85	1479969	331411	134165	358	149	0	0	0.026,0.035	0.507,0.509	-0.478
2140	ENSG00000127980.11	PEX1	chr7	-	92122266	92123710	92122266	92122443	92123606	92123710	2140	12,45	46,79	2,4	22,18	1312	149	0.00236839	0.00717515	0.029,0.061	0.01,0.025	0.027
2141	ENSG00000127980.11	PEX1	chr7	-	92130820	92131393	92130820	92130987	92131203	92131393	2141	6,13	17,39	0,2	7,13	365	149	0.00650335	0.0177726	0.126,0.12	0.0,0.059	0.093
2142	ENSG00000197841.10	ZNF181	chr19	+	35230052	35230526	35230052	35230173	35230427	35230526	2142	0,0	0,7	0,3	0,1	403	149	1	1	NA,0.0	NA,0.526	-0.526
2143	ENSG00000197841.10	ZNF181	chr19	+	35230052	35230526	35230052	35230173	35230430	35230526	2143	0,0	5,5	0,3	0,2	406	149	1	1	0.0,0.0	NA,0.355	-0.355
2144	ENSG00000143418.15	CERS2	chr1	-	150939231	150939678	150939231	150939338	150939549	150939678	2144	39,39	11891247	46,75	428429	360	149	2.22045e-16	2.79395e-15	0.013,0.013	0.043,0.067	-0.042
2145	ENSG00000143418.15	CERS2	chr1	-	150939867	150940190	150939867	150939960	150940139	150940190	2145	41,36	657864	81102	281251	328	149	0	0	0.028,0.019	0.116,0.156	-0.113
2149	ENSG00000184922.9	FMNL1	chr17	+	43321157	43321611	43321157	43321392	43321542	43321611	2149	9,10	343178	8,25	134,69	299	149	5.29968e-06	2.58801e-05	0.013,0.027	0.029,0.153	-0.071
2150	ENSG00000184922.9	FMNL1	chr17	+	43323576	43323971	43323576	43323697	43323871	43323971	2150	10,26	6,9	2,10	6,4	323	149	0.198121	0.346855	0.435,0.571	0.133,0.536	0.168
2151	ENSG00000214026.6	MRPL23	chr11	+	1977485	1977839	1977485	1977678	1977771	1977839	2151	38222468	357226	17813106	163280	242	149	0.871945	1	0.868,0.871	0.871,0.872	-0.002
2152	ENSG00000136068.10	FLNB	chr3	+	58154166	58155520	58154166	58154385	58155316	58155520	2152	45117	12631532	13,71	428931	1080	149	1	1	0.005,0.01	0.004,0.01	0
2153	ENSG00000145833.11	DDX46	chr5	+	134146910	134147535	134146910	134147048	134147385	134147535	2153	7,21	675496	4,2	302214	486	149	0.872151	1	0.003,0.013	0.004,0.003	0.005
2154	ENSG00000145833.11	DDX46	chr5	+	134152119	134153404	134152119	134152293	134153185	134153404	2154	27,12	289142	21,24	124,57	1041	149	8.93444e-05	0.000355665	0.013,0.012	0.024,0.057	-0.028
2155	ENSG00000145833.11	DDX46	chr5	+	134152119	134153404	134152119	134152296	134153185	134153404	2155	16,5	811555	16,23	316288	1038	149	1	1	0.003,0.001	0.007,0.011	-0.007
2157	ENSG00000116478.7	HDAC1	chr1	+	32797276	32797843	32797276	32797407	32797690	32797843	2157	71,78	14571674	78140	718899	432	149	5.81313e-12	5.32265e-11	0.017,0.016	0.036,0.051	-0.027
2158	ENSG00000157445.10	CACNA2D3	chr3	+	55107471	55107886	55107471	55107584	55107803	55107886	2158	5,2	1,2	0,1	1,0	368	149	0.0184289	0.0452125	0.669,0.288	0.0,1.0	-0.021
2161	ENSG00000055955.11	ITIH4	chr3	-	52852067	52852299	52852067	52852184	52852272	52852299	2161	8,2	4,0	1,3	2,1	237	149	0.319957	0.512281	0.557,1.0	0.239,0.654	0.332
2163	ENSG00000055955.11	ITIH4	chr3	-	52853769	52854006	52853769	52853808	52853955	52854006	2163	5,7	2,0	1,0	0,1	296	149	0.0879268	0.172325	0.557,1.0	1.0,0.0	0.278
2165	ENSG00000016864.12	GLT8D1	chr3	-	52729205	52730056	52729205	52729318	52729943	52730056	2165	355329	0,6	114176	2,0	774	149	0.273576	0.451594	1.0,0.913	0.916,1.0	-0.001
2166	ENSG00000137101.8	CD72	chr9	-	35615939	35616686	35615939	35616275	35616596	35616686	2166	1,5	0,3	1,2	0,0	470	149	0.0148719	0.0375182	1.0,0.346	1.0,1.0	-0.327
2168	ENSG00000163938.12	GNL3	chr3	+	52724607	52725087	52724607	52724720	52724960	52725087	2168	165206	11751034	108,93	235,82	389	149	3.88242e-11	3.31785e-10	0.051,0.071	0.15,0.303	-0.165
2169	ENSG00000168268.6	NT5DC2	chr3	-	52561632	52561947	52561632	52561734	52561844	52561947	2169	93122	16601365	63115	7111035	259	149	0.0196842	0.0479481	0.031,0.049	0.049,0.06	-0.014
2170	ENSG00000010322.11	NISCH	chr3	+	52511589	52512298	52511589	52511658	52512112	52512298	2170	29,14	113104	20,35	26,36	603	149	2.34041e-08	1.56869e-07	0.06,0.032	0.16,0.194	-0.131
2171	ENSG00000114779.15	ABHD14B	chr3	-	52005475	52005908	52005475	52005714	52005827	52005908	2171	287252	18,16	81,62	8,7	262	149	0.222379	0.380241	0.901,0.9	0.852,0.834	0.058
2172	ENSG00000185088.8	RPS27L	chr15	-	63446051	63447930	63446051	63446259	63447819	63447930	2172	72188	28842865	31,74	11722571	1709	149	1	1	0.002,0.006	0.002,0.003	0.002
2173	ENSG00000090097.16	PCBP4	chr3	-	51993910	51994336	51993910	51994039	51994204	51994336	2173	1,2	69,87	6,2	27,27	314	149	0.00369477	0.0107795	0.007,0.011	0.095,0.034	-0.056
2174	ENSG00000090097.16	PCBP4	chr3	-	51994541	51994914	51994541	51994653	51994881	51994914	2174	4,2	3,0	7,14	3,0	377	149	0.587728	0.811054	0.345,1.0	0.48,1.0	-0.068
2175	ENSG00000090097.16	PCBP4	chr3	-	51994541	51994914	51994541	51994658	51994881	51994914	2175	3,2	86,61	7,9	17,42	372	149	1.68379e-05	7.49936e-05	0.014,0.013	0.142,0.079	-0.097
2178	ENSG00000198930.8	CSAG1	chrX	+	151908777	151909518	151908777	151908928	151909138	151909518	2178	509372	1042785	292495	392991	359	149	0.0693732	0.140876	0.169,0.164	0.236,0.172	-0.037
2179	ENSG00000114735.5	HEMK1	chr3	+	50617274	50617660	50617274	50617370	50617546	50617660	2179	6,12	272313	9,9	64162	325	149	0.0119294	0.0306414	0.01,0.017	0.061,0.025	-0.029
2181	ENSG00000007402.7	CACNA2D2	chr3	-	50402318	50402615	50402318	50402401	50402505	50402615	2181	6,8	9,31	2,9	2,29	253	149	0.965675	1	0.282,0.132	0.371,0.155	-0.056
2182	ENSG00000007402.7	CACNA2D2	chr3	-	50402318	50402615	50402318	50402407	50402505	50402615	2182	6,8	5,13	2,9	1,2	247	149	0.0206679	0.0500766	0.42,0.271	0.547,0.731	-0.293
2185	ENSG00000012171.13	SEMA3B	chr3	+	50310965	50311259	50310965	50311077	50311189	50311259	2185	10,38	3,10	6,10	1,3	261	149	0.618331	0.841817	0.656,0.684	0.774,0.656	-0.045
2187	ENSG00000012171.13	SEMA3B	chr3	+	50311343	50312013	50311343	50311488	50311793	50312013	2187	8,44	10,43	0,7	0,9	454	149	1	1	0.208,0.251	NA,0.203	0.026
2188	ENSG00000012171.13	SEMA3B	chr3	+	50312442	50312890	50312442	50312484	50312732	50312890	2188	10,52	11,44	5,19	4,22	397	149	0.54867	0.770505	0.254,0.307	0.319,0.245	-0.002
2189	ENSG00000101158.8	NELFCD	chr20	+	57563968	57564695	57563968	57564076	57564542	57564695	2189	69,78	413474	33,57	233192	615	149	0.193623	0.340353	0.039,0.038	0.033,0.067	-0.012
2190	ENSG00000101158.8	NELFCD	chr20	+	57568052	57568599	57568052	57568167	57568503	57568599	2190	113,68	1112855	64,68	421447	485	149	0.0015284	0.0048264	0.03,0.024	0.045,0.045	-0.018
2191	ENSG00000101158.8	NELFCD	chr20	+	57568678	57569294	57568678	57568730	57569164	57569294	2191	728728	117114	298370	11,26	583	149	2.4739e-07	1.45386e-06	0.614,0.62	0.874,0.784	-0.212
2192	ENSG00000101158.8	NELFCD	chr20	+	57568678	57569294	57568678	57568819	57569164	57569294	2192	366393	882753	118208	407377	494	149	0.30755	0.496681	0.111,0.136	0.08,0.143	0.012
2193	ENSG00000101158.8	NELFCD	chr20	+	57569696	57570188	57569696	57569879	57569980	57570188	2193	33552065	21,33	11111562	2,14	250	149	0.0543447	0.114554	0.99,0.974	0.997,0.985	-0.009
2194	ENSG00000076662.5	ICAM3	chr19	-	10445741	10446652	10445741	10446029	10446346	10446652	2194	324259	1,0	240259	0,1	466	149	1	1	0.99,1.0	1.0,0.988	0.001
2198	ENSG00000163818.12	LZTFL1	chr3	-	45875729	45877276	45875729	45875790	45877081	45877276	2198	0,0	61199	0,8	30,67	1440	149	1	1	0.0,0.0	0.0,0.012	-0.006
2199	ENSG00000141736.9	ERBB2	chr17	+	37871992	37872858	37871992	37872192	37872767	37872858	2199	6,11	0,1	10,5	0,0	724	149	1	1	1.0,0.694	1.0,1.0	-0.153
2201	ENSG00000089053.8	ANAPC5	chr12	-	121756079	121756411	121756079	121756154	121756303	121756411	2201	1348961	4,0	507537	0,0	298	149	1	1	0.994,1.0	1.0,1.0	-0.003
2202	ENSG00000089053.8	ANAPC5	chr12	-	121756079	121756411	121756079	121756207	121756303	121756411	2202	459280	1,5	183198	0,5	245	149	0.649232	0.871164	0.996,0.971	1.0,0.96	0.004
2203	ENSG00000089053.8	ANAPC5	chr12	-	121756079	121756411	121756079	121756227	121756303	121756411	2203	118152	20251529	48,90	842904	225	149	0.918708	1	0.037,0.062	0.036,0.062	0.001
2204	ENSG00000089053.8	ANAPC5	chr12	-	121764898	121766300	121764898	121765034	121766118	121766300	2204	137151	15361167	54,41	549570	1233	149	0.144976	0.265487	0.011,0.015	0.012,0.009	0.003
2205	ENSG00000089053.8	ANAPC5	chr12	-	121783641	121784808	121783641	121783834	121784698	121784808	2205	11,34	364394	2,3	188151	1013	149	0.810953	1	0.004,0.013	0.002,0.003	0.006
2206	ENSG00000112659.9	CUL9	chr6	+	43163806	43164600	43163806	43164003	43164382	43164600	2206	11,21	45,37	0,4	11,3	528	149	0.235831	0.39892	0.065,0.138	0.0,0.273	-0.035
2207	ENSG00000108961.9	RANGRF	chr17	+	8192575	8193410	8192575	8192732	8193130	8193410	2207	679516	41,12	151214	14,11	547	149	0.138008	0.254546	0.819,0.921	0.746,0.841	0.077
2208	ENSG00000169733.7	RFNG	chr17	-	80005777	80006992	80005777	80006683	80006906	80006992	2208	3,23	494608	103347	87166	372	149	0	0	0.002,0.015	0.322,0.456	-0.381
2209	ENSG00000169733.7	RFNG	chr17	-	80007552	80007882	80007552	80007718	80007793	80007882	2209	169230	413437	107210	84130	224	149	6.43929e-15	7.25659e-14	0.214,0.259	0.459,0.518	-0.252
2210	ENSG00000169733.7	RFNG	chr17	-	80007552	80008431	80007552	80007882	80008277	80008431	2210	245357	309325	173290	66111	544	149	1.43818e-12	1.39466e-11	0.178,0.231	0.418,0.417	-0.213
2211	ENSG00000169733.7	RFNG	chr17	-	80008537	80009218	80008537	80008640	80008887	80009218	2211	137172	10,7	99167	0,0	396	149	1.34201e-06	7.1772e-06	0.838,0.902	1.0,1.0	-0.13
2212	ENSG00000169733.7	RFNG	chr17	-	80008537	80009218	80008537	80008640	80009169	80009218	2212	224279	155174	167267	14,49	678	149	9.64606e-10	7.55117e-09	0.241,0.261	0.724,0.545	-0.384
2213	ENSG00000197989.9	SNHG12	chr1	-	28906044	28906493	28906044	28906099	28906423	28906493	2213	33121161	496273	181,97	39,47	473	149	0.0542429	0.114488	0.678,0.573	0.594,0.394	0.131
2214	ENSG00000197989.9	SNHG12	chr1	-	28906044	28906493	28906044	28906099	28906453	28906493	2214	36371327	372140	195124	31,37	503	149	0.0018078	0.00563067	0.743,0.737	0.651,0.498	0.165
2215	ENSG00000197989.9	SNHG12	chr1	-	28906044	28907158	28906044	28906099	28907071	28907158	2215	30791296	0,1	301143	1,2	1121	149	0.642263	0.864925	1.0,0.994	0.976,0.905	0.056
2216	ENSG00000197989.9	SNHG12	chr1	-	28906044	28907158	28906044	28906493	28907071	28907158	2216	366337	1850734	141,60	53,82	727	149	6.71736e-08	4.26542e-07	0.039,0.086	0.353,0.13	-0.179
2217	ENSG00000197989.9	SNHG12	chr1	-	28906423	28907741	28906423	28906493	28907622	28907741	2217	865657	10,3	337168	0,0	1278	149	0.000899196	0.0029722	0.91,0.962	1.0,1.0	-0.064
2219	ENSG00000168883.15	USP39	chr2	+	85875883	85876403	85875883	85875976	85876139	85876403	2219	42362643	116,55	13471672	28,24	312	149	0.0483475	0.103888	0.946,0.958	0.958,0.971	-0.012
2220	ENSG00000166710.13	B2M	chr15	+	45007620	45008554	45007620	45007899	45008526	45008554	2220	100129	991811163	38,22	50768618	776	149	1	1	0.002,0.002	0.001,0.0	0.002
2221	ENSG00000010327.6	STAB1	chr3	+	52553279	52553580	52553279	52553420	52553520	52553580	2221	1,6	5,10	0,4	0,6	249	149	1	1	0.107,0.264	NA,0.285	-0.099
2222	ENSG00000010327.6	STAB1	chr3	+	52553520	52554136	52553520	52553580	52553959	52554136	2222	1,2	1,12	0,6	0,4	528	149	1	1	0.22,0.045	NA,0.297	-0.164
2223	ENSG00000010327.6	STAB1	chr3	+	52553959	52554306	52553959	52554136	52554219	52554306	2223	1,2	5,11	0,3	0,15	232	149	1	1	0.114,0.105	NA,0.114	-0.005
2224	ENSG00000010327.6	STAB1	chr3	+	52554657	52555021	52554657	52554714	52554819	52555021	2224	1,5	2,25	0,5	0,0	254	149	1	1	0.227,0.105	NA,1.0	-0.834
2225	ENSG00000010327.6	STAB1	chr3	+	52555611	52555967	52555611	52555716	52555859	52555967	2225	1,15	4,20	0,19	2,10	292	149	0.75732	0.974444	0.113,0.277	0.0,0.492	-0.051
2226	ENSG00000010327.6	STAB1	chr3	+	52557442	52557772	52557442	52557592	52557667	52557772	2226	0,4	8,40	0,5	2,26	224	149	0.24612	0.41258	0.0,0.062	0.0,0.113	-0.026
2227	ENSG00000149743.9	TRPT1	chr11	-	63991571	63991813	63991571	63991634	63991756	63991813	2227	304286	50,45	147225	4,23	271	149	0.00087985	0.00291295	0.77,0.778	0.953,0.843	-0.124
2228	ENSG00000149743.9	TRPT1	chr11	-	63991571	63991813	63991571	63991682	63991756	63991813	2228	77,69	645446	59110	173275	223	149	2.7682e-10	2.23088e-09	0.074,0.094	0.186,0.211	-0.115
2229	ENSG00000149743.9	TRPT1	chr11	-	63991756	63992189	63991756	63991813	63992014	63992189	2229	141161	932669	174153	251408	350	149	2.25404e-10	1.83454e-09	0.061,0.093	0.228,0.138	-0.106
2230	ENSG00000149743.9	TRPT1	chr11	-	63991756	63992189	63991756	63991963	63992125	63992189	2230	757694	7,10	333435	2,1	311	149	0.0369154	0.0821633	0.981,0.971	0.988,0.995	-0.016
2231	ENSG00000149743.9	TRPT1	chr11	-	63992272	63993052	63992272	63992442	63992970	63993052	2231	427280	643588	215179	213329	677	149	0.0584014	0.121667	0.128,0.095	0.182,0.107	-0.033
2232	ENSG00000148926.5	ADM	chr11	+	10327226	10327645	10327226	10327345	10327495	10327645	2232	0,4	1139	1,14	1,8	299	149	2.88415e-11	2.51184e-10	0.0,0.014	0.333,0.466	-0.393
2233	ENSG00000141013.10	GAS8	chr16	+	90102788	90103807	90102788	90102994	90103639	90103807	2233	21,12	131161	9,4	19,38	794	149	0.157251	0.284787	0.029,0.014	0.082,0.019	-0.029
2234	ENSG00000140474.8	ULK3	chr15	-	75132574	75132982	75132574	75132657	75132838	75132982	2234	192126	214,83	42,24	72,37	330	149	0.00525089	0.0147327	0.288,0.407	0.208,0.227	0.13
2235	ENSG00000140474.8	ULK3	chr15	-	75134415	75134761	75134415	75134459	75134620	75134761	2235	240154	5,1	42,56	1,1	310	149	0.72	0.940885	0.958,0.987	0.953,0.964	0.014
2236	ENSG00000140474.8	ULK3	chr15	-	75134415	75134761	75134415	75134536	75134620	75134761	2236	30,42	201115	8,12	39,31	233	149	0.709954	0.932212	0.087,0.189	0.116,0.198	-0.019
2238	ENSG00000140474.8	ULK3	chr15	-	75134620	75135017	75134620	75134761	75134875	75135017	2238	0,6	3,0	3,1	1,0	263	149	0.0227558	0.0543647	0.0,1.0	0.63,1.0	-0.315
2239	ENSG00000140474.8	ULK3	chr15	-	75134620	75135017	75134620	75134761	75134879	75135017	2239	1,6	2,0	3,1	0,0	267	149	0.203806	0.354844	0.218,1.0	1.0,1.0	-0.391
2241	ENSG00000117410.9	ATP6V0B	chr1	+	44441973	44442331	44441973	44442051	44442261	44442331	2241	137109	36082234	82197	14881569	359	149	9.52857e-08	5.92774e-07	0.016,0.02	0.022,0.05	-0.018
2242	ENSG00000117410.9	ATP6V0B	chr1	+	44442697	44443967	44442697	44442888	44443652	44443967	2242	976879	55373076	506909	20212282	913	149	0.00118372	0.00382334	0.028,0.045	0.039,0.061	-0.014
2245	ENSG00000133460.15	SLC2A11	chr22	+	24225958	24226616	24225958	24226060	24226488	24226616	2245	14,33	0,3	0,5	0,0	577	149	1	1	1.0,0.74	NA,1.0	-0.13
2246	ENSG00000213316.5	LTC4S	chr5	+	179222584	179222857	179222584	179222684	179222786	179222857	2246	0,4	5,0	3,0	0,0	251	149	1	1	0.0,1.0	1.0,NA	-0.5
2248	ENSG00000135924.11	DNAJB2	chr2	+	220145299	220146493	220145299	220145409	220146439	220146493	2248	12,44	107159	4,22	9,25	1179	149	0.000223696	0.000837992	0.014,0.034	0.053,0.1	-0.052
2250	ENSG00000196262.9	PPIA	chr7	+	44838990	44839473	44838990	44839079	44839300	44839473	2250	187230	3142722466	114178	1656817433	370	149	1	1	0.002,0.004	0.003,0.004	-0.001
2251	ENSG00000169194.5	IL13	chr5	+	131993864	131995163	131993864	131994052	131995109	131995163	2251	4,2	0,0	0,0	0,2	1206	149	1	1	1.0,1.0	NA,0.0	1
2253	ENSG00000196352.9	CD55	chr1	+	207510037	207510754	207510037	207510163	207510673	207510754	2253	201496	18482931	167349	6931585	659	149	3.74866e-05	0.000157875	0.024,0.037	0.052,0.047	-0.019
2255	ENSG00000127184.6	COX7C	chr5	+	85915169	85915695	85915169	85915313	85915555	85915695	2255	57,91	9,0	28,71	3,4	391	149	0.861494	1	0.707,1.0	0.781,0.871	0.027
2256	ENSG00000174950.6	CD164L2	chr1	-	27705665	27706685	27705665	27705999	27706540	27706685	2256	15,99	0,2	0,61	0,5	690	149	1	1	1.0,0.914	NA,0.725	0.232
2261	ENSG00000117266.11	CDK18	chr1	+	205498648	205499477	205498648	205498691	205499386	205499477	2261	0,6	1,4	0,0	0,1	844	149	1	1	0.0,0.209	NA,0.0	0.104
2263	ENSG00000184281.10	TSSC4	chr11	+	2423840	2425106	2423840	2423882	2424074	2425106	2263	32061135	148,32	18341675	16,14	341	149	2.5091e-14	2.70851e-13	0.904,0.939	0.98,0.981	-0.059
2264	ENSG00000203875.6	SNHG5	chr6	-	86387512	86387750	86387512	86387593	86387671	86387750	2264	427370	1715615895	118260	749417930	227	149	0.000139831	0.000538075	0.016,0.015	0.01,0.009	0.006
2267	ENSG00000105202.3	FBL	chr19	-	40325097	40325453	40325097	40325202	40325307	40325453	2267	164,56	76735287	106150	33515382	254	149	0.000363855	0.00129112	0.012,0.006	0.018,0.016	-0.008
2269	ENSG00000146063.14	TRIM41	chr5	+	180660412	180660763	180660412	180660435	180660635	180660763	2269	94154	317136	167231	25,39	349	149	2.22045e-16	2.79395e-15	0.112,0.326	0.74,0.717	-0.509
2270	ENSG00000158864.8	NDUFS2	chr1	+	161183653	161184185	161183653	161183711	161183945	161184185	2270	85,53	30802238	38,90	10861830	383	149	0.00217053	0.00664938	0.011,0.009	0.013,0.019	-0.006
2271	ENSG00000159348.8	CYB5R1	chr1	-	202935014	202935728	202935014	202935121	202935655	202935728	2271	24,60	227271	12,19	60116	683	149	0.884363	1	0.023,0.046	0.042,0.034	-0.004
2272	ENSG00000159348.8	CYB5R1	chr1	-	202935014	202935728	202935014	202935237	202935655	202935728	2272	18,52	4,4	10,16	0,0	567	149	2.01976e-05	8.8421e-05	0.542,0.774	1.0,1.0	-0.342
2273	ENSG00000179818.9	PCBP1-AS1	chr2	-	70312947	70313405	70312947	70313035	70313186	70313405	2273	17,58	2,0	3,14	0,0	300	149	0.81269	1	0.808,1.0	1.0,1.0	-0.096
2274	ENSG00000115685.10	PPP1R7	chr2	+	242122061	242123067	242122061	242122231	242122793	242123067	2274	1065737	2,3	317564	0,0	711	149	0.779018	0.991972	0.991,0.981	1.0,1.0	-0.014
2275	ENSG00000135829.12	DHX9	chr1	+	182852273	182852503	182852273	182852351	182852454	182852503	2275	44652032	5,7	20211197	1,2	252	149	1	1	0.998,0.994	0.999,0.997	-0.002
2280	ENSG00000122545.13	2024-09-07	chr7	+	35937857	35942825	35937857	35937993	35942685	35942825	2280	19,46	375480	5,24	137111	4841	149	1	1	0.002,0.003	0.001,0.007	-0.002
2281	ENSG00000000971.11	CFH	chr1	+	196709748	196711181	196709748	196709922	196711004	196711181	2281	55121	205172	14,2	105138	1231	149	7.66054e-15	8.56227e-14	0.031,0.078	0.016,0.002	0.045
2282	ENSG00000135409.6	AMHR2	chr12	+	53819238	53819703	53819238	53819271	53819469	53819703	2282	424384	59,20	120,51	9,10	347	149	0.621198	0.844039	0.755,0.892	0.851,0.687	0.054
2283	ENSG00000135409.6	AMHR2	chr12	+	53819238	53819703	53819238	53819357	53819469	53819703	2283	308261	37,1	98,36	6,0	261	149	0.374344	0.581431	0.826,0.993	0.903,1.0	-0.042
2284	ENSG00000135409.6	AMHR2	chr12	+	53819238	53819703	53819238	53819271	53819472	53819703	2284	424384	202289	120,51	49,36	350	149	0.561779	0.784567	0.472,0.361	0.51,0.376	-0.027
2285	ENSG00000135409.6	AMHR2	chr12	+	53819238	53819703	53819238	53819357	53819472	53819703	2285	308261	186112	98,36	31,21	264	149	0.373046	0.579724	0.483,0.568	0.641,0.492	-0.041
2288	ENSG00000117289.7	TXNIP	chr1	+	145440037	145440788	145440037	145440140	145440631	145440788	2288	4412722	1,0	11694699	3,8	640	149	1	1	0.99,1.0	0.989,0.993	0.004
2289	ENSG00000159363.13	ATP13A2	chr1	-	17312957	17313451	17312957	17313127	17313299	17313451	2289	65,64	715411	21,39	312258	321	149	0.539267	0.760947	0.04,0.067	0.03,0.066	0.006
2290	ENSG00000163734.4	CXCL3	chr4	-	74904006	74904406	74904006	74904130	74904228	74904406	2290	10,14	72100	11,15	2,3	247	149	1.44329e-15	1.71109e-14	0.077,0.078	0.768,0.751	-0.682
2294	ENSG00000120314.14	WDR55	chr5	+	140047818	140048087	140047818	140047919	140047999	140048087	2294	79,78	228244	68,79	29,19	229	149	0	0	0.184,0.172	0.604,0.73	-0.489
2295	ENSG00000120314.14	WDR55	chr5	+	140048475	140048833	140048475	140048575	140048663	140048833	2295	128143	158210	43,74	26,50	237	149	0.00016147	0.000615567	0.337,0.3	0.51,0.482	-0.177
2296	ENSG00000168096.10	ANKS3	chr16	-	4751434	4752243	4751434	4751544	4752102	4752243	2296	70,55	211171	13,46	18,55	707	149	0.00017758	0.000673227	0.065,0.063	0.132,0.15	-0.077
2298	ENSG00000143575.10	HAX1	chr1	+	154245811	154246437	154245811	154246074	154246225	154246437	2298	45,58	17,27	26,48	6,13	300	149	0.0991749	0.191533	0.568,0.516	0.683,0.647	-0.123
2299	ENSG00000143575.10	HAX1	chr1	+	154245811	154246437	154245811	154246010	154246249	154246437	2299	730990	1,8	336642	2,6	388	149	0.479576	0.698835	0.996,0.979	0.985,0.976	0.007
2300	ENSG00000143575.10	HAX1	chr1	+	154245811	154246437	154245811	154246074	154246249	154246437	2300	50,64	19082515	30,56	8541512	324	149	0.0679363	0.138438	0.012,0.012	0.016,0.017	-0.005
2301	ENSG00000143575.10	HAX1	chr1	+	154247425	154247736	154247425	154247477	154247553	154247736	2301	63113	4,9	50120	0,2	225	149	0.000471995	0.00163801	0.913,0.893	1.0,0.975	-0.085
2302	ENSG00000143575.10	HAX1	chr1	+	154247425	154247736	154247425	154247477	154247629	154247736	2302	108161	25773448	68173	10362336	301	149	0.000874973	0.00289914	0.02,0.023	0.031,0.035	-0.012
2303	ENSG00000143575.10	HAX1	chr1	+	154247629	154247959	154247629	154247736	154247868	154247959	2303	105,69	28503541	92207	11042429	281	149	8.88178e-16	1.06529e-14	0.019,0.01	0.042,0.043	-0.028
2305	ENSG00000177685.12	EFCAB4A	chr11	+	830249	830713	830249	830337	830620	830713	2305	262163	182,77	214259	49,70	432	149	1.68185e-06	8.84478e-06	0.332,0.422	0.601,0.561	-0.204
2306	ENSG00000177685.12	EFCAB4A	chr11	+	830620	831295	830620	830713	831223	831295	2306	475498	8,2	300568	13,9	659	149	0.0115562	0.029776	0.931,0.983	0.839,0.935	0.07
2307	ENSG00000177685.12	EFCAB4A	chr11	+	830865	831295	830865	831032	831223	831295	2307	347358	156103	198410	56,59	340	149	0.0117784	0.0302725	0.494,0.604	0.608,0.753	-0.132
2309	ENSG00000104957.9	CCDC130	chr19	+	13869681	13870086	13869681	13869824	13869913	13870086	2309	132181	136221	23,56	9,26	238	149	5.99883e-05	0.000245092	0.378,0.339	0.615,0.574	-0.236
2310	ENSG00000104957.9	CCDC130	chr19	+	13869681	13870086	13869681	13869824	13869924	13870086	2310	144195	25,21	26,57	0,8	249	149	0.192796	0.339421	0.775,0.847	1.0,0.81	-0.094
2311	ENSG00000162231.9	NXF1	chr11	-	62566010	62567958	62566010	62566047	62567848	62567958	2311	12551044	421186	132177	184155	1950	149	0	0	0.186,0.3	0.052,0.08	0.177
2313	ENSG00000165188.9	RNF183	chr9	-	116063951	116064593	116063951	116064031	116064474	116064593	2313	2,0	0,0	0,0	0,2	592	149	1	1	1.0,NA	NA,0.0	1
2315	ENSG00000105643.5	ARRDC2	chr19	+	18118976	18119586	18118976	18119393	18119519	18119586	2315	21,12	49,36	2,6	27,8	275	149	0.237943	0.401168	0.188,0.153	0.039,0.289	0.007
2316	ENSG00000178950.12	GAK	chr4	-	844723	845762	844723	844872	845537	845762	2316	168312	605404	177160	148267	814	149	0.000259567	0.000952365	0.048,0.124	0.18,0.099	-0.054
2317	ENSG00000151150.16	ANK3	chr10	-	61898274	61898845	61898274	61898479	61898721	61898845	2317	15,20	11,7	26,30	1,16	391	149	0.167892	0.301002	0.342,0.521	0.908,0.417	-0.231
2321	ENSG00000135976.12	ANKRD36	chr2	+	97914880	97915382	97914880	97914951	97915288	97915382	2321	1,4	1,24	1,1	4,3	486	149	0.270013	0.44625	0.235,0.049	0.071,0.093	0.06
2322	ENSG00000197323.6	TRIM33	chr1	-	114940229	114940612	114940229	114940482	114940561	114940612	2322	7,7	51,72	6,8	3,10	228	149	3.94375e-05	0.000165243	0.082,0.06	0.567,0.343	-0.384
2323	ENSG00000062598.13	ELMO2	chr20	-	44997529	44999164	44997529	44997607	44999081	44999164	2323	5,11	75,62	3,11	30,6	1623	149	0.0121338	0.0311081	0.006,0.016	0.009,0.144	-0.066
2324	ENSG00000103160.7	HSDL1	chr16	-	84163590	84164036	84163590	84163776	84163941	84164036	2324	33119	0,4	22,38	0,0	314	149	0.160758	0.290114	1.0,0.934	1.0,1.0	-0.033
2325	ENSG00000177830.13	CHID1	chr11	-	869213	869956	869213	869345	869857	869956	2325	28971229	10,2	641835	3,0	661	149	0.955602	1	0.985,0.993	0.98,1.0	-0.001
2326	ENSG00000132323.4	ILKAP	chr2	-	239102915	239103511	239102915	239102972	239103422	239103511	2326	5,3	11,15	2,4	7,2	599	149	0.490789	0.708893	0.102,0.047	0.066,0.332	-0.125
2327	ENSG00000132323.4	ILKAP	chr2	-	239102915	239103511	239102915	239102972	239103445	239103511	2327	11,4	238149	2,5	76,55	622	149	0.768092	0.983062	0.011,0.006	0.006,0.021	-0.005
2328	ENSG00000145020.10	AMT	chr3	-	49454210	49455151	49454210	49454800	49455047	49455151	2328	25,80	1,0	4,17	0,0	396	149	1	1	0.904,1.0	1.0,1.0	-0.048
2329	ENSG00000145020.10	AMT	chr3	-	49456403	49456838	49456403	49456584	49456692	49456838	2329	1,6	4,24	4,3	2,8	257	149	0.204289	0.355233	0.127,0.127	0.537,0.179	-0.231
2330	ENSG00000145020.10	AMT	chr3	-	49457142	49457775	49457142	49457221	49457643	49457775	2330	4,19	5,6	0,7	0,5	571	149	1	1	0.173,0.452	NA,0.268	0.044
2331	ENSG00000188846.9	RPL14	chr3	+	40502897	40503152	40502897	40502997	40503098	40503152	2331	10703447	7638173199	6151116	4002681374	250	149	8.0837e-07	4.47495e-06	0.008,0.027	0.009,0.008	0.009
2333	ENSG00000148334.10	PTGES2	chr9	-	130884640	130885413	130884640	130884758	130885212	130885413	2333	798661	1739861	281208	477289	603	149	0.457481	0.674304	0.102,0.159	0.127,0.151	-0.009
2334	ENSG00000148334.10	PTGES2	chr9	-	130884640	130885413	130884640	130884925	130885212	130885413	2334	525470	68,39	175125	3,3	436	149	4.5342e-07	2.59043e-06	0.725,0.805	0.952,0.934	-0.178
2335	ENSG00000148334.10	PTGES2	chr9	-	130887522	130887720	130887522	130887562	130887654	130887720	2335	1658911	9,3	437342	1,0	241	149	1	1	0.991,0.995	0.996,1.0	-0.005
2337	ENSG00000143321.14	HDGF	chr1	-	156714799	156715165	156714799	156714938	156715088	156715165	2337	38,57	28442470	110166	13401287	299	149	0	0	0.007,0.011	0.039,0.06	-0.041
2339	ENSG00000198805.7	PNP	chr14	+	20942630	20943107	20942630	20942734	20942931	20943107	2339	59134	943807	42,74	223207	346	149	8.1701e-08	5.12443e-07	0.026,0.067	0.075,0.133	-0.058
2341	ENSG00000138031.10	ADCY3	chr2	-	25141181	25142708	25141181	25142053	25142551	25142708	2341	0,0	10,18	2,1	2,8	647	149	0.552996	0.775517	0.0,0.0	0.187,0.028	-0.107
2342	ENSG00000118557.11	PMFBP1	chr16	-	72152995	72153988	72152995	72153253	72153749	72153988	2342	7,14	0,2	0,2	0,1	645	149	1	1	1.0,0.618	NA,0.316	0.493
2346	ENSG00000159588.10	CCDC17	chr1	-	46088422	46089324	46088422	46088506	46088626	46089324	2346	4,0	0,1	0,2	0,1	269	149	1	1	1.0,0.0	NA,0.526	-0.026
2347	ENSG00000159588.10	CCDC17	chr1	-	46088626	46089324	46088626	46088789	46089228	46089324	2347	13,10	1,1	2,5	0,0	588	149	0.2365	0.399392	0.767,0.717	1.0,1.0	-0.258
2348	ENSG00000113460.8	BRIX1	chr5	+	34922321	34923339	34922321	34922392	34923237	34923339	2348	29,51	0,0	54109	0,2	994	149	0.48145	0.700322	1.0,1.0	1.0,0.891	0.054
2351	ENSG00000062822.8	POLD1	chr19	+	50905255	50905630	50905255	50905381	50905461	50905630	2351	83119	995914	20,56	365408	229	149	0.566013	0.789185	0.051,0.078	0.034,0.082	0.006
2352	ENSG00000062822.8	POLD1	chr19	+	50918980	50919785	50918980	50919083	50919652	50919785	2352	560451	25701557	222551	8921319	718	149	0.0158338	0.0396039	0.043,0.057	0.049,0.08	-0.014
2353	ENSG00000167840.9	ZNF232	chr17	-	5012220	5013163	5012220	5012347	5012688	5013163	2353	11,49	21,44	13,2	0,0	490	149	1.42874e-08	9.88315e-08	0.137,0.253	1.0,1.0	-0.805
2354	ENSG00000167840.9	ZNF232	chr17	-	5012220	5013163	5012220	5012347	5013005	5013163	2354	87146	0,1	18,14	0,2	807	149	0.501861	0.719048	1.0,0.964	1.0,0.564	0.2
2356	ENSG00000237125.4	HAND2-AS1	chr4	+	174457998	174463082	174457998	174458121	174459213	174463082	2356	8,14	15,1	1,0	1,0	1241	149	1	1	0.06,0.627	0.107,NA	0.237
2367	ENSG00000130414.7	NDUFA10	chr2	-	240951033	240954277	240951033	240951077	240954155	240954277	2367	7671235	0,0	437720	0,1	3227	149	1	1	1.0,1.0	1.0,0.971	0.014
2368	ENSG00000130414.7	NDUFA10	chr2	-	240951033	240954277	240951033	240951113	240954155	240954277	2368	524936	13331363	329494	6131075	3191	149	0.620172	0.842924	0.018,0.031	0.024,0.021	0.002
2370	ENSG00000143258.11	USP21	chr1	+	161134323	161134732	161134323	161134402	161134624	161134732	2370	332232	2,0	83202	0,64	371	149	1.83257e-05	8.07434e-05	0.985,1.0	1.0,0.559	0.213
2371	ENSG00000079819.12	EPB41L2	chr6	-	131190991	131191266	131190991	131191084	131191178	131191266	2371	291485	0,10	121144	2,6	243	149	0.160693	0.290114	1.0,0.967	0.974,0.936	0.028
2372	ENSG00000158793.9	NIT1	chr1	+	161088923	161089402	161088923	161089178	161089282	161089402	2372	31,41	1,6	31,59	0,0	253	149	0.000260314	0.000954253	0.948,0.801	1.0,1.0	-0.125
2373	ENSG00000158793.9	NIT1	chr1	+	161088923	161089402	161088923	161089178	161089298	161089402	2373	32,46	164248	32,60	17,44	269	149	0	0	0.098,0.093	0.51,0.43	-0.374
2374	ENSG00000096080.7	MRPS18A	chr6	-	43642938	43643354	43642938	43643008	43643230	43643354	2374	275,95	27751736	74,34	561826	371	149	0.96752	1	0.038,0.022	0.05,0.016	-0.003
2375	ENSG00000102886.10	GDPD3	chr16	-	30123978	30124385	30123978	30124114	30124342	30124385	2375	8,27	6,12	0,0	0,6	377	149	1	1	0.345,0.471	NA,0.0	0.408
2376	ENSG00000085552.12	IGSF9	chr1	-	159897947	159899183	159897947	159898808	159899140	159899183	2376	3,4	32,21	0,0	5,3	481	149	0.0632889	0.130523	0.028,0.056	0.0,0.0	0.042
2379	ENSG00000160679.8	CHTOP	chr1	+	153609047	153610924	153609047	153609129	153610770	153610924	2379	514642	664772	198401	95,83	1790	149	1.74061e-12	1.67999e-11	0.061,0.065	0.148,0.287	-0.154
2381	ENSG00000137274.8	BPHL	chr6	+	3138274	3140743	3138274	3138413	3140619	3140743	2381	57131	3,7	16,29	0,1	2355	149	0.00412769	0.0119322	0.546,0.542	1.0,0.647	-0.279
2382	ENSG00000184216.7	IRAK1	chrX	-	153279492	153279729	153279492	153279555	153279600	153279729	2382	35901972	64,31	13091391	10,19	194	149	0.032172	0.0731538	0.977,0.98	0.99,0.983	-0.008
2383	ENSG00000184216.7	IRAK1	chrX	-	153284881	153285263	153284881	153285049	153285127	153285263	2383	231,40	705464	92,96	247354	227	149	0.00768668	0.0205145	0.177,0.054	0.196,0.151	-0.058
2387	ENSG00000102316.12	MAGED2	chrX	+	54841680	54842440	54841680	54842123	54842313	54842440	2387	342365	691802	101390	286953	339	149	0.103578	0.199192	0.179,0.167	0.134,0.152	0.03
2388	ENSG00000104870.8	FCGRT	chr19	+	50017138	50017743	50017138	50017390	50017467	50017743	2388	7,23	273293	4,27	107245	226	149	0.09339	0.182162	0.017,0.049	0.024,0.068	-0.013
2389	ENSG00000104870.8	FCGRT	chr19	+	50027763	50028830	50027763	50028033	50028713	50028830	2389	223357	325379	74254	158446	829	149	0.00174549	0.00545315	0.11,0.145	0.078,0.093	0.042
2391	ENSG00000067082.10	KLF6	chr10	-	3818187	3821782	3818187	3818595	3821538	3821782	2391	16901963	0,2	96215	0,0	3092	149	1	1	1.0,0.979	1.0,1.0	-0.01
2392	ENSG00000119844.10	AFTPH	chr2	+	64806619	64808407	64806619	64806680	64808323	64808407	2392	6,15	11,21	18,15	0,0	1792	149	2.67009e-13	2.73135e-12	0.043,0.056	1.0,1.0	-0.951
2393	ENSG00000158796.12	DEDD	chr1	-	161093927	161094316	161093927	161094000	161094129	161094316	2393	417486	2,5	103128	2,0	278	149	0.827709	1	0.991,0.981	0.965,1.0	0.004
2394	ENSG00000158796.12	DEDD	chr1	-	161093927	161094316	161093927	161094000	161094203	161094316	2394	563645	3,0	131165	0,0	352	149	1	1	0.988,1.0	1.0,1.0	-0.006
2397	ENSG00000042493.11	CAPG	chr2	-	85628907	85629281	85628907	85629080	85629245	85629281	2397	13,16	468765	13,24	245703	314	149	0.0609809	0.126335	0.013,0.01	0.025,0.016	-0.009
2400	ENSG00000230606.6	AC159540.1	chr2	-	98088031	98088252	98088031	98088090	98088172	98088252	2400	21,10	1,0	2,9	0,0	231	149	1	1	0.931,1.0	1.0,1.0	-0.034
2401	ENSG00000076928.13	ARHGEF1	chr19	+	42396095	42396444	42396095	42396194	42396401	42396444	2401	32,73	603564	7,45	177271	356	149	0.320389	0.512614	0.022,0.051	0.016,0.065	-0.004
2410	ENSG00000104938.12	CLEC4M	chr19	+	7830523	7831693	7830523	7831093	7831541	7831693	2410	19,17	30,30	7,18	12,19	597	149	0.480373	0.699702	0.136,0.124	0.127,0.191	-0.029
2411	ENSG00000183474.11	GTF2H2C	chr5	+	68874538	68874935	68874538	68874629	68874847	68874935	2411	2,5	83103	2,0	15,8	367	149	0.478446	0.698338	0.01,0.019	0.051,0.0	-0.011
2412	ENSG00000132676.11	DAP3	chr1	+	155707947	155708801	155707947	155708049	155708399	155708801	2412	64605377	26,0	18463757	3,4	499	149	0.792376	1	0.987,1.0	0.995,0.996	-0.002
2413	ENSG00000185189.11	NRBP2	chr8	-	144917989	144918200	144917989	144918045	144918136	144918200	2413	11,30	105163	14,21	43125	240	149	0.240871	0.405272	0.061,0.103	0.168,0.094	-0.049
2414	ENSG00000185189.11	NRBP2	chr8	-	144915916	144918350	144915916	144917900	144918296	144918350	2414	54110	0,1	42,93	0,0	545	149	1	1	1.0,0.968	1.0,1.0	-0.016
2415	ENSG00000185189.11	NRBP2	chr8	-	144921680	144921997	144921680	144921721	144921907	144921997	2415	43110	34,47	9,36	5,7	335	149	0.163599	0.294464	0.36,0.51	0.445,0.696	-0.136
2416	ENSG00000185189.11	NRBP2	chr8	-	144921680	144922202	144921680	144921997	144922100	144922202	2416	39,21	58,94	10,16	15,30	252	149	0.354884	0.555201	0.284,0.117	0.283,0.24	-0.061
2417	ENSG00000144130.7	NT5DC4	chr2	+	113481670	113482817	113481670	113481703	113482750	113482817	2417	6,20	0,4	0,24	4,4	1196	149	0.0949663	0.184534	1.0,0.384	0.0,0.428	0.478
2418	ENSG00000173171.10	MTX1	chr1	+	155180338	155182010	155180338	155180418	155181917	155182010	2418	507492	1482763	286426	529480	1648	149	0.000666632	0.00225064	0.03,0.055	0.047,0.074	-0.018
2422	ENSG00000169242.7	EFNA1	chr1	+	155105978	155106256	155105978	155106044	155106205	155106256	2422	10,26	50203	17,58	0,7	310	149	0	0	0.088,0.058	1.0,0.799	-0.827
2424	ENSG00000163346.12	PBXIP1	chr1	-	154923946	154924397	154923946	154924011	154924270	154924397	2424	3,4	75136	3,3	16,20	408	149	0.0424712	0.092866	0.014,0.011	0.064,0.052	-0.045
2425	ENSG00000234741.3	GAS5	chr1	-	173833038	173833442	173833038	173833213	173833394	173833442	2425	49552453	1283514034	13161031	374912726	330	149	0.00253854	0.00760636	0.148,0.073	0.137,0.035	0.024
2426	ENSG00000234741.3	GAS5	chr1	-	173833394	173833644	173833394	173833442	173833621	173833644	2426	35182270	1103414050	644560	366012819	328	149	0	0	0.127,0.068	0.074,0.019	0.051
2427	ENSG00000234741.3	GAS5	chr1	-	173833394	173833842	173833394	173833442	173833812	173833842	2427	43593060	762570	861803	281526	519	149	3.12512e-06	1.58654e-05	0.622,0.606	0.468,0.305	0.227
2428	ENSG00000234741.3	GAS5	chr1	-	173833621	173833842	173833621	173833644	173833812	173833842	2428	17591463	1042313845	445492	348912531	317	149	1.34287e-09	1.03154e-08	0.073,0.047	0.057,0.018	0.022
2429	ENSG00000234741.3	GAS5	chr1	-	173833394	173834420	173833394	173833442	173834366	173834420	2429	62414383	50,53	15381295	1,45	1073	149	0.418283	0.634235	0.945,0.92	0.995,0.8	0.035
2430	ENSG00000234741.3	GAS5	chr1	-	173833394	173834420	173833394	173833842	173834366	173834420	2430	26992002	1146815132	908742	375312977	673	149	0.000105252	0.000414741	0.05,0.028	0.051,0.013	0.007
2431	ENSG00000234741.3	GAS5	chr1	-	173834366	173834685	173834366	173834420	173834608	173834685	2431	1249739	60619752	258209	20697950	337	149	1.39122e-12	1.35232e-11	0.084,0.032	0.052,0.011	0.027
2432	ENSG00000234741.3	GAS5	chr1	-	173834366	173834685	173834366	173834420	173834647	173834685	2432	28293190	57936642	8202037	20655640	376	149	0.017241	0.0426296	0.162,0.16	0.136,0.125	0.03
2433	ENSG00000234741.3	GAS5	chr1	-	173834994	173835344	173834994	173835032	173835314	173835344	2433	718631	1300616909	232201	420313788	431	149	0.100305	0.193351	0.019,0.013	0.019,0.005	0.004
2434	ENSG00000234741.3	GAS5	chr1	-	173835665	173835934	173835665	173835705	173835898	173835934	2434	2044860	1210517444	206166	405212537	342	149	0	0	0.069,0.021	0.022,0.006	0.031
2435	ENSG00000143549.15	TPM3	chr1	-	154143124	154145454	154143124	154143187	154145383	154145454	2435	139277	5,1	121168	4,0	2345	149	0.748603	0.966867	0.639,0.946	0.658,1.0	-0.036
2436	ENSG00000197415.7	VEPH1	chr3	-	157177410	157178144	157177410	157177715	157177969	157178144	2436	7,4	17,10	6,4	0,3	403	149	0.0158151	0.0395812	0.132,0.129	1.0,0.33	-0.534
2438	ENSG00000143621.12	ILF2	chr1	-	153635494	153635752	153635494	153635609	153635690	153635752	2438	94152	63634401	98152	25122162	230	149	1.09145e-09	8.43148e-09	0.009,0.022	0.025,0.044	-0.019
2440	ENSG00000154743.13	TSEN2	chr3	+	12544760	12545283	12544760	12544968	12545145	12545283	2440	333220	1,0	86,75	0,0	326	149	1	1	0.993,1.0	1.0,1.0	-0.004
2441	ENSG00000154743.13	TSEN2	chr3	+	12571260	12573158	12571260	12571372	12573068	12573158	2441	171,69	204158	26,12	17,22	1845	149	0.212597	0.366879	0.063,0.034	0.11,0.042	-0.027
2443	ENSG00000187800.9	PEAR1	chr1	+	156877706	156878132	156877706	156877843	156877919	156878132	2443	0,3	0,6	0,2	0,0	225	149	1	1	NA,0.249	NA,1.0	-0.751
2447	ENSG00000143416.16	SELENBP1	chr1	-	151337664	151338160	151337664	151337757	151338038	151338160	2447	25,19	399401	14,8	145239	430	149	0.923994	1	0.021,0.016	0.032,0.011	-0.003
2449	ENSG00000143416.16	SELENBP1	chr1	-	151338243	151338929	151338243	151338322	151338750	151338929	2449	46,48	294264	17,21	106222	577	149	0.0854332	0.168161	0.039,0.045	0.04,0.024	0.01
2450	ENSG00000143416.16	SELENBP1	chr1	-	151341479	151342030	151341479	151341665	151341917	151342030	2450	71109	127163	3,13	56115	401	149	4.75175e-14	5.04966e-13	0.172,0.199	0.02,0.04	0.155
2451	ENSG00000143416.16	SELENBP1	chr1	-	151341479	151342245	151341479	151341665	151342188	151342245	2451	67132	3,13	4,18	0,0	672	149	0.000160907	0.000613991	0.832,0.692	1.0,1.0	-0.238
2452	ENSG00000143416.16	SELENBP1	chr1	-	151341479	151342245	151341479	151342030	151342188	151342245	2452	6,28	133167	3,7	50,82	307	149	0.174075	0.310055	0.021,0.075	0.028,0.04	0.014
2453	ENSG00000167272.6	POP5	chr12	-	121017316	121017726	121017316	121017400	121017576	121017726	2453	114,79	395215	31,40	149107	325	149	0.406118	0.619433	0.117,0.144	0.087,0.146	0.014
2454	ENSG00000159352.11	PSMD4	chr1	+	151237307	151237710	151237307	151237394	151237641	151237710	2454	67,43	40202842	25,61	14631861	396	149	0.728216	0.948601	0.006,0.006	0.006,0.012	-0.003
2455	ENSG00000159352.11	PSMD4	chr1	+	151238479	151238915	151238479	151238588	151238783	151238915	2455	82,45	45012802	59149	15932242	344	149	3.05435e-10	2.45665e-09	0.008,0.007	0.016,0.028	-0.014
2456	ENSG00000159352.11	PSMD4	chr1	+	151238479	151238915	151238479	151238597	151238783	151238915	2456	69,46	339122	50148	108,73	335	149	0.000402161	0.00141602	0.083,0.144	0.171,0.474	-0.209
2457	ENSG00000163481.3	RNF25	chr2	-	219532801	219533402	219532801	219532869	219533327	219533402	2457	39,14	0,1	6,13	0,0	607	149	1	1	1.0,0.775	1.0,1.0	-0.113
2458	ENSG00000197114.7	ZGPAT	chr20	+	62364938	62366176	62364938	62365064	62365996	62366176	2458	299216	1,0	219242	0,0	1081	149	1	1	0.976,1.0	1.0,1.0	-0.012
2459	ENSG00000197114.7	ZGPAT	chr20	+	62364938	62366176	62364938	62365091	62365996	62366176	2459	234173	25,4	207231	0,2	1054	149	5.62837e-06	2.71286e-05	0.57,0.859	1.0,0.942	-0.257
2461	ENSG00000197114.7	ZGPAT	chr20	+	62364938	62366176	62364938	62365064	62366056	62366176	2461	328240	54,24	225260	0,5	1141	149	3.22958e-11	2.78403e-10	0.442,0.566	1.0,0.872	-0.432
2462	ENSG00000197114.7	ZGPAT	chr20	+	62364938	62366176	62364938	62365091	62366056	62366176	2462	263196	309165	213249	46,40	1114	149	0	0	0.102,0.137	0.382,0.454	-0.299
2463	ENSG00000141458.8	NPC1	chr18	-	21113318	21114523	21113318	21113481	21114409	21114523	2463	82100	242546	45,99	53108	1077	149	1.11355e-13	1.17123e-12	0.045,0.025	0.105,0.113	-0.074
2464	ENSG00000132185.12	FCRLA	chr1	+	161680997	161682008	161680997	161681264	161681723	161682008	2464	1,0	3,6	0,1	0,0	608	149	1	1	0.076,0.0	NA,1.0	-0.962
2467	ENSG00000144395.13	CCDC150	chr2	+	197593916	197594585	197593916	197594111	197594516	197594585	2467	106103	6,2	4,1	1,2	554	149	0.00509	0.0143796	0.826,0.933	0.518,0.119	0.561
2469	ENSG00000160753.11	RUSC1	chr1	+	155294892	155295281	155294892	155294969	155295106	155295281	2469	82,54	389262	64,61	95,82	286	149	1.8159e-11	1.60535e-10	0.099,0.097	0.26,0.279	-0.172
2470	ENSG00000160753.11	RUSC1	chr1	+	155295654	155296923	155295654	155295701	155296370	155296923	2470	23,20	506276	11,9	135,95	818	149	0.282883	0.463228	0.008,0.013	0.015,0.017	-0.006
2471	ENSG00000160753.11	RUSC1	chr1	+	155295654	155296923	155295654	155295701	155296400	155296923	2471	107,88	13,6	29,26	5,1	848	149	0.94883	1	0.591,0.72	0.505,0.82	-0.007
2472	ENSG00000160753.11	RUSC1	chr1	+	155295654	155296923	155295654	155295701	155296688	155296923	2472	1307666	46,34	344296	24,23	1136	149	0.00944499	0.0247783	0.788,0.72	0.653,0.628	0.113
2476	ENSG00000060138.8	YBX3	chr12	-	10854558	10856747	10854558	10854733	10856649	10856747	2476	14,48	1016972	22,27	449388	2065	149	1	1	0.001,0.004	0.004,0.005	-0.002
2477	ENSG00000060138.8	YBX3	chr12	-	10854558	10856747	10854558	10854733	10856658	10856747	2477	52,93	53,52	33,43	41,27	2074	149	0.353302	0.55357	0.066,0.114	0.055,0.103	0.011
2478	ENSG00000060138.8	YBX3	chr12	-	10862506	10865932	10862506	10862713	10865809	10865932	2478	102152	648855	38,56	301338	3245	149	1	1	0.007,0.008	0.006,0.008	0
2479	ENSG00000143303.7	RRNAD1	chr1	+	156701782	156702265	156701782	156701907	156702072	156702265	2479	311285	199188	94,74	35,85	314	149	0.938148	1	0.426,0.418	0.56,0.292	-0.004
2480	ENSG00000143303.7	RRNAD1	chr1	+	156701782	156702265	156701782	156701907	156702157	156702265	2480	513419	0,3	140131	1,2	399	149	0.431067	0.646618	1.0,0.981	0.981,0.961	0.019
2483	ENSG00000132330.12	SCLY	chr2	+	238999858	239003163	238999858	238999895	239003060	239003163	2483	227156	4,0	109,77	2,0	3314	149	0.191471	0.337377	0.718,1.0	0.71,1.0	0.004
2485	ENSG00000131435.8	PDLIM4	chr5	+	131606995	131607601	131606995	131607159	131607483	131607601	2485	303297	1313973	221418	403574	473	149	4.44755e-13	4.47154e-12	0.068,0.088	0.147,0.187	-0.089
2490	ENSG00000115204.10	MPV17	chr2	-	27535081	27535456	27535081	27535114	27535360	27535456	2490	27,46	733832	7,11	347612	395	149	0.00360556	0.0105342	0.014,0.02	0.008,0.007	0.01
2491	ENSG00000143947.8	RPS27A	chr2	+	55461254	55462098	55461254	55461340	55461966	55462098	2491	725488	7730970599	314588	3914270806	775	149	1	1	0.002,0.001	0.002,0.002	-0.001
2494	ENSG00000163359.11	COL6A3	chr2	-	238250707	238253486	238250707	238250804	238252992	238253486	2494	7,7	55,26	9,11	29,10	2337	149	0.00944739	0.0247783	0.008,0.017	0.019,0.066	-0.03
2495	ENSG00000172660.7	TAF15	chr17	+	34147027	34147441	34147027	34147079	34147335	34147441	2495	160,85	0,3	43,61	0,1	405	149	0.849982	1	1.0,0.912	1.0,0.957	-0.022
2498	ENSG00000186364.7	NUDT17	chr1	-	145588377	145588635	145588377	145588470	145588609	145588635	2498	41,61	0,5	22,46	2,3	288	149	0.818832	1	1.0,0.863	0.851,0.888	0.062
2500	ENSG00000121851.8	POLR3GL	chr1	-	145456990	145457309	145456990	145457104	145457235	145457309	2500	20,27	330418	2,5	110242	280	149	0.000665359	0.00224819	0.031,0.033	0.01,0.011	0.022
2502	ENSG00000028310.13	BRD9	chr5	-	868721	869234	868721	868919	869152	869234	2502	63,51	6,8	16,19	0,1	382	149	0.000973722	0.00319281	0.804,0.713	1.0,0.881	-0.182
2503	ENSG00000181038.9	METTL23	chr17	+	74729059	74729459	74729059	74729297	74729374	74729459	2503	14,49	213274	11,23	17,54	226	149	4.79457e-06	2.35255e-05	0.042,0.105	0.299,0.219	-0.185
2504	ENSG00000186523.10	FAM86B1	chr8	-	12043860	12044342	12043860	12044126	12044208	12044342	2504	0,0	3,3	0,1	0,6	231	149	1	1	0.0,0.0	NA,0.097	-0.097
2505	ENSG00000076382.12	SPAG5	chr17	-	26905027	26905310	26905027	26905108	26905235	26905310	2505	74,71	11631425	90153	255594	276	149	0	0	0.033,0.026	0.16,0.122	-0.112
2506	ENSG00000076382.12	SPAG5	chr17	-	26905235	26905546	26905235	26905310	26905390	26905546	2506	128147	11741587	86133	262570	229	149	4.14579e-12	3.85625e-11	0.066,0.057	0.176,0.132	-0.092
2507	ENSG00000076382.12	SPAG5	chr17	-	26906158	26906503	26906158	26906270	26906382	26906503	2507	26,48	11021282	52,49	256508	261	149	3.21965e-15	3.72028e-14	0.013,0.021	0.104,0.052	-0.061
2508	ENSG00000076382.12	SPAG5	chr17	-	26906768	26907138	26906768	26906855	26907026	26907138	2508	38,70	7721047	28,53	203334	320	149	9.70456e-07	5.2866e-06	0.022,0.03	0.06,0.069	-0.039
2511	ENSG00000092841.14	MYL6	chr12	+	56552141	56552495	56552141	56552188	56552467	56552495	2511	429291	125458852	231325	56078479	428	149	0.171495	0.30639	0.012,0.011	0.014,0.013	-0.002
2512	ENSG00000092841.14	MYL6	chr12	+	56552467	56553514	56552467	56552495	56553370	56553514	2512	531843	1757712304	288685	764011670	1024	149	1	1	0.004,0.01	0.005,0.008	0
2513	ENSG00000092841.14	MYL6	chr12	+	56552467	56553514	56552467	56552495	56553406	56553514	2513	46243986	9,7	22753617	9,1	1060	149	0.742758	0.962652	0.986,0.988	0.973,0.998	0.001
2514	ENSG00000092841.14	MYL6	chr12	+	56553370	56553932	56553370	56553406	56553758	56553932	2514	1684311940	263144	735811457	117139	501	149	0.954151	1	0.95,0.961	0.949,0.961	0.001
2515	ENSG00000092841.14	MYL6	chr12	+	56553370	56553932	56553370	56553514	56553758	56553932	2515	171260	1690711272	112295	72339304	393	149	0.545552	0.767176	0.004,0.009	0.006,0.012	-0.003
2516	ENSG00000092841.14	MYL6	chr12	+	56553370	56553932	56553370	56553406	56553808	56553932	2516	2316816305	19,56	1010615195	6,44	551	149	0.771119	0.984785	0.997,0.987	0.998,0.989	-0.002
2517	ENSG00000121753.8	BAI2	chr1	-	32192718	32193682	32192718	32193206	32193625	32193682	2517	1,74	8,74	8,71	4,35	568	149	0.006071	0.0167699	0.032,0.208	0.344,0.347	-0.225
2518	ENSG00000121753.8	BAI2	chr1	-	32200783	32201266	32200783	32200882	32201180	32201266	2518	0,4	6,15	0,1	3,6	447	149	0.137188	0.253147	0.0,0.082	0.0,0.053	0.015
2521	ENSG00000214063.6	TSPAN4	chr11	+	864436	865825	864436	864511	865693	865825	2521	170122	9,1	103,78	0,0	1331	149	6.53731e-05	0.000265505	0.679,0.932	1.0,1.0	-0.194
2522	ENSG00000214063.6	TSPAN4	chr11	+	865512	865825	865512	865614	865693	865825	2522	74,78	451354	19,34	179243	228	149	0.0255183	0.0600897	0.097,0.126	0.065,0.084	0.037
2526	ENSG00000167604.9	NFKBID	chr19	-	36387627	36387960	36387627	36387733	36387814	36387960	2526	6,9	45,27	1,9	1,8	230	149	0.00538795	0.015076	0.08,0.178	0.393,0.422	-0.278
2527	ENSG00000111261.9	MANSC1	chr12	-	12496025	12496348	12496025	12496107	12496209	12496348	2527	22,43	1,0	16,9	2,0	251	149	1	1	0.929,1.0	0.826,1.0	0.051
2528	ENSG00000128708.8	HAT1	chr2	+	172822307	172823470	172822307	172822429	172823363	172823470	2528	1,1	0,0	3,9	0,1	1083	149	1	1	1.0,1.0	1.0,0.553	0.224
2530	ENSG00000072778.15	ACADVL	chr17	+	7123440	7123995	7123440	7123516	7123782	7123995	2530	48,53	14671424	17,68	8761195	415	149	0.516499	0.736163	0.012,0.013	0.007,0.02	-0.001
2531	ENSG00000072778.15	ACADVL	chr17	+	7123440	7123995	7123440	7123516	7123922	7123995	2531	63103	54,30	23100	22,40	555	149	0.745296	0.964114	0.239,0.48	0.219,0.402	0.049
2532	ENSG00000072778.15	ACADVL	chr17	+	7123782	7123995	7123782	7123848	7123922	7123995	2532	68119	1038938	24,92	594731	223	149	0.480512	0.699702	0.042,0.078	0.026,0.078	0.008
2533	ENSG00000072778.15	ACADVL	chr17	+	7124084	7124377	7124084	7124149	7124242	7124377	2533	50,40	14111236	14,56	7201020	242	149	0.498065	0.715358	0.021,0.02	0.012,0.033	-0.002
2534	ENSG00000072778.15	ACADVL	chr17	+	7125985	7126556	7125985	7126184	7126451	7126556	2534	9641112	17901604	259590	9271567	416	149	2.78955e-08	1.84859e-07	0.162,0.199	0.091,0.119	0.075
2535	ENSG00000072778.15	ACADVL	chr17	+	7127131	7127388	7127131	7127177	7127286	7127388	2535	508450	11,0	260413	0,2	258	149	0.213235	0.367517	0.964,1.0	1.0,0.992	-0.014
2536	ENSG00000072778.15	ACADVL	chr17	+	7127131	7127388	7127131	7127194	7127286	7127388	2536	181172	31112618	112178	13392249	241	149	0.0389126	0.0860947	0.035,0.039	0.049,0.047	-0.011
2537	ENSG00000072778.15	ACADVL	chr17	+	7127639	7127871	7127639	7127712	7127798	7127871	2537	29,26	33072792	51,82	15892528	235	149	6.68581e-07	3.72119e-06	0.006,0.006	0.02,0.02	-0.014
2538	ENSG00000072778.15	ACADVL	chr17	+	7127639	7127871	7127639	7127712	7127802	7127871	2538	81,53	101147	79115	41126	239	149	0.00453456	0.0129352	0.333,0.184	0.546,0.363	-0.196
2539	ENSG00000100075.5	SLC25A1	chr22	-	19165239	19165554	19165239	19165378	19165454	19165554	2539	265464	52605518	313444	23173826	225	149	2.72594e-08	1.81187e-07	0.032,0.053	0.082,0.071	-0.034
2542	ENSG00000135596.13	MICAL1	chr6	-	109767338	109767975	109767338	109767560	109767898	109767975	2542	36,68	0,3	20,47	0,0	487	149	0.302245	0.489269	1.0,0.874	1.0,1.0	-0.063
2543	ENSG00000135596.13	MICAL1	chr6	-	109767338	109767975	109767338	109767615	109767898	109767975	2543	8,9	86124	1,12	28,71	432	149	0.364646	0.568305	0.031,0.024	0.012,0.055	-0.006
2544	ENSG00000135596.13	MICAL1	chr6	-	109772802	109773604	109772802	109772903	109773448	109773604	2544	31,45	21,30	8,18	15,16	694	149	0.0628379	0.129746	0.241,0.244	0.103,0.195	0.093
2547	ENSG00000204536.9	CCHCR1	chr6	-	31112463	31112850	31112463	31112565	31112661	31112850	2547	0,0	2,1	2,0	0,0	245	149	1	1	0.0,0.0	1.0,NA	-1
2550	ENSG00000155366.12	RHOC	chr1	-	113245184	113245741	113245184	113245315	113245620	113245741	2550	176158	71134389	206326	26183698	454	149	8.88178e-16	1.06529e-14	0.008,0.012	0.025,0.028	-0.017
2551	ENSG00000155363.14	MOV10	chr1	+	113240908	113241411	113240908	113241100	113241336	113241411	2551	132264	654480	23175	196320	385	149	0.57051	0.793568	0.072,0.176	0.043,0.175	0.015
2552	ENSG00000155363.14	MOV10	chr1	+	113240908	113242432	113240908	113241100	113242306	113242432	2552	362683	22,0	89289	7,21	1355	149	0.00215889	0.0066236	0.644,1.0	0.583,0.602	0.23
2553	ENSG00000155363.14	MOV10	chr1	+	113240908	113242432	113240908	113241411	113242306	113242432	2553	287481	650433	74159	232362	1044	149	2.42977e-05	0.000104804	0.059,0.137	0.044,0.059	0.047
2554	ENSG00000155363.14	MOV10	chr1	+	113242515	113242962	113242515	113242604	113242840	113242962	2554	170161	1065915	66108	343524	385	149	0.23662	0.399431	0.058,0.064	0.069,0.074	-0.011
2555	ENSG00000143799.8	PARP1	chr1	-	226553654	226555309	226553654	226553753	226555180	226555309	2555	3,8	31072149	4,3	13731281	1576	149	1	1	0.0,0.0	0.0,0.0	0
2556	ENSG00000163516.9	ANKZF1	chr2	+	220097800	220098155	220097800	220097913	220098007	220098155	2556	9,56	115331	7,27	17,47	243	149	6.10772e-06	2.93028e-05	0.046,0.094	0.202,0.26	-0.161
2557	ENSG00000163516.9	ANKZF1	chr2	+	220098854	220100034	220098854	220099010	220099547	220100034	2557	128537	156396	98347	13,59	686	149	0	0	0.151,0.228	0.621,0.561	-0.401
2558	ENSG00000163516.9	ANKZF1	chr2	+	220098854	220100597	220098854	220100034	220100429	220100597	2558	151468	16,13	13,39	6,29	544	149	1.40501e-11	1.25563e-10	0.721,0.908	0.372,0.269	0.494
2559	ENSG00000163516.9	ANKZF1	chr2	+	220100731	220101373	220100731	220100817	220101043	220101373	2559	22,40	381780	19,29	58199	375	149	1.35862e-07	8.31798e-07	0.022,0.02	0.115,0.055	-0.064
2560	ENSG00000178035.7	IMPDH2	chr3	-	49061757	49062235	49061757	49061837	49061927	49062235	2560	143122	40042780	79167	14882771	239	149	0.00705864	0.0190993	0.022,0.027	0.032,0.036	-0.01
2561	ENSG00000178035.7	IMPDH2	chr3	-	49061757	49062235	49061757	49061837	49062091	49062235	2561	320217	3,0	131267	0,0	403	149	0.941443	1	0.975,1.0	1.0,1.0	-0.012
2562	ENSG00000178035.7	IMPDH2	chr3	-	49061927	49062235	49061927	49062011	49062091	49062235	2562	284182	107387436	89179	41967686	229	149	0.317772	0.50938	0.017,0.016	0.014,0.015	0.002
2563	ENSG00000178035.7	IMPDH2	chr3	-	49064119	49064480	49064119	49064319	49064392	49064480	2563	87,58	61195189	55,79	26723915	222	149	0.0396158	0.0873871	0.009,0.007	0.014,0.013	-0.005
2564	ENSG00000178035.7	IMPDH2	chr3	-	49065863	49066239	49065863	49065965	49066190	49066239	2564	174,57	42564123	212577	20932482	374	149	0	0	0.016,0.005	0.039,0.085	-0.051
2565	ENSG00000172936.8	MYD88	chr3	+	38181878	38182339	38181878	38182059	38182247	38182339	2565	83109	148133	67,83	34,15	337	149	4.8295e-06	2.36686e-05	0.199,0.266	0.466,0.71	-0.355
2573	ENSG00000188827.6	SLX4	chr16	-	3650979	3652308	3650979	3651192	3652118	3652308	2573	27,26	11,18	25,11	0,1	1075	149	1.00751e-05	4.64884e-05	0.254,0.167	1.0,0.604	-0.592
2574	ENSG00000173947.9	PIFO	chr1	+	111891137	111892845	111891137	111891268	111892727	111892845	2574	2,0	2,8	0,0	1,6	1608	149	1	1	0.085,0.0	0.0,0.0	0.043
2578	ENSG00000139620.8	KANSL2	chr12	-	49075164	49076008	49075164	49075424	49075969	49076008	2578	8,11	36,33	44,25	5,4	694	149	0	0	0.046,0.067	0.654,0.573	-0.557
2579	ENSG00000137713.11	PPP2R1B	chr11	-	111612776	111613389	111612776	111612868	111613246	111613389	2579	3,7	199141	3,8	51,62	527	149	0.0515125	0.109598	0.004,0.014	0.016,0.035	-0.017
2582	ENSG00000123360.7	PDE1B	chr12	+	54964024	54966525	54964024	54964141	54966384	54966525	2582	0,8	4,0	0,2	0,3	2392	149	1	1	0.0,1.0	NA,0.04	0.46
2583	ENSG00000123737.8	EXOSC9	chr4	+	122735020	122737602	122735020	122735202	122737523	122737602	2583	654775	1628937	240433	352387	2470	149	0.00028804	0.00104746	0.024,0.048	0.04,0.063	-0.015
2584	ENSG00000143793.8	C1orf35	chr1	-	228289780	228290083	228289780	228289866	228290010	228290083	2584	231187	613427	87309	21,75	293	149	0	0	0.161,0.182	0.678,0.677	-0.506
2585	ENSG00000143793.8	C1orf35	chr1	-	228290010	228290261	228290010	228290083	228290178	228290261	2585	73,92	416328	52153	15,45	244	149	0	0	0.097,0.146	0.679,0.675	-0.556
2586	ENSG00000146263.7	MMS22L	chr6	-	97711210	97715878	97711210	97711324	97715747	97715878	2586	7,6	3,16	34,16	3,13	4572	149	0.00227972	0.00694241	0.071,0.012	0.27,0.039	-0.113
2587	ENSG00000146263.7	MMS22L	chr6	-	97717777	97720757	97717777	97717868	97720579	97720757	2587	5,13	4,4	20,56	0,0	2860	149	5.04585e-12	4.64083e-11	0.061,0.145	1.0,1.0	-0.897
2590	ENSG00000141577.9	AZI1	chr17	-	79163396	79163775	79163396	79163643	79163714	79163775	2590	14,24	363430	11,40	63159	220	149	6.5042e-10	5.13081e-09	0.025,0.036	0.106,0.146	-0.096
2594	ENSG00000134901.8	KDELC1	chr13	-	103443250	103443780	103443250	103443488	103443607	103443780	2594	2,0	67,83	0,3	31,25	268	149	0.429964	0.64621	0.016,0.0	0.0,0.063	-0.024
2595	ENSG00000092929.7	UNC13D	chr17	-	73823305	73824167	73823305	73823526	73824037	73824167	2595	110967746	34,8	35434840	13,16	660	149	0.213066	0.36738	0.987,0.995	0.984,0.986	0.006
2596	ENSG00000092929.7	UNC13D	chr17	-	73835919	73836410	73835919	73836023	73836305	73836410	2596	261167	5,0	99,60	4,0	431	149	0.559664	0.782609	0.947,1.0	0.895,1.0	0.026
2600	ENSG00000161217.7	PCYT1A	chr3	-	195974237	195975194	195974237	195974389	195975077	195975194	2600	28,15	113,88	18,9	31,25	837	149	0.0149866	0.0377146	0.042,0.029	0.094,0.06	-0.041
2602	ENSG00000111640.10	GAPDH	chr12	+	6645849	6646176	6645849	6645956	6646085	6646176	2602	18183123	61832107143	8574666	3356397003	278	149	0.0675446	0.137708	0.016,0.015	0.014,0.025	-0.004
2603	ENSG00000111640.10	GAPDH	chr12	+	6645849	6646176	6645849	6645983	6646085	6646176	2603	18883583	0,3	8364857	0,0	251	149	1	1	1.0,0.999	1.0,1.0	0
2604	ENSG00000111640.10	GAPDH	chr12	+	6645849	6647162	6645849	6646176	6646749	6647162	2604	23393816	0,0	17105901	0,122	722	149	1.11022e-16	1.41873e-15	1.0,1.0	1.0,0.909	0.045
2605	ENSG00000130726.7	TRIM28	chr19	+	59060106	59060277	59060106	59060143	59060228	59060277	2605	454402	85885285	194340	32582863	234	149	0.00877129	0.0231233	0.033,0.046	0.037,0.07	-0.014
2606	ENSG00000130726.7	TRIM28	chr19	+	59060106	59060277	59060106	59060143	59060252	59060277	2606	18461317	41,35	777822	15,16	258	149	0.292887	0.476702	0.963,0.956	0.968,0.967	-0.008
2607	ENSG00000130726.7	TRIM28	chr19	+	59061103	59061402	59061103	59061227	59061315	59061402	2607	289178	173879270	212525	58076048	237	149	0	0	0.01,0.012	0.022,0.052	-0.026
2608	ENSG00000205358.3	MT1H	chr16	+	56704417	56705041	56704417	56704483	56704809	56705041	2608	0,2	23,0	0,3	2,2	475	149	0.935832	1	0.0,1.0	0.0,0.32	0.34
2609	ENSG00000163479.9	SSR2	chr1	-	155981600	155982356	155981600	155981678	155982175	155982356	2609	49,76	9,14	60,67	2,3	646	149	0.000303628	0.00109637	0.557,0.556	0.874,0.837	-0.299
2610	ENSG00000163479.9	SSR2	chr1	-	155981600	155982356	155981600	155981678	155982185	155982356	2610	52,76	0,0	60,67	0,3	656	149	0.26832	0.444169	1.0,1.0	1.0,0.835	0.083
2611	ENSG00000198912.6	C1orf174	chr1	-	3807132	3809560	3807132	3807621	3809446	3809560	2611	108236	216241	122144	24,13	1974	149	1.11022e-16	1.41873e-15	0.036,0.069	0.277,0.455	-0.314
2613	ENSG00000120699.8	EXOSC8	chr13	+	37577070	37578698	37577070	37577144	37578652	37578698	2613	128237	682676	46,48	242257	1657	149	0.0307607	0.0704919	0.017,0.031	0.017,0.017	0.007
2614	ENSG00000106948.12	AKNA	chr9	-	117105987	117108289	117105987	117106083	117108142	117108289	2614	9,17	37,76	4,4	2,34	2208	149	0.67127	0.89314	0.016,0.015	0.119,0.008	-0.048
2615	ENSG00000112651.7	MRPL2	chr6	-	43023634	43023934	43023634	43023745	43023818	43023934	2615	113107	46172996	43,92	10131127	222	149	1.26402e-06	6.78668e-06	0.016,0.023	0.028,0.052	-0.021
2618	ENSG00000162772.12	ATF3	chr1	+	212792387	212792897	212792387	212792608	212792699	212792897	2618	7,24	0,0	11,91	0,5	240	149	0.0473861	0.102089	1.0,1.0	1.0,0.919	0.04
2619	ENSG00000171163.11	ZNF692	chr1	-	249149756	249150145	249149756	249149834	249149923	249150145	2619	442537	388786	78161	39187	238	149	0.212724	0.366944	0.416,0.3	0.556,0.35	-0.095
2621	ENSG00000132275.6	RRP8	chr11	-	6622155	6622832	6622155	6622285	6622378	6622832	2621	49,24	505370	23,23	36,30	242	149	4.44089e-16	5.47043e-15	0.056,0.038	0.282,0.321	-0.255
2622	ENSG00000109736.10	MFSD10	chr4	-	2933101	2933663	2933101	2933192	2933551	2933663	2622	189299	15,7	101259	10,11	508	149	0.478591	0.698338	0.787,0.926	0.748,0.874	0.046
2623	ENSG00000109736.10	MFSD10	chr4	-	2933551	2933880	2933551	2933663	2933771	2933880	2623	83118	605639	34116	295420	257	149	0.204968	0.355961	0.074,0.097	0.063,0.138	-0.015
2624	ENSG00000109736.10	MFSD10	chr4	-	2934326	2934936	2934326	2934485	2934832	2934936	2624	261303	461403	67169	247316	496	149	0.000474454	0.00164515	0.145,0.184	0.075,0.138	0.058
2625	ENSG00000163682.11	RPL9	chr4	-	39458025	39459301	39458025	39458158	39459205	39459301	2625	155200	8140480153	332407	3870877910	1196	149	1	1	0.0,0.0	0.001,0.001	-0.001
2626	ENSG00000163682.11	RPL9	chr4	-	39459813	39460060	39459813	39459929	39460013	39460060	2626	89,86	2244324401	180251	1118220155	233	149	1	1	0.003,0.002	0.01,0.008	-0.007
2627	ENSG00000143379.8	SETDB1	chr1	+	150935449	150936217	150935449	150935615	150936005	150936217	2627	29,65	260263	3,10	17,38	539	149	0.788144	1	0.03,0.064	0.047,0.068	-0.011
2632	ENSG00000198818.5	SFT2D1	chr6	-	166736344	166738083	166736344	166736374	166738024	166738083	2632	92256	13391113	22,7	363497	1799	149	0.0208813	0.050534	0.006,0.019	0.005,0.001	0.01
2633	ENSG00000166582.5	CENPV	chr17	-	16251929	16252647	16251929	16251999	16252453	16252647	2633	842514	21,3	286259	10,4	603	149	0.375134	0.581996	0.908,0.977	0.876,0.941	0.034
2634	ENSG00000110844.9	PRPF40B	chr12	+	50025642	50026663	50025642	50025708	50026637	50026663	2634	6,36	2,1	3,6	0,4	1078	149	0.423121	0.639472	0.293,0.833	1.0,0.172	-0.023
2635	ENSG00000110844.9	PRPF40B	chr12	+	50026796	50027330	50026796	50026907	50027209	50027330	2635	0,5	13,23	1,5	9,6	451	149	0.141976	0.260808	0.0,0.067	0.035,0.216	-0.092
2636	ENSG00000110844.9	PRPF40B	chr12	+	50036017	50036458	50036017	50036155	50036362	50036458	2636	93,81	24,40	36,31	11,19	356	149	0.587137	0.810921	0.619,0.459	0.578,0.406	0.047
2637	ENSG00000170638.5	TRABD	chr22	+	50636251	50636615	50636251	50636424	50636503	50636615	2637	437474	881753	86203	263328	228	149	0.244152	0.409952	0.245,0.291	0.176,0.288	0.036
2638	ENSG00000182272.7	B4GALNT4	chr11	+	375638	375956	375638	375773	375846	375956	2638	73,82	137289	26,64	50100	222	149	0.0400716	0.088278	0.263,0.16	0.259,0.3	-0.068
2639	ENSG00000142733.10	MAP3K6	chr1	-	27683080	27683605	27683080	27683240	27683499	27683605	2639	21,19	132,85	4,19	29,44	408	149	0.167166	0.299832	0.055,0.075	0.048,0.136	-0.027
2646	ENSG00000007923.11	DNAJC11	chr1	-	6697506	6698424	6697506	6697564	6698142	6698424	2646	72,43	3,1	22,12	0,6	727	149	0.36089	0.563306	0.831,0.898	1.0,0.291	0.219
2647	ENSG00000007923.11	DNAJC11	chr1	-	6697506	6698424	6697506	6697564	6698354	6698424	2647	85,60	1001510	27,19	252205	939	149	1	1	0.013,0.018	0.017,0.014	0
2648	ENSG00000198830.6	HMGN2	chr1	+	26799973	26800223	26799973	26800018	26800193	26800223	2648	215158	149716523	148188	68055837	324	149	0.233188	0.395264	0.007,0.011	0.01,0.015	-0.004
2649	ENSG00000198830.6	HMGN2	chr1	+	26799973	26800223	26799973	26800076	26800193	26800223	2649	215134	2,16	149178	0,6	266	149	0.0147574	0.0372982	0.984,0.824	1.0,0.943	-0.068
2650	ENSG00000198830.6	HMGN2	chr1	+	26799973	26800626	26799973	26800018	26800575	26800626	2650	807651	8,11	382415	37,34	706	149	1.85407e-14	2.01735e-13	0.955,0.926	0.685,0.72	0.238
2651	ENSG00000198830.6	HMGN2	chr1	+	26799973	26800626	26799973	26800223	26800575	26800626	2651	674598	143446934	271283	66165755	501	149	0.00251653	0.00755144	0.014,0.025	0.012,0.014	0.006
2652	ENSG00000198830.6	HMGN2	chr1	+	26800193	26800626	26800193	26800308	26800575	26800626	2652	651537	18,23	257252	14,9	416	149	0.429048	0.645145	0.928,0.893	0.868,0.909	0.022
2654	ENSG00000189171.9	S100A13	chr1	-	153598795	153600074	153598795	153599009	153599958	153600074	2654	606409	605820	257630	255571	1098	149	0.000827968	0.00276124	0.12,0.063	0.12,0.13	-0.034
2657	ENSG00000235106.4	LINC00094	chr9	+	136890966	136893224	136890966	136891212	136891329	136893224	2657	16,33	44,39	24,36	10,11	266	149	4.36272e-06	2.15354e-05	0.169,0.322	0.573,0.647	-0.364
2666	ENSG00000167978.12	SRRM2	chr16	+	2807472	2807946	2807472	2807580	2807781	2807946	2666	138,68	78152	42,56	44,73	350	149	0.863497	1	0.43,0.16	0.289,0.246	0.028
2668	ENSG00000127419.12	TMEM175	chr4	+	941496	941942	941496	941680	941903	941942	2668	54,87	72,86	15,39	24,30	372	149	0.840871	1	0.231,0.288	0.2,0.342	-0.012
2669	ENSG00000127419.12	TMEM175	chr4	+	941903	942403	941903	941942	942198	942403	2669	76139	10,5	17,33	3,6	405	149	0.0982625	0.190218	0.737,0.911	0.676,0.669	0.151
2671	ENSG00000112139.10	MDGA1	chr6	-	37622575	37623672	37622575	37622708	37623475	37623672	2671	0,0	6,2	0,2	1,3	916	149	0.483518	0.701589	0.0,0.0	0.0,0.098	-0.049
2672	ENSG00000077463.10	SIRT6	chr19	-	4175024	4175757	4175024	4175108	4175676	4175757	2672	440335	48,51	119170	11,10	717	149	0.0296796	0.0683972	0.656,0.577	0.692,0.779	-0.119
2673	ENSG00000077463.10	SIRT6	chr19	-	4175024	4175757	4175024	4175148	4175676	4175757	2673	322256	367211	107160	27,27	677	149	5.66214e-15	6.45169e-14	0.162,0.211	0.466,0.566	-0.33
2674	ENSG00000077463.10	SIRT6	chr19	-	4175024	4175934	4175024	4175108	4175838	4175934	2674	447375	10,0	137194	0,0	879	149	0.00232343	0.00705457	0.883,1.0	1.0,1.0	-0.058
2675	ENSG00000077463.10	SIRT6	chr19	-	4175024	4175934	4175024	4175148	4175838	4175934	2675	333296	0,3	125184	0,3	839	149	0.716189	0.937398	1.0,0.946	1.0,0.916	0.015
2676	ENSG00000077463.10	SIRT6	chr19	-	4175024	4175934	4175024	4175757	4175838	4175934	2676	50,70	483274	24,41	39,59	230	149	6.08528e-10	4.8096e-09	0.063,0.142	0.285,0.31	-0.195
2677	ENSG00000006534.11	ALDH3B1	chr11	+	67782766	67786106	67782766	67782929	67785996	67786106	2677	0,22	0,8	0,18	0,6	3216	149	1	1	NA,0.113	NA,0.122	-0.009
2680	ENSG00000149532.11	CPSF7	chr11	-	61183137	61183991	61183137	61183256	61183576	61183991	2680	17,4	182156	7,13	31,23	469	149	5.36696e-06	2.61775e-05	0.029,0.008	0.067,0.152	-0.091
2681	ENSG00000149532.11	CPSF7	chr11	-	61183576	61183991	61183576	61183634	61183835	61183991	2681	512385	3,2	130,95	0,0	350	149	0.799971	1	0.986,0.988	1.0,1.0	-0.013
2683	ENSG00000149532.11	CPSF7	chr11	-	61187941	61189080	61187941	61188045	61188861	61189080	2683	19,21	177183	46,40	37,14	965	149	0	0	0.016,0.017	0.161,0.306	-0.217
2685	ENSG00000088970.11	PLK1S1	chr20	+	21224882	21227260	21224882	21224926	21227116	21227260	2685	115458	60162	11,49	17,68	2339	149	1.66152e-09	1.26919e-08	0.109,0.153	0.04,0.044	0.089
2686	ENSG00000143442.17	POGZ	chr1	-	151379082	151379499	151379082	151379107	151379386	151379499	2686	5,9	43,61	7,12	6,17	428	149	4.41315e-05	0.000183598	0.039,0.049	0.289,0.197	-0.199
2688	ENSG00000011009.6	LYPLA2	chr1	+	24120713	24121090	24120713	24120815	24120916	24121090	2688	192,95	1348707	111226	363408	250	149	1.91192e-12	1.841e-11	0.078,0.074	0.154,0.248	-0.125
2689	ENSG00000011009.6	LYPLA2	chr1	+	24120713	24121090	24120713	24120815	24121041	24121090	2689	1100583	8,11	409599	0,1	375	149	0.00398119	0.0115331	0.982,0.955	1.0,0.996	-0.03
2690	ENSG00000206149.6	HERC2P9	chr15	+	28881632	28882253	28881632	28881847	28882120	28882253	2690	15104	2,14	0,20	0,0	422	149	1	1	0.726,0.724	NA,1.0	-0.275
2691	ENSG00000206149.6	HERC2P9	chr15	+	28886067	28886458	28886067	28886238	28886315	28886458	2691	16105	6,15	0,19	0,3	226	149	1	1	0.637,0.822	NA,0.807	-0.078
2692	ENSG00000206149.6	HERC2P9	chr15	+	28900418	28900837	28900418	28900566	28900640	28900837	2692	18122	17,64	14,33	2,4	223	149	0.000112545	0.000441778	0.414,0.56	0.824,0.846	-0.348
2694	ENSG00000204394.8	VARS	chr6	-	31749467	31749729	31749467	31749538	31749623	31749729	2694	12,0	692,31	0,0	37,5	234	149	1	1	0.011,0.0	0.0,0.0	0.005
2695	ENSG00000204394.8	VARS	chr6	-	31750306	31750622	31750306	31750410	31750497	31750622	2695	0,0	62,12	1,0	15,12	236	149	1	1	0.0,0.0	0.04,0.0	-0.02
2696	ENSG00000117751.13	PPP1R8	chr1	+	28176603	28178187	28176603	28176925	28178050	28178187	2696	36552830	7,8	272445	1,0	1274	149	0.176345	0.313417	0.984,0.976	0.97,1.0	-0.005
2697	ENSG00000117155.12	SSX2IP	chr1	-	85127880	85128213	85127880	85128058	85128137	85128213	2697	7,6	54,90	0,1	17,30	228	149	0.00785975	0.0209491	0.078,0.042	0.0,0.021	0.049
2698	ENSG00000117155.12	SSX2IP	chr1	-	85135363	85136498	85135363	85135576	85136328	85136498	2698	3,0	35,65	2,3	2,6	901	149	0.0431768	0.094158	0.014,0.0	0.142,0.076	-0.102
2701	ENSG00000039523.13	FAM65A	chr16	+	67574360	67574607	67574360	67574404	67574454	67574607	2701	9,3	0,2	0,3	0,1	199	149	1	1	1.0,0.529	NA,0.692	0.073
2702	ENSG00000039523.13	FAM65A	chr16	+	67574360	67574607	67574360	67574404	67574481	67574607	2702	8,2	39,60	0,3	8,15	226	149	0.543125	0.76455	0.119,0.022	0.0,0.116	0.012
2703	ENSG00000039523.13	FAM65A	chr16	+	67579851	67580134	67579851	67579935	67580043	67580134	2703	0,5	227271	3,7	41,96	257	149	0.00653025	0.0178343	0.0,0.011	0.041,0.041	-0.036
2704	ENSG00000116691.6	MIIP	chr1	+	12089279	12089951	12089279	12089338	12089821	12089951	2704	11421028	1116956	244315	210313	632	149	0.858371	1	0.194,0.202	0.215,0.192	-0.006
2705	ENSG00000116691.6	MIIP	chr1	+	12089279	12090181	12089279	12089338	12090084	12090181	2705	12751290	8,17	328446	0,7	895	149	0.592561	0.81594	0.964,0.927	1.0,0.914	-0.012
2706	ENSG00000116691.6	MIIP	chr1	+	12089279	12090181	12089279	12089951	12090084	12090181	2706	186315	16271296	92138	257438	282	149	9.70122e-07	5.2866e-06	0.057,0.114	0.159,0.143	-0.065
2707	ENSG00000038274.12	MAT2B	chr5	+	162939007	162940675	162939007	162939202	162940560	162940675	2707	4,18	122243	31,29	19,13	1507	149	0	0	0.003,0.007	0.139,0.181	-0.155
2708	ENSG00000271853.1	RP1-178F15.5	chr1	-	153604509	153604716	153604509	153604539	153604630	153604716	2708	335,99	34,20	107,79	3,8	240	149	0.0134358	0.0342108	0.859,0.754	0.957,0.86	-0.102
2712	ENSG00000159788.14	RGS12	chr4	+	3415798	3416571	3415798	3415968	3416478	3416571	2712	0,0	47,33	2,2	5,5	659	149	0.172967	0.308348	0.0,0.0	0.083,0.083	-0.083
2713	ENSG00000056736.5	IL17RB	chr3	+	53891642	53892845	53891642	53891717	53892745	53892845	2713	21,22	17,9	8,9	6,1	1177	149	0.646714	0.869208	0.135,0.236	0.144,0.533	-0.153
2714	ENSG00000005007.8	UPF1	chr19	+	18976097	18976587	18976097	18976259	18976369	18976587	2714	2,4	544524	24,59	100120	259	149	0	0	0.002,0.004	0.121,0.22	-0.167
2715	ENSG00000158828.5	PINK1	chr1	+	20974997	20975724	20974997	20975125	20975487	20975724	2715	156103	325398	62,49	95183	511	149	0.483323	0.701554	0.123,0.07	0.16,0.072	-0.019
2716	ENSG00000129347.15	KRI1	chr19	-	10668227	10668571	10668227	10668358	10668444	10668571	2716	126116	439248	48,90	47,81	235	149	2.12495e-09	1.60526e-08	0.154,0.229	0.393,0.413	-0.212
2717	ENSG00000129347.15	KRI1	chr19	-	10670034	10670384	10670034	10670205	10670288	10670384	2717	8,29	366231	5,21	32,63	232	149	1.11151e-05	5.10001e-05	0.014,0.075	0.091,0.176	-0.089
2718	ENSG00000129347.15	KRI1	chr19	-	10672342	10672521	10672342	10672392	10672466	10672521	2718	3,0	408244	0,4	36,97	223	149	0.545266	0.767038	0.005,0.0	0.0,0.027	-0.011
2719	ENSG00000129347.15	KRI1	chr19	-	10675604	10676466	10675604	10675710	10676392	10676466	2719	55,39	231126	67,95	23,34	831	149	0	0	0.041,0.053	0.343,0.334	-0.292
2722	ENSG00000164111.10	ANXA5	chr4	-	122617735	122618130	122617735	122617779	122618017	122618130	2722	4,0	466547	3,10	238210	387	149	0.84478	1	0.003,0.0	0.005,0.018	-0.01
2724	ENSG00000089639.6	GMIP	chr19	-	19746223	19746530	19746223	19746378	19746452	19746530	2724	2,4	57,48	3,5	4,24	223	149	0.0145476	0.0368587	0.023,0.053	0.334,0.122	-0.19
2725	ENSG00000164076.12	CAMKV	chr3	-	49895421	49897314	49895421	49897109	49897202	49897314	2725	10,17	0,3	8,0	2,1	242	149	0.117781	0.222498	1.0,0.777	0.711,0.0	0.533
2726	ENSG00000164076.12	CAMKV	chr3	-	49898375	49898733	49898375	49898451	49898612	49898733	2726	1,0	10,10	1,1	2,0	310	149	1	1	0.046,0.0	0.194,1.0	-0.574
2727	ENSG00000164076.12	CAMKV	chr3	-	49898375	49898733	49898375	49898451	49898620	49898733	2727	3,0	2,0	1,2	0,0	318	149	1	1	0.413,NA	1.0,1.0	-0.587
2730	ENSG00000164076.12	CAMKV	chr3	-	49898871	49899298	49898871	49899010	49899223	49899298	2730	14,8	4,4	0,0	0,5	362	149	1	1	0.59,0.452	NA,0.0	0.521
2735	ENSG00000130775.11	THEMIS2	chr1	+	28208481	28209554	28208481	28208636	28209023	28209554	2735	231281	1,0	19,13	0,0	536	149	1	1	0.985,1.0	1.0,1.0	-0.008
2738	ENSG00000177943.9	MAMDC4	chr9	+	139750915	139751278	139750915	139751027	139751161	139751278	2738	19,16	30,22	3,10	3,6	283	149	0.179328	0.317892	0.25,0.277	0.345,0.467	-0.143
2739	ENSG00000177943.9	MAMDC4	chr9	+	139752430	139752998	139752430	139752549	139752851	139752998	2739	18,19	24,0	2,11	10,3	451	149	0.110982	0.21135	0.199,1.0	0.062,0.548	0.294
2740	ENSG00000177943.9	MAMDC4	chr9	+	139753170	139753584	139753170	139753305	139753456	139753584	2740	131,61	40,23	30,47	7,20	300	149	0.978802	1	0.619,0.568	0.68,0.539	-0.016
2741	ENSG00000177943.9	MAMDC4	chr9	+	139753660	139754516	139753660	139753769	139754337	139754516	2741	348249	88,47	97115	16,29	717	149	0.800016	1	0.451,0.524	0.557,0.452	-0.017
2742	ENSG00000105402.3	NAPA	chr19	-	47995271	47996750	47995271	47995376	47996672	47996750	2742	139145	5,1	56,88	4,0	1445	149	0.894396	1	0.741,0.937	0.591,1.0	0.043
2743	ENSG00000143207.15	RFWD2	chr1	-	175957423	175958615	175957423	175957548	175958497	175958615	2743	13,21	683741	7,13	137155	1098	149	1	1	0.003,0.004	0.007,0.011	-0.005
2744	ENSG00000131795.8	RBM8A	chr1	+	145508015	145508284	145508015	145508075	145508206	145508284	2744	104,53	48982271	183380	15261145	280	149	0	0	0.011,0.012	0.06,0.15	-0.093
2745	ENSG00000131795.8	RBM8A	chr1	+	145508015	145508284	145508015	145508075	145508209	145508284	2745	150,67	655351	193384	205141	283	149	1.13739e-10	9.36861e-10	0.108,0.091	0.331,0.589	-0.36
2746	ENSG00000131795.8	RBM8A	chr1	+	145508015	145508611	145508015	145508075	145508474	145508611	2746	183105	18,12	376809	8,16	548	149	8.14335e-08	5.11547e-07	0.734,0.704	0.927,0.932	-0.211
2747	ENSG00000131795.8	RBM8A	chr1	+	145508015	145508611	145508015	145508284	145508474	145508611	2747	128,70	59872741	243536	18651549	339	149	0	0	0.009,0.011	0.054,0.132	-0.083
2748	ENSG00000159214.8	CCDC24	chr1	+	44457518	44458059	44457518	44457676	44457824	44458059	2748	10,9	6,5	1,3	0,2	297	149	0.38715	0.59815	0.455,0.475	1.0,0.429	-0.25
2749	ENSG00000159214.8	CCDC24	chr1	+	44457518	44458059	44457518	44457676	44457883	44458059	2749	20,25	2,8	4,11	1,3	356	149	0.6944	0.91681	0.807,0.567	0.626,0.605	0.072
2750	ENSG00000159214.8	CCDC24	chr1	+	44459561	44460834	44459561	44459636	44460779	44460834	2750	69,88	60,55	29,36	16,43	1292	149	0.380801	0.589451	0.117,0.156	0.173,0.088	0.006
2751	ENSG00000159214.8	CCDC24	chr1	+	44461272	44461528	44461272	44461342	44461449	44461528	2751	15,17	66,63	4,9	22,28	256	149	0.911261	1	0.117,0.136	0.096,0.158	-0.001
2757	ENSG00000116396.9	KCNC4	chr1	+	110774842	110776666	110774842	110775219	110775532	110776666	2757	148193	9,19	64134	0,1	462	149	4.04081e-07	2.32801e-06	0.841,0.766	1.0,0.977	-0.185
2758	ENSG00000158286.8	RNF207	chr1	+	6269327	6269599	6269327	6269403	6269473	6269599	2758	11,11	8,30	7,10	1,9	219	149	0.0976473	0.189295	0.483,0.2	0.826,0.431	-0.287
2759	ENSG00000158286.8	RNF207	chr1	+	6272741	6273243	6272741	6272793	6273125	6273243	2759	68,64	0,10	17,42	0,0	481	149	0.000470358	0.00163371	1.0,0.665	1.0,1.0	-0.167
2760	ENSG00000085998.9	POMGNT1	chr1	-	46654354	46655029	46654354	46654652	46654913	46655029	2760	1605702	4,2	513490	3,0	410	149	1	1	0.993,0.992	0.984,1.0	0
2761	ENSG00000085998.9	POMGNT1	chr1	-	46658976	46659597	46658976	46659060	46659526	46659597	2761	39,47	0,4	18,20	4,3	615	149	0.0245847	0.0580913	1.0,0.74	0.522,0.618	0.3
2762	ENSG00000177954.7	RPS27	chr1	+	153963238	153963510	153963238	153963278	153963389	153963510	2762	19801540	167194	9512286	79227	260	149	0.402704	0.616148	0.872,0.82	0.873,0.852	-0.017
2763	ENSG00000130717.8	UCK1	chr9	-	134404330	134404657	134404330	134404425	134404514	134404657	2763	37,33	411303	9,15	41,43	238	149	0.000864167	0.00286797	0.053,0.064	0.121,0.179	-0.091
2765	ENSG00000165637.9	VDAC2	chr10	+	76978820	76979114	76978820	76978973	76979061	76979114	2765	168200	38416529	21,52	19533956	237	149	1.41295e-10	1.15687e-09	0.027,0.019	0.007,0.008	0.015
2766	ENSG00000143595.8	AQP10	chr1	+	154296064	154297801	154296064	154296282	154296757	154297801	2766	1361338	67667	51660	15192	624	149	0.000435089	0.00152151	0.326,0.324	0.448,0.451	-0.124
2767	ENSG00000185404.12	SP140L	chr2	+	231264841	231266158	231264841	231264957	231266080	231266158	2767	13,24	0,1	0,6	0,3	1272	149	1	1	1.0,0.738	NA,0.19	0.679
2770	ENSG00000160741.12	CRTC2	chr1	-	153927348	153927642	153927348	153927465	153927540	153927642	2770	4,9	123157	4,2	7,20	224	149	0.0531181	0.112431	0.021,0.037	0.275,0.062	-0.14
2771	ENSG00000125459.10	MSTO1	chr1	+	155580031	155580351	155580031	155580123	155580215	155580351	2771	13,12	14,15	11,13	3,0	241	149	0.000137439	0.000529865	0.365,0.331	0.694,1.0	-0.499
2772	ENSG00000125459.10	MSTO1	chr1	+	155581006	155581394	155581006	155581082	155581217	155581394	2772	52,39	16,0	48,84	2,0	284	149	0.00118074	0.00381671	0.63,1.0	0.926,1.0	-0.148
2773	ENSG00000125459.10	MSTO1	chr1	+	155581006	155581394	155581006	155581082	155581339	155581394	2773	59,43	8,9	74109	0,1	406	149	1.06174e-08	7.46778e-08	0.73,0.637	1.0,0.976	-0.304
2774	ENSG00000125459.10	MSTO1	chr1	+	155581006	155581394	155581006	155581146	155581339	155581394	2774	47,31	8,31	62100	3,2	342	149	9.9988e-06	4.61882e-05	0.719,0.303	0.9,0.956	-0.417
2775	ENSG00000177666.11	PNPLA2	chr11	+	823693	824130	823693	823855	823997	824130	2775	43,93	1237993	72185	370626	291	149	0	0	0.017,0.046	0.091,0.131	-0.08
2776	ENSG00000156345.13	CDK20	chr9	-	90584108	90585812	90584108	90584264	90585690	90585812	2776	35,72	8,12	10,10	0,0	1575	149	1.02858e-05	4.74069e-05	0.293,0.362	1.0,1.0	-0.672
2777	ENSG00000156345.13	CDK20	chr9	-	90585482	90585812	90585482	90585545	90585690	90585812	2777	7,24	6,3	0,3	0,4	294	149	1	1	0.372,0.802	NA,0.275	0.312
2778	ENSG00000157873.13	TNFRSF14	chr1	+	2489781	2491417	2489781	2489907	2491261	2491417	2778	14,40	2,12	4,16	3,12	1503	149	0.018267	0.0448691	0.41,0.248	0.117,0.117	0.212
2780	ENSG00000117308.10	GALE	chr1	-	24122998	24123272	24122998	24123076	24123186	24123272	2780	78,82	998615	37,75	314427	259	149	0.0218592	0.0525403	0.043,0.071	0.063,0.092	-0.021
2781	ENSG00000117308.10	GALE	chr1	-	24124606	24125220	24124606	24124715	24125104	24125220	2781	53,58	9,2	58,64	3,1	538	149	0.0526582	0.11163	0.62,0.889	0.843,0.947	-0.141
2782	ENSG00000117308.10	GALE	chr1	-	24124606	24125220	24124606	24124720	24125104	24125220	2782	48,51	481300	51,57	221220	533	149	0.000427645	0.00149676	0.027,0.045	0.061,0.068	-0.029
2783	ENSG00000019144.12	PHLDB1	chr11	+	118514789	118515409	118514789	118514892	118515364	118515409	2783	9,0	4,0	1,5	0,0	621	149	1	1	0.351,NA	1.0,1.0	-0.649
2785	ENSG00000133641.13	C12orf29	chr12	+	88437375	88439556	88437375	88437492	88439358	88439556	2785	10,24	173135	12,40	33,39	2015	149	8.97327e-11	7.45108e-10	0.004,0.013	0.026,0.07	-0.04
2786	ENSG00000180229.8	HERC2P3	chr15	-	20644179	20644908	20644179	20644376	20644760	20644908	2786	20126	17184	7,21	2,40	533	149	0.79553	1	0.247,0.161	0.495,0.128	-0.107
2787	ENSG00000135476.7	ESPL1	chr12	+	53682321	53683087	53682321	53682483	53682873	53683087	2787	7,5	211202	4,21	49,50	539	149	3.62001e-08	2.36454e-07	0.009,0.007	0.022,0.104	-0.055
2788	ENSG00000135476.7	ESPL1	chr12	+	53683187	53684253	53683187	53683378	53684130	53684253	2788	159230	4,20	72129	1,2	901	149	0.00607549	0.016771	0.868,0.655	0.923,0.914	-0.157
2790	ENSG00000142330.15	CAPN10	chr2	+	241535350	241535938	241535350	241535569	241535735	241535938	2790	110125	9,7	45,71	0,2	315	149	0.00310621	0.00917814	0.853,0.894	1.0,0.944	-0.099
2793	ENSG00000197816.9	CCDC180	chr9	+	100070017	100070414	100070017	100070088	100070264	100070414	2793	2,11	4,17	1,6	2,15	325	149	0.392905	0.605445	0.186,0.229	0.186,0.155	0.037
2794	ENSG00000197816.9	CCDC180	chr9	+	100124477	100124723	100124477	100124533	100124644	100124723	2794	55,43	15,44	20,12	0,12	260	149	0.226375	0.385787	0.678,0.359	1.0,0.364	-0.163
2795	ENSG00000197816.9	CCDC180	chr9	+	100132922	100136930	100132922	100133060	100136824	100136930	2795	105148	3,2	26,49	4,0	3913	149	0.791306	1	0.571,0.738	0.198,1.0	0.055
2796	ENSG00000164011.13	ZNF691	chr1	+	43314961	43315413	43314961	43315084	43315235	43315413	2796	10,21	10,26	4,20	0,0	300	149	9.98455e-11	8.25738e-10	0.332,0.286	1.0,1.0	-0.691
2798	ENSG00000076864.15	RAP1GAP	chr1	-	21929296	21930405	21929296	21929406	21930150	21930405	2798	76110	0,2	9,20	0,0	893	149	0.476344	0.696135	1.0,0.902	1.0,1.0	-0.049
2799	ENSG00000076864.15	RAP1GAP	chr1	-	21929296	21930405	21929296	21929406	21930327	21930405	2799	95152	16,11	10,36	3,11	1070	149	0.0176232	0.0434147	0.453,0.658	0.317,0.313	0.24
2800	ENSG00000138442.5	WDR12	chr2	-	203748920	203749258	203748920	203749026	203749117	203749258	2800	7,5	650515	6,7	166144	240	149	0.0310185	0.0709948	0.007,0.006	0.022,0.029	-0.019
2801	ENSG00000130762.10	ARHGEF16	chr1	+	3394438	3395176	3394438	3394590	3394987	3395176	2801	107133	72100	5,12	22,59	546	149	8.56537e-13	8.44595e-12	0.289,0.266	0.058,0.053	0.222
2802	ENSG00000164405.6	UQCRQ	chr5	+	132202560	132203379	132202560	132202727	132203179	132203379	2802	16001284	161908906	26204016	772511871	601	149	0	0	0.024,0.035	0.078,0.077	-0.048
2803	ENSG00000215305.5	VPS16	chr20	+	2844594	2844933	2844594	2844729	2844824	2844933	2803	15,26	488410	6,18	205313	244	149	0.94526	1	0.018,0.037	0.018,0.034	0.001
2804	ENSG00000075711.16	DLG1	chr3	-	196792146	196792680	196792146	196792319	196792578	196792680	2804	6,15	14,52	2,9	4,2	408	149	0.0642315	0.132268	0.135,0.095	0.154,0.622	-0.273
2806	ENSG00000136718.5	IMP4	chr2	+	131100466	131100767	131100466	131100508	131100658	131100767	2806	337,87	585332	134,86	134,90	299	149	1.34081e-06	7.1772e-06	0.223,0.116	0.333,0.323	-0.159
2807	ENSG00000136718.5	IMP4	chr2	+	131100466	131100767	131100466	131100535	131100658	131100767	2807	337,87	154,68	134,86	24,36	272	149	0.0154928	0.0388219	0.545,0.412	0.754,0.567	-0.182
2808	ENSG00000136718.5	IMP4	chr2	+	131102948	131103272	131102948	131103058	131103139	131103272	2808	178,83	2113902	168219	470377	230	149	0	0	0.052,0.056	0.188,0.273	-0.177
2809	ENSG00000136718.5	IMP4	chr2	+	131103139	131103506	131103139	131103272	131103351	131103506	2809	26,32	23591064	86,80	615421	228	149	0	0	0.007,0.019	0.084,0.11	-0.084
2810	ENSG00000136718.5	IMP4	chr2	+	131103351	131103685	131103351	131103506	131103590	131103685	2810	103,47	1848839	136191	454284	233	149	0	0	0.034,0.035	0.161,0.301	-0.196
2811	ENSG00000136718.5	IMP4	chr2	+	131103590	131103822	131103590	131103685	131103773	131103822	2811	147,30	1886842	168269	460302	237	149	0	0	0.047,0.022	0.187,0.359	-0.239
2812	ENSG00000182400.10	TRAPPC6B	chr14	-	39627488	39628754	39627488	39627606	39628653	39628754	2812	0,1	2,7	7,6	0,0	1196	149	5.78471e-12	5.30847e-11	0.0,0.017	1.0,1.0	-0.992
2813	ENSG00000182400.10	TRAPPC6B	chr14	-	39627488	39628754	39627488	39627606	39628686	39628754	2813	2,3	31,34	7,5	14,20	1229	149	0.0084908	0.0224271	0.008,0.011	0.057,0.029	-0.034
2814	ENSG00000101365.16	IDH3B	chr20	-	2639040	2639483	2639040	2639168	2639283	2639483	2814	47382143	74,48	19442236	60,63	264	149	0.00345278	0.0101239	0.973,0.962	0.948,0.952	0.018
2816	ENSG00000101365.16	IDH3B	chr20	-	2640344	2640822	2640344	2640439	2640675	2640822	2816	230139	36031796	115126	16301547	385	149	0.547021	0.768674	0.024,0.029	0.027,0.031	-0.002
2817	ENSG00000101365.16	IDH3B	chr20	-	2640344	2640822	2640344	2640439	2640713	2640822	2817	1230627	115,67	514477	49,57	423	149	0.651786	0.873734	0.79,0.767	0.787,0.747	0.011
2818	ENSG00000101365.16	IDH3B	chr20	-	2641102	2641475	2641102	2641236	2641342	2641475	2818	79,79	22081413	65,67	9761006	255	149	0.0113152	0.0292101	0.02,0.032	0.037,0.037	-0.011
2819	ENSG00000100023.13	PPIL2	chr22	+	22049225	22049785	22049225	22049255	22049682	22049785	2819	15431202	16,24	418524	4,9	576	149	0.673957	0.895337	0.961,0.928	0.964,0.938	-0.006
2820	ENSG00000100023.13	PPIL2	chr22	+	22049225	22049785	22049225	22049359	22049682	22049785	2820	155126	22211409	17,45	611747	472	149	0.000909771	0.00300232	0.022,0.027	0.009,0.019	0.011
2821	ENSG00000100023.13	PPIL2	chr22	+	22049225	22049785	22049225	22049359	22049686	22049785	2821	216155	100119	33,67	30,30	476	149	0.84291	1	0.403,0.29	0.256,0.411	0.013
2822	ENSG00000127603.19	MACF1	chr1	+	39950272	39952659	39950272	39950402	39951209	39952659	2822	58,79	532490	45,80	111169	956	149	9.74332e-12	8.80332e-11	0.017,0.025	0.059,0.069	-0.043
2823	ENSG00000171793.9	CTPS1	chr1	+	41474330	41474562	41474330	41474386	41474465	41474562	2823	130,61	779362	11,19	196155	228	149	0.00122982	0.00395665	0.098,0.099	0.035,0.074	0.044
2824	ENSG00000222009.4	BTBD19	chr1	+	45278667	45278941	45278667	45278736	45278809	45278941	2824	2,5	1,3	1,7	1,0	222	149	0.00396612	0.0115057	0.573,0.528	0.402,1.0	-0.151
2829	ENSG00000227372.6	TP73-AS1	chr1	-	3652547	3656951	3652547	3654418	3656796	3656951	2829	20402969	114165	18722665	20,32	2527	149	0	0	0.513,0.515	0.847,0.831	-0.325
2833	ENSG00000104327.3	CALB1	chr8	-	91072856	91075381	91072856	91072928	91075327	91075381	2833	33,20	203,39	6,0	82,17	2548	149	0.231447	0.392961	0.009,0.029	0.004,0.0	0.017
2834	ENSG00000102103.11	PQBP1	chrX	+	48755538	48755859	48755538	48755629	48755774	48755859	2834	255152	11,13	57,53	1,0	294	149	0.000312903	0.0011259	0.922,0.856	0.967,1.0	-0.095
2835	ENSG00000102103.11	PQBP1	chrX	+	48759509	48760072	48759509	48759661	48760008	48760072	2835	50792026	145,59	14791733	26,55	496	149	0.366222	0.570544	0.913,0.912	0.945,0.904	-0.012
2836	ENSG00000102103.11	PQBP1	chrX	+	48759509	48760072	48759509	48759794	48760008	48760072	2836	774294	34821437	225258	10111298	363	149	0.864522	1	0.084,0.077	0.084,0.075	0.001
2837	ENSG00000102103.11	PQBP1	chrX	+	48759509	48760361	48759509	48760072	48760204	48760361	2837	103,75	42441892	199248	12661750	281	149	0	0	0.013,0.021	0.077,0.07	-0.057
2838	ENSG00000154889.12	MPPE1	chr18	-	11886497	11886777	11886497	11886620	11886711	11886777	2838	6,9	46,54	2,2	7,12	240	149	0.584183	0.80793	0.075,0.094	0.151,0.094	-0.038
2839	ENSG00000154889.12	MPPE1	chr18	-	11885674	11887024	11885674	11885815	11886915	11887024	2839	27,42	4,2	4,12	1,6	1249	149	0.0101961	0.026589	0.446,0.715	0.323,0.193	0.323
2840	ENSG00000117632.16	STMN1	chr1	-	26227981	26230304	26227981	26228173	26230131	26230304	2840	369593	68256995	230254	33613623	2107	149	1	1	0.004,0.006	0.005,0.005	0
2842	ENSG00000162572.15	SCNN1D	chr1	+	1222887	1223216	1222887	1222976	1223052	1223216	2842	67,58	43,92	24,65	16,65	225	149	0.664087	0.88617	0.508,0.295	0.498,0.398	-0.047
2845	ENSG00000162413.12	KLHL21	chr1	-	6650783	6655617	6650783	6653718	6655544	6655617	2845	364673	217161	401720	11,5	1975	149	0	0	0.112,0.24	0.733,0.916	-0.649
2846	ENSG00000064961.14	HMG20B	chr19	+	3572976	3573345	3572976	3572992	3573289	3573345	2846	275584	341678	120488	114360	446	149	0.00262174	0.00783846	0.212,0.223	0.26,0.312	-0.069
2847	ENSG00000064961.14	HMG20B	chr19	+	3573689	3574584	3573689	3573798	3574338	3574584	2847	11981944	7,10	4351460	1,2	689	149	0.0269499	0.062883	0.974,0.977	0.989,0.994	-0.016
2848	ENSG00000064961.14	HMG20B	chr19	+	3573689	3574584	3573689	3573798	3574367	3574584	2848	12652035	30,45	4591538	1,10	718	149	5.17268e-07	2.91862e-06	0.897,0.904	0.99,0.97	-0.079
2849	ENSG00000064961.14	HMG20B	chr19	+	3573689	3574584	3573689	3573798	3574380	3574584	2849	12912076	8912122	4661558	3491266	731	149	0.49754	0.715027	0.228,0.166	0.214,0.201	-0.011
2850	ENSG00000064961.14	HMG20B	chr19	+	3576258	3576623	3576258	3576305	3576550	3576623	2850	40132	15563290	107441	4121908	394	149	0	0	0.01,0.015	0.089,0.08	-0.072
2851	ENSG00000136699.15	SMPD4	chr2	-	130911849	130912832	130911849	130912055	130912668	130912832	2851	59,48	635601	83,87	218174	762	149	0	0	0.018,0.015	0.069,0.089	-0.062
2852	ENSG00000136699.15	SMPD4	chr2	-	130913607	130914248	130913607	130913708	130914157	130914248	2852	51,52	477502	16,42	186151	598	149	0.0233994	0.0555466	0.026,0.025	0.021,0.065	-0.018
2854	ENSG00000049768.10	FOXP3	chrX	-	49107794	49108226	49107794	49107944	49108124	49108226	2854	0,4	7,1	0,7	3,0	329	149	0.491198	0.70922	0.0,0.644	0.0,1.0	-0.178
2855	ENSG00000034533.7	ASTE1	chr3	-	130742848	130744175	130742848	130743082	130744007	130744175	2855	121162	0,0	5,12	1,0	1074	149	1	1	1.0,1.0	0.41,1.0	0.295
[truncated: 2,104 more rows]
