# Supplementary material for: Profiling transcriptome composition and dynamics within nuclear compartments using SLAM-RT&Tag
Source: Mol Cell. Author manuscript; Available in PMC 2025 May 5. (PMC12052203; doi:10.1016/j.molcel.2025.02.012)
Supplement: 7 [file NIHMS2063963-supplement-7.xlsx]

## Sheet: differential_kinetic_DMSO
Table S6. Differential kinetic analysis of speckle transcripts in K562 cells treated with Pladienolide B and Flavopiridol, related to Figure 5.
Feature_ID	Exp_ID	L2FC_kdeg	L2FC_kd_sd	effect	se	gene_name	pval	padj
1	2	1.83402	0.481818	1.83402	0.481818	ENSG00000001036.9	0.000140971	0.000525656
2	2	0.378665	0.629166	0.378665	0.629166	ENSG00000001167.10	0.547272	0.595449
3	2	1.65716	0.398361	1.65716	0.398361	ENSG00000001497.12	3.18309399759197e-05	0.000154247
4	2	1.04195	0.44799	1.04195	0.44799	ENSG00000001629.5	0.0200281	0.0350467
5	2	0.35596	0.593695	0.35596	0.593695	ENSG00000002549.8	0.548795	0.596909
6	2	0.265996	0.525679	0.265996	0.525679	ENSG00000003436.10	0.612853	0.657482
7	2	1.14453	0.532188	1.14453	0.532188	ENSG00000004142.7	0.031506	0.0517263
8	2	1.69758	0.410032	1.69758	0.410032	ENSG00000004455.12	3.47147857605366e-05	0.000165787
9	2	1.16767	0.471502	1.16767	0.471502	ENSG00000004478.5	0.0132679	0.0245563
10	2	2.34422	0.678644	2.34422	0.678644	ENSG00000004487.11	0.000551782	0.00166595
11	2	1.3811	0.411975	1.3811	0.411975	ENSG00000004779.5	0.000801196	0.00228123
12	2	1.7765	0.733138	1.7765	0.733138	ENSG00000004864.9	0.0153866	0.0278834
13	2	0.661796	0.388456	0.661796	0.388456	ENSG00000004961.10	0.088445	0.126241
14	2	1.3898	0.353555	1.3898	0.353555	ENSG00000005007.8	8.46126703475481e-05	0.000342603
15	2	1.28079	0.470736	1.28079	0.470736	ENSG00000005075.11	0.00651183	0.0134981
16	2	0.542829	0.537198	0.542829	0.537198	ENSG00000005100.8	0.312264	0.36737
17	2	1.47318	0.564016	1.47318	0.564016	ENSG00000005187.7	0.0090028	0.0177793
18	2	1.97178	0.703231	1.97178	0.703231	ENSG00000005189.15	0.00504917	0.0108196
19	2	1.58564	0.433716	1.58564	0.433716	ENSG00000005249.8	0.000256238	0.000874442
20	2	0.809571	0.31951	0.809571	0.31951	ENSG00000005483.15	0.0112837	0.0214741
21	2	0.910781	0.524126	0.910781	0.524126	ENSG00000005486.12	0.0822608	0.118645
22	2	1.56605	0.426164	1.56605	0.426164	ENSG00000005810.13	0.000238079	0.000824407
23	2	0.142603	0.450399	0.142603	0.450399	ENSG00000005893.11	0.751535	0.780877
24	2	0.467082	0.337494	0.467082	0.337494	ENSG00000005955.8	0.166368	0.215468
25	2	0.833819	0.496236	0.833819	0.496236	ENSG00000006007.7	0.0929017	0.131577
26	2	1.51804	0.487499	1.51804	0.487499	ENSG00000006125.12	0.00184614	0.00466127
27	2	0.804544	0.364086	0.804544	0.364086	ENSG00000006576.12	0.0271216	0.0453171
28	2	0.830462	0.590746	0.830462	0.590746	ENSG00000006625.13	0.159788	0.207926
29	2	1.32029	0.461451	1.32029	0.461451	ENSG00000006652.9	0.00422092	0.00934836
30	2	1.72495	0.425988	1.72495	0.425988	ENSG00000006744.14	5.13708488644528e-05	0.000228884
31	2	0.961037	0.422765	0.961037	0.422765	ENSG00000006831.9	0.0230131	0.0395538
32	2	1.42804	0.397659	1.42804	0.397659	ENSG00000007038.6	0.000329264	0.00107369
33	2	-0.0745748	0.518971	-0.0745748	0.518971	ENSG00000007047.10	0.885739	0.902699
34	2	0.512952	0.548617	0.512952	0.548617	ENSG00000007080.6	0.349793	0.404882
35	2	1.61718	0.306102	1.61718	0.306102	ENSG00000007202.10	1.26996006415272e-07	1.44016089749278e-06
36	2	0.532582	0.303758	0.532582	0.303758	ENSG00000007392.12	0.0795493	0.115238
37	2	1.93337	0.461369	1.93337	0.461369	ENSG00000007923.11	2.78341806464004e-05	0.00013896
38	2	0.571932	0.539371	0.571932	0.539371	ENSG00000007944.10	0.288977	0.343896
39	2	1.80288	0.326396	1.80288	0.326396	ENSG00000008018.8	3.32148650627222e-08	4.38436218827934e-07
40	2	0.493425	0.372152	0.493425	0.372152	ENSG00000008282.3	0.184883	0.235838
41	2	0.966186	0.367217	0.966186	0.367217	ENSG00000008294.16	0.00851078	0.0169394
42	2	0.549317	0.506657	0.549317	0.506657	ENSG00000008394.8	0.278277	0.333568
43	2	2.93729	0.423102	2.93729	0.423102	ENSG00000008838.13	3.85840149828565e-12	2.01929914019584e-10
44	2	1.06329	0.381223	1.06329	0.381223	ENSG00000008952.12	0.00528444	0.0112653
45	2	1.27456	0.318811	1.27456	0.318811	ENSG00000009307.11	6.39238257667304e-05	0.000273604
46	2	0.650637	0.419541	0.650637	0.419541	ENSG00000009335.13	0.120942	0.16431
47	2	0.00126176	0.451701	0.00126176	0.451701	ENSG00000009844.11	0.997771	0.998085
48	2	1.069	0.376292	1.069	0.376292	ENSG00000009954.6	0.00449908	0.00983242
49	2	0.66022	0.330875	0.66022	0.330875	ENSG00000010017.9	0.0460022	0.0719807
50	2	0.406724	0.454587	0.406724	0.454587	ENSG00000010165.15	0.370942	0.42481
51	2	1.16557	0.259019	1.16557	0.259019	ENSG00000010244.12	6.79722414114267e-06	4.17706511466868e-05
52	2	1.3951	0.402689	1.3951	0.402689	ENSG00000010256.6	0.000531272	0.00161585
53	2	1.52389	0.52721	1.52389	0.52721	ENSG00000010270.9	0.00384641	0.00867018
54	2	0.780757	0.419713	0.780757	0.419713	ENSG00000010671.11	0.0628547	0.094111
55	2	0.838701	0.314253	0.838701	0.314253	ENSG00000011007.8	0.00761063	0.015408
56	2	2.0077	0.272346	2.0077	0.272346	ENSG00000011304.12	1.68256068956996e-13	1.38811256889522e-11
57	2	1.34371	0.397092	1.34371	0.397092	ENSG00000011485.10	0.000714695	0.00207857
58	2	1.71593	0.377761	1.71593	0.377761	ENSG00000012048.15	5.5623600972555e-06	3.54162298451744e-05
59	2	1.27849	0.46048	1.27849	0.46048	ENSG00000012061.11	0.00549582	0.0116183
60	2	0.443697	0.319266	0.443697	0.319266	ENSG00000012660.9	0.164607	0.213523
61	2	1.89765	0.441372	1.89765	0.441372	ENSG00000012963.9	1.71244373865892e-05	9.18872250012105e-05
62	2	1.90926	0.432146	1.90926	0.432146	ENSG00000013275.3	9.95784697334531e-06	5.83674866998926e-05
63	2	2.32032	0.388152	2.32032	0.388152	ENSG00000013306.11	2.26090772538837e-09	4.31271415825526e-08
64	2	2.19869	0.466827	2.19869	0.466827	ENSG00000013374.11	2.47903879784321e-06	1.8133613467748e-05
65	2	1.19423	0.388645	1.19423	0.388645	ENSG00000013375.11	0.0021205	0.00522994
66	2	1.08049	0.518518	1.08049	0.518518	ENSG00000013441.11	0.0371783	0.0601592
67	2	1.79325	0.411737	1.79325	0.411737	ENSG00000014216.11	1.3286245719468e-05	7.48201550755022e-05
68	2	1.2888	0.354383	1.2888	0.354383	ENSG00000014641.13	0.000276104	0.000930688
69	2	0.472843	0.438583	0.472843	0.438583	ENSG00000015475.14	0.280983	0.336079
70	2	1.07925	0.30964	1.07925	0.30964	ENSG00000015479.13	0.000491235	0.0015122
71	2	3.50787	0.551494	3.50787	0.551494	ENSG00000017483.10	2.0088121273143e-10	5.86644249569662e-09
72	2	1.52503	0.58853	1.52503	0.58853	ENSG00000018510.8	0.00956261	0.0185846
73	2	0.970637	0.609005	0.970637	0.609005	ENSG00000018699.7	0.110979	0.152533
74	2	2.14268	0.589225	2.14268	0.589225	ENSG00000021776.6	0.000276435	0.000930781
75	2	1.86463	0.562286	1.86463	0.562286	ENSG00000022277.8	0.000912637	0.00254797
76	2	1.53675	0.436542	1.53675	0.436542	ENSG00000022840.11	0.000431111	0.0013434
77	2	1.76847	0.369554	1.76847	0.369554	ENSG00000023191.12	1.70631683300072e-06	1.31561811890243e-05
78	2	1.78995	0.431816	1.78995	0.431816	ENSG00000023228.9	3.39545789279642e-05	0.000162391
79	2	0.261896	0.530045	0.261896	0.530045	ENSG00000023318.7	0.621235	0.664746
80	2	1.29777	0.450494	1.29777	0.450494	ENSG00000023330.10	0.00396699	0.00890108
81	2	0.443244	0.417903	0.443244	0.417903	ENSG00000023516.7	0.288854	0.343874
82	2	0.3668	0.565938	0.3668	0.565938	ENSG00000023734.6	0.516903	0.56539
83	2	2.18484	0.468944	2.18484	0.468944	ENSG00000024048.6	3.17641536723776e-06	2.21610374458448e-05
84	2	2.23604	0.566351	2.23604	0.566351	ENSG00000025796.9	7.87586123125257e-05	0.000321663
85	2	1.23491	0.432431	1.23491	0.432431	ENSG00000025800.9	0.00429356	0.00949012
86	2	1.53873	0.388369	1.53873	0.388369	ENSG00000026025.9	7.43130588738819e-05	0.000306159
87	2	0.769558	0.50789	0.769558	0.50789	ENSG00000028137.12	0.129721	0.173874
88	2	1.21528	0.493673	1.21528	0.493673	ENSG00000028203.13	0.0138279	0.0254644
89	2	1.69965	0.387515	1.69965	0.387515	ENSG00000028528.10	1.15440235886935e-05	6.68338207766467e-05
90	2	1.41247	0.278042	1.41247	0.278042	ENSG00000029363.11	3.77274421240939e-07	3.67258286163746e-06
91	2	1.79922	0.325083	1.79922	0.325083	ENSG00000029534.15	3.11870744428579e-08	4.18363193745654e-07
92	2	0.842907	0.296866	0.842907	0.296866	ENSG00000030066.9	0.00452061	0.00985989
93	2	1.44783	0.623633	1.44783	0.623633	ENSG00000030582.12	0.0202539	0.035364
94	2	1.6548	0.403299	1.6548	0.403299	ENSG00000031698.8	4.075339036737e-05	0.000189952
95	2	0.993913	0.439787	0.993913	0.439787	ENSG00000031823.10	0.023822	0.0407319
96	2	1.85773	0.401893	1.85773	0.401893	ENSG00000033050.3	3.7923674905534e-06	2.58037375645902e-05
97	2	2.54439	0.3521	2.54439	0.3521	ENSG00000033178.8	4.96200784457899e-13	3.55970127980667e-11
98	2	1.60214	0.334533	1.60214	0.334533	ENSG00000033627.10	1.67467610152675e-06	1.2972843039996e-05
99	2	0.200692	0.446706	0.200692	0.446706	ENSG00000034510.4	0.653237	0.692477
100	2	0.868179	0.418805	0.868179	0.418805	ENSG00000034713.3	0.0381731	0.0613297
101	2	0.815387	0.447399	0.815387	0.447399	ENSG00000035403.12	0.0683785	0.101097
102	2	0.950568	0.379758	0.950568	0.379758	ENSG00000035928.10	0.0123115	0.023071
103	2	0.660304	0.48457	0.660304	0.48457	ENSG00000036257.8	0.17299	0.222908
104	2	1.73781	0.419082	1.73781	0.419082	ENSG00000037474.10	3.3728385391086e-05	0.000161779
105	2	-0.0561565	0.407148	-0.0561565	0.407148	ENSG00000037749.7	0.890299	0.906226
106	2	1.74872	0.529896	1.74872	0.529896	ENSG00000037757.9	0.000966411	0.00267547
107	2	0.928704	0.515059	0.928704	0.515059	ENSG00000038274.12	0.0713724	0.104726
108	2	1.04219	0.589211	1.04219	0.589211	ENSG00000039560.9	0.0769289	0.111786
109	2	1.21283	0.472201	1.21283	0.472201	ENSG00000040487.8	0.010215	0.0196137
110	2	1.16533	0.445819	1.16533	0.445819	ENSG00000041357.11	0.00895162	0.0176994
111	2	1.16641	0.577752	1.16641	0.577752	ENSG00000042753.7	0.0434996	0.0687494
112	2	2.13017	0.388088	2.13017	0.388088	ENSG00000043514.11	4.04450315428939e-08	5.25466945242323e-07
113	2	0.75055	0.499594	0.75055	0.499594	ENSG00000044115.16	0.133014	0.177928
114	2	0.400608	0.412934	0.400608	0.412934	ENSG00000046604.8	0.331972	0.386699
115	2	0.73774	0.511043	0.73774	0.511043	ENSG00000047249.12	0.148852	0.195235
116	2	2.32664	0.363088	2.32664	0.363088	ENSG00000047315.10	1.47525727136956e-10	4.46637522524731e-09
117	2	2.17204	0.362988	2.17204	0.362988	ENSG00000047410.9	2.18009208541944e-09	4.18273481504892e-08
118	2	3.24791	0.393966	3.24791	0.393966	ENSG00000047849.17	1.66347931317968e-16	3.65965448899529e-14
119	2	0.93989	0.463431	0.93989	0.463431	ENSG00000047932.9	0.042549	0.0675039
120	2	0.843924	0.472508	0.843924	0.472508	ENSG00000048140.13	0.0740909	0.108138
121	2	0.7692	0.331127	0.7692	0.331127	ENSG00000048162.15	0.0201805	0.0352919
122	2	0.238783	0.456603	0.238783	0.456603	ENSG00000048405.5	0.601005	0.646874
123	2	-0.0346871	0.416236	-0.0346871	0.416236	ENSG00000048649.9	0.933585	0.944461
124	2	1.31903	0.433317	1.31903	0.433317	ENSG00000048740.13	0.00233432	0.00566
125	2	0.815496	0.423565	0.815496	0.423565	ENSG00000048828.12	0.0541898	0.0830978
126	2	0.757224	0.446036	0.757224	0.446036	ENSG00000048991.12	0.0895692	0.127545
127	2	0.2331	0.396169	0.2331	0.396169	ENSG00000049245.8	0.556273	0.604048
128	2	0.584676	0.457414	0.584676	0.457414	ENSG00000049618.17	0.201171	0.252708
129	2	2.36299	0.47083	2.36299	0.47083	ENSG00000049656.9	5.20019542549121e-07	4.93536118060958e-06
130	2	1.62104	0.572965	1.62104	0.572965	ENSG00000049860.9	0.00466621	0.0101106
131	2	1.62835	0.33817	1.62835	0.33817	ENSG00000050426.11	1.47060598954733e-06	1.16939753385692e-05
132	2	1.05161	0.456989	1.05161	0.456989	ENSG00000050748.13	0.0213822	0.0369624
133	2	0.649415	0.484261	0.649415	0.484261	ENSG00000051108.10	0.179906	0.23038
134	2	0.015778	0.466521	0.015778	0.466521	ENSG00000051180.12	0.97302	0.978357
135	2	2.73799	0.531924	2.73799	0.531924	ENSG00000051523.6	2.64227545251459e-07	2.691206479413e-06
136	2	1.23949	0.336233	1.23949	0.336233	ENSG00000052723.7	0.000227457	0.000792511
137	2	0.426124	0.489893	0.426124	0.489893	ENSG00000052802.8	0.384393	0.437715
138	2	0.137522	0.387807	0.137522	0.387807	ENSG00000052841.10	0.722877	0.755382
139	2	1.14663	0.558065	1.14663	0.558065	ENSG00000053371.8	0.0399133	0.063784
140	2	1.43069	0.364239	1.43069	0.364239	ENSG00000053372.4	8.56908652333463e-05	0.000346544
141	2	1.16093	0.373123	1.16093	0.373123	ENSG00000054116.7	0.00186206	0.00468712
142	2	1.70118	0.45367	1.70118	0.45367	ENSG00000054118.9	0.000176968	0.000640346
143	2	1.64211	0.577801	1.64211	0.577801	ENSG00000054148.13	0.00448319	0.00981721
144	2	1.23137	0.497685	1.23137	0.497685	ENSG00000054267.16	0.0133538	0.0246878
145	2	0.0940125	0.38992	0.0940125	0.38992	ENSG00000054523.12	0.809472	0.833726
146	2	0.889819	0.43069	0.889819	0.43069	ENSG00000055044.6	0.0388255	0.0622566
147	2	1.2031	0.247258	1.2031	0.247258	ENSG00000055118.10	1.1401292744858e-06	9.59802705562024e-06
148	2	0.649893	0.656324	0.649893	0.656324	ENSG00000055208.13	0.322075	0.377432
149	2	0.878905	0.478824	0.878905	0.478824	ENSG00000055211.8	0.0664241	0.0985932
150	2	0.658666	0.415161	0.658666	0.415161	ENSG00000055609.13	0.112619	0.154401
151	2	1.08881	0.371405	1.08881	0.371405	ENSG00000055950.12	0.00337213	0.00776012
152	2	1.32053	0.432182	1.32053	0.432182	ENSG00000056097.11	0.00224685	0.00547608
153	2	1.06273	0.424989	1.06273	0.424989	ENSG00000056586.11	0.0123977	0.0231981
154	2	1.12169	0.468113	1.12169	0.468113	ENSG00000056661.9	0.016566	0.0297848
155	2	0.729171	0.362003	0.729171	0.362003	ENSG00000057757.5	0.0439816	0.069345
156	2	0.996155	0.498559	0.996155	0.498559	ENSG00000058262.5	0.0457095	0.0715566
157	2	0.773275	0.374092	0.773275	0.374092	ENSG00000058272.11	0.0387273	0.0621293
158	2	1.06315	0.264903	1.06315	0.264903	ENSG00000058600.11	5.9858905072202e-05	0.000260256
159	2	0.92591	0.362047	0.92591	0.362047	ENSG00000058673.11	0.0105448	0.0201843
160	2	1.27077	0.350916	1.27077	0.350916	ENSG00000058804.10	0.000293132	0.000980077
161	2	0.280716	0.676561	0.280716	0.676561	ENSG00000059573.4	0.678204	0.715954
162	2	0.450844	0.510398	0.450844	0.510398	ENSG00000059804.11	0.377064	0.430856
163	2	1.63479	0.390268	1.63479	0.390268	ENSG00000060237.12	2.80313268082801e-05	0.000139733
164	2	0.905612	0.336747	0.905612	0.336747	ENSG00000060339.9	0.00716031	0.0146219
165	2	0.985193	0.317384	0.985193	0.317384	ENSG00000060749.10	0.00190855	0.00478951
166	2	2.24026	0.597748	2.24026	0.597748	ENSG00000060762.14	0.000178372	0.00064331
167	2	2.87133	0.396686	2.87133	0.396686	ENSG00000060971.13	4.54376660903431e-13	3.33209551329183e-11
168	2	1.70309	0.382218	1.70309	0.382218	ENSG00000060982.10	8.35818772264829e-06	5.00581115875487e-05
169	2	1.30764	0.286112	1.30764	0.286112	ENSG00000061273.13	4.86850844928554e-06	3.21321557652846e-05
170	2	1.77389	0.381558	1.77389	0.381558	ENSG00000061676.10	3.33456226472329e-06	2.31664325759724e-05
171	2	0.52938	0.460718	0.52938	0.460718	ENSG00000061794.8	0.250542	0.305089
172	2	0.219182	0.328823	0.219182	0.328823	ENSG00000061936.5	0.505049	0.554077
173	2	0.827712	0.344822	0.827712	0.344822	ENSG00000062194.11	0.016377	0.0294839
174	2	0.454282	0.431728	0.454282	0.431728	ENSG00000062650.13	0.292688	0.347561
175	2	1.0104	0.293884	1.0104	0.293884	ENSG00000062716.6	0.000585799	0.0017558
176	2	2.70681	0.770769	2.70681	0.770769	ENSG00000062822.8	0.000445022	0.00138414
177	2	2.60205	0.452976	2.60205	0.452976	ENSG00000063177.8	9.22814683213196e-09	1.45013735933502e-07
178	2	0.761649	0.475858	0.761649	0.475858	ENSG00000063241.3	0.10947	0.150647
179	2	2.19566	0.29906	2.19566	0.29906	ENSG00000063244.8	2.10662199124836e-13	1.65520299312371e-11
180	2	1.28412	0.579701	1.28412	0.579701	ENSG00000063245.10	0.0267497	0.044832
181	2	0.455681	0.608811	0.455681	0.608811	ENSG00000063587.12	0.454173	0.504976
182	2	1.27327	0.760494	1.27327	0.760494	ENSG00000064115.6	0.0940771	0.132924
183	2	-0.326706	0.470733	-0.326706	0.470733	ENSG00000064393.11	0.487658	0.537679
184	2	1.44437	0.448563	1.44437	0.448563	ENSG00000064419.9	0.00128191	0.0034143
185	2	2.05771	0.81299	2.05771	0.81299	ENSG00000064545.10	0.0113725	0.0215686
186	2	2.97835	0.450068	2.97835	0.450068	ENSG00000064601.12	3.65175065053154e-11	1.39602953276778e-09
187	2	1.03363	0.364345	1.03363	0.364345	ENSG00000064607.12	0.00455456	0.00992083
188	2	1.38291	0.770598	1.38291	0.770598	ENSG00000064703.7	0.072719	0.106371
189	2	0.144226	0.440063	0.144226	0.440063	ENSG00000064726.5	0.743109	0.774317
190	2	2.23302	0.415057	2.23302	0.415057	ENSG00000064961.14	7.44716659190182e-08	8.93659991028219e-07
191	2	1.80358	0.34466	1.80358	0.34466	ENSG00000065000.11	1.66837539142558e-07	1.81106539200804e-06
192	2	0.833771	0.478475	0.833771	0.478475	ENSG00000065060.12	0.081411	0.117625
193	2	1.18766	0.469154	1.18766	0.469154	ENSG00000065135.7	0.0113576	0.0215527
194	2	2.31785	0.406935	2.31785	0.406935	ENSG00000065150.14	1.22738533133459e-08	1.8379531826143e-07
195	2	1.15568	0.753233	1.15568	0.753233	ENSG00000065154.7	0.124957	0.16893
196	2	1.36444	0.387385	1.36444	0.387385	ENSG00000065183.11	0.000428019	0.00133629
197	2	2.85587	0.484511	2.85587	0.484511	ENSG00000065268.6	3.76205907513524e-09	6.74717116736212e-08
198	2	0.879664	0.444978	0.879664	0.444978	ENSG00000065427.10	0.0480562	0.0747359
199	2	0.447971	0.25836	0.447971	0.25836	ENSG00000065526.6	0.0829351	0.119513
200	2	1.02608	0.303233	1.02608	0.303233	ENSG00000065548.13	0.000714901	0.00207857
201	2	1.32093	0.42929	1.32093	0.42929	ENSG00000065613.9	0.00209097	0.00516869
202	2	0.667956	0.35832	0.667956	0.35832	ENSG00000065911.7	0.0623031	0.0933697
203	2	0.762767	0.40953	0.762767	0.40953	ENSG00000066044.9	0.062527	0.0936628
204	2	2.76554	0.741765	2.76554	0.741765	ENSG00000066117.10	0.000192753	0.000683228
205	2	1.73407	0.331521	1.73407	0.331521	ENSG00000066279.12	1.68913268146246e-07	1.82654087727926e-06
206	2	1.15383	0.369403	1.15383	0.369403	ENSG00000066322.8	0.00178711	0.00453267
207	2	0.542751	0.415128	0.542751	0.415128	ENSG00000066422.4	0.191067	0.242508
208	2	0.826151	0.368333	0.826151	0.368333	ENSG00000066654.8	0.0249002	0.0421821
209	2	1.50266	0.578494	1.50266	0.578494	ENSG00000066926.6	0.00938956	0.0183022
210	2	0.513973	0.278352	0.513973	0.278352	ENSG00000067064.6	0.0648222	0.0966621
211	2	0.989975	0.417436	0.989975	0.417436	ENSG00000067167.3	0.0177131	0.0315256
212	2	0.846274	0.498954	0.846274	0.498954	ENSG00000067182.3	0.0898679	0.127829
213	2	1.52568	0.880318	1.52568	0.880318	ENSG00000067225.13	0.0830783	0.119615
214	2	1.15655	0.383225	1.15655	0.383225	ENSG00000067334.9	0.0025449	0.00608563
215	2	-0.122479	0.37417	-0.122479	0.37417	ENSG00000067533.5	0.743415	0.77439
216	2	0.721588	0.399446	0.721588	0.399446	ENSG00000067560.6	0.0708449	0.104184
217	2	0.765902	0.44456	0.765902	0.44456	ENSG00000067704.8	0.0849191	0.12184
218	2	0.870845	0.426561	0.870845	0.426561	ENSG00000067955.9	0.0411962	0.0657069
219	2	1.77614	0.422474	1.77614	0.422474	ENSG00000068078.13	2.62070795153168e-05	0.00013244
220	2	1.85634	0.295267	1.85634	0.295267	ENSG00000068120.10	3.23647328202225e-10	8.54428946453875e-09
221	2	2.21732	0.444776	2.21732	0.444776	ENSG00000068308.9	6.18827282689822e-07	5.68838449269195e-06
222	2	1.53866	0.384392	1.53866	0.384392	ENSG00000068438.10	6.25904544584335e-05	0.000269646
223	2	1.15139	0.379212	1.15139	0.379212	ENSG00000068654.11	0.00239524	0.00579093
224	2	0.37424	0.386677	0.37424	0.386677	ENSG00000068697.6	0.333126	0.387766
225	2	0.762333	0.366198	0.762333	0.366198	ENSG00000068745.10	0.037365	0.0603251
226	2	2.40726	0.389589	2.40726	0.389589	ENSG00000068878.10	6.45169242482874e-10	1.53169676272912e-08
227	2	0.112807	0.429894	0.112807	0.429894	ENSG00000068912.9	0.793008	0.819069
228	2	-0.205274	0.407815	-0.205274	0.407815	ENSG00000069011.11	0.614718	0.659164
229	2	1.33495	0.421872	1.33495	0.421872	ENSG00000069248.9	0.00155425	0.00403543
230	2	1.06753	0.377035	1.06753	0.377035	ENSG00000069275.12	0.00463495	0.0100536
231	2	1.14409	0.449612	1.14409	0.449612	ENSG00000069329.11	0.0109398	0.0208558
232	2	1.23656	0.444884	1.23656	0.444884	ENSG00000069345.7	0.00544407	0.0115385
233	2	0.711529	0.645606	0.711529	0.645606	ENSG00000069482.6	0.270414	0.326157
234	2	0.275627	0.430002	0.275627	0.430002	ENSG00000069702.6	0.521528	0.569882
235	2	1.11433	0.433632	1.11433	0.433632	ENSG00000069849.6	0.0101766	0.0195677
236	2	0.863989	0.438644	0.863989	0.438644	ENSG00000069974.11	0.048875	0.0756153
237	2	2.02214	0.603726	2.02214	0.603726	ENSG00000070061.10	0.000809744	0.0023016
238	2	-0.105361	0.448978	-0.105361	0.448978	ENSG00000070413.14	0.814466	0.838029
239	2	0.765296	0.509403	0.765296	0.509403	ENSG00000070495.10	0.13301	0.177928
240	2	1.89698	0.487772	1.89698	0.487772	ENSG00000070610.10	0.000100631	0.000396279
241	2	1.78098	0.626616	1.78098	0.626616	ENSG00000070614.10	0.00448019	0.00981715
242	2	2.11065	0.553327	2.11065	0.553327	ENSG00000070669.12	0.000136474	0.000511778
243	2	1.08653	0.489114	1.08653	0.489114	ENSG00000070718.7	0.0263221	0.044205
244	2	2.26711	0.388172	2.26711	0.388172	ENSG00000070756.9	5.20530921677964e-09	8.85439196668702e-08
245	2	0.276496	0.518239	0.276496	0.518239	ENSG00000070761.3	0.593667	0.639394
246	2	1.48112	0.365944	1.48112	0.365944	ENSG00000070770.4	5.17875092501397e-05	0.000230322
247	2	1.05256	0.65264	1.05256	0.65264	ENSG00000070785.12	0.106795	0.147738
248	2	0.913289	0.424294	0.913289	0.424294	ENSG00000070961.10	0.0313586	0.0515276
249	2	1.39217	0.442913	1.39217	0.442913	ENSG00000071054.11	0.00167101	0.00429321
250	2	1.35596	0.340403	1.35596	0.340403	ENSG00000071082.6	6.7940971241365e-05	0.000285248
251	2	1.53769	0.38256	1.53769	0.38256	ENSG00000071127.12	5.83287228212542e-05	0.000254947
252	2	0.932779	0.356312	0.932779	0.356312	ENSG00000071243.11	0.00884796	0.017526
253	2	2.3754	0.362832	2.3754	0.362832	ENSG00000071462.7	5.87719509418758e-11	1.9994581248267e-09
254	2	1.4321	0.410302	1.4321	0.410302	ENSG00000071539.9	0.000482394	0.00149194
255	2	1.30592	0.471083	1.30592	0.471083	ENSG00000071553.12	0.00556859	0.0117496
256	2	1.86645	0.399782	1.86645	0.399782	ENSG00000071564.10	3.03165161820819e-06	2.13314506185225e-05
257	2	2.7984	0.3671	2.7984	0.3671	ENSG00000071626.12	2.47872414008372e-14	2.7265965540921e-12
258	2	0.914967	0.379876	0.914967	0.379876	ENSG00000071655.13	0.0160141	0.0289319
259	2	1.73769	0.618988	1.73769	0.618988	ENSG00000071894.10	0.00499571	0.010726
260	2	1.28337	0.316945	1.28337	0.316945	ENSG00000071994.6	5.13948261911916e-05	0.000228884
261	2	1.00203	0.334831	1.00203	0.334831	ENSG00000072042.8	0.00276575	0.00652392
262	2	0.538615	0.420331	0.538615	0.420331	ENSG00000072062.9	0.200051	0.251588
263	2	1.76662	0.46712	1.76662	0.46712	ENSG00000072110.9	0.00015561	0.000571203
264	2	1.68622	0.421622	1.68622	0.421622	ENSG00000072135.8	6.35147150368395e-05	0.00027256
265	2	0.970285	0.200524	0.970285	0.200524	ENSG00000072274.8	1.30658250649389e-06	1.06725798797768e-05
266	2	1.54941	0.275287	1.54941	0.275287	ENSG00000072310.12	1.81948542501168e-08	2.59926489287383e-07
267	2	0.989575	0.398013	0.989575	0.398013	ENSG00000072364.8	0.0129084	0.0239988
268	2	0.830723	0.772908	0.830723	0.772908	ENSG00000072401.10	0.282463	0.337239
269	2	1.39748	0.352845	1.39748	0.352845	ENSG00000072501.13	7.4757606389749e-05	0.000307606
270	2	1.80356	0.576756	1.80356	0.576756	ENSG00000072506.8	0.00176553	0.00448863
271	2	1.27316	0.372361	1.27316	0.372361	ENSG00000072571.15	0.000628131	0.00187079
272	2	0.55971	0.391766	0.55971	0.391766	ENSG00000072736.14	0.153095	0.200322
273	2	0.99201	0.360337	0.99201	0.360337	ENSG00000072778.15	0.00590509	0.0123726
274	2	1.02888	0.461232	1.02888	0.461232	ENSG00000072849.6	0.0257002	0.0434037
275	2	1.08341	0.468694	1.08341	0.468694	ENSG00000072958.4	0.020802	0.0361679
276	2	2.007	0.384072	2.007	0.384072	ENSG00000073060.11	1.73614839856732e-07	1.86621814829712e-06
277	2	2.2653	0.65071	2.2653	0.65071	ENSG00000073111.9	0.000499039	0.00152767
278	2	1.17502	0.457205	1.17502	0.457205	ENSG00000073536.13	0.0101697	0.0195677
279	2	1.41305	0.405627	1.41305	0.405627	ENSG00000073584.14	0.000494665	0.00152134
280	2	1.75744	0.439096	1.75744	0.439096	ENSG00000073921.13	6.27047063499713e-05	0.000269786
281	2	0.705727	0.448462	0.705727	0.448462	ENSG00000074071.9	0.115566	0.15759
282	2	1.03169	0.493234	1.03169	0.493234	ENSG00000074201.4	0.0364668	0.0591173
283	2	1.99705	0.413235	1.99705	0.413235	ENSG00000074695.5	1.34685872652068e-06	1.08670752995556e-05
284	2	0.612913	0.41282	0.612913	0.41282	ENSG00000074696.8	0.137624	0.183129
285	2	1.55338	0.292211	1.55338	0.292211	ENSG00000074800.9	1.06089146387288e-07	1.2327259967537e-06
286	2	1.64503	0.568189	1.64503	0.568189	ENSG00000074842.3	0.00378904	0.00856427
287	2	0.556087	0.465316	0.556087	0.465316	ENSG00000075142.9	0.232059	0.284999
288	2	0.536036	0.510399	0.536036	0.510399	ENSG00000075151.15	0.293613	0.348408
289	2	1.00119	0.442598	1.00119	0.442598	ENSG00000075188.4	0.0236923	0.0405942
290	2	0.954571	0.690055	0.954571	0.690055	ENSG00000075239.9	0.166565	0.215639
291	2	0.614334	0.397779	0.614334	0.397779	ENSG00000075336.7	0.122489	0.166138
292	2	1.45747	0.513731	1.45747	0.513731	ENSG00000075340.18	0.00455362	0.00992083
293	2	1.69394	0.441622	1.69394	0.441622	ENSG00000075413.13	0.000125189	0.000475403
294	2	2.16871	0.309368	2.16871	0.309368	ENSG00000075415.8	2.38086490124318e-12	1.33167019900042e-10
295	2	1.69059	0.529395	1.69059	0.529395	ENSG00000075420.8	0.00140595	0.00369693
296	2	0.0350393	0.477341	0.0350393	0.477341	ENSG00000075618.13	0.941484	0.950121
297	2	0.821963	0.500108	0.821963	0.500108	ENSG00000075651.11	0.100265	0.139907
298	2	0.452086	0.397211	0.452086	0.397211	ENSG00000075785.8	0.255058	0.309901
299	2	1.70889	0.482817	1.70889	0.482817	ENSG00000075790.6	0.000401018	0.00126706
300	2	0.333641	0.378496	0.333641	0.378496	ENSG00000075856.7	0.378052	0.431387
301	2	2.46993	0.652041	2.46993	0.652041	ENSG00000075914.8	0.00015187	0.000560595
302	2	0.609258	0.387	0.609258	0.387	ENSG00000076003.4	0.115415	0.157491
303	2	1.93485	0.485321	1.93485	0.485321	ENSG00000076043.5	6.69877773253068e-05	0.000282685
304	2	1.68874	0.392139	1.68874	0.392139	ENSG00000076201.10	1.65859983528633e-05	8.95806785015531e-05
305	2	2.11092	0.425875	2.11092	0.425875	ENSG00000076242.10	7.17095829318321e-07	6.51905299380292e-06
306	2	1.87841	0.360006	1.87841	0.360006	ENSG00000076382.12	1.81141789275052e-07	1.90980161216509e-06
307	2	2.17532	0.416861	2.17532	0.416861	ENSG00000076706.10	1.80548311414113e-07	1.90964560149543e-06
308	2	2.1611	0.431687	2.1611	0.431687	ENSG00000076944.10	5.55260781955488e-07	5.23531594415174e-06
309	2	1.50743	0.487801	1.50743	0.487801	ENSG00000076984.13	0.00199982	0.00497694
310	2	1.49209	0.390269	1.49209	0.390269	ENSG00000077097.9	0.000131712	0.00049731
311	2	1.18525	0.375798	1.18525	0.375798	ENSG00000077147.10	0.00161077	0.00415928
312	2	0.389529	0.383714	0.389529	0.383714	ENSG00000077152.5	0.310032	0.365004
313	2	1.3052	0.51898	1.3052	0.51898	ENSG00000077232.12	0.0119058	0.0224381
314	2	1.63644	0.359003	1.63644	0.359003	ENSG00000077312.4	5.15732330219464e-06	3.35040176778253e-05
315	2	1.59664	0.521037	1.59664	0.521037	ENSG00000077549.13	0.00218143	0.00534823
316	2	0.291515	0.378849	0.291515	0.378849	ENSG00000077684.11	0.44161	0.493248
317	2	1.12873	0.455219	1.12873	0.455219	ENSG00000077721.11	0.0131555	0.0243893
318	2	1.31723	0.394648	1.31723	0.394648	ENSG00000078140.9	0.000844611	0.00239246
319	2	1.1969	0.293702	1.1969	0.293702	ENSG00000078304.15	4.59684279686625e-05	0.000209025
320	2	1.16319	0.376038	1.16319	0.376038	ENSG00000078369.13	0.00197955	0.00493393
321	2	0.433863	0.501028	0.433863	0.501028	ENSG00000078596.6	0.386519	0.439226
322	2	2.73864	0.425479	2.73864	0.425479	ENSG00000078618.15	1.22172512255359e-10	3.83456821861245e-09
323	2	2.09161	0.41677	2.09161	0.41677	ENSG00000078668.9	5.20456269955192e-07	4.93536118060958e-06
324	2	1.30903	0.406702	1.30903	0.406702	ENSG00000078674.13	0.00128802	0.00341952
325	2	1.50194	0.445011	1.50194	0.445011	ENSG00000078808.12	0.000737992	0.00213629
326	2	1.38938	0.394047	1.38938	0.394047	ENSG00000079246.11	0.000422013	0.00131879
327	2	1.08899	0.33279	1.08899	0.33279	ENSG00000079332.10	0.00106673	0.00291649
328	2	1.08277	0.369059	1.08277	0.369059	ENSG00000079459.8	0.00334758	0.00771438
329	2	1.00539	0.501862	1.00539	0.501862	ENSG00000079462.3	0.0451425	0.070837
330	2	0.913841	0.341072	0.913841	0.341072	ENSG00000079616.8	0.00737715	0.0149997
331	2	2.3657	0.343686	2.3657	0.343686	ENSG00000079785.10	5.84784793471092e-12	2.88028331112627e-10
332	2	1.77616	0.365766	1.77616	0.365766	ENSG00000079805.12	1.19772452937624e-06	9.95589659179246e-06
333	2	0.716382	0.675356	0.716382	0.675356	ENSG00000079819.12	0.288805	0.343874
334	2	0.786627	0.582451	0.786627	0.582451	ENSG00000079999.9	0.176841	0.226896
335	2	1.02852	0.304545	1.02852	0.304545	ENSG00000080345.13	0.000732233	0.00212148
336	2	0.894864	0.444367	0.894864	0.444367	ENSG00000080371.4	0.0440309	0.0693896
337	2	1.32397	0.426553	1.32397	0.426553	ENSG00000080824.14	0.00191	0.00478952
338	2	1.41852	0.394842	1.41852	0.394842	ENSG00000080986.8	0.00032736	0.00106935
339	2	1.22783	0.491026	1.22783	0.491026	ENSG00000081870.7	0.0124004	0.0231981
340	2	0.852899	0.514442	0.852899	0.514442	ENSG00000082258.8	0.0973353	0.136684
341	2	2.25372	0.480184	2.25372	0.480184	ENSG00000082515.12	2.68639707796064e-06	1.94410314852414e-05
342	2	1.96659	0.263246	1.96659	0.263246	ENSG00000082898.12	7.98769684200745e-14	7.75276458194841e-12
343	2	0.464051	0.474908	0.464051	0.474908	ENSG00000083168.5	0.328501	0.383599
344	2	1.87784	0.451301	1.87784	0.451301	ENSG00000083312.13	3.16911978509407e-05	0.000153796
345	2	1.50879	0.40368	1.50879	0.40368	ENSG00000083444.12	0.0001858	0.00066386
346	2	1.3297	0.535364	1.3297	0.535364	ENSG00000083720.8	0.0130014	0.0241443
347	2	1.64572	0.574294	1.64572	0.574294	ENSG00000083807.5	0.00416169	0.00924198
348	2	0.607366	0.425572	0.607366	0.425572	ENSG00000083845.4	0.15353	0.200733
349	2	0.316464	0.587759	0.316464	0.587759	ENSG00000083937.4	0.590285	0.636166
350	2	1.45073	0.449021	1.45073	0.449021	ENSG00000084070.7	0.00123406	0.00330821
351	2	2.71067	0.467572	2.71067	0.467572	ENSG00000084072.12	6.73792526091444e-09	1.09532775177427e-07
352	2	1.31595	0.498236	1.31595	0.498236	ENSG00000084073.4	0.00826111	0.0165222
353	2	1.80086	0.349178	1.80086	0.349178	ENSG00000084090.9	2.50353860722056e-07	2.5577948618662e-06
354	2	0.353643	0.522522	0.353643	0.522522	ENSG00000084093.11	0.498533	0.548203
355	2	2.43346	0.34269	2.43346	0.34269	ENSG00000084207.11	1.23809389550173e-12	7.7088865191617e-11
356	2	0.632976	0.398547	0.632976	0.398547	ENSG00000084234.12	0.112239	0.154007
357	2	0.485917	0.40837	0.485917	0.40837	ENSG00000084463.3	0.234088	0.287257
358	2	1.71624	0.398832	1.71624	0.398832	ENSG00000084623.7	1.68383367332825e-05	9.07949529735821e-05
359	2	0.881358	0.423864	0.881358	0.423864	ENSG00000084652.11	0.0375859	0.0605632
360	2	1.9021	0.620237	1.9021	0.620237	ENSG00000084693.11	0.00216413	0.00531766
361	2	1.21495	0.416526	1.21495	0.416526	ENSG00000084733.6	0.00353575	0.008058
362	2	1.13401	0.575055	1.13401	0.575055	ENSG00000084754.6	0.0486089	0.0753584
363	2	2.19439	0.357388	2.19439	0.357388	ENSG00000084774.9	8.24844598282877e-10	1.89026887106493e-08
364	2	0.210069	0.437161	0.210069	0.437161	ENSG00000085063.10	0.63085	0.67307
365	2	0.643446	0.612567	0.643446	0.612567	ENSG00000085185.11	0.29353	0.348408
366	2	2.01172	0.527015	2.01172	0.527015	ENSG00000085224.16	0.000134973	0.000506726
367	2	0.292144	0.420045	0.292144	0.420045	ENSG00000085231.9	0.486739	0.536844
368	2	1.50395	0.418533	1.50395	0.418533	ENSG00000085415.11	0.000326412	0.00106857
369	2	1.38114	0.497996	1.38114	0.497996	ENSG00000085719.7	0.00554734	0.0117197
370	2	3.05318	0.490959	3.05318	0.490959	ENSG00000085733.11	5.00957905523744e-10	1.25239476380936e-08
371	2	1.499	0.541252	1.499	0.541252	ENSG00000085760.10	0.00561405	0.0118304
372	2	1.42985	0.31743	1.42985	0.31743	ENSG00000085832.12	6.65378593485185e-06	4.10420440841329e-05
373	2	1.88713	0.505135	1.88713	0.505135	ENSG00000085840.8	0.00018705	0.000667315
374	2	0.655466	0.6011	0.655466	0.6011	ENSG00000085871.4	0.275518	0.330978
375	2	1.18453	0.333852	1.18453	0.333852	ENSG00000085872.10	0.000388045	0.0012313
376	2	2.71463	0.44738	2.71463	0.44738	ENSG00000085998.9	1.29651690850842e-09	2.72516292871196e-08
377	2	1.53117	0.415105	1.53117	0.415105	ENSG00000086061.11	0.000225468	0.000786517
378	2	0.246985	0.407751	0.246985	0.407751	ENSG00000086062.8	0.544698	0.593235
379	2	0.904091	0.51456	0.904091	0.51456	ENSG00000086102.14	0.0789148	0.114369
380	2	1.40842	0.43237	1.40842	0.43237	ENSG00000086189.5	0.00112425	0.00305351
381	2	1.58005	0.433617	1.58005	0.433617	ENSG00000086200.12	0.000268544	0.000910787
382	2	2.14316	0.440716	2.14316	0.440716	ENSG00000086232.8	1.15669277864108e-06	9.67926213873901e-06
383	2	2.19082	0.522675	2.19082	0.522675	ENSG00000086504.11	2.77054169993081e-05	0.000138527
384	2	1.72429	0.425389	1.72429	0.425389	ENSG00000086589.7	5.04697759323737e-05	0.000226291
385	2	0.988597	0.386881	0.988597	0.386881	ENSG00000086598.6	0.0106097	0.0202969
386	2	2.19477	0.342825	2.19477	0.342825	ENSG00000086758.11	1.53353017377533e-10	4.60059052132599e-09
387	2	1.74757	0.615139	1.74757	0.615139	ENSG00000087053.14	0.00449815	0.00983242
388	2	1.22657	0.512376	1.22657	0.512376	ENSG00000087074.7	0.016671	0.0299316
389	2	1.89204	0.387816	1.89204	0.387816	ENSG00000087077.7	1.06784364544735e-06	9.08217533499038e-06
390	2	2.34218	0.250971	2.34218	0.250971	ENSG00000087087.14	1.03433580324195e-20	6.82661630139684e-18
391	2	1.89315	0.361297	1.89315	0.361297	ENSG00000087111.16	1.60687166395265e-07	1.75661489750528e-06
392	2	2.03439	0.422726	2.03439	0.422726	ENSG00000087191.8	1.49015465582285e-06	1.18209383755178e-05
393	2	1.62655	0.503577	1.62655	0.503577	ENSG00000087263.12	0.00123791	0.00331582
394	2	1.91483	0.517995	1.91483	0.517995	ENSG00000087269.11	0.000218483	0.000767013
395	2	1.31171	0.399498	1.31171	0.399498	ENSG00000087274.12	0.00102568	0.002822
396	2	2.0247	0.34167	2.0247	0.34167	ENSG00000087365.10	3.10603968060300e-09	5.60105516174311e-08
397	2	1.64597	0.361592	1.64597	0.361592	ENSG00000087460.19	5.31369929136556e-06	3.41274586883919e-05
398	2	1.72316	0.450485	1.72316	0.450485	ENSG00000087470.13	0.00013071	0.000494092
399	2	1.10746	0.435747	1.10746	0.435747	ENSG00000087502.13	0.0110372	0.0210292
400	2	0.449977	0.48539	0.449977	0.48539	ENSG00000087586.13	0.353905	0.408352
401	2	1.33129	0.498917	1.33129	0.498917	ENSG00000088038.13	0.00762243	0.0154151
402	2	1.60627	0.417495	1.60627	0.417495	ENSG00000088205.8	0.000119385	0.000457044
403	2	2.75186	0.329694	2.75186	0.329694	ENSG00000088247.11	7.01920596655172e-17	1.78179843766313e-14
404	2	0.616529	0.488016	0.616529	0.488016	ENSG00000088256.4	0.206468	0.258281
405	2	0.505232	0.379727	0.505232	0.379727	ENSG00000088325.11	0.183349	0.234063
406	2	0.501236	0.378755	0.501236	0.378755	ENSG00000088356.4	0.18571	0.23671
407	2	1.44627	0.37081	1.44627	0.37081	ENSG00000088682.9	9.60744216754498e-05	0.000382201
408	2	1.20236	0.579058	1.20236	0.579058	ENSG00000088727.8	0.0378559	0.0609629
409	2	2.27084	0.591801	2.27084	0.591801	ENSG00000088766.7	0.000124462	0.000473183
410	2	2.0334	0.43658	2.0334	0.43658	ENSG00000088930.6	3.19976032201728e-06	2.22768123684747e-05
411	2	0.367899	0.35694	0.367899	0.35694	ENSG00000088986.6	0.30268	0.357752
412	2	0.834891	0.282732	0.834891	0.282732	ENSG00000089006.12	0.00314761	0.00731984
413	2	1.12852	0.446799	1.12852	0.446799	ENSG00000089022.9	0.0115441	0.0218689
414	2	0.0380242	0.401262	0.0380242	0.401262	ENSG00000089048.10	0.924504	0.936135
415	2	2.31816	0.290638	2.31816	0.290638	ENSG00000089053.8	1.510339526879e-15	2.75882309553932e-13
416	2	1.05257	0.351437	1.05257	0.351437	ENSG00000089094.12	0.00274412	0.00649612
417	2	1.98326	0.308947	1.98326	0.308947	ENSG00000089154.6	1.36798189301852e-10	4.21900957659917e-09
418	2	1.33544	0.545055	1.33544	0.545055	ENSG00000089159.11	0.0142817	0.0262123
419	2	1.17959	0.62516	1.17959	0.62516	ENSG00000089220.4	0.0591787	0.0895824
420	2	0.827648	0.397854	0.827648	0.397854	ENSG00000089248.6	0.0374998	0.0604836
421	2	2.90823	0.274331	2.90823	0.274331	ENSG00000089280.14	2.94330411611458e-26	9.71290358317813e-23
422	2	1.25699	0.600527	1.25699	0.600527	ENSG00000089289.11	0.0363366	0.0589545
423	2	1.68896	0.438922	1.68896	0.438922	ENSG00000089327.10	0.000119099	0.000456476
424	2	2.37413	0.576814	2.37413	0.576814	ENSG00000089472.12	3.85624224572457e-05	0.000181276
425	2	1.05882	0.389464	1.05882	0.389464	ENSG00000089685.10	0.00655453	0.0135696
426	2	2.6966	0.443386	2.6966	0.443386	ENSG00000089693.6	1.18818435920449e-09	2.56275057867635e-08
427	2	0.472246	0.39159	0.472246	0.39159	ENSG00000089737.11	0.227829	0.28085
428	2	1.96067	0.584753	1.96067	0.584753	ENSG00000090006.13	0.00079945	0.00227864
429	2	1.95823	0.365767	1.95823	0.365767	ENSG00000090013.5	8.61482123106994e-08	1.00811737810393e-06
430	2	1.32433	0.365982	1.32433	0.365982	ENSG00000090060.13	0.00029624	0.000987089
431	2	1.49221	0.390761	1.49221	0.390761	ENSG00000090061.13	0.000134141	0.000504174
432	2	0.489983	0.441691	0.489983	0.441691	ENSG00000090263.11	0.267286	0.323093
433	2	1.56486	0.378901	1.56486	0.378901	ENSG00000090266.8	3.62752521959398e-05	0.000172242
434	2	1.98527	0.357416	1.98527	0.357416	ENSG00000090316.11	2.78363652616374e-08	3.78024713429644e-07
435	2	1.02532	0.342994	1.02532	0.342994	ENSG00000090372.10	0.00279601	0.00657183
436	2	0.586543	0.504323	0.586543	0.504323	ENSG00000090487.6	0.244817	0.298999
437	2	1.56691	0.371088	1.56691	0.371088	ENSG00000090520.6	2.41624355529884e-05	0.00012343
438	2	1.51176	0.506256	1.51176	0.506256	ENSG00000090581.5	0.00282509	0.00663544
439	2	1.53205	0.446989	1.53205	0.446989	ENSG00000090615.8	0.000609215	0.00181937
440	2	1.97649	0.308198	1.97649	0.308198	ENSG00000090621.9	1.42633036187508e-10	4.35823166128497e-09
441	2	2.08394	0.329617	2.08394	0.329617	ENSG00000090686.11	2.5766781376303e-10	6.96970315916391e-09
442	2	2.49241	0.339034	2.49241	0.339034	ENSG00000090861.11	1.96007320950328e-13	1.57761990033191e-11
443	2	2.07528	0.718908	2.07528	0.718908	ENSG00000090863.7	0.00389293	0.00875408
444	2	0.257446	0.538185	0.257446	0.538185	ENSG00000090889.10	0.632394	0.674282
445	2	0.576119	0.47907	0.576119	0.47907	ENSG00000090905.13	0.22914	0.28215
446	2	2.53989	0.453759	2.53989	0.453759	ENSG00000090971.4	2.17530446915974e-08	3.04173930009625e-07
447	2	0.950026	0.395669	0.950026	0.395669	ENSG00000091009.6	0.0163476	0.029447
448	2	1.62001	0.465345	1.62001	0.465345	ENSG00000091039.12	0.00049895	0.00152767
449	2	1.52221	0.358594	1.52221	0.358594	ENSG00000091140.8	2.18655660152932e-05	0.000113453
450	2	0.366291	0.369662	0.366291	0.369662	ENSG00000091317.7	0.321743	0.377177
451	2	1.2285	0.379476	1.2285	0.379476	ENSG00000091483.6	0.00120645	0.00325269
452	2	1.18663	0.307113	1.18663	0.307113	ENSG00000091651.4	0.000111636	0.000433393
453	2	0.28932	0.389784	0.28932	0.389784	ENSG00000091732.11	0.457932	0.508643
454	2	0.813964	0.467533	0.813964	0.467533	ENSG00000091947.5	0.0816881	0.117871
455	2	1.81815	0.669055	1.81815	0.669055	ENSG00000092010.10	0.00657789	0.0136094
456	2	0.639921	0.461999	0.639921	0.461999	ENSG00000092020.6	0.166018	0.2151
457	2	1.82276	0.418346	1.82276	0.418346	ENSG00000092094.6	1.31826260889808e-05	7.44908665986929e-05
458	2	2.32369	0.422279	2.32369	0.422279	ENSG00000092199.13	3.73920646211606e-08	4.87722582015139e-07
459	2	1.57295	0.520714	1.57295	0.520714	ENSG00000092201.5	0.00252148	0.00603838
460	2	1.61486	0.391161	1.61486	0.391161	ENSG00000092439.9	3.65315600551069e-05	0.00017321
461	2	2.8233	0.516632	2.8233	0.516632	ENSG00000092531.5	4.63377765822591e-08	5.85879933798678e-07
462	2	1.24246	0.32196	1.24246	0.32196	ENSG00000092820.13	0.000113829	0.000440372
463	2	2.41632	0.406722	2.41632	0.406722	ENSG00000092841.14	2.83371673374952e-09	5.22417051473376e-08
464	2	0.759366	0.338038	0.759366	0.338038	ENSG00000092847.6	0.0246789	0.0418502
465	2	2.04327	0.34699	2.04327	0.34699	ENSG00000092929.7	3.89548352111626e-09	6.87438268432282e-08
466	2	2.36308	0.501379	2.36308	0.501379	ENSG00000093009.5	2.43907754687734e-06	1.78865686771005e-05
467	2	1.65905	0.336499	1.65905	0.336499	ENSG00000093010.7	8.20852483586393e-07	7.30138327718355e-06
468	2	0.963958	0.434424	0.963958	0.434424	ENSG00000093144.14	0.0264914	0.0444441
469	2	1.90239	0.41991	1.90239	0.41991	ENSG00000093183.9	5.88506527119663e-06	3.69918388475217e-05
470	2	1.83868	0.429188	1.83868	0.429188	ENSG00000094880.6	1.83479205405696e-05	9.71880221250076e-05
471	2	3.03568	0.525355	3.03568	0.525355	ENSG00000094914.8	7.54369334967642e-09	1.21277058506522e-07
472	2	1.21149	0.471961	1.21149	0.471961	ENSG00000094916.9	0.0102601	0.0196852
473	2	1.15016	0.664365	1.15016	0.664365	ENSG00000094975.9	0.0834131	0.120045
474	2	1.3933	0.432879	1.3933	0.432879	ENSG00000095002.8	0.00128777	0.00341952
475	2	2.03595	0.531977	2.03595	0.531977	ENSG00000095059.11	0.000129642	0.000490616
476	2	0.573938	0.526443	0.573938	0.526443	ENSG00000095139.9	0.275616	0.330978
477	2	0.985198	0.604229	0.985198	0.604229	ENSG00000095209.7	0.102995	0.143229
478	2	1.07264	0.376818	1.07264	0.376818	ENSG00000095261.9	0.00441918	0.00969634
479	2	1.65692	0.366164	1.65692	0.366164	ENSG00000095319.10	6.03744135941916e-06	3.78056100305185e-05
480	2	1.51344	0.487264	1.51344	0.487264	ENSG00000095380.10	0.00189641	0.00476266
481	2	0.437166	0.28575	0.437166	0.28575	ENSG00000095787.17	0.126044	0.170051
482	2	1.48567	0.465443	1.48567	0.465443	ENSG00000095906.12	0.00141319	0.00371299
483	2	0.774096	0.408764	0.774096	0.408764	ENSG00000096060.10	0.0582586	0.0883924
484	2	1.56072	0.352393	1.56072	0.352393	ENSG00000096063.10	9.47072690063891e-06	5.59116682992246e-05
485	2	0.525024	0.395344	0.525024	0.395344	ENSG00000096384.15	0.184171	0.235021
486	2	0.600447	0.41746	0.600447	0.41746	ENSG00000096401.7	0.150339	0.19695
487	2	1.75542	0.462967	1.75542	0.462967	ENSG00000096433.6	0.000149639	0.000554218
488	2	0.814272	0.797035	0.814272	0.797035	ENSG00000096654.11	0.306958	0.362376
489	2	2.18401	0.287328	2.18401	0.287328	ENSG00000096746.13	2.93658846947161e-14	3.12604579008268e-12
490	2	0.85543	0.371496	0.85543	0.371496	ENSG00000097007.13	0.0212978	0.0368745
491	2	0.451503	0.598446	0.451503	0.598446	ENSG00000097021.15	0.450574	0.501482
492	2	0.0527375	0.636583	0.0527375	0.636583	ENSG00000099194.5	0.933975	0.944566
493	2	1.68688	0.488054	1.68688	0.488054	ENSG00000099331.9	0.000547572	0.00165627
494	2	1.9619	0.373154	1.9619	0.373154	ENSG00000099341.7	1.45940522005312e-07	1.62156135561458e-06
495	2	2.23749	0.570872	2.23749	0.570872	ENSG00000099377.9	8.87593388819958e-05	0.000358514
496	2	0.104378	0.630656	0.104378	0.630656	ENSG00000099399.5	0.868545	0.887093
497	2	1.56131	0.288344	1.56131	0.288344	ENSG00000099622.9	6.13715492128683e-08	7.57149180411617e-07
498	2	2.4327	0.576291	2.4327	0.576291	ENSG00000099624.3	2.42897851831151e-05	0.000123889
499	2	2.09338	0.448994	2.09338	0.448994	ENSG00000099783.7	3.12580120557854e-06	2.19005180008687e-05
500	2	1.07358	0.566092	1.07358	0.566092	ENSG00000099795.2	0.0578973	0.087925
501	2	0.908499	0.419153	0.908499	0.419153	ENSG00000099800.3	0.0301997	0.0498584
502	2	1.03068	0.370656	1.03068	0.370656	ENSG00000099804.4	0.00542421	0.0115186
503	2	2.44638	0.468927	2.44638	0.468927	ENSG00000099817.7	1.81864787084438e-07	1.91131782604664e-06
504	2	0.331857	0.467539	0.331857	0.467539	ENSG00000099849.10	0.477832	0.527903
505	2	1.34838	0.297153	1.34838	0.297153	ENSG00000099875.10	5.68788016436318e-06	3.60268801197668e-05
506	2	1.96749	0.325262	1.96749	0.325262	ENSG00000099901.12	1.45816635215287e-09	2.97391455252528e-08
507	2	1.09097	0.287106	1.09097	0.287106	ENSG00000099917.13	0.000144758	0.000538585
508	2	0.302772	0.391828	0.302772	0.391828	ENSG00000099940.7	0.43969	0.491357
509	2	0.258884	0.254574	0.258884	0.254574	ENSG00000099942.8	0.309187	0.364399
510	2	1.62334	0.309616	1.62334	0.309616	ENSG00000099949.14	1.57930147899402e-07	1.73723162689342e-06
511	2	1.05691	0.486223	1.05691	0.486223	ENSG00000099968.13	0.0297265	0.0491716
512	2	1.14767	0.438914	1.14767	0.438914	ENSG00000099977.9	0.00892808	0.0176635
513	2	1.06095	0.409009	1.06095	0.409009	ENSG00000099995.14	0.00948783	0.018461
514	2	1.65152	0.288009	1.65152	0.288009	ENSG00000100023.13	9.79415270001715e-09	1.51428550195376e-07
515	2	0.516906	0.549713	0.516906	0.549713	ENSG00000100028.7	0.347054	0.402134
516	2	1.92252	0.456799	1.92252	0.456799	ENSG00000100029.13	2.56877296822947e-05	0.000130214
517	2	1.16164	0.273848	1.16164	0.273848	ENSG00000100030.10	2.21616477478451e-05	0.000114769
518	2	2.12072	0.327575	2.12072	0.327575	ENSG00000100034.9	9.54333553757118e-11	3.14930072739849e-09
519	2	0.736169	0.309548	0.736169	0.309548	ENSG00000100056.7	0.0173969	0.0310324
520	2	2.04271	0.423725	2.04271	0.423725	ENSG00000100075.5	1.42961869885605e-06	1.13955113676932e-05
521	2	1.55948	0.44294	1.55948	0.44294	ENSG00000100083.14	0.000430341	0.00134227
522	2	0.869401	0.388975	0.869401	0.388975	ENSG00000100084.10	0.0254103	0.0429801
523	2	0.82435	0.378729	0.82435	0.378729	ENSG00000100138.9	0.0295089	0.0488362
524	2	0.663639	0.534037	0.663639	0.534037	ENSG00000100142.10	0.213985	0.26611
525	2	2.17752	0.29787	2.17752	0.29787	ENSG00000100201.14	2.66531170512201e-13	2.04547177369829e-11
526	2	1.15397	0.554791	1.15397	0.554791	ENSG00000100207.14	0.0375249	0.0604944
527	2	0.154203	0.510978	0.154203	0.510978	ENSG00000100216.4	0.76282	0.791357
528	2	-0.00602379	0.474748	-0.00602379	0.474748	ENSG00000100219.12	0.989876	0.991679
529	2	0.658327	0.500442	0.658327	0.500442	ENSG00000100220.7	0.188344	0.239698
530	2	1.71072	0.430053	1.71072	0.430053	ENSG00000100225.13	6.95206803742338e-05	0.000290036
531	2	1.95764	0.451172	1.95764	0.451172	ENSG00000100243.16	1.43125388623134e-05	7.9247278935628e-05
532	2	2.37089	0.552138	2.37089	0.552138	ENSG00000100280.12	1.75466074411165e-05	9.33932331543298e-05
533	2	1.09812	0.623583	1.09812	0.623583	ENSG00000100281.9	0.0782411	0.113514
534	2	2.15841	0.60635	2.15841	0.60635	ENSG00000100296.9	0.000371316	0.00118391
535	2	2.3666	0.414183	2.3666	0.414183	ENSG00000100297.11	1.1040654245164e-08	1.6789935027208e-07
536	2	0.570842	0.74336	0.570842	0.74336	ENSG00000100300.13	0.442534	0.493699
537	2	1.0722	0.570946	1.0722	0.570946	ENSG00000100345.16	0.0603889	0.0909555
538	2	1.63474	0.56632	1.63474	0.56632	ENSG00000100348.5	0.00389424	0.00875408
539	2	2.22292	0.550073	2.22292	0.550073	ENSG00000100353.13	5.3194147339837e-05	0.000235942
540	2	0.013045	0.52602	0.013045	0.52602	ENSG00000100372.10	0.980215	0.983194
541	2	1.24039	0.626161	1.24039	0.626161	ENSG00000100376.7	0.0475979	0.074161
542	2	0.485429	0.42553	0.485429	0.42553	ENSG00000100393.9	0.253969	0.308691
543	2	1.66985	0.42285	1.66985	0.42285	ENSG00000100401.15	7.84661405697865e-05	0.000320865
544	2	0.544726	0.516693	0.544726	0.516693	ENSG00000100410.3	0.291767	0.346716
545	2	2.16761	0.752405	2.16761	0.752405	ENSG00000100412.11	0.0039653	0.00890108
546	2	1.63536	0.527055	1.63536	0.527055	ENSG00000100418.7	0.00191684	0.00480302
547	2	3.06393	0.602122	3.06393	0.602122	ENSG00000100442.6	3.60814638496499e-07	3.52274647052795e-06
548	2	2.01614	0.459913	2.01614	0.459913	ENSG00000100445.12	1.16657224003958e-05	6.73022446176679e-05
549	2	1.07426	0.440232	1.07426	0.440232	ENSG00000100462.11	0.0146786	0.0268362
550	2	1.75295	0.448585	1.75295	0.448585	ENSG00000100473.11	9.31697513817056e-05	0.000372681
551	2	0.00950735	0.491376	0.00950735	0.491376	ENSG00000100528.7	0.984563	0.986956
552	2	1.11296	0.453212	1.11296	0.453212	ENSG00000100567.8	0.0140601	0.025863
553	2	0.935746	0.610053	0.935746	0.610053	ENSG00000100568.6	0.12506	0.16893
554	2	1.43194	0.468147	1.43194	0.468147	ENSG00000100591.3	0.00222273	0.00542531
555	2	0.582579	0.47797	0.582579	0.47797	ENSG00000100614.13	0.222898	0.275698
556	2	0.541164	0.465525	0.541164	0.465525	ENSG00000100632.6	0.24504	0.299161
557	2	2.39371	0.274049	2.39371	0.274049	ENSG00000100650.11	2.44496781684481e-18	8.96488199509765e-16
558	2	1.31105	0.312705	1.31105	0.312705	ENSG00000100664.6	2.75761463230949e-05	0.00013851
559	2	2.12359	0.50164	2.12359	0.50164	ENSG00000100722.14	2.30286048266848e-05	0.000118187
560	2	1.32417	0.570863	1.32417	0.570863	ENSG00000100749.3	0.0203629	0.0354979
561	2	0.598849	0.276295	0.598849	0.276295	ENSG00000100811.6	0.0302021	0.0498584
562	2	1.28776	0.373814	1.28776	0.373814	ENSG00000100813.10	0.000571219	0.00171834
563	2	2.33437	0.554974	2.33437	0.554974	ENSG00000100823.7	2.59617840239047e-05	0.000131402
564	2	0.682923	0.517776	0.682923	0.517776	ENSG00000100867.10	0.187184	0.238405
565	2	1.47109	0.541859	1.47109	0.541859	ENSG00000100883.7	0.00662978	0.0137082
566	2	1.68988	0.420875	1.68988	0.420875	ENSG00000100888.8	5.94024936832869e-05	0.000258954
567	2	0.841912	0.711596	0.841912	0.711596	ENSG00000100889.7	0.236757	0.29023
568	2	1.00266	0.22975	1.00266	0.22975	ENSG00000100941.4	1.2762791307653e-05	7.26158815780256e-05
569	2	1.29634	0.477602	1.29634	0.477602	ENSG00000100983.5	0.00664202	0.0137249
570	2	1.20319	0.598944	1.20319	0.598944	ENSG00000100997.14	0.0445532	0.0700456
571	2	0.273181	0.324389	0.273181	0.324389	ENSG00000101040.15	0.399709	0.452191
572	2	1.67363	0.487691	1.67363	0.487691	ENSG00000101057.11	0.000599736	0.00179432
573	2	1.14228	0.30919	1.14228	0.30919	ENSG00000101084.12	0.000220383	0.000772042
574	2	0.208183	0.543126	0.208183	0.543126	ENSG00000101104.8	0.701493	0.736769
575	2	1.12073	0.534667	1.12073	0.534667	ENSG00000101109.7	0.0360705	0.0586367
576	2	0.274745	0.307115	0.274745	0.307115	ENSG00000101126.11	0.371	0.42481
577	2	0.238224	0.587818	0.238224	0.587818	ENSG00000101132.5	0.685281	0.722731
578	2	0.95982	0.710133	0.95982	0.710133	ENSG00000101138.7	0.176501	0.226548
579	2	1.22652	0.453271	1.22652	0.453271	ENSG00000101146.8	0.00681115	0.0140305
580	2	1.18491	0.46499	1.18491	0.46499	ENSG00000101150.13	0.0108266	0.0206759
581	2	2.17781	0.34653	2.17781	0.34653	ENSG00000101158.8	3.28674036002525e-10	8.60812951435185e-09
582	2	1.40537	0.568343	1.40537	0.568343	ENSG00000101160.9	0.0134078	0.0247459
583	2	2.06365	0.560023	2.06365	0.560023	ENSG00000101161.6	0.000228762	0.000795484
584	2	2.16894	0.426113	2.16894	0.426113	ENSG00000101182.10	3.57927582644936e-07	3.50492885082578e-06
585	2	0.715124	0.446476	0.715124	0.446476	ENSG00000101189.5	0.10922	0.150429
586	2	0.70842	0.411852	0.70842	0.411852	ENSG00000101191.12	0.0854174	0.122343
587	2	0.448423	0.430695	0.448423	0.430695	ENSG00000101236.12	0.2978	0.352743
588	2	2.33815	0.533819	2.33815	0.533819	ENSG00000101246.15	1.18652119138715e-05	6.82146329543135e-05
589	2	0.0251967	0.31591	0.0251967	0.31591	ENSG00000101255.6	0.936429	0.946757
590	2	0.915836	0.445231	0.915836	0.445231	ENSG00000101266.12	0.0396873	0.0635151
591	2	1.41802	0.545241	1.41802	0.545241	ENSG00000101294.12	0.00930286	0.0182084
592	2	-0.491083	0.444447	-0.491083	0.444447	ENSG00000101346.7	0.26919	0.324924
593	2	2.89179	0.502947	2.89179	0.502947	ENSG00000101361.10	8.94104046003074e-09	1.41853045760103e-07
594	2	2.928	0.432229	2.928	0.432229	ENSG00000101365.16	1.25097741937409e-11	5.29259677427502e-10
595	2	1.70902	0.619975	1.70902	0.619975	ENSG00000101391.16	0.00584067	0.0122532
596	2	0.872352	0.51646	0.872352	0.51646	ENSG00000101412.9	0.0912004	0.129613
597	2	0.902044	0.667049	0.902044	0.667049	ENSG00000101439.4	0.176282	0.226443
598	2	0.884424	0.681378	0.884424	0.681378	ENSG00000101444.8	0.19429	0.245396
599	2	0.500939	0.652146	0.500939	0.652146	ENSG00000101447.9	0.442404	0.493699
600	2	0.48079	0.479549	0.48079	0.479549	ENSG00000101544.4	0.31606	0.371173
601	2	1.45399	0.33853	1.45399	0.33853	ENSG00000101557.10	1.74690163528592e-05	9.31304587470682e-05
602	2	0.59387	0.263256	0.59387	0.263256	ENSG00000101558.9	0.0240793	0.0410442
603	2	1.34546	0.372294	1.34546	0.372294	ENSG00000101596.10	0.000301553	0.00100013
604	2	0.416907	0.3671	0.416907	0.3671	ENSG00000101608.8	0.256091	0.310928
605	2	0.489705	0.421903	0.489705	0.421903	ENSG00000101654.13	0.245762	0.299931
606	2	0.50154	0.350539	0.50154	0.350539	ENSG00000101745.11	0.152497	0.199619
607	2	1.31454	0.370783	1.31454	0.370783	ENSG00000101752.7	0.000392166	0.00124198
608	2	1.46942	0.367992	1.46942	0.367992	ENSG00000101782.10	6.52198628009313e-05	0.00027664
609	2	1.90939	0.560612	1.90939	0.560612	ENSG00000101811.9	0.000659436	0.00194995
610	2	0.614597	0.475745	0.614597	0.475745	ENSG00000101849.11	0.196405	0.247569
611	2	0.54511	0.463674	0.54511	0.463674	ENSG00000101856.8	0.239741	0.29367
612	2	1.203	0.55239	1.203	0.55239	ENSG00000101882.5	0.0294197	0.0487131
613	2	-0.202969	0.391761	-0.202969	0.391761	ENSG00000101901.6	0.604393	0.649885
614	2	1.30952	0.563041	1.30952	0.563041	ENSG00000101945.12	0.0200297	0.0350467
615	2	0.701122	0.340379	0.701122	0.340379	ENSG00000101972.14	0.0394147	0.0631401
616	2	1.1717	0.518611	1.1717	0.518611	ENSG00000102007.6	0.023864	0.0407614
617	2	2.83693	0.40877	2.83693	0.40877	ENSG00000102030.11	3.9162165143192e-12	2.01929914019584e-10
618	2	0.603324	0.435532	0.603324	0.435532	ENSG00000102034.12	0.165974	0.2151
619	2	2.66605	0.429401	2.66605	0.429401	ENSG00000102054.13	5.34069552158776e-10	1.32513497904057e-08
620	2	0.641339	0.380905	0.641339	0.380905	ENSG00000102096.9	0.0922353	0.130915
621	2	1.0586	0.40717	1.0586	0.40717	ENSG00000102100.10	0.00932514	0.0182331
622	2	2.18039	0.503859	2.18039	0.503859	ENSG00000102103.11	1.50895509386004e-05	8.27168074707329e-05
623	2	1.8463	0.442917	1.8463	0.442917	ENSG00000102144.9	3.0660035961419e-05	0.000149891
624	2	1.73347	0.281149	1.73347	0.281149	ENSG00000102145.9	7.01983026679913e-10	1.64293899861256e-08
625	2	0.818361	0.735237	0.818361	0.735237	ENSG00000102158.15	0.265683	0.321614
626	2	0.452056	0.316679	0.452056	0.316679	ENSG00000102178.8	0.153439	0.200693
627	2	1.62069	0.422219	1.62069	0.422219	ENSG00000102225.11	0.00012379	0.000471173
628	2	1.05099	0.530448	1.05099	0.530448	ENSG00000102241.7	0.0475558	0.0741304
629	2	1.40122	0.346864	1.40122	0.346864	ENSG00000102265.7	5.3523615559985e-05	0.000237084
630	2	0.683683	0.490028	0.683683	0.490028	ENSG00000102287.12	0.162958	0.211717
631	2	3.01362	0.392374	3.01362	0.392374	ENSG00000102317.13	1.58517641486303e-14	2.01195468040308e-12
632	2	2.12108	0.488807	2.12108	0.488807	ENSG00000102393.5	1.42939009969858e-05	7.9247278935628e-05
633	2	0.942645	0.266052	0.942645	0.266052	ENSG00000102409.9	0.000395475	0.00125126
634	2	0.243471	0.489057	0.243471	0.489057	ENSG00000102870.4	0.618599	0.662139
635	2	1.58494	0.407132	1.58494	0.407132	ENSG00000102893.11	9.90339392915239e-05	0.000391437
636	2	1.69142	0.691625	1.69142	0.691625	ENSG00000102900.8	0.0144623	0.0264848
637	2	1.59328	0.597203	1.59328	0.597203	ENSG00000102901.8	0.00763279	0.0154151
638	2	0.799408	0.349534	0.799408	0.349534	ENSG00000102908.16	0.0221918	0.0382617
639	2	1.12539	0.486131	1.12539	0.486131	ENSG00000102910.9	0.0206131	0.0358772
640	2	0.64163	0.44278	0.64163	0.44278	ENSG00000102974.10	0.147311	0.193368
641	2	2.08895	0.471664	2.08895	0.471664	ENSG00000102978.8	9.47109775129289e-06	5.59116682992246e-05
642	2	1.87718	0.531485	1.87718	0.531485	ENSG00000103024.3	0.000412514	0.00129401
643	2	0.820931	0.318751	0.820931	0.318751	ENSG00000103035.6	0.0100107	0.0193189
644	2	1.57865	0.423722	1.57865	0.423722	ENSG00000103037.7	0.000194802	0.000689009
645	2	1.27029	0.445152	1.27029	0.445152	ENSG00000103091.10	0.00432267	0.00952936
646	2	0.71606	0.340273	0.71606	0.340273	ENSG00000103121.4	0.0353461	0.0576865
647	2	1.32747	0.387661	1.32747	0.387661	ENSG00000103126.10	0.000616365	0.00183906
648	2	2.26109	0.554087	2.26109	0.554087	ENSG00000103148.11	4.4890866630982e-05	0.000205464
649	2	1.18026	0.407384	1.18026	0.407384	ENSG00000103152.7	0.00376555	0.00852871
650	2	0.196262	0.515638	0.196262	0.515638	ENSG00000103160.7	0.703485	0.738435
651	2	1.13052	0.472541	1.13052	0.472541	ENSG00000103187.6	0.0167372	0.0300178
652	2	2.51116	0.395696	2.51116	0.395696	ENSG00000103202.8	2.20733481679449e-10	6.22581614993318e-09
653	2	2.88217	0.503379	2.88217	0.503379	ENSG00000103249.13	1.0304209793133e-08	1.58157638685298e-07
654	2	0.700304	0.384598	0.700304	0.384598	ENSG00000103253.13	0.0686263	0.101373
655	2	2.23813	0.498618	2.23813	0.498618	ENSG00000103254.5	7.16683423472867e-06	4.37973203233419e-05
656	2	0.585974	0.354694	0.585974	0.354694	ENSG00000103257.4	0.0985234	0.138058
657	2	1.67559	0.607209	1.67559	0.607209	ENSG00000103260.4	0.0057892	0.0121606
658	2	1.48462	0.407531	1.48462	0.407531	ENSG00000103266.6	0.000269509	0.000913122
659	2	0.0207834	0.658656	0.0207834	0.658656	ENSG00000103274.6	0.974828	0.978981
660	2	1.59108	0.344935	1.59108	0.344935	ENSG00000103275.14	3.97459606857241e-06	2.68491999240884e-05
661	2	1.70661	0.613475	1.70661	0.613475	ENSG00000103319.7	0.00540453	0.0114916
662	2	2.15737	0.366738	2.15737	0.366738	ENSG00000103335.15	4.03856580223802e-09	7.08897188690715e-08
663	2	1.30384	0.34587	1.30384	0.34587	ENSG00000103342.8	0.000163408	0.000597171
664	2	0.292313	0.460066	0.292313	0.460066	ENSG00000103415.7	0.525185	0.573498
665	2	1.08372	0.292969	1.08372	0.292969	ENSG00000103423.9	0.000216374	0.00076123
666	2	0.20237	0.39137	0.20237	0.39137	ENSG00000103429.6	0.6051	0.650222
667	2	0.988823	0.380396	0.988823	0.380396	ENSG00000103485.13	0.0093372	0.0182331
668	2	2.3267	0.332379	2.3267	0.332379	ENSG00000103495.9	2.55681961633415e-12	1.40625078898378e-10
669	2	2.13068	0.414723	2.13068	0.414723	ENSG00000103496.10	2.78283856016568e-07	2.80836918915802e-06
670	2	0.915095	0.599551	0.915095	0.599551	ENSG00000103507.9	0.126935	0.170974
671	2	0.81272	0.364915	0.81272	0.364915	ENSG00000103549.17	0.0259373	0.0437368
672	2	0.714313	0.597158	0.714313	0.597158	ENSG00000103550.9	0.231624	0.284677
673	2	0.669779	0.446018	0.669779	0.446018	ENSG00000103591.8	0.133178	0.178002
674	2	0.521837	0.432412	0.521837	0.432412	ENSG00000103653.12	0.227507	0.280558
675	2	-0.157835	0.438666	-0.157835	0.438666	ENSG00000103769.5	0.718991	0.752289
676	2	1.93456	0.532769	1.93456	0.532769	ENSG00000103811.11	0.000282169	0.000948225
677	2	1.20648	0.337559	1.20648	0.337559	ENSG00000103994.12	0.000351378	0.00113237
678	2	-0.193474	1.03763	-0.193474	1.03763	ENSG00000104112.4	0.852085	0.872172
679	2	1.50613	0.509239	1.50613	0.509239	ENSG00000104131.8	0.00310034	0.00722026
680	2	0.887164	0.471829	0.887164	0.471829	ENSG00000104133.10	0.0600716	0.0906845
681	2	0.487164	0.380667	0.487164	0.380667	ENSG00000104164.6	0.200629	0.252219
682	2	0.75436	0.416263	0.75436	0.416263	ENSG00000104320.9	0.0699521	0.103101
683	2	0.503486	0.408428	0.503486	0.408428	ENSG00000104331.4	0.217672	0.269943
684	2	0.343688	0.629075	0.343688	0.629075	ENSG00000104341.12	0.584833	0.630908
685	2	0.358364	0.482097	0.358364	0.482097	ENSG00000104356.6	0.457273	0.508082
686	2	1.15244	0.537481	1.15244	0.537481	ENSG00000104388.10	0.0320205	0.0525449
687	2	0.673406	0.560624	0.673406	0.560624	ENSG00000104472.5	0.229684	0.282609
688	2	1.41247	0.332022	1.41247	0.332022	ENSG00000104517.8	2.09858224337805e-05	0.000109926
689	2	1.53983	0.468055	1.53983	0.468055	ENSG00000104549.7	0.00100242	0.00277052
690	2	2.4497	0.638058	2.4497	0.638058	ENSG00000104613.7	0.000123382	0.000470706
691	2	0.607232	0.44639	0.607232	0.44639	ENSG00000104635.9	0.17373	0.223653
692	2	0.345579	0.431094	0.345579	0.431094	ENSG00000104660.13	0.422765	0.476152
693	2	1.62836	0.531679	1.62836	0.531679	ENSG00000104687.8	0.00219364	0.0053702
694	2	0.410147	0.45628	0.410147	0.45628	ENSG00000104691.10	0.368709	0.422796
695	2	1.22734	0.642835	1.22734	0.642835	ENSG00000104723.16	0.0562281	0.0857057
696	2	2.32379	0.303059	2.32379	0.303059	ENSG00000104738.12	1.75026504630725e-14	2.06281237600498e-12
697	2	1.43173	0.469812	1.43173	0.469812	ENSG00000104763.13	0.00230781	0.00560808
698	2	2.07785	0.607103	2.07785	0.607103	ENSG00000104805.11	0.000620329	0.00184922
699	2	2.29842	0.557968	2.29842	0.557968	ENSG00000104823.4	3.80095418733344e-05	0.000179188
700	2	2.12565	0.566829	2.12565	0.566829	ENSG00000104824.12	0.000176776	0.000640346
701	2	0.205924	0.552263	0.205924	0.552263	ENSG00000104825.12	0.709243	0.743489
702	2	1.54102	0.334735	1.54102	0.334735	ENSG00000104852.10	4.15026824068487e-06	2.78938598661101e-05
703	2	1.18497	0.378774	1.18497	0.378774	ENSG00000104853.11	0.00175745	0.00447844
704	2	1.22556	0.403876	1.22556	0.403876	ENSG00000104885.13	0.00240939	0.00581639
705	2	1.57869	0.371823	1.57869	0.371823	ENSG00000104886.5	2.17800706382402e-05	0.000113188
706	2	1.8768	0.527225	1.8768	0.527225	ENSG00000104889.4	0.000371173	0.00118391
707	2	1.32619	0.420087	1.32619	0.420087	ENSG00000104903.4	0.00159435	0.00412655
708	2	1.92503	0.291673	1.92503	0.291673	ENSG00000104904.8	4.11238452402233e-11	1.52481673362626e-09
709	2	2.30587	0.550104	2.30587	0.550104	ENSG00000104907.8	2.7688429288225e-05	0.000138527
710	2	2.03817	0.34107	2.03817	0.34107	ENSG00000104964.10	2.28950752005735e-09	4.34216943459153e-08
711	2	1.67583	0.468351	1.67583	0.468351	ENSG00000104969.5	0.000346019	0.00111725
712	2	1.59514	0.500245	1.59514	0.500245	ENSG00000104973.10	0.00142904	0.00374948
713	2	1.00071	0.508753	1.00071	0.508753	ENSG00000104979.4	0.0491855	0.0760245
714	2	1.43189	0.344256	1.43189	0.344256	ENSG00000104980.3	3.19126509952359e-05	0.000154416
715	2	0.385674	0.507084	0.385674	0.507084	ENSG00000104998.2	0.446913	0.498248
716	2	0.903816	0.430859	0.903816	0.430859	ENSG00000105048.12	0.0359308	0.0584384
717	2	1.62517	0.582961	1.62517	0.582961	ENSG00000105053.6	0.00530699	0.0112988
718	2	0.764282	0.405198	0.764282	0.405198	ENSG00000105127.4	0.0592691	0.0896371
719	2	0.533327	0.486382	0.533327	0.486382	ENSG00000105173.9	0.272852	0.328378
720	2	2.09824	0.377701	2.09824	0.377701	ENSG00000105185.7	2.77153348766713e-08	3.77936384681881e-07
721	2	1.40596	0.329551	1.40596	0.329551	ENSG00000105193.4	1.98739952792684e-05	0.0001046
722	2	1.39867	0.389547	1.39867	0.389547	ENSG00000105197.6	0.000330024	0.0010751
723	2	1.94056	0.396807	1.94056	0.396807	ENSG00000105202.3	1.00609161787812e-06	8.72887206507035e-06
724	2	2.68427	0.48195	2.68427	0.48195	ENSG00000105220.10	2.55330462905582e-08	3.5210470808699e-07
725	2	1.89878	0.39204	1.89878	0.39204	ENSG00000105221.12	1.27680535580181e-06	1.045522996066e-05
726	2	2.02795	0.665739	2.02795	0.665739	ENSG00000105223.14	0.00231787	0.00562838
727	2	1.25169	0.457965	1.25169	0.457965	ENSG00000105258.4	0.006273	0.0130523
728	2	0.664073	0.307745	0.664073	0.307745	ENSG00000105281.8	0.0309383	0.0508956
729	2	1.00766	0.380041	1.00766	0.380041	ENSG00000105323.12	0.00801468	0.0160781
730	2	0.85007	0.515065	0.85007	0.515065	ENSG00000105329.5	0.0988585	0.138352
731	2	1.13078	0.447134	1.13078	0.447134	ENSG00000105341.14	0.0114403	0.0216846
732	2	0.57655	0.444007	0.57655	0.444007	ENSG00000105355.4	0.194111	0.245333
733	2	2.65547	0.434825	2.65547	0.434825	ENSG00000105364.9	1.01530874701481e-09	2.23367924343258e-08
734	2	0.788892	0.416724	0.788892	0.416724	ENSG00000105371.8	0.0583476	0.088446
735	2	0.880098	0.477737	0.880098	0.477737	ENSG00000105379.5	0.0654425	0.097411
736	2	1.15707	0.433662	1.15707	0.433662	ENSG00000105383.10	0.00762751	0.0154151
737	2	2.08027	0.40653	2.08027	0.40653	ENSG00000105401.2	3.10227525452354e-07	3.09290282173042e-06
738	2	1.92646	0.503935	1.92646	0.503935	ENSG00000105402.3	0.00013193	0.000497565
739	2	1.11409	0.368459	1.11409	0.368459	ENSG00000105438.4	0.00249739	0.00599809
740	2	1.53455	0.695221	1.53455	0.695221	ENSG00000105518.9	0.0272944	0.0455596
741	2	1.16595	0.453962	1.16595	0.453962	ENSG00000105552.10	0.0102169	0.0196137
742	2	1.49082	0.326822	1.49082	0.326822	ENSG00000105576.11	5.07720225270576e-06	3.31777572949089e-05
743	2	0.901048	0.384336	0.901048	0.384336	ENSG00000105583.5	0.0190564	0.0335036
744	2	0.503899	0.408209	0.503899	0.408209	ENSG00000105610.4	0.217048	0.269421
745	2	1.77205	0.326212	1.77205	0.326212	ENSG00000105618.9	5.56620654723677e-08	6.90544421273735e-07
746	2	2.436	0.734674	2.436	0.734674	ENSG00000105655.14	0.000913967	0.00254953
747	2	2.55541	0.524792	2.55541	0.524792	ENSG00000105669.8	1.11954912576699e-06	9.44888008959349e-06
748	2	2.73261	0.516075	2.73261	0.516075	ENSG00000105677.7	1.19026390699039e-07	1.35912487649422e-06
749	2	0.868217	0.477159	0.868217	0.477159	ENSG00000105698.11	0.0688268	0.101623
750	2	0.891272	0.560016	0.891272	0.560016	ENSG00000105699.12	0.111495	0.153114
751	2	2.13039	0.446283	2.13039	0.446283	ENSG00000105700.6	1.80942524472451e-06	1.37266742703239e-05
752	2	0.71323	0.590931	0.71323	0.590931	ENSG00000105701.11	0.227448	0.280558
753	2	1.38227	0.349319	1.38227	0.349319	ENSG00000105723.7	7.58787639082407e-05	0.000311443
754	2	0.817485	0.397561	0.817485	0.397561	ENSG00000105810.5	0.0397586	0.0635984
755	2	1.20118	0.380543	1.20118	0.380543	ENSG00000105819.9	0.00159683	0.00412973
756	2	1.43326	0.376256	1.43326	0.376256	ENSG00000105821.10	0.000139386	0.000520921
757	2	-0.131279	0.35521	-0.131279	0.35521	ENSG00000105849.5	0.711694	0.745821
758	2	0.38362	0.498787	0.38362	0.498787	ENSG00000105879.7	0.441831	0.493248
759	2	0.286288	0.399951	0.286288	0.399951	ENSG00000105887.10	0.47411	0.525021
760	2	0.939546	0.45047	0.939546	0.45047	ENSG00000105939.8	0.0370059	0.0599506
761	2	1.56716	0.376294	1.56716	0.376294	ENSG00000105968.14	3.11746462011004e-05	0.000151959
762	2	1.41739	0.470522	1.41739	0.470522	ENSG00000105983.15	0.00259205	0.00617154
763	2	2.18288	0.478098	2.18288	0.478098	ENSG00000105993.10	4.97705371842232e-06	3.27176838063619e-05
764	2	2.11134	0.323015	2.11134	0.323015	ENSG00000106028.6	6.30298124830013e-11	2.12243246116229e-09
765	2	0.861782	0.357807	0.861782	0.357807	ENSG00000106034.13	0.0160178	0.0289319
766	2	1.87948	0.484937	1.87948	0.484937	ENSG00000106052.9	0.000106313	0.000416173
767	2	0.49647	0.432031	0.49647	0.432031	ENSG00000106070.13	0.250492	0.305089
768	2	1.75911	0.391356	1.75911	0.391356	ENSG00000106105.9	6.95973445876767e-06	4.26415651379001e-05
769	2	0.477917	0.327715	0.477917	0.327715	ENSG00000106144.15	0.144749	0.190611
770	2	0.553517	0.408087	0.553517	0.408087	ENSG00000106153.12	0.174981	0.224946
771	2	0.731421	0.374248	0.731421	0.374248	ENSG00000106245.5	0.0506567	0.0780752
772	2	0.844275	0.343582	0.844275	0.343582	ENSG00000106261.12	0.0139996	0.0257661
773	2	2.45606	0.276477	2.45606	0.276477	ENSG00000106263.13	6.48381466816571e-19	2.67457355061836e-16
774	2	1.15356	0.710133	1.15356	0.710133	ENSG00000106268.11	0.104285	0.144772
775	2	2.7283	0.570658	2.7283	0.570658	ENSG00000106290.10	1.74445096029559e-06	1.34188535407353e-05
776	2	0.294923	0.474258	0.294923	0.474258	ENSG00000106305.5	0.534033	0.581812
777	2	1.66376	0.40306	1.66376	0.40306	ENSG00000106327.8	3.66208968479174e-05	0.000173384
778	2	2.06824	0.595882	2.06824	0.595882	ENSG00000106333.8	0.000518741	0.00158211
779	2	2.05402	0.340853	2.05402	0.340853	ENSG00000106344.4	1.67938589672383e-09	3.35877179344765e-08
780	2	0.692573	0.530104	0.692573	0.530104	ENSG00000106346.7	0.191388	0.242822
781	2	1.54035	0.441429	1.54035	0.441429	ENSG00000106348.12	0.000483999	0.0014955
782	2	1.70954	0.40815	1.70954	0.40815	ENSG00000106355.5	2.80782647685964e-05	0.000139756
783	2	1.44661	0.567025	1.44661	0.567025	ENSG00000106367.9	0.0107347	0.0205121
784	2	2.49236	0.441127	2.49236	0.441127	ENSG00000106397.7	1.60463543035665e-08	2.32249864920041e-07
785	2	1.48867	0.494508	1.48867	0.494508	ENSG00000106399.7	0.00260892	0.00619829
786	2	1.4781	0.60812	1.4781	0.60812	ENSG00000106400.7	0.0150735	0.0274191
787	2	0.79411	0.366769	0.79411	0.366769	ENSG00000106404.9	0.0303762	0.0501207
788	2	1.25555	0.522216	1.25555	0.522216	ENSG00000106443.10	0.0162046	0.0292054
789	2	1.52594	0.400152	1.52594	0.400152	ENSG00000106462.6	0.000137072	0.000513437
790	2	1.21328	0.636935	1.21328	0.636935	ENSG00000106537.7	0.0567963	0.0864519
791	2	0.207121	0.444715	0.207121	0.444715	ENSG00000106588.6	0.641402	0.682783
792	2	2.30757	0.497407	2.30757	0.497407	ENSG00000106603.13	3.49750404902692e-06	2.42474020205648e-05
793	2	1.01944	0.590981	1.01944	0.590981	ENSG00000106605.6	0.0845267	0.12133
794	2	0.718066	0.389948	0.718066	0.389948	ENSG00000106609.12	0.0655575	0.0974943
795	2	1.52978	0.589707	1.52978	0.589707	ENSG00000106628.6	0.00948291	0.018461
796	2	0.736725	0.587469	0.736725	0.587469	ENSG00000106635.3	0.209818	0.261975
797	2	1.45978	0.433621	1.45978	0.433621	ENSG00000106636.3	0.000761342	0.00219235
798	2	0.48587	0.400388	0.48587	0.400388	ENSG00000106638.11	0.224939	0.278119
799	2	0.864304	0.529615	0.864304	0.529615	ENSG00000106692.9	0.102691	0.142987
800	2	0.751934	0.576748	0.751934	0.576748	ENSG00000106785.10	0.192319	0.243816
801	2	0.505282	0.346342	0.505282	0.346342	ENSG00000106799.8	0.144589	0.190497
802	2	0.562013	0.522823	0.562013	0.522823	ENSG00000106868.12	0.282394	0.337239
803	2	0.949944	0.422837	0.949944	0.422837	ENSG00000107164.15	0.0246657	0.0418492
804	2	2.4927	0.46453	2.4927	0.46453	ENSG00000107223.8	8.0475171316529e-08	9.4845737623052e-07
805	2	2.42614	0.720479	2.42614	0.720479	ENSG00000107263.14	0.000758828	0.00218702
806	2	0.837323	0.350267	0.837323	0.350267	ENSG00000107290.9	0.0168243	0.030131
807	2	0.582751	0.351799	0.582751	0.351799	ENSG00000107341.4	0.0976229	0.136913
808	2	-0.65824	0.407929	-0.65824	0.407929	ENSG00000107371.8	0.106611	0.147574
809	2	0.290876	0.488383	0.290876	0.488383	ENSG00000107372.8	0.551449	0.599203
810	2	1.36418	0.390389	1.36418	0.390389	ENSG00000107404.13	0.00047511	0.00147171
811	2	0.890804	0.559053	0.890804	0.559053	ENSG00000107438.4	0.111067	0.152589
812	2	0.938142	0.415711	0.938142	0.415711	ENSG00000107581.8	0.0240259	0.0409874
813	2	0.178374	0.638417	0.178374	0.638417	ENSG00000107745.12	0.779938	0.80658
814	2	1.47714	0.3832	1.47714	0.3832	ENSG00000107816.13	0.000115845	0.000446077
815	2	1.81083	0.578999	1.81083	0.578999	ENSG00000107833.6	0.00176288	0.00448863
816	2	1.51429	0.400009	1.51429	0.400009	ENSG00000107862.4	0.000153312	0.000564654
817	2	1.79679	0.460825	1.79679	0.460825	ENSG00000107874.6	9.65574152574965e-05	0.000382947
818	2	1.39905	0.311262	1.39905	0.311262	ENSG00000107929.10	6.96478897252368e-06	4.26415651379001e-05
819	2	1.50475	0.303705	1.50475	0.303705	ENSG00000107937.14	7.24663451982648e-07	6.56975107566687e-06
820	2	0.571953	0.364546	0.571953	0.364546	ENSG00000107949.12	0.116661	0.158886
821	2	1.1129	0.391905	1.1129	0.391905	ENSG00000107951.8	0.00451514	0.00985448
822	2	1.13828	0.534522	1.13828	0.534522	ENSG00000107959.11	0.0332105	0.0544435
823	2	0.599117	0.3488	0.599117	0.3488	ENSG00000108021.15	0.0858604	0.122924
824	2	2.59862	0.721702	2.59862	0.721702	ENSG00000108039.13	0.000317381	0.00104215
825	2	0.44279	0.355974	0.44279	0.355974	ENSG00000108064.6	0.213542	0.265871
826	2	0.92996	0.396392	0.92996	0.396392	ENSG00000108091.10	0.0189728	0.03341
827	2	1.47289	0.426378	1.47289	0.426378	ENSG00000108107.8	0.000551479	0.00166595
828	2	0.808058	0.633834	0.808058	0.633834	ENSG00000108175.12	0.202354	0.253958
829	2	0.80289	0.355322	0.80289	0.355322	ENSG00000108179.9	0.0238454	0.0407508
830	2	1.34147	0.456833	1.34147	0.456833	ENSG00000108219.10	0.00331986	0.00766122
831	2	0.262969	0.372784	0.262969	0.372784	ENSG00000108256.4	0.480549	0.530727
832	2	1.77083	0.610697	1.77083	0.610697	ENSG00000108262.11	0.00373529	0.0084718
833	2	1.15883	0.378266	1.15883	0.378266	ENSG00000108272.9	0.00218742	0.00535894
834	2	1.31328	0.416389	1.31328	0.416389	ENSG00000108278.7	0.00161065	0.00415928
835	2	0.948007	0.674844	0.948007	0.674844	ENSG00000108294.4	0.160087	0.208233
836	2	0.734016	0.55754	0.734016	0.55754	ENSG00000108296.7	0.187997	0.239349
837	2	1.0722	0.32801	1.0722	0.32801	ENSG00000108312.10	0.00108003	0.0029504
838	2	2.28346	0.34059	2.28346	0.34059	ENSG00000108344.10	2.02201824208903e-11	8.13739048645585e-10
839	2	1.76387	0.33271	1.76387	0.33271	ENSG00000108349.10	1.14849589697218e-07	1.31598488194729e-06
840	2	1.3668	0.406103	1.3668	0.406103	ENSG00000108384.10	0.000763614	0.00219506
841	2	1.62299	0.309099	1.62299	0.309099	ENSG00000108424.5	1.51520031245914e-07	1.67229465923584e-06
842	2	0.437287	0.562211	0.437287	0.562211	ENSG00000108474.12	0.436688	0.488907
843	2	0.804359	0.336489	0.804359	0.336489	ENSG00000108510.5	0.0168277	0.030131
844	2	1.71511	0.41948	1.71511	0.41948	ENSG00000108518.7	4.33877177350609e-05	0.000199971
845	2	1.95581	0.463559	1.95581	0.463559	ENSG00000108523.11	2.45270387030651e-05	0.000124906
846	2	1.15376	0.406782	1.15376	0.406782	ENSG00000108559.7	0.00456377	0.00993333
847	2	1.90975	0.473343	1.90975	0.473343	ENSG00000108578.10	5.46959628927939e-05	0.000241306
848	2	0.788242	0.541118	0.788242	0.541118	ENSG00000108582.7	0.145201	0.190902
849	2	1.30831	0.373308	1.30831	0.373308	ENSG00000108588.9	0.000457242	0.00141947
850	2	1.47903	0.460832	1.47903	0.460832	ENSG00000108592.12	0.0013298	0.00350788
851	2	1.06857	0.712793	1.06857	0.712793	ENSG00000108599.10	0.133838	0.17874
852	2	1.59276	0.408104	1.59276	0.408104	ENSG00000108604.11	9.50723812078133e-05	0.000378912
853	2	0.666988	0.472781	0.666988	0.472781	ENSG00000108622.6	0.15831	0.206329
854	2	1.53821	0.421317	1.53821	0.421317	ENSG00000108639.3	0.000261268	0.000887935
855	2	2.96692	0.656587	2.96692	0.656587	ENSG00000108651.5	6.22226302509057e-06	3.87423924203752e-05
856	2	1.82148	0.25829	1.82148	0.25829	ENSG00000108654.7	1.76265448138168e-12	1.03870710509992e-10
857	2	1.79169	0.316054	1.79169	0.316054	ENSG00000108671.5	1.43682754287428e-08	2.1358247258942e-07
858	2	0.939913	0.501284	0.939913	0.501284	ENSG00000108773.6	0.0607913	0.0914241
859	2	1.35101	0.485479	1.35101	0.485479	ENSG00000108774.10	0.00538864	0.0114652
860	2	1.37112	0.413054	1.37112	0.413054	ENSG00000108826.11	0.00090187	0.00253357
861	2	1.8943	0.472349	1.8943	0.472349	ENSG00000108828.11	6.06226573842186e-05	0.000262884
862	2	0.407166	0.417582	0.407166	0.417582	ENSG00000108829.9	0.329532	0.384532
863	2	1.54828	0.293218	1.54828	0.293218	ENSG00000108848.11	1.28966659223365e-07	1.45749991588049e-06
864	2	2.11047	0.439318	2.11047	0.439318	ENSG00000108883.8	1.55556801109669e-06	1.22808000876054e-05
865	2	1.54224	0.507627	1.54224	0.507627	ENSG00000108946.10	0.00238046	0.0057634
866	2	0.206085	0.288584	0.206085	0.288584	ENSG00000109046.10	0.475151	0.525822
867	2	0.815598	0.425556	0.815598	0.425556	ENSG00000109062.5	0.0552957	0.0843688
868	2	0.561106	0.439984	0.561106	0.439984	ENSG00000109084.9	0.202208	0.253914
869	2	1.11951	0.434067	1.11951	0.434067	ENSG00000109107.9	0.00990505	0.0191262
870	2	2.5681	0.43739	2.5681	0.43739	ENSG00000109111.10	4.32061781124871e-09	7.54393586091045e-08
871	2	0.886316	0.358256	0.886316	0.358256	ENSG00000109133.8	0.0133619	0.0246889
872	2	1.09163	0.44968	1.09163	0.44968	ENSG00000109180.10	0.0152007	0.0275768
873	2	0.69257	0.388993	0.69257	0.388993	ENSG00000109255.7	0.0750081	0.109283
874	2	0.805319	0.487711	0.805319	0.487711	ENSG00000109270.8	0.0986934	0.138238
875	2	0.725175	0.323728	0.725175	0.323728	ENSG00000109332.15	0.0250862	0.0424536
876	2	0.460587	0.457375	0.460587	0.457375	ENSG00000109390.7	0.313923	0.36919
877	2	1.63905	0.379328	1.63905	0.379328	ENSG00000109475.12	1.55369039052666e-05	8.47467485741813e-05
878	2	0.329725	0.422676	0.329725	0.422676	ENSG00000109519.8	0.435338	0.487649
879	2	1.3014	0.392369	1.3014	0.392369	ENSG00000109534.12	0.000910648	0.00254797
880	2	0.481354	0.491316	0.481354	0.491316	ENSG00000109586.7	0.327223	0.382594
881	2	1.1642	0.317348	1.1642	0.317348	ENSG00000109606.8	0.000243955	0.000838594
882	2	1.41166	0.29536	1.41166	0.29536	ENSG00000109685.13	1.75770772075732e-06	1.34580869570746e-05
883	2	2.51893	0.424459	2.51893	0.424459	ENSG00000109736.10	2.94836848413664e-09	5.37547845174084e-08
884	2	0.96108	0.542972	0.96108	0.542972	ENSG00000109854.9	0.0767209	0.111631
885	2	0.919272	0.378233	0.919272	0.378233	ENSG00000109861.11	0.0150805	0.0274191
886	2	1.83507	0.508661	1.83507	0.508661	ENSG00000109919.5	0.000308981	0.00101939
887	2	0.742965	0.353433	0.742965	0.353433	ENSG00000109920.8	0.0355413	0.0578906
888	2	0.0976753	0.491524	0.0976753	0.491524	ENSG00000109929.5	0.842482	0.863682
889	2	0.406936	0.407802	0.406936	0.407802	ENSG00000110048.7	0.318339	0.373319
890	2	1.62246	0.333543	1.62246	0.333543	ENSG00000110074.6	1.14857271589729e-06	9.64450372127493e-06
891	2	1.5566	0.511343	1.5566	0.511343	ENSG00000110107.4	0.00233346	0.00566
892	2	0.120876	0.423569	0.120876	0.423569	ENSG00000110108.5	0.775356	0.802848
893	2	1.85714	0.257887	1.85714	0.257887	ENSG00000110321.11	5.96088440726016e-13	3.93418370879171e-11
894	2	1.75668	0.441752	1.75668	0.441752	ENSG00000110344.5	6.9901058984345e-05	0.000290712
895	2	2.99505	0.3784	2.99505	0.3784	ENSG00000110492.11	2.47161239599481e-15	4.07816045339143e-13
896	2	0.693936	0.488575	0.693936	0.488575	ENSG00000110536.9	0.155512	0.203003
897	2	1.2029	0.354816	1.2029	0.354816	ENSG00000110651.7	0.000698398	0.00204099
898	2	0.634278	0.428435	0.634278	0.428435	ENSG00000110660.10	0.138752	0.184407
899	2	1.34265	0.400085	1.34265	0.400085	ENSG00000110713.11	0.000791046	0.00226405
900	2	2.52257	0.47697	2.52257	0.47697	ENSG00000110717.6	1.2316010103787e-07	1.40147701181024e-06
901	2	0.274214	0.582626	0.274214	0.582626	ENSG00000110871.10	0.63789	0.679263
902	2	1.88501	0.388497	1.88501	0.388497	ENSG00000110880.6	1.22189526774217e-06	1.00806359588729e-05
903	2	0.876951	0.334385	0.876951	0.334385	ENSG00000110917.3	0.00872679	0.0173276
904	2	2.6706	0.630054	2.6706	0.630054	ENSG00000110931.14	2.24838964594422e-05	0.000115933
905	2	1.48763	0.326696	1.48763	0.326696	ENSG00000110955.4	5.27479185960019e-06	3.41274586883919e-05
906	2	2.08168	0.442145	2.08168	0.442145	ENSG00000110958.11	2.49997498216108e-06	1.82117382806436e-05
907	2	0.451694	0.858446	0.451694	0.858446	ENSG00000110987.4	0.598765	0.644674
908	2	0.344269	0.30486	0.344269	0.30486	ENSG00000111011.13	0.258785	0.313967
909	2	1.36395	0.41336	1.36395	0.41336	ENSG00000111142.9	0.000968039	0.00267773
910	2	1.91051	0.485583	1.91051	0.485583	ENSG00000111237.14	8.33776078206293e-05	0.00033885
911	2	0.643337	0.365028	0.643337	0.365028	ENSG00000111252.6	0.0779963	0.113237
912	2	0.561796	0.558369	0.561796	0.558369	ENSG00000111276.6	0.31435	0.369297
913	2	0.860465	0.330367	0.860465	0.330367	ENSG00000111300.5	0.00919886	0.0180156
914	2	0.583938	0.367396	0.583938	0.367396	ENSG00000111321.6	0.111971	0.153704
915	2	1.19198	0.325561	1.19198	0.325561	ENSG00000111358.9	0.000250928	0.000858985
916	2	1.67243	0.365722	1.67243	0.365722	ENSG00000111361.8	4.80913429606467e-06	3.18038941423114e-05
917	2	1.02457	0.380652	1.02457	0.380652	ENSG00000111364.11	0.00711087	0.0145528
918	2	1.72263	0.358321	1.72263	0.358321	ENSG00000111371.11	1.52827396777434e-06	1.20942544212358e-05
919	2	0.887975	0.383426	0.887975	0.383426	ENSG00000111445.9	0.0205638	0.0358104
920	2	1.02118	0.427755	1.02118	0.427755	ENSG00000111481.5	0.0169724	0.0303407
921	2	1.65202	0.337652	1.65202	0.337652	ENSG00000111530.8	9.94801095940541e-07	8.66185650818941e-06
922	2	1.30349	0.468954	1.30349	0.468954	ENSG00000111581.5	0.00544313	0.0115385
923	2	1.10718	0.310881	1.10718	0.310881	ENSG00000111605.12	0.000368841	0.00117829
924	2	0.0227041	0.633651	0.0227041	0.633651	ENSG00000111639.3	0.971417	0.977341
925	2	1.06647	0.456624	1.06647	0.456624	ENSG00000111640.10	0.0195141	0.0342274
926	2	0.989458	0.415393	0.989458	0.415393	ENSG00000111641.6	0.0172198	0.0307496
927	2	2.17382	0.422659	2.17382	0.422659	ENSG00000111642.10	2.70103132478316e-07	2.74258565285675e-06
928	2	1.34749	0.480431	1.34749	0.480431	ENSG00000111666.6	0.00503542	0.0108042
929	2	2.46778	0.573583	2.46778	0.573583	ENSG00000111667.9	1.68955083531195e-05	9.09546126676907e-05
930	2	1.34793	0.450892	1.34793	0.450892	ENSG00000111669.10	0.00279453	0.00657183
931	2	2.00739	0.439486	2.00739	0.439486	ENSG00000111676.10	4.93356587374446e-06	3.24965416833468e-05
932	2	1.75094	0.536817	1.75094	0.536817	ENSG00000111684.6	0.00110742	0.00301278
933	2	0.525892	0.386633	0.525892	0.386633	ENSG00000111716.8	0.173772	0.223653
934	2	1.23917	0.371311	1.23917	0.371311	ENSG00000111725.6	0.000845995	0.00239433
935	2	1.09235	0.428994	1.09235	0.428994	ENSG00000111726.8	0.0108868	0.0207668
936	2	0.925978	0.394455	0.925978	0.394455	ENSG00000111737.7	0.0189006	0.033335
937	2	0.649027	0.49566	0.649027	0.49566	ENSG00000111775.2	0.190392	0.241745
938	2	2.46862	0.42532	2.46862	0.42532	ENSG00000111786.4	6.46955217857919e-09	1.05690703907482e-07
939	2	0.943852	0.615205	0.943852	0.615205	ENSG00000111843.9	0.124978	0.16893
940	2	0.241975	0.507644	0.241975	0.507644	ENSG00000111875.7	0.633603	0.675017
941	2	1.4642	0.391764	1.4642	0.391764	ENSG00000111885.5	0.000185881	0.00066386
942	2	0.564974	0.371221	0.564974	0.371221	ENSG00000111897.6	0.128025	0.172083
943	2	0.949362	0.507707	0.949362	0.507707	ENSG00000111906.13	0.0614978	0.0922887
944	2	1.26069	0.526737	1.26069	0.526737	ENSG00000111907.16	0.0166932	0.0299552
945	2	0.475485	0.502266	0.475485	0.502266	ENSG00000112029.5	0.343801	0.398786
946	2	1.47956	0.342107	1.47956	0.342107	ENSG00000112077.11	1.52645928045944e-05	8.33992653231152e-05
947	2	0.787393	0.424155	0.787393	0.424155	ENSG00000112078.9	0.0633994	0.0947054
948	2	1.88521	0.327025	1.88521	0.327025	ENSG00000112081.12	8.17908662970123e-09	1.30391236125672e-07
949	2	1.57064	0.421124	1.57064	0.421124	ENSG00000112096.12	0.000191748	0.000681129
950	2	1.77976	0.265976	1.77976	0.265976	ENSG00000112118.13	2.21016562351009e-11	8.78740549106422e-10
951	2	0.687103	0.452043	0.687103	0.452043	ENSG00000112130.12	0.128512	0.172464
952	2	1.43628	0.392998	1.43628	0.392998	ENSG00000112146.12	0.000257519	0.000877904
953	2	1.51654	0.324809	1.51654	0.324809	ENSG00000112159.7	3.02644182650269e-06	2.13314506185225e-05
954	2	0.252392	0.456347	0.252392	0.456347	ENSG00000112200.12	0.580216	0.626747
955	2	1.06277	0.368153	1.06277	0.368153	ENSG00000112237.8	0.00389217	0.00875408
956	2	0.068807	0.358925	0.068807	0.358925	ENSG00000112245.6	0.847975	0.868503
957	2	1.73065	0.462178	1.73065	0.462178	ENSG00000112249.9	0.000180709	0.000651026
958	2	0.23535	0.679222	0.23535	0.679222	ENSG00000112304.6	0.728968	0.761264
959	2	0.509127	0.29594	0.509127	0.29594	ENSG00000112308.8	0.0853645	0.12232
960	2	0.479722	0.298306	0.479722	0.298306	ENSG00000112312.5	0.107801	0.148743
961	2	0.661159	0.41444	0.661159	0.41444	ENSG00000112335.10	0.110643	0.152134
962	2	0.896081	0.440032	0.896081	0.440032	ENSG00000112339.10	0.0417101	0.0663981
963	2	0.966714	0.311596	0.966714	0.311596	ENSG00000112531.12	0.00191918	0.00480524
964	2	0.36871	0.306737	0.36871	0.306737	ENSG00000112576.8	0.229348	0.282301
965	2	0.927379	0.45909	0.927379	0.45909	ENSG00000112640.10	0.0433796	0.0686255
966	2	2.00745	0.667488	2.00745	0.667488	ENSG00000112651.7	0.00263436	0.00625423
967	2	1.32773	0.490728	1.32773	0.490728	ENSG00000112667.8	0.00681752	0.0140348
968	2	1.53161	0.383148	1.53161	0.383148	ENSG00000112695.7	6.40310717099658e-05	0.000273708
969	2	1.04129	0.403078	1.04129	0.403078	ENSG00000112697.11	0.00978486	0.0189607
970	2	0.758181	0.393917	0.758181	0.393917	ENSG00000112701.13	0.0542644	0.0831735
971	2	0.879941	0.279516	0.879941	0.279516	ENSG00000112739.12	0.00164341	0.00423032
972	2	1.30655	0.46357	1.30655	0.46357	ENSG00000112759.12	0.00482569	0.0104108
973	2	0.728371	0.418308	0.728371	0.418308	ENSG00000112851.10	0.0816427	0.117871
974	2	0.739385	0.553661	0.739385	0.553661	ENSG00000112941.8	0.18173	0.232266
975	2	1.06079	0.312587	1.06079	0.312587	ENSG00000112972.10	0.000689866	0.00202002
976	2	-0.0859639	0.547302	-0.0859639	0.547302	ENSG00000112977.11	0.875191	0.893605
977	2	1.57442	0.402134	1.57442	0.402134	ENSG00000112983.13	9.03480562818254e-05	0.00036404
978	2	1.62668	0.800345	1.62668	0.800345	ENSG00000112992.12	0.0421062	0.0669318
979	2	0.717569	0.355329	0.717569	0.355329	ENSG00000112996.5	0.0434406	0.068689
980	2	2.12371	0.442759	2.12371	0.442759	ENSG00000113013.8	1.6143811854671e-06	1.25647592265128e-05
981	2	0.429806	0.439437	0.429806	0.439437	ENSG00000113048.12	0.328033	0.383325
982	2	0.843541	0.32703	0.843541	0.32703	ENSG00000113161.11	0.00989722	0.0191223
983	2	0.817794	0.397812	0.817794	0.397812	ENSG00000113300.7	0.0398088	0.0636478
984	2	0.996721	0.374562	0.996721	0.374562	ENSG00000113328.14	0.00779028	0.0156756
985	2	1.99425	0.479551	1.99425	0.479551	ENSG00000113360.12	3.20253373377491e-05	0.000154734
986	2	1.69501	0.424279	1.69501	0.424279	ENSG00000113368.7	6.4684179450598e-05	0.00027472
987	2	-0.112367	0.331977	-0.112367	0.331977	ENSG00000113384.9	0.735003	0.766838
988	2	1.9379	0.396645	1.9379	0.396645	ENSG00000113387.7	1.03045227588707e-06	8.83244807903205e-06
989	2	1.3471	0.378963	1.3471	0.378963	ENSG00000113407.9	0.000378398	0.001203
990	2	0.987725	0.42597	0.987725	0.42597	ENSG00000113441.11	0.0204077	0.0355573
991	2	0.023309	0.342611	0.023309	0.342611	ENSG00000113456.14	0.945759	0.953852
992	2	0.464442	0.42034	0.464442	0.42034	ENSG00000113460.8	0.269195	0.324924
993	2	1.47156	0.405368	1.47156	0.405368	ENSG00000113522.9	0.000283227	0.000950813
994	2	0.760304	0.496072	0.760304	0.496072	ENSG00000113552.11	0.125362	0.16927
995	2	1.818	0.419084	1.818	0.419084	ENSG00000113558.14	1.43768725167112e-05	7.94701495898611e-05
996	2	1.76403	0.462851	1.76403	0.462851	ENSG00000113569.11	0.000138283	0.000517387
997	2	0.537709	0.316571	0.537709	0.316571	ENSG00000113575.5	0.0894052	0.12743
998	2	2.45131	0.413566	2.45131	0.413566	ENSG00000113643.4	3.08059739155151e-09	5.5856985670989e-08
999	2	0.831585	0.413847	0.831585	0.413847	ENSG00000113648.12	0.0444943	0.0699862
1000	2	1.48187	0.29921	1.48187	0.29921	ENSG00000113649.7	7.32209410120767e-07	6.6199754887631e-06
1001	2	0.589407	0.345387	0.589407	0.345387	ENSG00000113658.12	0.0879131	0.125536
1002	2	0.803356	0.452422	0.803356	0.452422	ENSG00000113742.8	0.0757858	0.110368
1003	2	1.36925	0.44759	1.36925	0.44759	ENSG00000113758.9	0.00221965	0.00542179
1004	2	0.857026	0.496238	0.857026	0.496238	ENSG00000113761.7	0.0841595	0.120908
1005	2	1.39019	0.277751	1.39019	0.277751	ENSG00000113810.11	5.58138646949312e-07	5.24745736448071e-06
1006	2	0.148947	0.511341	0.148947	0.511341	ENSG00000113811.6	0.770832	0.798414
1007	2	1.1139	0.566229	1.1139	0.566229	ENSG00000113845.5	0.0491572	0.0760163
1008	2	0.416721	0.38381	0.416721	0.38381	ENSG00000113851.9	0.277591	0.332867
1009	2	0.211254	0.533557	0.211254	0.533557	ENSG00000114023.11	0.692152	0.728349
1010	2	1.65307	0.503523	1.65307	0.503523	ENSG00000114030.8	0.00102704	0.002822
1011	2	2.19763	0.662109	2.19763	0.662109	ENSG00000114054.9	0.00090297	0.00253384
1012	2	0.473687	0.403358	0.473687	0.403358	ENSG00000114062.13	0.240251	0.294185
1013	2	0.504115	0.534369	0.504115	0.534369	ENSG00000114098.13	0.345485	0.400457
1014	2	0.605441	0.3463	0.605441	0.3463	ENSG00000114125.9	0.08041	0.116383
1015	2	1.27283	0.390597	1.27283	0.390597	ENSG00000114126.13	0.00111933	0.00304267
1016	2	0.637837	0.437716	0.637837	0.437716	ENSG00000114209.10	0.145063	0.190872
1017	2	1.22826	0.474912	1.22826	0.474912	ENSG00000114302.11	0.00970177	0.0188218
1018	2	0.891353	0.389509	0.891353	0.389509	ENSG00000114331.8	0.0221141	0.0381677
1019	2	1.94631	0.457304	1.94631	0.457304	ENSG00000114353.12	2.08060573127978e-05	0.000109157
1020	2	0.891404	0.333515	0.891404	0.333515	ENSG00000114354.8	0.00752304	0.0152494
1021	2	2.23295	0.415889	2.23295	0.415889	ENSG00000114416.13	7.91239350282634e-08	9.37833920136962e-07
1022	2	1.28554	0.296415	1.28554	0.296415	ENSG00000114503.6	1.44454779281217e-05	7.97158480983307e-05
1023	2	1.17732	0.409965	1.17732	0.409965	ENSG00000114554.7	0.00408193	0.00908931
1024	2	1.317	0.424868	1.317	0.424868	ENSG00000114573.5	0.00193656	0.00484139
1025	2	0.152433	0.482026	0.152433	0.482026	ENSG00000114648.7	0.751825	0.780933
1026	2	2.50742	0.575208	2.50742	0.575208	ENSG00000114650.14	1.30567948119199e-05	7.40333726449064e-05
1027	2	1.60884	0.502238	1.60884	0.502238	ENSG00000114738.6	0.00135847	0.00357493
1028	2	1.00017	0.477325	1.00017	0.477325	ENSG00000114739.9	0.0361388	0.0586899
1029	2	1.76219	0.443427	1.76219	0.443427	ENSG00000114742.9	7.06703934449839e-05	0.000292613
1030	2	0.811281	0.449636	0.811281	0.449636	ENSG00000114744.4	0.0711831	0.104495
1031	2	0.929862	0.300535	0.929862	0.300535	ENSG00000114770.12	0.00197461	0.00492532
1032	2	1.88144	0.61073	1.88144	0.61073	ENSG00000114779.15	0.00206551	0.0051288
1033	2	1.04908	0.402564	1.04908	0.402564	ENSG00000114850.2	0.00916068	0.0179621
1034	2	0.42987	0.227461	0.42987	0.227461	ENSG00000114857.13	0.0587765	0.0890144
1035	2	0.542049	0.613942	0.542049	0.613942	ENSG00000114861.14	0.37729	0.430965
1036	2	1.7505	0.354205	1.7505	0.354205	ENSG00000114867.15	7.730331875494e-07	6.93209108400278e-06
1037	2	0.950161	0.480861	0.950161	0.480861	ENSG00000114902.9	0.0481598	0.0748246
1038	2	1.02301	0.622037	1.02301	0.622037	ENSG00000114933.11	0.10005	0.139757
1039	2	1.63231	0.520363	1.63231	0.520363	ENSG00000114956.15	0.00170769	0.00436967
1040	2	0.473029	0.306136	0.473029	0.306136	ENSG00000114978.13	0.122307	0.165959
1041	2	0.90318	0.351164	0.90318	0.351164	ENSG00000114982.13	0.0101125	0.0195039
1042	2	1.16704	0.315844	1.16704	0.315844	ENSG00000115053.11	0.000219907	0.000771195
1043	2	1.89819	0.400125	1.89819	0.400125	ENSG00000115091.7	2.09558090714248e-06	1.56812176724948e-05
1044	2	1.1832	0.565276	1.1832	0.565276	ENSG00000115128.6	0.0363374	0.0589545
1045	2	2.36307	0.735908	2.36307	0.735908	ENSG00000115204.10	0.00132233	0.00349175
1046	2	1.42406	0.346716	1.42406	0.346716	ENSG00000115207.9	4.00331781206149e-05	0.000186859
1047	2	1.55931	0.422226	1.55931	0.422226	ENSG00000115211.11	0.000221568	0.000775304
1048	2	0.0874222	0.347623	0.0874222	0.347623	ENSG00000115233.7	0.801439	0.826484
1049	2	1.69302	0.487012	1.69302	0.487012	ENSG00000115234.6	0.000508285	0.00155165
1050	2	1.45858	0.375933	1.45858	0.375933	ENSG00000115241.9	0.000104507	0.000410073
1051	2	1.0967	0.322927	1.0967	0.322927	ENSG00000115275.7	0.000683505	0.00200852
1052	2	2.84771	0.626132	2.84771	0.626132	ENSG00000115286.15	5.41353625402344e-06	3.46214527873592e-05
1053	2	1.93341	0.486214	1.93341	0.486214	ENSG00000115306.11	6.99470600783252e-05	0.000290712
1054	2	2.66552	0.347388	2.66552	0.347388	ENSG00000115307.12	1.67962188347448e-14	2.05287119091326e-12
1055	2	0.802896	0.270203	0.802896	0.270203	ENSG00000115310.13	0.00296389	0.00694169
1056	2	0.838294	0.377302	0.838294	0.377302	ENSG00000115317.7	0.0262961	0.0441838
1057	2	1.266	0.378888	1.266	0.378888	ENSG00000115355.11	0.000833668	0.00236349
1058	2	1.31877	0.41601	1.31877	0.41601	ENSG00000115419.8	0.00152419	0.0039605
1059	2	-0.10133	0.341532	-0.10133	0.341532	ENSG00000115446.7	0.766701	0.794884
1060	2	0.994563	0.361514	0.994563	0.361514	ENSG00000115484.10	0.00593945	0.0124209
1061	2	1.7414	0.278678	1.7414	0.278678	ENSG00000115524.11	4.13700284855433e-10	1.05830305428134e-08
1062	2	0.642738	0.652023	0.642738	0.652023	ENSG00000115561.10	0.324251	0.379712
1063	2	2.21048	0.56422	2.21048	0.56422	ENSG00000115649.11	8.93725895531627e-05	0.00036055
1064	2	1.93923	0.418162	1.93923	0.418162	ENSG00000115677.12	3.52643657680497e-06	2.43967310344998e-05
1065	2	2.50285	0.534131	2.50285	0.534131	ENSG00000115694.10	2.78826732884895e-06	2.00463664165611e-05
1066	2	1.40261	0.342852	1.40261	0.342852	ENSG00000115758.8	4.29483719259076e-05	0.000198223
1067	2	1.78162	0.361308	1.78162	0.361308	ENSG00000115760.9	8.17933425954375e-07	7.29508190716064e-06
1068	2	0.614546	0.375164	0.614546	0.375164	ENSG00000115762.12	0.101406	0.141437
1069	2	0.743605	0.358318	0.743605	0.358318	ENSG00000115806.8	0.037962	0.0610202
1070	2	0.910441	0.40456	0.910441	0.40456	ENSG00000115808.7	0.0244205	0.0415735
1071	2	0.764613	0.338835	0.764613	0.338835	ENSG00000115816.9	0.0240335	0.0409874
1072	2	0.767207	0.483159	0.767207	0.483159	ENSG00000115825.5	0.112309	0.15404
1073	2	1.31807	0.437332	1.31807	0.437332	ENSG00000115840.9	0.00257918	0.00614979
1074	2	2.34974	0.46923	2.34974	0.46923	ENSG00000115866.6	5.50985000648864e-07	5.20988682561963e-06
1075	2	1.89134	0.286812	1.89134	0.286812	ENSG00000115875.14	4.27106647756953e-11	1.54884828307467e-09
1076	2	1.42173	0.501353	1.42173	0.501353	ENSG00000115944.10	0.00457141	0.00993786
1077	2	0.879044	0.51498	0.879044	0.51498	ENSG00000115946.3	0.087832	0.125474
1078	2	1.8838	0.385227	1.8838	0.385227	ENSG00000116001.11	1.00778795660358e-06	8.72887206507035e-06
1079	2	1.50846	0.439932	1.50846	0.439932	ENSG00000116014.5	0.000606154	0.00181187
1080	2	0.605766	0.324437	0.605766	0.324437	ENSG00000116017.6	0.0618833	0.0928249
1081	2	0.19653	0.338994	0.19653	0.338994	ENSG00000116044.11	0.562087	0.609558
1082	2	0.770527	0.340126	0.770527	0.340126	ENSG00000116062.10	0.023487	0.0402634
1083	2	1.22259	0.510245	1.22259	0.510245	ENSG00000116120.8	0.0165712	0.0297848
1084	2	0.638324	0.409942	0.638324	0.409942	ENSG00000116133.7	0.119445	0.162342
1085	2	1.85161	0.538229	1.85161	0.538229	ENSG00000116171.12	0.000581318	0.00174395
1086	2	0.712583	0.402828	0.712583	0.402828	ENSG00000116199.7	0.076902	0.111786
1087	2	0.663107	0.394435	0.663107	0.394435	ENSG00000116209.7	0.0927324	0.131394
1088	2	1.35055	0.608066	1.35055	0.608066	ENSG00000116221.11	0.0263473	0.0442249
1089	2	0.31534	0.362978	0.31534	0.362978	ENSG00000116237.11	0.384979	0.438231
1090	2	1.85387	0.362678	1.85387	0.362678	ENSG00000116251.5	3.19437700888273e-07	3.17513377388946e-06
1091	2	0.485959	0.390714	0.485959	0.390714	ENSG00000116273.5	0.213583	0.265871
1092	2	1.31858	0.430944	1.31858	0.430944	ENSG00000116288.8	0.00221528	0.00541513
1093	2	1.91354	0.369152	1.91354	0.369152	ENSG00000116337.11	2.17638223791211e-07	2.25142990128839e-06
1094	2	0.42825	0.278354	0.42825	0.278354	ENSG00000116350.11	0.123923	0.167877
1095	2	0.860407	0.366472	0.860407	0.366472	ENSG00000116406.14	0.0188839	0.0333245
1096	2	1.47737	0.609386	1.47737	0.609386	ENSG00000116459.6	0.0153358	0.0278067
1097	2	1.68129	0.469907	1.68129	0.469907	ENSG00000116478.7	0.000346347	0.00111725
1098	2	0.669097	0.454686	0.669097	0.454686	ENSG00000116497.13	0.14114	0.187053
1099	2	2.10644	0.318671	2.10644	0.318671	ENSG00000116521.6	3.84162661913864e-11	1.44060998217699e-09
1100	2	0.806231	0.545211	0.806231	0.545211	ENSG00000116539.6	0.139207	0.184937
1101	2	1.53521	0.260669	1.53521	0.260669	ENSG00000116560.6	3.87410434336149e-09	6.87341093177039e-08
1102	2	1.7029	0.334321	1.7029	0.334321	ENSG00000116649.5	3.51337878701105e-07	3.46094029765267e-06
1103	2	1.37603	0.388789	1.37603	0.388789	ENSG00000116670.10	0.000401236	0.00126706
1104	2	0.991242	0.577819	0.991242	0.577819	ENSG00000116678.14	0.0862557	0.123436
1105	2	1.60483	0.292884	1.60483	0.292884	ENSG00000116679.11	4.26764902033942e-08	5.43754508383015e-07
1106	2	1.55834	0.290806	1.55834	0.290806	ENSG00000116688.12	8.38176428814778e-08	9.84335307860772e-07
1107	2	1.00094	0.383586	1.00094	0.383586	ENSG00000116691.6	0.00906917	0.0178676
1108	2	0.930662	0.365444	0.930662	0.365444	ENSG00000116698.16	0.0108759	0.0207579
1109	2	0.287331	0.52014	0.287331	0.52014	ENSG00000116731.18	0.580666	0.627029
1110	2	1.30615	0.312921	1.30615	0.312921	ENSG00000116747.8	2.99216167827904e-05	0.000146937
1111	2	1.18228	0.361942	1.18228	0.361942	ENSG00000116750.9	0.0010889	0.00297095
1112	2	0.433406	0.297086	0.433406	0.297086	ENSG00000116754.9	0.144605	0.190497
1113	2	0.973129	0.534204	0.973129	0.534204	ENSG00000116791.9	0.068509	0.101245
1114	2	0.233456	0.434782	0.233456	0.434782	ENSG00000116857.12	0.591302	0.637054
1115	2	0.338741	0.320984	0.338741	0.320984	ENSG00000116871.11	0.291278	0.34626
1116	2	2.52544	0.506922	2.52544	0.506922	ENSG00000116898.7	6.2957369429936e-07	5.75510579276423e-06
1117	2	0.767529	0.470637	0.767529	0.470637	ENSG00000116954.7	0.102926	0.143194
1118	2	1.48445	0.469348	1.48445	0.469348	ENSG00000116957.8	0.00156263	0.00405082
1119	2	0.919075	0.387567	0.919075	0.387567	ENSG00000116984.8	0.0177212	0.0315256
1120	2	0.146167	0.520002	0.146167	0.520002	ENSG00000117000.8	0.778642	0.805659
1121	2	1.73753	0.480605	1.73753	0.480605	ENSG00000117054.9	0.000300004	0.000995988
1122	2	0.776701	0.408654	0.776701	0.408654	ENSG00000117118.5	0.0573505	0.0871748
1123	2	0.334831	0.482753	0.334831	0.482753	ENSG00000117133.6	0.487941	0.537811
1124	2	1.65902	0.442197	1.65902	0.442197	ENSG00000117143.9	0.000175594	0.00063677
1125	2	0.297691	0.325671	0.297691	0.325671	ENSG00000117155.12	0.360672	0.415289
1126	2	1.05291	0.368555	1.05291	0.368555	ENSG00000117174.6	0.00427843	0.00946303
1127	2	0.219979	0.244175	0.219979	0.244175	ENSG00000117289.7	0.367637	0.422277
1128	2	2.36865	0.483989	2.36865	0.483989	ENSG00000117308.10	9.87920382012541e-07	8.64757894069333e-06
1129	2	1.22673	0.317176	1.22673	0.317176	ENSG00000117335.14	0.000109886	0.000428633
1130	2	1.87204	0.419701	1.87204	0.419701	ENSG00000117362.8	8.18034269068785e-06	4.90820561441271e-05
1131	2	0.0571773	0.44884	0.0571773	0.44884	ENSG00000117394.15	0.898632	0.913301
1132	2	1.96021	0.424135	1.96021	0.424135	ENSG00000117395.6	3.80678356421541e-06	2.58485303743022e-05
1133	2	1.68555	0.289779	1.68555	0.289779	ENSG00000117410.9	6.00285021606629e-09	1.01068396494994e-07
1134	2	1.306	0.425915	1.306	0.425915	ENSG00000117448.9	0.00216697	0.00532068
1135	2	0.254623	0.38911	0.254623	0.38911	ENSG00000117450.9	0.512872	0.561539
1136	2	1.02819	0.328794	1.02819	0.328794	ENSG00000117481.6	0.00176512	0.00448863
1137	2	0.318902	0.354786	0.318902	0.354786	ENSG00000117500.8	0.368729	0.422796
1138	2	0.744951	0.436234	0.744951	0.436234	ENSG00000117505.8	0.0876947	0.125387
1139	2	1.53063	0.548935	1.53063	0.548935	ENSG00000117543.15	0.00529764	0.0112861
1140	2	1.54261	0.369055	1.54261	0.369055	ENSG00000117592.8	2.91648646861611e-05	0.000144294
1141	2	0.31467	0.502829	0.31467	0.502829	ENSG00000117593.8	0.531447	0.579186
1142	2	0.324886	0.4322	0.324886	0.4322	ENSG00000117614.5	0.452229	0.503155
1143	2	0.283194	0.263419	0.283194	0.263419	ENSG00000117616.13	0.282344	0.337239
1144	2	1.17027	0.271041	1.17027	0.271041	ENSG00000117632.16	1.57675147391491e-05	8.54397350397244e-05
1145	2	0.877084	0.361163	0.877084	0.361163	ENSG00000117640.13	0.0151615	0.0275512
1146	2	1.33641	0.575623	1.33641	0.575623	ENSG00000117691.5	0.0202505	0.035364
1147	2	0.365253	0.289738	0.365253	0.289738	ENSG00000117713.13	0.207442	0.2594
1148	2	0.768334	0.324188	0.768334	0.324188	ENSG00000117724.8	0.0177866	0.0316079
1149	2	0.791005	0.419754	0.791005	0.419754	ENSG00000117748.5	0.059504	0.0899511
1150	2	0.528698	0.465154	0.528698	0.465154	ENSG00000117751.13	0.255702	0.310569
1151	2	2.31163	0.418457	2.31163	0.418457	ENSG00000117859.14	3.31041074463315e-08	4.38436218827934e-07
1152	2	1.19929	0.48499	1.19929	0.48499	ENSG00000117862.7	0.0134051	0.0247459
1153	2	2.0774	0.528111	2.0774	0.528111	ENSG00000117868.11	8.36700113658359e-05	0.00033962
1154	2	0.272597	0.559626	0.272597	0.559626	ENSG00000117877.6	0.626184	0.669173
1155	2	0.225093	0.334153	0.225093	0.334153	ENSG00000117899.6	0.500551	0.549707
1156	2	1.03744	0.360709	1.03744	0.360709	ENSG00000117906.9	0.00402605	0.00898307
1157	2	0.745087	0.646869	0.745087	0.646869	ENSG00000117984.8	0.249389	0.30402
1158	2	0.544636	0.296452	0.544636	0.296452	ENSG00000118058.16	0.0661831	0.0982917
1159	2	0.887017	0.292141	0.887017	0.292141	ENSG00000118193.7	0.00239534	0.00579093
1160	2	0.446661	0.564851	0.446661	0.564851	ENSG00000118217.5	0.429085	0.481954
1161	2	0.589932	0.438309	0.589932	0.438309	ENSG00000118482.7	0.178326	0.228624
1162	2	1.37352	0.52844	1.37352	0.52844	ENSG00000118495.14	0.0093439	0.0182347
1163	2	0.182151	0.504928	0.182151	0.504928	ENSG00000118496.4	0.71829	0.752016
1164	2	1.62059	0.395878	1.62059	0.395878	ENSG00000118513.14	4.2458705901515e-05	0.000196789
1165	2	1.33259	0.33401	1.33259	0.33401	ENSG00000118579.7	6.61658334981759e-05	0.000279932
1166	2	1.06643	0.518161	1.06643	0.518161	ENSG00000118640.6	0.0395798	0.0633737
1167	2	0.460918	0.661592	0.460918	0.661592	ENSG00000118655.4	0.486003	0.536212
1168	2	0.497453	0.462465	0.497453	0.462465	ENSG00000118680.8	0.282082	0.337149
1169	2	1.90215	0.343853	1.90215	0.343853	ENSG00000118705.12	3.16811024747981e-08	4.22002082536081e-07
1170	2	1.58017	0.358101	1.58017	0.358101	ENSG00000118816.5	1.02116740007607e-05	5.96434056681599e-05
1171	2	0.307155	0.34123	0.307155	0.34123	ENSG00000118873.11	0.368045	0.422452
1172	2	0.866634	0.526395	0.866634	0.526395	ENSG00000118961.10	0.09969	0.139397
1173	2	0.766416	0.407693	0.766416	0.407693	ENSG00000118971.3	0.0601241	0.0907222
1174	2	0.299887	0.380043	0.299887	0.380043	ENSG00000119048.3	0.43006	0.482557
1175	2	1.25031	0.446704	1.25031	0.446704	ENSG00000119185.8	0.00512651	0.010964
1176	2	0.918096	0.429969	0.918096	0.429969	ENSG00000119203.9	0.0327397	0.0536983
1177	2	1.52326	0.365159	1.52326	0.365159	ENSG00000119231.6	3.02624619941352e-05	0.000148389
1178	2	2.24776	0.406342	2.24776	0.406342	ENSG00000119285.6	3.17140958996813e-08	4.22002082536081e-07
1179	2	1.89648	0.361937	1.89648	0.361937	ENSG00000119314.11	1.60756878498968e-07	1.75661489750528e-06
1180	2	1.46669	0.405372	1.46669	0.405372	ENSG00000119318.8	0.000296725	0.000987089
1181	2	1.70647	0.505841	1.70647	0.505841	ENSG00000119333.7	0.000742101	0.00214443
1182	2	1.14033	0.647588	1.14033	0.647588	ENSG00000119383.15	0.078256	0.113514
1183	2	0.0265953	0.437152	0.0265953	0.437152	ENSG00000119396.6	0.951488	0.958752
1184	2	0.60722	0.35989	0.60722	0.35989	ENSG00000119402.12	0.0915576	0.130065
1185	2	1.593	0.336964	1.593	0.336964	ENSG00000119403.9	2.2729952409079e-06	1.68181262219642e-05
1186	2	1.36901	0.479752	1.36901	0.479752	ENSG00000119414.7	0.00432286	0.00952936
1187	2	0.980442	0.523962	0.980442	0.523962	ENSG00000119421.5	0.0613162	0.092058
1188	2	0.758414	0.402943	0.758414	0.402943	ENSG00000119446.9	0.0598103	0.0903313
1189	2	0.690881	0.648219	0.690881	0.648219	ENSG00000119487.12	0.286508	0.341574
1190	2	1.36546	0.508508	1.36546	0.508508	ENSG00000119514.5	0.00724814	0.0147647
1191	2	1.90329	0.536803	1.90329	0.536803	ENSG00000119559.11	0.000391703	0.00124171
1192	2	1.82943	0.507383	1.82943	0.507383	ENSG00000119596.13	0.000311415	0.0010246
1193	2	1.14422	0.451827	1.14422	0.451827	ENSG00000119640.4	0.0113274	0.02152
1194	2	1.06009	0.392999	1.06009	0.392999	ENSG00000119705.5	0.00698737	0.0143308
1195	2	0.697409	0.291859	0.697409	0.291859	ENSG00000119707.9	0.0168695	0.0301895
1196	2	1.37833	0.338735	1.37833	0.338735	ENSG00000119760.11	4.72027828671887e-05	0.000213675
1197	2	1.94619	0.375021	1.94619	0.375021	ENSG00000119777.14	2.10813492167912e-07	2.19458840427164e-06
1198	2	1.1953	0.593872	1.1953	0.593872	ENSG00000119812.14	0.0441431	0.0695001
1199	2	0.383514	0.437229	0.383514	0.437229	ENSG00000119820.6	0.380407	0.433625
1200	2	1.17385	0.807609	1.17385	0.807609	ENSG00000119888.6	0.146088	0.191915
1201	2	0.0413825	0.433458	0.0413825	0.433458	ENSG00000119950.16	0.923941	0.935963
1202	2	0.457678	0.368136	0.457678	0.368136	ENSG00000119953.8	0.213783	0.266019
1203	2	1.41268	0.440338	1.41268	0.440338	ENSG00000120008.11	0.00133585	0.00352102
1204	2	1.74441	0.463517	1.74441	0.463517	ENSG00000120053.9	0.000167604	0.000609806
1205	2	0.617961	0.678554	0.617961	0.678554	ENSG00000120063.5	0.362452	0.417047
1206	2	2.37804	0.375301	2.37804	0.375301	ENSG00000120253.9	2.35274109658128e-10	6.52440808295648e-09
1207	2	1.18679	0.514983	1.18679	0.514983	ENSG00000120254.11	0.0211938	0.0367136
1208	2	0.294956	0.380004	0.294956	0.380004	ENSG00000120265.12	0.437635	0.489558
1209	2	2.02131	0.443953	2.02131	0.443953	ENSG00000120314.14	5.28870854750256e-06	3.41274586883919e-05
1210	2	0.870042	0.456717	0.870042	0.456717	ENSG00000120333.4	0.056781	0.0864519
1211	2	1.26447	0.433863	1.26447	0.433863	ENSG00000120437.7	0.00356307	0.00810906
1212	2	1.53616	0.379265	1.53616	0.379265	ENSG00000120438.7	5.11384338184063e-05	0.000228358
1213	2	2.1476	0.414166	2.1476	0.414166	ENSG00000120533.8	2.155905558649e-07	2.23726048539047e-06
1214	2	1.61205	0.403411	1.61205	0.403411	ENSG00000120694.15	6.44090609707186e-05	0.0002744
1215	2	0.754389	0.549172	0.754389	0.549172	ENSG00000120697.4	0.16954	0.218968
1216	2	1.53906	0.352309	1.53906	0.352309	ENSG00000120699.8	1.25112876453762e-05	7.14312270410752e-05
1217	2	1.31787	0.436316	1.31787	0.436316	ENSG00000120705.8	0.00252408	0.00604021
1218	2	1.2845	0.462006	1.2845	0.462006	ENSG00000120709.6	0.00543151	0.0115267
1219	2	0.972259	0.418591	0.972259	0.418591	ENSG00000120727.8	0.0201956	0.0352996
1220	2	0.258225	0.406726	0.258225	0.406726	ENSG00000120742.6	0.525501	0.573653
1221	2	1.43273	0.577968	1.43273	0.577968	ENSG00000120800.4	0.0131787	0.0244187
1222	2	0.474533	0.288558	0.474533	0.288558	ENSG00000120802.9	0.100074	0.139757
1223	2	1.30282	0.456545	1.30282	0.456545	ENSG00000120805.9	0.00432206	0.00952936
1224	2	0.525768	0.319321	0.525768	0.319321	ENSG00000120833.9	0.0996571	0.139397
1225	2	0.0580848	0.45019	0.0580848	0.45019	ENSG00000120949.10	0.89734	0.912549
1226	2	1.22221	0.32602	1.22221	0.32602	ENSG00000121022.9	0.000177628	0.000641328
1227	2	1.38693	0.451937	1.38693	0.451937	ENSG00000121039.5	0.00214879	0.0052918
1228	2	0.999438	0.333385	0.999438	0.333385	ENSG00000121057.8	0.00271895	0.00644116
1229	2	1.10803	0.411351	1.10803	0.411351	ENSG00000121060.10	0.00706795	0.0144871
1230	2	1.30504	0.401433	1.30504	0.401433	ENSG00000121073.9	0.0011502	0.00311426
1231	2	1.22139	0.403218	1.22139	0.403218	ENSG00000121152.5	0.00245282	0.00591256
1232	2	0.00857865	0.506569	0.00857865	0.506569	ENSG00000121274.8	0.986489	0.988586
1233	2	0.862142	0.389576	0.862142	0.389576	ENSG00000121281.8	0.0268956	0.0450307
1234	2	0.617101	0.628112	0.617101	0.628112	ENSG00000121390.13	0.325868	0.381433
1235	2	0.898892	0.442965	0.898892	0.442965	ENSG00000121579.8	0.0424315	0.0673841
1236	2	0.619153	0.372354	0.619153	0.372354	ENSG00000121644.14	0.096351	0.135579
1237	2	1.82539	0.501514	1.82539	0.501514	ENSG00000121691.4	0.000272901	0.000921773
1238	2	1.758	0.653409	1.758	0.653409	ENSG00000121766.10	0.00713427	0.0145778
1239	2	0.969631	0.392464	0.969631	0.392464	ENSG00000121774.13	0.0134877	0.0248795
1240	2	0.216242	0.568215	0.216242	0.568215	ENSG00000121851.8	0.703527	0.738435
1241	2	1.14292	0.321327	1.14292	0.321327	ENSG00000121892.10	0.0003753	0.00119545
1242	2	0.661864	0.431347	0.661864	0.431347	ENSG00000121931.11	0.124928	0.16893
1243	2	1.40048	0.363021	1.40048	0.363021	ENSG00000121940.11	0.000114388	0.000441525
1244	2	0.636374	0.649637	0.636374	0.649637	ENSG00000122008.11	0.327292	0.382594
1245	2	1.85083	0.413739	1.85083	0.413739	ENSG00000122034.8	7.69797775433318e-06	4.65262391745412e-05
1246	2	1.18453	0.353282	1.18453	0.353282	ENSG00000122068.8	0.000799595	0.00227864
1247	2	0.786893	0.374024	0.786893	0.374024	ENSG00000122140.6	0.0353907	0.0577076
1248	2	2.20143	0.454225	2.20143	0.454225	ENSG00000122218.10	1.25617868240034e-06	1.03119145570177e-05
1249	2	0.815022	0.300655	0.815022	0.300655	ENSG00000122257.14	0.00671163	0.0138427
1250	2	2.66403	0.405739	2.66403	0.405739	ENSG00000122359.13	5.17351332875292e-11	1.77839520675882e-09
1251	2	1.3438	0.308725	1.3438	0.308725	ENSG00000122406.8	1.34444598421165e-05	7.53836701590822e-05
1252	2	0.25766	0.664821	0.25766	0.664821	ENSG00000122482.16	0.698339	0.734303
1253	2	1.76141	0.49119	1.76141	0.49119	ENSG00000122515.10	0.000335776	0.00108847
1254	2	1.09591	0.324061	1.09591	0.324061	ENSG00000122565.14	0.000720136	0.00208827
1255	2	2.40409	0.251256	2.40409	0.251256	ENSG00000122566.16	1.08668740026842e-21	8.96517105221444e-19
1256	2	0.218016	0.442675	0.218016	0.442675	ENSG00000122687.13	0.622369	0.665743
1257	2	0.707242	0.47275	0.707242	0.47275	ENSG00000122705.12	0.134649	0.179605
1258	2	0.490595	0.378507	0.490595	0.378507	ENSG00000122783.12	0.19493	0.245898
1259	2	-0.235333	0.375101	-0.235333	0.375101	ENSG00000122862.4	0.530406	0.578242
1260	2	0.640974	0.549923	0.640974	0.549923	ENSG00000122873.7	0.243788	0.297853
1261	2	0.684484	0.511661	0.684484	0.511661	ENSG00000122882.6	0.180972	0.231566
1262	2	2.57061	0.353802	2.57061	0.353802	ENSG00000122952.12	3.71201057041092e-13	2.78400792780819e-11
1263	2	1.22132	0.37688	1.22132	0.37688	ENSG00000122958.10	0.0011928	0.00321851
1264	2	2.20186	0.361389	2.20186	0.361389	ENSG00000123064.8	1.10968091270823e-09	2.40917566574813e-08
1265	2	1.01879	0.314209	1.01879	0.314209	ENSG00000123066.3	0.0011853	0.00320351
1266	2	0.045858	0.580715	0.045858	0.580715	ENSG00000123131.8	0.937058	0.947103
1267	2	1.89965	0.421601	1.89965	0.421601	ENSG00000123136.10	6.61245972677588e-06	4.09401821732841e-05
1268	2	1.7588	0.606356	1.7588	0.606356	ENSG00000123143.8	0.00372451	0.00845316
1269	2	0.94081	0.330376	0.94081	0.330376	ENSG00000123144.6	0.00440378	0.00968447
1270	2	0.452332	0.403395	0.452332	0.403395	ENSG00000123146.15	0.262155	0.317822
1271	2	0.551657	0.448125	0.551657	0.448125	ENSG00000123200.12	0.218311	0.270633
1272	2	0.467998	0.505153	0.467998	0.505153	ENSG00000123297.12	0.354213	0.408565
1273	2	3.45277	0.437537	3.45277	0.437537	ENSG00000123349.9	2.98880666684173e-15	4.6966961907513e-13
1274	2	1.82781	0.419938	1.82781	0.419938	ENSG00000123374.6	1.34548429465756e-05	7.53836701590822e-05
1275	2	0.507873	0.330693	0.507873	0.330693	ENSG00000123405.9	0.124592	0.168644
1276	2	0.470987	0.320462	0.470987	0.320462	ENSG00000123416.11	0.141639	0.187555
1277	2	1.34925	0.550933	1.34925	0.550933	ENSG00000123473.11	0.014324	0.0262606
1278	2	1.4544	0.338078	1.4544	0.338078	ENSG00000123562.12	1.69284809449724e-05	9.09836923752588e-05
1279	2	1.28107	0.406979	1.28107	0.406979	ENSG00000123739.6	0.00164524	0.00423171
1280	2	0.947656	0.361591	0.947656	0.361591	ENSG00000123983.9	0.00877253	0.0174079
1281	2	0.921046	0.377588	0.921046	0.377588	ENSG00000124092.8	0.0147162	0.0268901
1282	2	2.18986	0.330974	2.18986	0.330974	ENSG00000124155.12	3.68044149547869e-11	1.39602953276778e-09
1283	2	1.59828	0.41104	1.59828	0.41104	ENSG00000124164.11	0.000100918	0.000396936
1284	2	0.459729	0.411529	0.459729	0.411529	ENSG00000124172.5	0.263941	0.319635
1285	2	2.23003	0.4273	2.23003	0.4273	ENSG00000124207.12	1.79999110528841e-07	1.90964560149543e-06
1286	2	1.71971	0.475505	1.71971	0.475505	ENSG00000124214.15	0.00029851	0.000992029
1287	2	1.31917	0.380739	1.31917	0.380739	ENSG00000124226.7	0.000530685	0.00161556
1288	2	1.35553	0.432143	1.35553	0.432143	ENSG00000124275.10	0.00170824	0.00436967
1289	2	0.493731	0.290909	0.493731	0.290909	ENSG00000124383.4	0.0896585	0.127586
1290	2	1.61382	0.341513	1.61382	0.341513	ENSG00000124422.7	2.29545372513508e-06	1.69463026687825e-05
1291	2	1.75957	0.443064	1.75957	0.443064	ENSG00000124486.8	7.1458493550059e-05	0.000295505
1292	2	1.29019	0.492826	1.29019	0.492826	ENSG00000124532.10	0.00884611	0.017526
1293	2	0.868295	0.4586	0.868295	0.4586	ENSG00000124535.11	0.0583098	0.0884294
1294	2	0.596562	0.410886	0.596562	0.410886	ENSG00000124541.6	0.146532	0.192422
1295	2	2.05462	0.537615	2.05462	0.537615	ENSG00000124570.13	0.000132521	0.000498655
1296	2	2.26327	0.378084	2.26327	0.378084	ENSG00000124571.13	2.14843975605233e-09	4.15718896927992e-08
1297	2	1.74199	0.443099	1.74199	0.443099	ENSG00000124588.15	8.44597614413727e-05	0.000342404
1298	2	0.896942	0.503452	0.896942	0.503452	ENSG00000124596.12	0.0748172	0.109102
1299	2	0.803809	0.62865	0.803809	0.62865	ENSG00000124635.7	0.201028	0.252625
1300	2	0.732277	0.863928	0.732277	0.863928	ENSG00000124688.9	0.396653	0.449196
1301	2	-0.228984	0.54083	-0.228984	0.54083	ENSG00000124693.2	0.672008	0.71054
1302	2	1.95394	0.308636	1.95394	0.308636	ENSG00000124702.13	2.43759068457965e-10	6.70337438259404e-09
1303	2	0.524442	0.477996	0.524442	0.477996	ENSG00000124733.3	0.272568	0.328275
1304	2	0.687126	0.413274	0.687126	0.413274	ENSG00000124767.6	0.0963844	0.135579
1305	2	0.9405	0.354301	0.9405	0.354301	ENSG00000124783.8	0.00794202	0.0159517
1306	2	0.598063	0.302205	0.598063	0.302205	ENSG00000124789.7	0.0478162	0.0744308
1307	2	1.59474	0.34488	1.59474	0.34488	ENSG00000124795.10	3.76331779967044e-06	2.57572019874996e-05
1308	2	-0.0309995	0.399087	-0.0309995	0.399087	ENSG00000124802.7	0.938086	0.947561
1309	2	1.09811	0.462324	1.09811	0.462324	ENSG00000124831.14	0.0175396	0.0312531
1310	2	0.983608	0.486844	0.983608	0.486844	ENSG00000124942.9	0.0433444	0.0686026
1311	2	1.19742	0.423516	1.19742	0.423516	ENSG00000125037.8	0.00469378	0.010157
1312	2	1.34008	0.347367	1.34008	0.347367	ENSG00000125107.12	0.000114395	0.000441525
1313	2	1.08642	0.677502	1.08642	0.677502	ENSG00000125304.8	0.10881	0.149926
1314	2	1.89577	0.532101	1.89577	0.532101	ENSG00000125354.18	0.000366921	0.00117424
1315	2	0.567734	0.407177	0.567734	0.407177	ENSG00000125356.6	0.163221	0.211976
1316	2	2.01474	0.410309	2.01474	0.410309	ENSG00000125445.6	9.09384461476874e-07	8.02398054244301e-06
1317	2	1.83808	0.314119	1.83808	0.314119	ENSG00000125447.12	4.87029676656817e-09	8.37082256753904e-08
1318	2	1.30254	0.475074	1.30254	0.475074	ENSG00000125450.6	0.00611119	0.0127558
1319	2	0.519567	0.436715	0.519567	0.436715	ENSG00000125454.7	0.234158	0.287257
1320	2	1.45413	0.423112	1.45413	0.423112	ENSG00000125458.2	0.000588734	0.001763
1321	2	1.08284	0.462605	1.08284	0.462605	ENSG00000125482.8	0.0192451	0.0337813
1322	2	-0.279177	0.404572	-0.279177	0.404572	ENSG00000125484.7	0.490159	0.539895
1323	2	1.64009	0.409026	1.64009	0.409026	ENSG00000125503.8	6.07868652300128e-05	0.00026325
1324	2	1.50078	0.366171	1.50078	0.366171	ENSG00000125505.12	4.1569633553113e-05	0.000193483
1325	2	2.00106	0.387713	2.00106	0.387713	ENSG00000125520.9	2.4537075377363e-07	2.52250307617751e-06
1326	2	2.47552	0.611027	2.47552	0.611027	ENSG00000125534.5	5.09096607800363e-05	0.000227645
1327	2	2.09636	0.575747	2.09636	0.575747	ENSG00000125611.11	0.000271465	0.000917864
1328	2	0.768434	0.541693	0.768434	0.541693	ENSG00000125630.11	0.156022	0.203587
1329	2	1.91944	0.596959	1.91944	0.596959	ENSG00000125651.9	0.00130282	0.00345048
1330	2	2.04812	0.320804	2.04812	0.320804	ENSG00000125676.15	1.72146422302803e-10	5.07217137142187e-09
1331	2	0.806714	0.457117	0.806714	0.457117	ENSG00000125686.7	0.0775999	0.112711
1332	2	1.12548	0.333536	1.12548	0.333536	ENSG00000125691.8	0.000739801	0.00213965
1333	2	-0.314558	0.479972	-0.314558	0.479972	ENSG00000125743.6	0.512232	0.561024
1334	2	1.48797	0.547116	1.48797	0.547116	ENSG00000125753.9	0.00653475	0.0135372
1335	2	0.409825	0.37294	0.409825	0.37294	ENSG00000125817.7	0.271811	0.327483
1336	2	0.619734	0.565706	0.619734	0.565706	ENSG00000125818.13	0.273295	0.328672
1337	2	1.677	0.727462	1.677	0.727462	ENSG00000125821.7	0.0211515	0.0367136
1338	2	0.875003	0.538704	0.875003	0.538704	ENSG00000125826.15	0.104317	0.144772
1339	2	1.49079	0.364227	1.49079	0.364227	ENSG00000125835.13	4.25774652761634e-05	0.000197063
1340	2	0.259932	0.481655	0.259932	0.481655	ENSG00000125863.13	0.589428	0.63545
1341	2	0.856881	0.660421	0.856881	0.660421	ENSG00000125868.11	0.194468	0.245502
1342	2	2.16196	0.758557	2.16196	0.758557	ENSG00000125877.8	0.00437055	0.00962162
1343	2	1.70802	0.399661	1.70802	0.399661	ENSG00000125885.9	1.92287170872618e-05	0.000101365
1344	2	1.68364	0.369078	1.68364	0.369078	ENSG00000125912.6	5.07307820350478e-06	3.31777572949089e-05
1345	2	1.27505	0.313483	1.27505	0.313483	ENSG00000125944.14	4.75468929361608e-05	0.000214938
1346	2	2.78909	0.502968	2.78909	0.502968	ENSG00000125952.14	2.93516047184502e-08	3.96968424470843e-07
1347	2	1.12512	0.766026	1.12512	0.766026	ENSG00000125968.7	0.141892	0.187749
1348	2	0.962361	0.432457	0.962361	0.432457	ENSG00000125970.7	0.0260589	0.0438998
1349	2	0.856614	0.531181	0.856614	0.531181	ENSG00000125971.12	0.106819	0.147738
1350	2	2.79912	0.491471	2.79912	0.491471	ENSG00000125991.14	1.23087167684169e-08	1.8379531826143e-07
1351	2	-0.160431	0.490581	-0.160431	0.490581	ENSG00000125995.11	0.743651	0.774392
1352	2	1.63929	0.49656	1.63929	0.49656	ENSG00000126067.7	0.000962393	0.00266882
1353	2	0.530405	0.363	0.530405	0.363	ENSG00000126070.14	0.143968	0.189886
1354	2	2.59867	0.257852	2.59867	0.257852	ENSG00000126088.8	6.90039100556271e-24	1.13856451591785e-20
1355	2	2.82632	0.49999	2.82632	0.49999	ENSG00000126107.10	1.5789454689102e-08	2.29538328079457e-07
1356	2	1.71885	0.533959	1.71885	0.533959	ENSG00000126247.6	0.00128608	0.00341952
1357	2	2.03094	0.560041	2.03094	0.560041	ENSG00000126254.7	0.00028738	0.000963773
1358	2	0.338202	0.422348	0.338202	0.422348	ENSG00000126267.4	0.423267	0.476392
1359	2	1.8562	0.410697	1.8562	0.410697	ENSG00000126432.9	6.19450101325635e-06	3.86424448842078e-05
1360	2	1.65186	0.341792	1.65186	0.341792	ENSG00000126453.5	1.34539351038778e-06	1.08670752995556e-05
1361	2	1.18357	0.373306	1.18357	0.373306	ENSG00000126456.11	0.00152168	0.00396021
1362	2	1.02473	0.431355	1.02473	0.431355	ENSG00000126461.10	0.0175203	0.0312356
1363	2	1.29015	0.320875	1.29015	0.320875	ENSG00000126561.12	5.80177784718044e-05	0.000254261
1364	2	1.42328	0.320677	1.42328	0.320677	ENSG00000126581.8	9.06434310122126e-06	5.38960941153696e-05
1365	2	1.97494	0.553417	1.97494	0.553417	ENSG00000126602.6	0.000358842	0.00115193
1366	2	0.734673	0.405957	0.734673	0.405957	ENSG00000126749.10	0.0703371	0.103575
1367	2	1.97218	0.448386	1.97218	0.448386	ENSG00000126768.8	1.09052146201442e-05	6.34695030802042e-05
1368	2	1.96376	0.363555	1.96376	0.363555	ENSG00000126777.13	6.6066084205535e-08	8.01537051023035e-07
1369	2	2.29332	0.752349	2.29332	0.752349	ENSG00000126787.8	0.00230208	0.00559829
1370	2	1.20235	0.441023	1.20235	0.441023	ENSG00000126858.12	0.0064053	0.0133024
1371	2	0.66289	0.408122	0.66289	0.408122	ENSG00000126882.8	0.104323	0.144772
1372	2	2.21399	0.354515	2.21399	0.354515	ENSG00000126883.12	4.23435614554186e-10	1.07487502156063e-08
1373	2	1.9503	0.588417	1.9503	0.588417	ENSG00000126934.9	0.000918148	0.00255903
1374	2	0.123933	0.471851	0.123933	0.471851	ENSG00000126945.8	0.792819	0.819069
1375	2	1.1037	0.342254	1.1037	0.342254	ENSG00000127022.10	0.00126068	0.00336619
1376	2	1.99949	0.341262	1.99949	0.341262	ENSG00000127054.14	4.65409351149116e-09	8.04110397273343e-08
1377	2	0.186202	0.438696	0.186202	0.438696	ENSG00000127184.6	0.671242	0.709967
1378	2	0.134218	0.416244	0.134218	0.416244	ENSG00000127191.13	0.747112	0.776771
1379	2	1.33649	0.348162	1.33649	0.348162	ENSG00000127314.13	0.000123685	0.000471173
1380	2	0.077056	0.461485	0.077056	0.461485	ENSG00000127418.10	0.86739	0.886188
1381	2	0.283115	0.582311	0.283115	0.582311	ENSG00000127423.6	0.626831	0.669648
1382	2	2.03045	0.438775	2.03045	0.438775	ENSG00000127463.9	3.70007890062248e-06	2.53851566986573e-05
1383	2	2.62703	0.356083	2.62703	0.356083	ENSG00000127481.10	1.61166968816373e-13	1.36372050536931e-11
1384	2	0.562897	0.277574	0.562897	0.277574	ENSG00000127483.13	0.0425684	0.0675039
1385	2	1.42057	0.513009	1.42057	0.513009	ENSG00000127511.5	0.00562114	0.0118355
1386	2	0.684196	0.407671	0.684196	0.407671	ENSG00000127526.9	0.0932876	0.132011
1387	2	1.15019	0.374684	1.15019	0.374684	ENSG00000127540.7	0.00214242	0.00528005
1388	2	0.0362947	0.414492	0.0362947	0.414492	ENSG00000127561.10	0.930223	0.941637
1389	2	2.54123	0.338334	2.54123	0.338334	ENSG00000127564.12	5.86752815701542e-14	6.05088841192216e-12
1390	2	1.5737	0.272372	1.5737	0.272372	ENSG00000127603.19	7.57062850071019e-09	1.21277058506522e-07
1391	2	1.57404	0.327759	1.57404	0.327759	ENSG00000127616.13	1.5675619499228e-06	1.23029925680057e-05
1392	2	1.31643	0.53476	1.31643	0.53476	ENSG00000127663.10	0.0138272	0.0254644
1393	2	2.36103	0.431505	2.36103	0.431505	ENSG00000127837.5	4.45918666409313e-08	5.65973691981051e-07
1394	2	1.82365	0.358242	1.82365	0.358242	ENSG00000127838.9	3.57010950379335e-07	3.50492885082578e-06
1395	2	1.54376	0.477749	1.54376	0.477749	ENSG00000127884.4	0.0012322	0.00330591
1396	2	0.828483	0.317864	0.828483	0.317864	ENSG00000127914.12	0.00914978	0.0179514
1397	2	1.71093	0.414855	1.71093	0.414855	ENSG00000127947.11	3.72095142235098e-05	0.000175667
1398	2	1.81622	0.487776	1.81622	0.487776	ENSG00000127948.9	0.000196497	0.00069352
1399	2	0.718687	0.471314	0.718687	0.471314	ENSG00000127993.10	0.127294	0.171248
1400	2	1.60376	0.325346	1.60376	0.325346	ENSG00000128050.4	8.24858488927649e-07	7.31729304693882e-06
1401	2	0.465812	0.244913	0.465812	0.244913	ENSG00000128191.9	0.0571785	0.0869611
1402	2	0.647993	0.341619	0.647993	0.341619	ENSG00000128228.4	0.05785	0.0878936
1403	2	0.229918	0.391482	0.229918	0.391482	ENSG00000128245.10	0.557002	0.60464
1404	2	1.14694	0.317746	1.14694	0.317746	ENSG00000128272.10	0.000306664	0.00101402
1405	2	1.3319	0.409937	1.3319	0.409937	ENSG00000128463.8	0.00115793	0.0031321
1406	2	0.906603	0.277815	0.906603	0.277815	ENSG00000128534.3	0.00110109	0.0030005
1407	2	0.678892	0.344481	0.678892	0.344481	ENSG00000128585.13	0.0487507	0.0755292
1408	2	0.489896	0.884005	0.489896	0.884005	ENSG00000128590.4	0.579457	0.626132
1409	2	0.928665	0.416711	0.928665	0.416711	ENSG00000128591.11	0.0258431	0.0436003
1410	2	0.324869	0.322858	0.324869	0.322858	ENSG00000128595.12	0.314306	0.369297
1411	2	0.5733	0.372173	0.5733	0.372173	ENSG00000128607.9	0.123459	0.167316
1412	2	0.336549	0.434698	0.336549	0.434698	ENSG00000128626.7	0.438804	0.4907
1413	2	0.583465	0.396098	0.583465	0.396098	ENSG00000128654.9	0.140742	0.186826
1414	2	1.06976	0.394309	1.06976	0.394309	ENSG00000128708.8	0.00666789	0.0137611
1415	2	0.982524	0.464123	0.982524	0.464123	ENSG00000128789.16	0.0342641	0.0560593
1416	2	-0.250072	0.54005	-0.250072	0.54005	ENSG00000128829.7	0.643326	0.68439
1417	2	1.53483	0.486967	1.53483	0.486967	ENSG00000128918.10	0.0016226	0.00418327
1418	2	1.41305	0.339425	1.41305	0.339425	ENSG00000128951.9	3.13989456970743e-05	0.000152827
1419	2	1.45252	0.503064	1.45252	0.503064	ENSG00000128973.7	0.00388503	0.00875127
1420	2	2.60616	0.553388	2.60616	0.553388	ENSG00000129003.11	2.48375554164306e-06	1.8133613467748e-05
1421	2	1.5307	0.336305	1.5307	0.336305	ENSG00000129083.8	5.32595188621873e-06	3.41274586883919e-05
1422	2	2.00997	0.413353	2.00997	0.413353	ENSG00000129084.13	1.15857834690967e-06	9.67926213873901e-06
1423	2	1.81937	0.372344	1.81937	0.372344	ENSG00000129128.8	1.02761112013737e-06	8.8310330636805e-06
1424	2	0.717554	0.754557	0.717554	0.754557	ENSG00000129173.8	0.341624	0.396679
1425	2	-0.0237	0.374724	-0.0237	0.374724	ENSG00000129187.10	0.94957	0.957122
1426	2	0.728381	0.503471	0.728381	0.503471	ENSG00000129235.6	0.147976	0.194163
1427	2	0.0155795	0.56437	0.0155795	0.56437	ENSG00000129282.8	0.977977	0.981845
1428	2	0.782236	0.416435	0.782236	0.416435	ENSG00000129315.5	0.0603246	0.0909001
1429	2	0.884748	0.383579	0.884748	0.383579	ENSG00000129347.15	0.0210792	0.0366306
1430	2	2.44255	0.317877	2.44255	0.317877	ENSG00000129351.13	1.54282444636302e-14	2.01195468040308e-12
1431	2	1.61367	0.513403	1.61367	0.513403	ENSG00000129460.11	0.00167175	0.00429321
1432	2	1.48911	0.531882	1.48911	0.531882	ENSG00000129559.8	0.00511511	0.0109467
1433	2	1.15025	0.573427	1.15025	0.573427	ENSG00000129562.6	0.0448652	0.0705024
1434	2	0.81452	0.450527	0.81452	0.450527	ENSG00000129625.8	0.070618	0.103896
1435	2	1.29906	0.462364	1.29906	0.462364	ENSG00000129636.8	0.00496014	0.0106635
1436	2	0.884452	0.377526	0.884452	0.377526	ENSG00000129691.11	0.0191419	0.0336181
1437	2	0.867921	0.460115	0.867921	0.460115	ENSG00000129810.10	0.0592528	0.0896371
1438	2	1.07533	0.405787	1.07533	0.405787	ENSG00000129925.6	0.0080497	0.0161287
1439	2	0.891734	0.37786	0.891734	0.37786	ENSG00000129993.10	0.0182771	0.0323379
1440	2	1.08564	0.48831	1.08564	0.48831	ENSG00000130024.10	0.0261984	0.0440871
1441	2	1.2247	0.31815	1.2247	0.31815	ENSG00000130066.12	0.000118391	0.000454292
1442	2	0.924929	0.57508	0.924929	0.57508	ENSG00000130164.7	0.107759	0.148743
1443	2	1.76845	0.579514	1.76845	0.579514	ENSG00000130165.6	0.00227617	0.00554344
1444	2	2.21662	0.423815	2.21662	0.423815	ENSG00000130175.5	1.69370154074985e-07	1.82654087727926e-06
1445	2	2.61188	0.411814	2.61188	0.411814	ENSG00000130177.10	2.26257772034503e-10	6.32754786198186e-09
1446	2	0.842834	0.476016	0.842834	0.476016	ENSG00000130203.5	0.0766273	0.111544
1447	2	1.47036	0.502314	1.47036	0.502314	ENSG00000130208.5	0.00342054	0.00784964
1448	2	1.59982	0.39054	1.59982	0.39054	ENSG00000130227.12	4.19551181725311e-05	0.000195003
1449	2	2.55129	0.443853	2.55129	0.443853	ENSG00000130299.12	9.02787497492506e-09	1.42545394340922e-07
1450	2	1.20819	0.686683	1.20819	0.686683	ENSG00000130303.8	0.0785006	0.113819
1451	2	1.8664	0.457865	1.8664	0.457865	ENSG00000130309.6	4.57545462294949e-05	0.000209025
1452	2	0.272659	0.322656	0.272659	0.322656	ENSG00000130312.2	0.398086	0.450664
1453	2	2.62741	0.513107	2.62741	0.513107	ENSG00000130332.10	3.04588773253119e-07	3.04588773253119e-06
1454	2	2.1305	0.384783	2.1305	0.384783	ENSG00000130396.16	3.07903949565827e-08	4.14727768802951e-07
1455	2	2.08307	0.340223	2.08307	0.340223	ENSG00000130402.7	9.20286991140931e-10	2.06595038827556e-08
1456	2	2.66359	0.521571	2.66359	0.521571	ENSG00000130414.7	3.27534900268824e-07	3.24584135401537e-06
1457	2	1.71535	0.3793	1.71535	0.3793	ENSG00000130429.8	6.11410849218674e-06	3.82131780761671e-05
1458	2	1.43107	0.421864	1.43107	0.421864	ENSG00000130475.10	0.000693193	0.00202796
1459	2	0.19305	0.428442	0.19305	0.428442	ENSG00000130513.6	0.652287	0.691915
1460	2	0.700003	0.39221	0.700003	0.39221	ENSG00000130517.9	0.0742992	0.108394
1461	2	1.93411	0.337316	1.93411	0.337316	ENSG00000130520.6	9.81991204297287e-09	1.51428550195376e-07
1462	2	0.489499	0.256831	0.489499	0.256831	ENSG00000130522.4	0.0566603	0.0863245
1463	2	2.0904	0.372104	2.0904	0.372104	ENSG00000130560.4	1.93416422539519e-08	2.73937422480864e-07
1464	2	0.112522	0.905527	0.112522	0.905527	ENSG00000130656.4	0.901108	0.915535
1465	2	1.11669	0.322148	1.11669	0.322148	ENSG00000130706.8	0.000527515	0.00160739
1466	2	1.61644	0.345207	1.61644	0.345207	ENSG00000130723.13	2.83378953474293e-06	2.03067732988838e-05
1467	2	2.03625	0.441465	2.03625	0.441465	ENSG00000130724.4	3.97856326147855e-06	2.68491999240884e-05
1468	2	1.34598	0.517922	1.34598	0.517922	ENSG00000130725.3	0.00935495	0.0182455
1469	2	1.59245	0.363512	1.59245	0.363512	ENSG00000130726.7	1.18281429985557e-05	6.81201952796402e-05
1470	2	1.23812	0.398171	1.23812	0.398171	ENSG00000130741.6	0.00187394	0.00471341
1471	2	1.98934	0.810343	1.98934	0.810343	ENSG00000130755.8	0.0140911	0.0259057
1472	2	0.713223	0.383568	0.713223	0.383568	ENSG00000130764.5	0.062964	0.0941891
1473	2	2.22691	0.256887	2.22691	0.256887	ENSG00000130770.13	4.36662126596531e-18	1.44098501776855e-15
1474	2	1.73175	0.389556	1.73175	0.389556	ENSG00000130811.6	8.7712544353273e-06	5.23420246592768e-05
1475	2	1.89751	0.315739	1.89751	0.315739	ENSG00000130816.10	1.85820301676199e-09	3.67189817683507e-08
1476	2	2.14347	0.310008	2.14347	0.310008	ENSG00000130826.11	4.70384370327919e-12	2.35192185163959e-10
1477	2	2.16942	0.389747	2.16942	0.389747	ENSG00000130830.10	2.60338617371245e-08	3.56480264450252e-07
1478	2	0.954854	0.36903	0.954854	0.36903	ENSG00000130939.14	0.00966838	0.018768
1479	2	2.66247	0.44017	2.66247	0.44017	ENSG00000130985.12	1.4599216894215e-09	2.97391455252528e-08
1480	2	0.721832	0.556138	0.721832	0.556138	ENSG00000131023.8	0.194309	0.245396
1481	2	1.82857	0.545778	1.82857	0.545778	ENSG00000131069.15	0.000806962	0.00229567
1482	2	1.77202	0.526479	1.77202	0.526479	ENSG00000131116.7	0.000763206	0.00219506
1483	2	2.8989	0.33763	2.8989	0.33763	ENSG00000131143.4	9.00454086902766e-18	2.7013622607083e-15
1484	2	0.494752	0.337704	0.494752	0.337704	ENSG00000131148.4	0.142908	0.188894
1485	2	0.630827	0.212262	0.630827	0.212262	ENSG00000131149.13	0.00295931	0.00693588
1486	2	2.01042	0.366804	2.01042	0.366804	ENSG00000131165.10	4.23161061800856e-08	5.4261250163255e-07
1487	2	0.780607	0.571226	0.780607	0.571226	ENSG00000131174.4	0.171767	0.221419
1488	2	0.718701	0.489065	0.718701	0.489065	ENSG00000131238.12	0.141686	0.187555
1489	2	1.23316	0.366051	1.23316	0.366051	ENSG00000131368.3	0.000754886	0.00217756
1490	2	0.543594	0.616474	0.543594	0.616474	ENSG00000131374.10	0.377896	0.431359
1491	2	1.27403	0.352566	1.27403	0.352566	ENSG00000131389.12	0.00030197	0.0010005
1492	2	0.396144	0.387905	0.396144	0.387905	ENSG00000131446.11	0.307141	0.362376
1493	2	2.04947	0.381742	2.04947	0.381742	ENSG00000131467.6	7.92895950661249e-08	9.37833920136962e-07
1494	2	1.44332	0.43028	1.44332	0.43028	ENSG00000131469.8	0.000795428	0.00227265
1495	2	1.65802	0.375183	1.65802	0.375183	ENSG00000131473.12	9.90522278140763e-06	5.82660163612214e-05
1496	2	1.64851	0.484192	1.64851	0.484192	ENSG00000131475.2	0.000662457	0.00195537
1497	2	0.221633	0.461587	0.221633	0.461587	ENSG00000131495.4	0.631117	0.673138
1498	2	2.32615	0.368913	2.32615	0.368913	ENSG00000131504.11	2.87419295360636e-10	7.71124938772439e-09
1499	2	0.53581	0.451643	0.53581	0.451643	ENSG00000131507.9	0.235481	0.288773
1500	2	0.472113	0.375693	0.472113	0.375693	ENSG00000131508.11	0.208882	0.260905
1501	2	1.52268	0.553163	1.52268	0.553163	ENSG00000131558.10	0.005911	0.0123771
1502	2	-0.00854757	0.42681	-0.00854757	0.42681	ENSG00000131711.10	0.984022	0.986713
1503	2	1.565	0.415616	1.565	0.415616	ENSG00000131732.7	0.000166229	0.000606139
1504	2	1.88141	0.300396	1.88141	0.300396	ENSG00000131747.10	3.77386817940213e-10	9.80611416695041e-09
1505	2	2.07847	0.416084	2.07847	0.416084	ENSG00000131748.11	5.87428576163051e-07	5.46060366574103e-06
1506	2	1.31123	0.505759	1.31123	0.505759	ENSG00000131778.13	0.00952516	0.0185227
1507	2	2.87239	0.420496	2.87239	0.420496	ENSG00000131828.9	8.43535353612272e-12	3.92065727735281e-10
1508	2	2.12422	0.533686	2.12422	0.533686	ENSG00000131844.11	6.8833934345713e-05	0.000287671
1509	2	1.15737	0.411753	1.15737	0.411753	ENSG00000131871.10	0.00494125	0.0106298
1510	2	0.530136	0.463135	0.530136	0.463135	ENSG00000131943.13	0.252346	0.306832
1511	2	0.0652892	0.381775	0.0652892	0.381775	ENSG00000132002.3	0.864212	0.883762
1512	2	0.979158	0.371036	0.979158	0.371036	ENSG00000132142.15	0.00831545	0.0166007
1513	2	1.22903	0.234865	1.22903	0.234865	ENSG00000132153.10	1.66827273513982e-07	1.81106539200804e-06
1514	2	0.868286	0.370524	0.868286	0.370524	ENSG00000132155.7	0.019109	0.0335781
1515	2	2.27547	0.495186	2.27547	0.495186	ENSG00000132182.7	4.32390474954262e-06	2.90018001493712e-05
1516	2	1.85976	0.465134	1.85976	0.465134	ENSG00000132199.14	6.37942776499327e-05	0.000273404
1517	2	0.217901	0.530288	0.217901	0.530288	ENSG00000132204.9	0.681138	0.718822
1518	2	0.786207	0.341589	0.786207	0.341589	ENSG00000132286.7	0.0213569	0.0369381
1519	2	1.24072	0.280202	1.24072	0.280202	ENSG00000132300.14	9.51255268952349e-06	5.60561140632634e-05
1520	2	1.00074	0.54248	1.00074	0.54248	ENSG00000132305.16	0.0650741	0.0969064
1521	2	-0.254815	0.405114	-0.254815	0.405114	ENSG00000132313.10	0.529351	0.577283
1522	2	0.587616	0.291533	0.587616	0.291533	ENSG00000132341.7	0.0438406	0.0691763
1523	2	0.578587	0.39466	0.578587	0.39466	ENSG00000132356.7	0.142637	0.188658
1524	2	1.58802	0.543977	1.58802	0.543977	ENSG00000132382.10	0.00350855	0.00800706
1525	2	1.56086	0.53885	1.56086	0.53885	ENSG00000132383.7	0.00377172	0.00853682
1526	2	0.870887	0.755481	0.870887	0.755481	ENSG00000132386.6	0.249009	0.30367
1527	2	0.396677	0.397231	0.396677	0.397231	ENSG00000132405.14	0.317986	0.373037
1528	2	0.33006	0.270495	0.33006	0.270495	ENSG00000132424.10	0.222386	0.275168
1529	2	0.306307	0.398167	0.306307	0.398167	ENSG00000132436.7	0.441718	0.493248
1530	2	1.00803	0.326936	1.00803	0.326936	ENSG00000132463.9	0.00204753	0.00508798
1531	2	0.677379	0.342654	0.677379	0.342654	ENSG00000132466.13	0.0480575	0.0747359
1532	2	0.131368	0.346407	0.131368	0.346407	ENSG00000132467.2	0.704517	0.739239
1533	2	2.18909	0.472713	2.18909	0.472713	ENSG00000132471.7	3.64077023327211e-06	2.50825506676367e-05
1534	2	0.383569	0.258266	0.383569	0.258266	ENSG00000132475.4	0.137498	0.183035
1535	2	1.14744	0.272509	1.14744	0.272509	ENSG00000132485.8	2.54618458622301e-05	0.000129467
1536	2	0.614239	0.327621	0.614239	0.327621	ENSG00000132581.5	0.0608135	0.0914241
1537	2	2.27916	0.456016	2.27916	0.456016	ENSG00000132589.11	5.79347079802305e-07	5.40069311680115e-06
1538	2	2.02947	0.385875	2.02947	0.385875	ENSG00000132591.7	1.44517383404274e-07	1.6111735311963e-06
1539	2	0.0670593	0.347583	0.0670593	0.347583	ENSG00000132603.9	0.847014	0.867788
1540	2	1.20231	0.481941	1.20231	0.481941	ENSG00000132604.6	0.0126053	0.0234882
1541	2	1.3039	0.477201	1.3039	0.477201	ENSG00000132612.14	0.00628755	0.0130743
1542	2	0.431622	0.410159	0.431622	0.410159	ENSG00000132646.6	0.292648	0.347561
1543	2	1.89323	0.473372	1.89323	0.473372	ENSG00000132676.11	6.34856984238722e-05	0.00027256
1544	2	0.585978	0.277164	0.585978	0.277164	ENSG00000132680.6	0.0344988	0.0564153
1545	2	1.35343	0.31371	1.35343	0.31371	ENSG00000132768.9	1.60130016339801e-05	8.66277137575972e-05
1546	2	0.615935	0.474831	0.615935	0.474831	ENSG00000132773.7	0.194574	0.245542
1547	2	2.15381	0.47523	2.15381	0.47523	ENSG00000132780.12	5.83895229389349e-06	3.68861356200525e-05
1548	2	-0.0478775	0.349174	-0.0478775	0.349174	ENSG00000132819.12	0.890939	0.906598
1549	2	0.649472	0.398158	0.649472	0.398158	ENSG00000132824.9	0.10285	0.143148
1550	2	1.55196	0.465552	1.55196	0.465552	ENSG00000132953.12	0.000857338	0.00242435
1551	2	1.34726	0.498743	1.34726	0.498743	ENSG00000132963.7	0.0069065	0.0141978
1552	2	1.74251	0.566715	1.74251	0.566715	ENSG00000133026.8	0.00210676	0.00519993
1553	2	1.21767	0.433709	1.21767	0.433709	ENSG00000133112.12	0.0049917	0.0107243
1554	2	0.973158	0.482215	0.973158	0.482215	ENSG00000133119.8	0.0435807	0.0688116
1555	2	0.385711	0.402756	0.385711	0.402756	ENSG00000133193.8	0.338225	0.393008
1556	2	1.08456	0.420447	1.08456	0.420447	ENSG00000133247.9	0.00989298	0.0191223
1557	2	1.62875	0.359547	1.62875	0.359547	ENSG00000133275.11	5.89825315583312e-06	3.70042498369759e-05
1558	2	1.24551	0.401691	1.24551	0.401691	ENSG00000133316.11	0.00193088	0.00483086
1559	2	1.24195	0.525601	1.24195	0.525601	ENSG00000133318.9	0.0181323	0.0321701
1560	2	1.66011	0.431112	1.66011	0.431112	ENSG00000133393.8	0.000117747	0.000452348
1561	2	0.581124	0.336235	0.581124	0.336235	ENSG00000133398.3	0.0839296	0.120683
1562	2	0.400486	0.504168	0.400486	0.504168	ENSG00000133606.6	0.426991	0.479765
1563	2	1.63415	0.386968	1.63415	0.386968	ENSG00000133612.14	2.41105194175241e-05	0.000123356
1564	2	0.83768	0.828885	0.83768	0.828885	ENSG00000133639.3	0.312203	0.36737
1565	2	1.58973	0.346184	1.58973	0.346184	ENSG00000133657.10	4.38677863978945e-06	2.92770320587834e-05
1566	2	1.5625	0.391023	1.5625	0.391023	ENSG00000133706.13	6.44424537366409e-05	0.0002744
1567	2	0.364489	0.486764	0.364489	0.486764	ENSG00000133872.9	0.453977	0.504929
1568	2	1.09045	0.372376	1.09045	0.372376	ENSG00000133884.5	0.00340759	0.00782536
1569	2	1.72494	0.325148	1.72494	0.325148	ENSG00000133895.10	1.12622074820038e-07	1.29495765472517e-06
1570	2	0.0539465	0.519	0.0539465	0.519	ENSG00000133935.6	0.917214	0.930466
1571	2	0.234056	0.424375	0.234056	0.424375	ENSG00000133961.15	0.58127	0.627475
1572	2	-0.00171363	0.616716	-0.00171363	0.616716	ENSG00000133983.10	0.997783	0.998085
1573	2	1.40096	0.41762	1.40096	0.41762	ENSG00000134001.8	0.000794713	0.00227258
1574	2	0.203629	0.580216	0.203629	0.580216	ENSG00000134014.12	0.725623	0.758011
1575	2	0.00372072	0.436788	0.00372072	0.436788	ENSG00000134049.3	0.993203	0.994409
1576	2	0.498664	0.265326	0.498664	0.265326	ENSG00000134057.10	0.0601847	0.0907722
1577	2	0.610833	0.334262	0.610833	0.334262	ENSG00000134077.11	0.0676386	0.100183
1578	2	1.3172	0.358785	1.3172	0.358785	ENSG00000134086.7	0.000241333	0.000831314
1579	2	0.531092	0.633711	0.531092	0.633711	ENSG00000134107.4	0.401993	0.454618
1580	2	1.48494	0.42633	1.48494	0.42633	ENSG00000134108.8	0.000495695	0.0015219
1581	2	0.644712	0.383371	0.644712	0.383371	ENSG00000134153.5	0.0926286	0.13136
1582	2	0.785383	0.280724	0.785383	0.280724	ENSG00000134186.7	0.00514666	0.011
1583	2	1.59002	0.393207	1.59002	0.393207	ENSG00000134222.12	5.26089455880369e-05	0.00023366
1584	2	1.4788	0.42924	1.4788	0.42924	ENSG00000134243.7	0.000570734	0.00171834
1585	2	0.540913	0.463143	0.540913	0.463143	ENSG00000134248.9	0.24284	0.296804
1586	2	0.832948	0.411182	0.832948	0.411182	ENSG00000134255.9	0.0427915	0.0677925
1587	2	0.630966	0.419411	0.630966	0.419411	ENSG00000134265.8	0.132475	0.17735
1588	2	1.39251	0.403332	1.39251	0.403332	ENSG00000134283.13	0.000555407	0.00167536
1589	2	1.23015	0.516563	1.23015	0.516563	ENSG00000134287.5	0.0172462	0.0307801
1590	2	0.414291	0.296199	0.414291	0.296199	ENSG00000134294.9	0.161905	0.210432
1591	2	1.94248	0.584175	1.94248	0.584175	ENSG00000134313.10	0.000883643	0.0024868
1592	2	1.43046	0.485071	1.43046	0.485071	ENSG00000134318.9	0.0031883	0.00740422
1593	2	0.951642	0.354622	0.951642	0.354622	ENSG00000134324.7	0.00728484	0.0148303
1594	2	0.32021	0.259576	0.32021	0.259576	ENSG00000134375.6	0.217356	0.269652
1595	2	0.979038	0.340223	0.979038	0.340223	ENSG00000134440.7	0.00400663	0.00897007
1596	2	1.87615	0.392523	1.87615	0.392523	ENSG00000134453.11	1.75538336916733e-06	1.34580869570746e-05
1597	2	0.47891	0.46407	0.47891	0.46407	ENSG00000134480.9	0.302082	0.357174
1598	2	0.707059	0.404761	0.707059	0.404761	ENSG00000134590.9	0.0806626	0.116697
1599	2	1.33194	0.498754	1.33194	0.498754	ENSG00000134602.11	0.00757288	0.015341
1600	2	0.518032	0.305163	0.518032	0.305163	ENSG00000134644.11	0.089591	0.127545
1601	2	1.75229	0.263387	1.75229	0.263387	ENSG00000134684.6	2.87381752714709e-11	1.1157173928924e-09
1602	2	1.21571	0.347917	1.21571	0.347917	ENSG00000134690.6	0.000475406	0.00147171
1603	2	2.03391	0.451064	2.03391	0.451064	ENSG00000134697.8	6.50893888847248e-06	4.03749968645849e-05
1604	2	0.54889	0.332539	0.54889	0.332539	ENSG00000134748.12	0.0988197	0.138352
1605	2	0.277417	0.469276	0.277417	0.469276	ENSG00000134758.9	0.554413	0.602227
1606	2	1.41429	0.346422	1.41429	0.346422	ENSG00000134759.9	4.45413935714729e-05	0.000204148
1607	2	1.60764	0.528858	1.60764	0.528858	ENSG00000134779.10	0.00236716	0.00573541
1608	2	1.13483	0.399115	1.13483	0.399115	ENSG00000134802.13	0.00446407	0.00978834
1609	2	0.366284	0.500191	0.366284	0.500191	ENSG00000134809.4	0.463993	0.514335
1610	2	1.20101	0.614581	1.20101	0.614581	ENSG00000134825.9	0.0506779	0.0780752
1611	2	1.09529	0.362562	1.09529	0.362562	ENSG00000134851.8	0.00251952	0.00603806
1612	2	-0.466754	0.305075	-0.466754	0.305075	ENSG00000134884.9	0.126025	0.170051
1613	2	1.3181	0.428348	1.3181	0.428348	ENSG00000134900.7	0.00208978	0.00516869
1614	2	1.6223	0.517225	1.6223	0.517225	ENSG00000134910.8	0.00170947	0.00436967
1615	2	0.26939	0.307051	0.26939	0.307051	ENSG00000134970.13	0.380299	0.433625
1616	2	1.18368	0.429742	1.18368	0.429742	ENSG00000134987.7	0.00588014	0.0123281
1617	2	1.41595	0.409031	1.41595	0.409031	ENSG00000135018.9	0.000536769	0.00162956
1618	2	1.38915	0.484835	1.38915	0.484835	ENSG00000135045.6	0.0041673	0.00924821
1619	2	0.839925	0.374921	0.839925	0.374921	ENSG00000135046.9	0.0250735	0.0424536
1620	2	1.09968	0.553641	1.09968	0.553641	ENSG00000135047.10	0.0470035	0.0733389
1621	2	0.337966	0.409493	0.337966	0.409493	ENSG00000135211.5	0.409186	0.461961
1622	2	0.658779	0.452219	0.658779	0.452219	ENSG00000135269.13	0.14518	0.190902
1623	2	0.231133	0.340129	0.231133	0.340129	ENSG00000135316.13	0.496793	0.546655
1624	2	0.99946	0.499071	0.99946	0.499071	ENSG00000135317.8	0.0452159	0.0709184
1625	2	0.999019	0.396584	0.999019	0.396584	ENSG00000135341.13	0.0117667	0.0222141
1626	2	2.03929	0.430914	2.03929	0.430914	ENSG00000135372.4	2.21807469531258e-06	1.64972163914607e-05
1627	2	1.86335	0.319584	1.86335	0.319584	ENSG00000135387.15	5.52415287326325e-09	9.34856640090703e-08
1628	2	1.13987	0.418404	1.13987	0.418404	ENSG00000135404.7	0.00644344	0.0133648
1629	2	0.869511	0.471139	0.869511	0.471139	ENSG00000135409.6	0.0649573	0.0967761
1630	2	1.45461	0.702896	1.45461	0.702896	ENSG00000135441.3	0.038504	0.0618012
1631	2	1.28246	0.368201	1.28246	0.368201	ENSG00000135446.12	0.000495772	0.0015219
1632	2	0.731451	0.322521	0.731451	0.322521	ENSG00000135486.13	0.0233342	0.040034
1633	2	2.45483	0.454749	2.45483	0.454749	ENSG00000135506.11	6.73047537773905e-08	8.10604698778791e-07
1634	2	1.08039	0.348903	1.08039	0.348903	ENSG00000135521.8	0.00195802	0.00488765
1635	2	0.892757	0.228221	0.892757	0.228221	ENSG00000135535.10	9.16069846021536e-05	0.000368662
1636	2	-0.0207057	0.436917	-0.0207057	0.436917	ENSG00000135541.16	0.962202	0.96866
1637	2	1.80722	0.413661	1.80722	0.413661	ENSG00000135624.11	1.24910609343622e-05	7.14312270410752e-05
1638	2	1.72717	0.592016	1.72717	0.592016	ENSG00000135632.7	0.00352924	0.00804872
1639	2	1.01704	0.353496	1.01704	0.353496	ENSG00000135655.9	0.00401346	0.00897318
1640	2	0.953525	0.423989	0.953525	0.423989	ENSG00000135686.8	0.0245166	0.0416917
1641	2	1.33701	0.49723	1.33701	0.49723	ENSG00000135698.5	0.00716857	0.0146297
1642	2	2.00918	0.287122	2.00918	0.287122	ENSG00000135723.9	2.60300823316063e-12	1.40818478187378e-10
1643	2	-0.0888144	0.444892	-0.0888144	0.444892	ENSG00000135766.8	0.841769	0.863219
1644	2	0.253882	0.449549	0.253882	0.449549	ENSG00000135801.5	0.572245	0.619353
1645	2	1.65972	0.27728	1.65972	0.27728	ENSG00000135821.12	2.15417973862687e-09	4.15718896927992e-08
1646	2	1.27777	0.389889	1.27777	0.389889	ENSG00000135829.12	0.00104819	0.00287296
1647	2	1.35035	0.314307	1.35035	0.314307	ENSG00000135837.11	1.73703040742403e-05	9.27540508818656e-05
1648	2	0.279068	0.422917	0.279068	0.422917	ENSG00000135845.5	0.509341	0.558043
1649	2	0.892699	0.586692	0.892699	0.586692	ENSG00000135847.5	0.128114	0.172083
1650	2	0.97167	0.518622	0.97167	0.518622	ENSG00000135870.7	0.0609911	0.0916116
1651	2	0.911147	0.349725	0.911147	0.349725	ENSG00000135926.8	0.00917867	0.0179867
1652	2	0.328424	0.462208	0.328424	0.462208	ENSG00000135940.2	0.477361	0.527606
1653	2	0.67972	0.775263	0.67972	0.775263	ENSG00000135972.4	0.380617	0.433714
1654	2	1.22226	0.535491	1.22226	0.535491	ENSG00000136045.7	0.0224592	0.038642
1655	2	1.51468	0.641872	1.51468	0.641872	ENSG00000136068.10	0.0182856	0.0323379
1656	2	-0.452175	0.502193	-0.452175	0.502193	ENSG00000136156.8	0.367907	0.42244
1657	2	1.69117	0.47344	1.69117	0.47344	ENSG00000136167.9	0.000354141	0.00113905
1658	2	1.11995	0.393331	1.11995	0.393331	ENSG00000136238.13	0.00440855	0.00968589
1659	2	0.83169	0.378702	0.83169	0.378702	ENSG00000136240.5	0.0280806	0.0467301
1660	2	1.85356	0.465136	1.85356	0.465136	ENSG00000136247.10	6.7482879268786e-05	0.000283686
1661	2	1.80522	0.574461	1.80522	0.574461	ENSG00000136261.10	0.00167532	0.00429904
1662	2	1.88113	0.309527	1.88113	0.309527	ENSG00000136270.9	1.22127524813941e-09	2.61701838887016e-08
1663	2	0.823795	0.360735	0.823795	0.360735	ENSG00000136271.6	0.0223918	0.0385461
1664	2	0.848314	0.336933	0.848314	0.336933	ENSG00000136381.8	0.0118106	0.0222841
1665	2	1.74057	0.468237	1.74057	0.468237	ENSG00000136436.10	0.00020138	0.000709993
1666	2	0.485814	0.372891	0.485814	0.372891	ENSG00000136448.7	0.192632	0.243938
1667	2	2.17494	0.323113	2.17494	0.323113	ENSG00000136450.8	1.68252573089382e-11	6.940418639937e-10
1668	2	1.1631	0.483627	1.1631	0.483627	ENSG00000136463.7	0.0161745	0.0291671
1669	2	0.6243	0.381746	0.6243	0.381746	ENSG00000136485.10	0.101969	0.142102
1670	2	1.68134	0.37465	1.68134	0.37465	ENSG00000136518.12	7.19758286566714e-06	4.39039250585981e-05
1671	2	0.404996	0.430994	0.404996	0.430994	ENSG00000136521.8	0.347382	0.402373
1672	2	1.20694	0.248747	1.20694	0.248747	ENSG00000136527.13	1.22168732063708e-06	1.00806359588729e-05
1673	2	0.355283	0.40186	0.355283	0.40186	ENSG00000136536.10	0.376644	0.430525
1674	2	1.62867	0.444812	1.62867	0.444812	ENSG00000136542.4	0.000250758	0.000858985
1675	2	1.92566	0.44523	1.92566	0.44523	ENSG00000136628.13	1.52473500576039e-05	8.33992653231152e-05
1676	2	-0.216178	0.414857	-0.216178	0.414857	ENSG00000136653.15	0.602303	0.647849
1677	2	0.538875	0.383197	0.538875	0.383197	ENSG00000136709.7	0.159647	0.207825
1678	2	2.00725	0.64267	2.00725	0.64267	ENSG00000136710.5	0.00178834	0.00453267
1679	2	1.29731	0.334862	1.29731	0.334862	ENSG00000136718.5	0.000106984	0.000418302
1680	2	1.40101	0.446401	1.40101	0.446401	ENSG00000136731.8	0.00169835	0.00435475
1681	2	-0.477523	0.516232	-0.477523	0.516232	ENSG00000136732.10	0.354957	0.40928
1682	2	1.4545	0.372079	1.4545	0.372079	ENSG00000136758.14	9.26374681899061e-05	0.000372355
1683	2	0.63786	0.516775	0.63786	0.516775	ENSG00000136810.8	0.217088	0.269421
1684	2	1.63533	0.528961	1.63533	0.528961	ENSG00000136811.12	0.00199087	0.0049584
1685	2	1.95354	0.412807	1.95354	0.412807	ENSG00000136813.10	2.21962547812381e-06	1.64972163914607e-05
1686	2	1.40621	0.344197	1.40621	0.344197	ENSG00000136819.10	4.39870583989246e-05	0.000201888
1687	2	1.20381	0.515453	1.20381	0.515453	ENSG00000136824.14	0.01952	0.0342274
1688	2	0.594729	0.434614	0.594729	0.434614	ENSG00000136827.11	0.171184	0.22084
1689	2	1.05597	0.612057	1.05597	0.612057	ENSG00000136854.13	0.0844778	0.121313
1690	2	1.26164	0.385306	1.26164	0.385306	ENSG00000136878.8	0.00105892	0.00289755
1691	2	1.0785	0.333324	1.0785	0.333324	ENSG00000136891.9	0.00121398	0.00326765
1692	2	0.0920509	0.392691	0.0920509	0.392691	ENSG00000136897.6	0.814666	0.838029
1693	2	0.835679	0.43583	0.835679	0.43583	ENSG00000136908.13	0.0551816	0.0842663
1694	2	0.468828	0.461316	0.468828	0.461316	ENSG00000136929.8	0.309494	0.364631
1695	2	1.0872	0.397332	1.0872	0.397332	ENSG00000136930.8	0.00621456	0.012947
1696	2	1.68399	0.387276	1.68399	0.387276	ENSG00000136933.12	1.3720472233748e-05	7.67416243582514e-05
1697	2	2.92358	0.444452	2.92358	0.444452	ENSG00000136937.8	4.77017509772857e-11	1.69264277661336e-09
1698	2	0.87671	0.405486	0.87671	0.405486	ENSG00000136938.8	0.0306088	0.050435
1699	2	1.52943	0.519635	1.52943	0.519635	ENSG00000136942.10	0.00324766	0.00752089
1700	2	1.08335	0.301968	1.08335	0.301968	ENSG00000136950.9	0.000333704	0.00108388
1701	2	0.671223	0.400693	0.671223	0.400693	ENSG00000136986.5	0.0939039	0.132769
1702	2	0.0971129	0.378159	0.0971129	0.378159	ENSG00000136997.10	0.79733	0.823018
1703	2	2.11004	0.436295	2.11004	0.436295	ENSG00000137076.14	1.3229963536387e-06	1.07534186379501e-05
1704	2	2.91267	0.538381	2.91267	0.538381	ENSG00000137106.13	6.30102413153102e-08	7.72988090485218e-07
1705	2	0.773511	0.377635	0.773511	0.377635	ENSG00000137154.8	0.0405307	0.0647182
1706	2	0.0927494	0.450142	0.0927494	0.450142	ENSG00000137168.7	0.836756	0.858879
1707	2	0.0302522	0.304405	0.0302522	0.304405	ENSG00000137193.9	0.920835	0.933566
1708	2	1.08772	0.54251	1.08772	0.54251	ENSG00000137198.5	0.0449659	0.0706271
1709	2	2.22448	0.550744	2.22448	0.550744	ENSG00000137200.8	5.36691598229136e-05	0.00023741
1710	2	0.934331	0.468856	0.934331	0.468856	ENSG00000137207.7	0.0462846	0.072354
1711	2	1.5686	0.436554	1.5686	0.436554	ENSG00000137288.5	0.000326722	0.00106857
1712	2	0.468169	0.593807	0.468169	0.593807	ENSG00000137309.15	0.430452	0.4828
1713	2	2.21451	0.283301	2.21451	0.283301	ENSG00000137409.14	5.41790690919849e-15	7.77351860885001e-13
1714	2	1.04171	0.462912	1.04171	0.462912	ENSG00000137413.11	0.0244276	0.0415735
1715	2	1.98534	0.424796	1.98534	0.424796	ENSG00000137497.13	2.95927482441938e-06	2.10013052055569e-05
1716	2	0.238197	0.267784	0.238197	0.267784	ENSG00000137504.9	0.373729	0.427489
1717	2	-0.223044	0.495921	-0.223044	0.495921	ENSG00000137547.4	0.652885	0.692327
1718	2	0.64175	0.628401	0.64175	0.628401	ENSG00000137563.7	0.30714	0.362376
1719	2	0.49623	0.505171	0.49623	0.505171	ENSG00000137692.7	0.325952	0.381433
1720	2	1.65675	0.363992	1.65675	0.363992	ENSG00000137700.12	5.32406306946267e-06	3.41274586883919e-05
1721	2	2.17589	0.50382	2.17589	0.50382	ENSG00000137713.11	1.5688995009125e-05	8.5257065732721e-05
1722	2	1.65842	0.428322	1.65842	0.428322	ENSG00000137776.12	0.000107985	0.000421717
1723	2	0.969021	0.321205	0.969021	0.321205	ENSG00000137804.8	0.00255437	0.00610385
1724	2	0.814193	0.451866	0.814193	0.451866	ENSG00000137806.4	0.07157	0.104969
1725	2	2.02026	0.401064	2.02026	0.401064	ENSG00000137812.15	4.72248743078721e-07	4.53029317488308e-06
1726	2	0.524713	0.454777	0.524713	0.454777	ENSG00000137814.5	0.24859	0.303271
1727	2	1.26842	0.353081	1.26842	0.353081	ENSG00000137815.10	0.000327609	0.00106935
1728	2	1.23166	0.395127	1.23166	0.395127	ENSG00000137824.11	0.00182629	0.0046182
1729	2	0.541625	0.494317	0.541625	0.494317	ENSG00000137825.6	0.273209	0.328672
1730	2	1.54052	0.366008	1.54052	0.366008	ENSG00000137845.10	2.565247754447e-05	0.000130214
1731	2	0.683548	0.210264	0.683548	0.210264	ENSG00000137955.11	0.00115039	0.00311426
1732	2	1.27884	0.534956	1.27884	0.534956	ENSG00000138029.9	0.0168228	0.030131
1733	2	0.243183	0.331615	0.243183	0.331615	ENSG00000138032.16	0.463358	0.513977
1734	2	-0.028457	0.381032	-0.028457	0.381032	ENSG00000138041.11	0.940466	0.949666
1735	2	0.796485	0.540948	0.796485	0.540948	ENSG00000138071.9	0.140917	0.186928
1736	2	1.11631	0.350208	1.11631	0.350208	ENSG00000138073.9	0.00143485	0.00375794
1737	2	2.31375	0.474834	2.31375	0.474834	ENSG00000138074.10	1.1005010336815e-06	9.31193182345881e-06
1738	2	0.39167	0.489115	0.39167	0.489115	ENSG00000138078.11	0.423263	0.476392
1739	2	0.892641	0.341625	0.892641	0.341625	ENSG00000138081.15	0.00897708	0.0177391
1740	2	1.13539	0.480552	1.13539	0.480552	ENSG00000138085.12	0.018143	0.032172
1741	2	2.2029	0.321518	2.2029	0.321518	ENSG00000138095.14	7.30584078179727e-12	3.49409776520739e-10
1742	2	1.32723	0.500357	1.32723	0.500357	ENSG00000138107.7	0.0079881	0.0160345
1743	2	1.2085	0.408309	1.2085	0.408309	ENSG00000138160.4	0.00307872	0.00718213
1744	2	1.32743	0.47964	1.32743	0.47964	ENSG00000138279.11	0.00564776	0.0118786
1745	2	1.07446	0.366717	1.07446	0.366717	ENSG00000138297.9	0.00339019	0.00779083
1746	2	1.58873	0.364114	1.58873	0.364114	ENSG00000138326.14	1.28127043641931e-05	7.27743965608216e-05
1747	2	0.809542	0.450375	0.809542	0.450375	ENSG00000138336.8	0.0722587	0.105885
1748	2	1.46642	0.435196	1.46642	0.435196	ENSG00000138346.10	0.000752844	0.00217356
1749	2	2.11252	0.434917	2.11252	0.434917	ENSG00000138363.10	1.18999978245513e-06	9.91666485379275e-06
1750	2	0.937419	0.529691	0.937419	0.529691	ENSG00000138382.9	0.0767692	0.111652
1751	2	1.20384	0.373115	1.20384	0.373115	ENSG00000138385.11	0.00125336	0.00335178
1752	2	0.646178	0.269722	0.646178	0.269722	ENSG00000138398.11	0.0165878	0.0297985
1753	2	-0.195199	0.385095	-0.195199	0.385095	ENSG00000138399.13	0.612234	0.657032
1754	2	1.21693	0.429824	1.21693	0.429824	ENSG00000138413.9	0.00463685	0.0100536
1755	2	0.60311	0.319089	0.60311	0.319089	ENSG00000138434.12	0.0587442	0.0890064
1756	2	0.868976	0.382624	0.868976	0.382624	ENSG00000138442.5	0.0231412	0.0397533
1757	2	0.380701	0.354378	0.380701	0.354378	ENSG00000138449.6	0.282697	0.337396
1758	2	0.435713	0.419281	0.435713	0.419281	ENSG00000138594.8	0.298716	0.353701
1759	2	-0.204414	0.486221	-0.204414	0.486221	ENSG00000138663.4	0.674184	0.712166
1760	2	2.58635	0.346049	2.58635	0.346049	ENSG00000138668.14	7.78287280777906e-14	7.75276458194841e-12
1761	2	1.98501	0.392048	1.98501	0.392048	ENSG00000138674.12	4.12314235579986e-07	3.97847069419285e-06
1762	2	-0.0540721	0.323015	-0.0540721	0.323015	ENSG00000138756.13	0.867057	0.886122
1763	2	0.508909	0.33353	0.508909	0.33353	ENSG00000138757.10	0.127053	0.170993
1764	2	1.9457	0.553827	1.9457	0.553827	ENSG00000138758.7	0.000442767	0.00137842
1765	2	1.16336	0.538679	1.16336	0.538679	ENSG00000138768.10	0.0308003	0.050719
1766	2	0.290947	0.56508	0.290947	0.56508	ENSG00000138777.15	0.606639	0.651663
1767	2	0.85283	0.385889	0.85283	0.385889	ENSG00000138778.7	0.0271022	0.0453077
1768	2	1.44121	0.667966	1.44121	0.667966	ENSG00000138821.8	0.0309577	0.0509021
1769	2	0.344586	0.5981	0.344586	0.5981	ENSG00000138867.12	0.564524	0.611799
1770	2	0.934572	0.342442	0.934572	0.342442	ENSG00000139163.11	0.00635004	0.0131959
1771	2	0.885418	0.485032	0.885418	0.485032	ENSG00000139180.6	0.0679278	0.100479
1772	2	0.760996	0.323296	0.760996	0.323296	ENSG00000139218.13	0.0185793	0.0328397
1773	2	1.54353	0.65693	1.54353	0.65693	ENSG00000139291.9	0.0187932	0.0332
1774	2	1.27664	0.524263	1.27664	0.524263	ENSG00000139343.6	0.0148869	0.027172
1775	2	1.7666	0.45208	1.7666	0.45208	ENSG00000139546.6	9.31703306530274e-05	0.000372681
1776	2	2.10783	0.291978	2.10783	0.291978	ENSG00000139613.7	5.23114118238102e-13	3.59640956288695e-11
1777	2	0.429082	0.333539	0.429082	0.333539	ENSG00000139620.8	0.198285	0.249748
1778	2	2.97835	0.421037	2.97835	0.421037	ENSG00000139641.8	1.50697235042311e-12	9.10187048373793e-11
1779	2	0.760622	0.314954	0.760622	0.314954	ENSG00000139644.8	0.015734	0.028466
1780	2	0.695284	0.374318	0.695284	0.374318	ENSG00000139684.9	0.063245	0.0945666
1781	2	1.94854	0.436351	1.94854	0.436351	ENSG00000139697.7	7.98703755381523e-06	4.80971239554567e-05
1782	2	1.33473	0.333059	1.33473	0.333059	ENSG00000139746.11	6.13727191710312e-05	0.000265092
1783	2	1.83448	0.470471	1.83448	0.470471	ENSG00000139842.10	9.64914254270931e-05	0.000382947
1784	2	0.68664	0.482889	0.68664	0.482889	ENSG00000139921.8	0.155043	0.202631
1785	2	1.89214	0.412966	1.89214	0.412966	ENSG00000140105.13	4.60935794744521e-06	3.06670992471153e-05
1786	2	0.125783	0.413977	0.125783	0.413977	ENSG00000140157.10	0.76125	0.790225
1787	2	-0.284496	0.623756	-0.284496	0.623756	ENSG00000140259.6	0.648317	0.688368
1788	2	1.40468	0.469793	1.40468	0.469793	ENSG00000140262.13	0.00278987	0.00656674
1789	2	1.8182	0.378831	1.8182	0.378831	ENSG00000140264.15	1.59065489755598e-06	1.24093644490183e-05
1790	2	0.417407	0.463307	0.417407	0.463307	ENSG00000140265.8	0.367626	0.422277
1791	2	0.808553	0.312235	0.808553	0.312235	ENSG00000140299.7	0.00960958	0.0186649
1792	2	0.182583	0.426835	0.182583	0.426835	ENSG00000140307.6	0.668825	0.707638
1793	2	0.744322	0.631174	0.744322	0.631174	ENSG00000140320.7	0.238292	0.292003
1794	2	0.870869	0.364517	0.870869	0.364517	ENSG00000140332.11	0.0168895	0.0302089
1795	2	1.61848	0.387744	1.61848	0.387744	ENSG00000140350.11	2.99171345158051e-05	0.000146937
1796	2	3.5918	0.499825	3.5918	0.499825	ENSG00000140365.11	6.66580597411039e-13	4.31316857148319e-11
1797	2	0.85156	0.634263	0.85156	0.634263	ENSG00000140374.11	0.179403	0.229914
1798	2	0.560266	0.468947	0.560266	0.468947	ENSG00000140391.10	0.232191	0.285056
1799	2	1.71046	0.415282	1.71046	0.415282	ENSG00000140395.4	3.80852531907582e-05	0.000179289
1800	2	1.85936	0.78407	1.85936	0.78407	ENSG00000140416.15	0.0177199	0.0315256
1801	2	0.536131	0.491864	0.536131	0.491864	ENSG00000140455.12	0.275714	0.330978
1802	2	2.34836	0.48611	2.34836	0.48611	ENSG00000140463.9	1.35905356156983e-06	1.0938723788245e-05
1803	2	1.34486	0.484304	1.34486	0.484304	ENSG00000140474.8	0.00548821	0.0116097
1804	2	1.6166	0.397725	1.6166	0.397725	ENSG00000140525.13	4.81103630651154e-05	0.000216587
1805	2	0.351791	0.399523	0.351791	0.399523	ENSG00000140526.12	0.378574	0.431833
1806	2	2.1492	0.528611	2.1492	0.528611	ENSG00000140545.10	4.78787064167617e-05	0.000216142
1807	2	1.20769	0.388659	1.20769	0.388659	ENSG00000140564.6	0.00188792	0.00474497
1808	2	1.39349	0.421742	1.39349	0.421742	ENSG00000140575.8	0.000952696	0.00264415
1809	2	1.04631	0.392607	1.04631	0.392607	ENSG00000140612.9	0.00769814	0.015528
1810	2	2.04242	0.356092	2.04242	0.356092	ENSG00000140740.6	9.71335188136332e-09	1.51198401926882e-07
1811	2	0.0631047	0.429249	0.0631047	0.429249	ENSG00000140743.3	0.883123	0.90031
1812	2	1.83852	0.423317	1.83852	0.423317	ENSG00000140829.7	1.40467878802891e-05	7.82458486728415e-05
1813	2	1.26392	0.494204	1.26392	0.494204	ENSG00000140859.11	0.0105434	0.0201843
1814	2	0.65304	0.391791	0.65304	0.391791	ENSG00000140931.15	0.0955531	0.134754
1815	2	1.44798	0.43698	1.44798	0.43698	ENSG00000140990.10	0.000920992	0.00256479
1816	2	2.40035	0.703879	2.40035	0.703879	ENSG00000140995.12	0.000649219	0.00192664
1817	2	1.32023	0.388339	1.32023	0.388339	ENSG00000141002.14	0.000674627	0.00198774
1818	2	1.65887	0.500184	1.65887	0.500184	ENSG00000141027.16	0.000911487	0.00254797
1819	2	1.13424	0.468542	1.13424	0.468542	ENSG00000141030.8	0.0154872	0.0280504
1820	2	1.98516	0.410324	1.98516	0.410324	ENSG00000141076.13	1.31136385382596e-06	1.06851869571004e-05
1821	2	0.589688	0.305435	0.589688	0.305435	ENSG00000141101.8	0.0535269	0.0821576
1822	2	0.938543	0.285312	0.938543	0.285312	ENSG00000141140.12	0.00100352	0.00277123
1823	2	1.50584	0.377697	1.50584	0.377697	ENSG00000141141.10	6.69429055925394e-05	0.000282685
1824	2	1.58071	0.317071	1.58071	0.317071	ENSG00000141367.7	6.1852607676883e-07	5.68838449269195e-06
1825	2	0.272883	0.345718	0.272883	0.345718	ENSG00000141378.13	0.429924	0.482557
1826	2	0.879846	0.508449	0.879846	0.508449	ENSG00000141385.5	0.0835495	0.120189
1827	2	1.00285	0.403424	1.00285	0.403424	ENSG00000141425.13	0.0129246	0.0240153
1828	2	0.698002	0.596044	0.698002	0.596044	ENSG00000141429.9	0.241576	0.295698
1829	2	1.10173	0.402009	1.10173	0.402009	ENSG00000141522.7	0.00613345	0.0127861
1830	2	0.28337	0.394656	0.28337	0.394656	ENSG00000141543.5	0.472746	0.523686
1831	2	0.870497	0.269146	0.870497	0.269146	ENSG00000141551.10	0.00121943	0.00327964
1832	2	1.3317	0.439845	1.3317	0.439845	ENSG00000141552.13	0.0024646	0.00593663
1833	2	1.43068	0.398894	1.43068	0.398894	ENSG00000141562.13	0.000334985	0.00108697
1834	2	1.61677	0.369298	1.61677	0.369298	ENSG00000141568.15	1.19794568499006e-05	6.87516653994294e-05
1835	2	1.23703	0.473883	1.23703	0.473883	ENSG00000141576.10	0.00904337	0.0178274
1836	2	2.15226	0.500764	2.15226	0.500764	ENSG00000141698.12	1.72378929286986e-05	9.23458549751711e-05
1837	2	1.3651	0.508164	1.3651	0.508164	ENSG00000141741.7	0.00722418	0.014725
1838	2	0.0885992	0.579826	0.0885992	0.579826	ENSG00000141753.5	0.878554	0.896483
1839	2	0.892582	0.476128	0.892582	0.476128	ENSG00000141759.10	0.0608386	0.0914241
1840	2	1.07449	0.386874	1.07449	0.386874	ENSG00000141858.7	0.00548041	0.0116006
1841	2	1.54595	0.30438	1.54595	0.30438	ENSG00000141867.13	3.79380662707275e-07	3.68222407921767e-06
1842	2	0.555526	0.335941	0.555526	0.335941	ENSG00000141873.6	0.0981998	0.137663
1843	2	0.295303	0.367287	0.295303	0.367287	ENSG00000141905.13	0.42139	0.474765
1844	2	2.27018	0.47758	2.27018	0.47758	ENSG00000141959.12	1.99921264158419e-06	1.50970291012079e-05
1845	2	1.29393	0.334957	1.29393	0.334957	ENSG00000141985.5	0.000112012	0.000433848
1846	2	1.3856	0.4417	1.3856	0.4417	ENSG00000142168.10	0.00170702	0.00436967
1847	2	1.60181	0.398547	1.60181	0.398547	ENSG00000142186.12	5.84115161023397e-05	0.000254971
1848	2	-0.468557	0.50685	-0.468557	0.50685	ENSG00000142188.12	0.355252	0.409477
1849	2	1.84721	0.410039	1.84721	0.410039	ENSG00000142207.5	6.6383244801618e-06	4.10233535290898e-05
1850	2	1.04893	0.580794	1.04893	0.580794	ENSG00000142227.6	0.0709143	0.104239
1851	2	2.17988	0.758516	2.17988	0.758516	ENSG00000142327.7	0.00405465	0.00903468
1852	2	0.271115	0.562601	0.271115	0.562601	ENSG00000142409.4	0.62988	0.672252
1853	2	1.71772	0.453954	1.71772	0.453954	ENSG00000142453.7	0.000154384	0.000567335
1854	2	2.22657	0.453152	2.22657	0.453152	ENSG00000142507.5	8.94555681263764e-07	7.91429959295019e-06
1855	2	1.08458	0.49027	1.08458	0.49027	ENSG00000142534.2	0.0269523	0.0451028
1856	2	0.949336	0.323878	0.949336	0.323878	ENSG00000142541.12	0.00337709	0.00776613
1857	2	0.459788	0.338843	0.459788	0.338843	ENSG00000142599.13	0.174802	0.224804
1858	2	0.443808	0.557885	0.443808	0.557885	ENSG00000142634.8	0.426311	0.47935
1859	2	1.91611	0.390339	1.91611	0.390339	ENSG00000142676.8	9.16183146284725e-07	8.06241168730558e-06
1860	2	0.971086	0.485577	0.971086	0.485577	ENSG00000142684.7	0.0455155	0.0713544
1861	2	2.28989	0.446288	2.28989	0.446288	ENSG00000142798.12	2.88246061876869e-07	2.90003659815143e-06
1862	2	1.73692	0.393298	1.73692	0.393298	ENSG00000142864.10	1.00405751165965e-05	5.87480458949798e-05
1863	2	0.164472	1.05538	0.164472	1.05538	ENSG00000142892.10	0.876159	0.894316
1864	2	2.30543	0.425795	2.30543	0.425795	ENSG00000142937.7	6.14896910152465e-08	7.57149180411617e-07
1865	2	1.6839	0.315222	1.6839	0.315222	ENSG00000142945.8	9.19582174708745e-08	1.07230430266391e-06
1866	2	0.491211	0.439045	0.491211	0.439045	ENSG00000143013.8	0.263218	0.318877
1867	2	0.615342	0.309862	0.615342	0.309862	ENSG00000143033.13	0.047049	0.0733751
1868	2	1.06098	0.423842	1.06098	0.423842	ENSG00000143106.8	0.0123062	0.023071
1869	2	0.862664	0.533157	0.862664	0.533157	ENSG00000143119.8	0.105656	0.146375
1870	2	0.309247	0.409767	0.309247	0.409767	ENSG00000143149.8	0.450436	0.501482
1871	2	1.329	0.509838	1.329	0.509838	ENSG00000143155.8	0.00914185	0.0179465
1872	2	0.472727	0.372921	0.472727	0.372921	ENSG00000143157.7	0.204929	0.256647
1873	2	1.3171	0.527922	1.3171	0.527922	ENSG00000143158.6	0.0126003	0.0234882
1874	2	0.671486	0.412103	0.671486	0.412103	ENSG00000143162.7	0.103226	0.14349
1875	2	0.180609	0.455849	0.180609	0.455849	ENSG00000143179.8	0.691955	0.728349
1876	2	0.223247	0.468485	0.223247	0.468485	ENSG00000143183.12	0.633698	0.675017
1877	2	0.0151219	0.456436	0.0151219	0.456436	ENSG00000143190.17	0.973571	0.97839
1878	2	1.50531	0.651134	1.50531	0.651134	ENSG00000143198.8	0.0207868	0.0361605
1879	2	1.41587	0.514759	1.41587	0.514759	ENSG00000143222.7	0.00594943	0.0124339
1880	2	0.02133	0.532038	0.02133	0.532038	ENSG00000143256.4	0.96802	0.97422
1881	2	1.04631	0.430295	1.04631	0.430295	ENSG00000143303.7	0.0150323	0.0273616
1882	2	1.26764	0.481432	1.26764	0.481432	ENSG00000143314.8	0.00846192	0.0168524
1883	2	0.768498	0.427912	0.768498	0.427912	ENSG00000143315.5	0.0725066	0.106154
1884	2	-0.105246	0.448258	-0.105246	0.448258	ENSG00000143319.12	0.814372	0.838029
1885	2	1.61316	0.342849	1.61316	0.342849	ENSG00000143321.14	2.5364515568395e-06	1.83962420605942e-05
1886	2	0.704317	0.613455	0.704317	0.613455	ENSG00000143322.15	0.250921	0.305212
1887	2	0.656266	0.533362	0.656266	0.533362	ENSG00000143324.9	0.218535	0.270809
1888	2	0.64151	0.451418	0.64151	0.451418	ENSG00000143337.14	0.155288	0.202791
1889	2	1.39141	0.529791	1.39141	0.529791	ENSG00000143374.10	0.00863107	0.0171582
1890	2	1.49745	0.393263	1.49745	0.393263	ENSG00000143382.9	0.000140226	0.000523468
1891	2	0.523202	0.265325	0.523202	0.265325	ENSG00000143384.8	0.0486176	0.0753584
1892	2	1.43183	0.415151	1.43183	0.415151	ENSG00000143393.12	0.000562808	0.00169613
1893	2	1.09403	0.350181	1.09403	0.350181	ENSG00000143401.10	0.00178305	0.00452621
1894	2	1.57391	0.550256	1.57391	0.550256	ENSG00000143416.16	0.0042322	0.00936703
1895	2	1.32625	0.36456	1.32625	0.36456	ENSG00000143418.15	0.00027483	0.00092734
1896	2	1.26169	0.425315	1.26169	0.425315	ENSG00000143420.13	0.00301212	0.00704466
1897	2	1.76213	0.40465	1.76213	0.40465	ENSG00000143436.6	1.33248254723658e-05	7.49095810201145e-05
1898	2	-1.71264	1.14973	-1.71264	1.14973	ENSG00000143443.9	0.136327	0.181696
1899	2	0.475119	0.359918	0.475119	0.359918	ENSG00000143476.13	0.18681	0.23802
1900	2	1.32688	0.579138	1.32688	0.579138	ENSG00000143493.8	0.0219557	0.0379339
1901	2	0.632726	0.508374	0.632726	0.508374	ENSG00000143499.9	0.213277	0.26569
1902	2	2.00635	0.697542	2.00635	0.697542	ENSG00000143537.9	0.00402345	0.00898307
1903	2	1.41949	0.296157	1.41949	0.296157	ENSG00000143543.10	1.64278622222224e-06	1.27557518431374e-05
1904	2	1.16818	0.454555	1.16818	0.454555	ENSG00000143553.6	0.0101713	0.0195677
1905	2	2.27647	0.353743	2.27647	0.353743	ENSG00000143569.14	1.23170979143309e-10	3.83456821861245e-09
1906	2	0.333359	0.428658	0.333359	0.428658	ENSG00000143570.13	0.436757	0.488907
1907	2	1.85487	0.60273	1.85487	0.60273	ENSG00000143575.10	0.00208777	0.00516869
1908	2	0.353417	0.322248	0.353417	0.322248	ENSG00000143612.14	0.272762	0.328378
1909	2	1.59983	0.400806	1.59983	0.400806	ENSG00000143621.12	6.56473610891295e-05	0.000278095
1910	2	1.15296	0.401627	1.15296	0.401627	ENSG00000143622.6	0.0040952	0.00910658
1911	2	0.958294	0.452056	0.958294	0.452056	ENSG00000143641.8	0.034018	0.0557075
1912	2	0.947935	0.63517	0.947935	0.63517	ENSG00000143653.9	0.135591	0.180788
1913	2	1.24202	0.422885	1.24202	0.422885	ENSG00000143727.11	0.00331398	0.007653
1914	2	0.814478	0.642094	0.814478	0.642094	ENSG00000143751.9	0.20463	0.25637
1915	2	-0.0284927	0.403503	-0.0284927	0.403503	ENSG00000143753.8	0.943705	0.952072
1916	2	0.236191	0.324465	0.236191	0.324465	ENSG00000143761.9	0.466651	0.517109
1917	2	0.680185	0.401109	0.680185	0.401109	ENSG00000143771.7	0.0899311	0.127864
1918	2	2.72675	0.341274	2.72675	0.341274	ENSG00000143774.12	1.35016177961993e-15	2.62090227808574e-13
1919	2	0.802593	0.38196	0.802593	0.38196	ENSG00000143776.14	0.0356193	0.0579603
1920	2	0.603044	0.279382	0.603044	0.279382	ENSG00000143793.8	0.0308897	0.0508409
1921	2	2.59602	0.643908	2.59602	0.643908	ENSG00000143799.8	5.53819702244046e-05	0.000244006
1922	2	1.56623	0.25942	1.56623	0.25942	ENSG00000143811.12	1.56581081468382e-09	3.15071688320525e-08
1923	2	2.00736	0.317408	2.00736	0.317408	ENSG00000143815.10	2.54509848870018e-10	6.94117769645504e-09
1924	2	0.507197	0.260601	0.507197	0.260601	ENSG00000143851.11	0.0516235	0.0793467
1925	2	0.507447	0.389473	0.507447	0.389473	ENSG00000143870.8	0.192606	0.243938
1926	2	1.06199	1.35374	1.06199	1.35374	ENSG00000143882.5	0.432753	0.485084
1927	2	0.628879	0.314722	0.628879	0.314722	ENSG00000143933.12	0.0456944	0.0715566
1928	2	0.820084	0.412374	0.820084	0.412374	ENSG00000143970.12	0.0467352	0.0729893
1929	2	1.71196	0.361164	1.71196	0.361164	ENSG00000144021.2	2.13585818235009e-06	1.59464524926591e-05
1930	2	2.17143	0.353402	2.17143	0.353402	ENSG00000144028.10	8.02819535480066e-10	1.85266046649246e-08
1931	2	1.39281	0.372074	1.39281	0.372074	ENSG00000144029.7	0.000181562	0.000653385
1932	2	2.79073	0.501111	2.79073	0.501111	ENSG00000144043.7	2.56076151335993e-08	3.5210470808699e-07
1933	2	1.001	0.272536	1.001	0.272536	ENSG00000144136.6	0.000239803	0.00082868
1934	2	1.79647	0.391052	1.79647	0.391052	ENSG00000144224.12	4.34937037765065e-06	2.91134325481687e-05
1935	2	0.162838	0.386331	0.162838	0.386331	ENSG00000144231.6	0.67339	0.711555
1936	2	1.53565	0.526857	1.53565	0.526857	ENSG00000144283.17	0.00355991	0.00810745
1937	2	1.1909	0.426171	1.1909	0.426171	ENSG00000144320.9	0.00519938	0.0110983
1938	2	2.11521	0.340846	2.11521	0.340846	ENSG00000144354.9	5.44297140769076e-10	1.34043325711787e-08
1939	2	0.469144	0.475513	0.469144	0.475513	ENSG00000144468.12	0.323837	0.379361
1940	2	1.47837	0.23904	1.47837	0.23904	ENSG00000144485.6	6.22497912230899e-10	1.49409505657154e-08
1941	2	0.688436	0.358939	0.688436	0.358939	ENSG00000144554.6	0.0551143	0.0842024
1942	2	0.585908	0.41319	0.585908	0.41319	ENSG00000144635.4	0.156187	0.203722
1943	2	1.05577	0.369761	1.05577	0.369761	ENSG00000144674.12	0.00429991	0.0094978
1944	2	0.534157	0.317533	0.534157	0.317533	ENSG00000144713.8	0.0925286	0.131274
1945	2	1.40442	0.40577	1.40442	0.40577	ENSG00000144791.5	0.000537913	0.00163154
1946	2	1.80272	0.475701	1.80272	0.475701	ENSG00000144848.6	0.000150879	0.000557649
1947	2	0.942097	0.415422	0.942097	0.415422	ENSG00000144867.7	0.023341	0.040034
1948	2	1.7965	0.407436	1.7965	0.407436	ENSG00000144895.7	1.03708880997262e-05	6.0466308708651e-05
1949	2	0.64865	0.51887	0.64865	0.51887	ENSG00000145050.11	0.211255	0.26347
1950	2	1.57686	0.4308	1.57686	0.4308	ENSG00000145191.7	0.000251906	0.00086144
1951	2	0.523978	0.485936	0.523978	0.485936	ENSG00000145216.11	0.280906	0.336079
1952	2	0.665805	0.40095	0.665805	0.40095	ENSG00000145220.9	0.0968005	0.13599
1953	2	0.994215	0.56996	0.994215	0.56996	ENSG00000145293.10	0.0810967	0.117274
1954	2	0.474771	0.319074	0.474771	0.319074	ENSG00000145386.5	0.136761	0.182127
1955	2	2.56943	0.488481	2.56943	0.488481	ENSG00000145494.7	1.44025630293414e-07	1.61113416938396e-06
1956	2	1.01083	0.259658	1.01083	0.259658	ENSG00000145495.10	9.90455172148902e-05	0.000391437
1957	2	1.33262	0.3771	1.33262	0.3771	ENSG00000145592.9	0.000409518	0.00128706
1958	2	0.856976	0.587275	0.856976	0.587275	ENSG00000145703.11	0.144499	0.190497
1959	2	1.50193	0.447274	1.50193	0.447274	ENSG00000145725.15	0.000785184	0.00224922
1960	2	1.31053	0.411183	1.31053	0.411183	ENSG00000145734.14	0.00143646	0.00375918
1961	2	1.77689	0.396353	1.77689	0.396353	ENSG00000145740.14	7.35684948227229e-06	4.46279472270194e-05
1962	2	1.00052	0.396289	1.00052	0.396289	ENSG00000145782.8	0.0115789	0.0219096
1963	2	0.244981	0.405253	0.244981	0.405253	ENSG00000145817.12	0.545502	0.593915
1964	2	2.03088	0.344686	2.03088	0.344686	ENSG00000145833.11	3.81603347103588e-09	6.80697862400994e-08
1965	2	1.78455	0.556337	1.78455	0.556337	ENSG00000145901.10	0.00133809	0.0035241
1966	2	1.36324	0.290781	1.36324	0.290781	ENSG00000145907.10	2.75611470893982e-06	1.9858468426859e-05
1967	2	0.989666	0.453516	0.989666	0.453516	ENSG00000145916.14	0.0290942	0.0482709
1968	2	0.354563	0.560435	0.354563	0.560435	ENSG00000145979.13	0.526958	0.575053
1969	2	-0.0749398	0.574328	-0.0749398	0.574328	ENSG00000145996.7	0.896185	0.911655
1970	2	0.720344	0.468726	0.720344	0.468726	ENSG00000146007.6	0.124339	0.168371
1971	2	1.46275	0.3484	1.46275	0.3484	ENSG00000146063.14	2.68735910127537e-05	0.000135394
1972	2	0.899484	0.458163	0.899484	0.458163	ENSG00000146066.2	0.0496183	0.0765499
1973	2	0.74478	0.357435	0.74478	0.357435	ENSG00000146083.7	0.0371893	0.0601592
1974	2	0.576992	0.409756	0.576992	0.409756	ENSG00000146263.7	0.159091	0.207264
1975	2	1.96947	0.495163	1.96947	0.495163	ENSG00000146409.6	6.96675423777241e-05	0.000290281
1976	2	-0.210817	0.380363	-0.210817	0.380363	ENSG00000146416.12	0.579406	0.626132
1977	2	0.838859	0.335695	0.838859	0.335695	ENSG00000146433.8	0.0124589	0.023281
1978	2	0.560656	0.371552	0.560656	0.371552	ENSG00000146457.10	0.13131	0.175933
1979	2	1.67824	0.445871	1.67824	0.445871	ENSG00000146463.7	0.000167243	0.000609164
1980	2	0.242168	0.472135	0.242168	0.472135	ENSG00000146587.13	0.608005	0.652918
1981	2	0.408279	0.30536	0.408279	0.30536	ENSG00000146670.5	0.181209	0.231689
1982	2	0.463994	0.283712	0.463994	0.283712	ENSG00000146676.5	0.101957	0.142102
1983	2	1.25178	0.368636	1.25178	0.368636	ENSG00000146701.7	0.000684486	0.00200961
1984	2	1.46404	0.432912	1.46404	0.432912	ENSG00000146729.5	0.000720032	0.00208827
1985	2	1.56353	0.296554	1.56353	0.296554	ENSG00000146731.6	1.34714447912073e-07	1.51726170003359e-06
1986	2	0.436006	0.388961	0.436006	0.388961	ENSG00000146802.8	0.262309	0.317892
1987	2	0.281727	0.426684	0.281727	0.426684	ENSG00000146834.9	0.50908	0.557942
1988	2	1.51457	0.405998	1.51457	0.405998	ENSG00000146842.12	0.000191101	0.000679563
1989	2	0.792523	0.350464	0.792523	0.350464	ENSG00000146909.3	0.0237372	0.040608
1990	2	2.5498	0.497632	2.5498	0.497632	ENSG00000146918.15	2.99348762021767e-07	3.00258636678368e-06
1991	2	0.0840918	0.303211	0.0840918	0.303211	ENSG00000146963.13	0.781521	0.807963
1992	2	1.06437	0.666108	1.06437	0.666108	ENSG00000147065.12	0.110065	0.151402
1993	2	1.8083	0.387697	1.8083	0.387697	ENSG00000147130.10	3.09803535827972e-06	2.17521631538789e-05
1994	2	1.41994	0.347477	1.41994	0.347477	ENSG00000147140.11	4.38048622039705e-05	0.000201612
1995	2	1.58894	0.327471	1.58894	0.327471	ENSG00000147155.6	1.22123244452829e-06	1.00806359588729e-05
1996	2	0.764176	0.338318	0.764176	0.338318	ENSG00000147162.9	0.0238987	0.0407996
1997	2	1.4236	0.332132	1.4236	0.332132	ENSG00000147274.10	1.81712247962324e-05	9.64068196584678e-05
1998	2	0.914056	0.387033	0.914056	0.387033	ENSG00000147416.6	0.0181914	0.0322404
[truncated: 1,302 more rows]

## Sheet: differential_kinetic_PladB
Feature_ID	Exp_ID	L2FC_kdeg	L2FC_kd_sd	effect	se	gene_name	pval	padj
1	2	0.750195	1.0895	0.750195	1.0895	ENSG00000001036.9	0.491096	0.591706
2	2	1.94697	0.712912	1.94697	0.712912	ENSG00000001497.12	0.00631415	0.0278001
3	2	-1.1804	0.89047	-1.1804	0.89047	ENSG00000001629.5	0.184976	0.304261
4	2	-0.0671777	0.890813	-0.0671777	0.890813	ENSG00000001631.10	0.939887	0.953664
5	2	1.24561	0.893516	1.24561	0.893516	ENSG00000002549.8	0.163302	0.278605
6	2	1.4894	0.736112	1.4894	0.736112	ENSG00000003056.3	0.0430391	0.109071
7	2	-0.0724086	0.945802	-0.0724086	0.945802	ENSG00000003402.15	0.938975	0.953479
8	2	0.0389467	0.797558	0.0389467	0.797558	ENSG00000003436.10	0.961053	0.969351
9	2	0.600873	0.589594	0.600873	0.589594	ENSG00000003756.12	0.308141	0.432045
10	2	2.48569	0.819404	2.48569	0.819404	ENSG00000004455.12	0.00241706	0.0140951
11	2	1.88621	0.85116	1.88621	0.85116	ENSG00000004478.5	0.0266887	0.0775153
12	2	1.72659	0.798488	1.72659	0.798488	ENSG00000004487.11	0.0305935	0.085726
13	2	0.00945948	0.876765	0.00945948	0.876765	ENSG00000004534.10	0.991392	0.992454
14	2	1.69587	1.07357	1.69587	1.07357	ENSG00000004779.5	0.114184	0.218322
15	2	1.11303	1.30003	1.11303	1.30003	ENSG00000004864.9	0.391909	0.51097
16	2	0.499557	0.665224	0.499557	0.665224	ENSG00000004897.7	0.452677	0.561416
17	2	1.14185	0.616713	1.14185	0.616713	ENSG00000004961.10	0.0640972	0.145739
18	2	1.08292	0.681895	1.08292	0.681895	ENSG00000005007.8	0.112264	0.215924
19	2	1.72976	1.29687	1.72976	1.29687	ENSG00000005075.11	0.182271	0.300917
20	2	1.63178	1.20356	1.63178	1.20356	ENSG00000005156.7	0.175165	0.29296
21	2	1.25466	1.42678	1.25466	1.42678	ENSG00000005187.7	0.3792	0.500451
22	2	1.05323	0.605419	1.05323	0.605419	ENSG00000005249.8	0.0819173	0.174576
23	2	-0.0306113	0.473736	-0.0306113	0.473736	ENSG00000005483.15	0.948479	0.960557
24	2	1.39078	0.826654	1.39078	0.826654	ENSG00000005486.12	0.0924865	0.189572
25	2	-0.814611	0.723011	-0.814611	0.723011	ENSG00000005801.12	0.259872	0.388247
26	2	0.433191	0.774538	0.433191	0.774538	ENSG00000005810.13	0.575964	0.663264
27	2	1.372	0.955482	1.372	0.955482	ENSG00000005893.11	0.151024	0.26454
28	2	0.524883	0.455855	0.524883	0.455855	ENSG00000005955.8	0.249557	0.376907
29	2	2.08178	1.17991	2.08178	1.17991	ENSG00000006015.13	0.0776713	0.167824
30	2	0.768116	0.932521	0.768116	0.932521	ENSG00000006114.11	0.410111	0.525358
31	2	0.745057	0.99661	0.745057	0.99661	ENSG00000006125.12	0.454706	0.563372
32	2	0.670003	0.70985	0.670003	0.70985	ENSG00000006576.12	0.345238	0.468251
33	2	0.913128	1.16254	0.913128	1.16254	ENSG00000006625.13	0.432186	0.544126
34	2	0.265894	0.488823	0.265894	0.488823	ENSG00000006652.9	0.586477	0.671646
35	2	0.0178935	1.41034	0.0178935	1.41034	ENSG00000006715.11	0.989877	0.991734
36	2	0.971586	0.805242	0.971586	0.805242	ENSG00000006744.14	0.227595	0.353595
37	2	1.47669	0.706664	1.47669	0.706664	ENSG00000007038.6	0.0366479	0.0966758
38	2	1.68315	1.23926	1.68315	1.23926	ENSG00000007080.6	0.174403	0.292209
39	2	1.64123	0.683844	1.64123	0.683844	ENSG00000007202.10	0.0163949	0.0554607
40	2	0.325902	0.630266	0.325902	0.630266	ENSG00000007392.12	0.605096	0.686866
41	2	1.54869	1.09138	1.54869	1.09138	ENSG00000007520.3	0.155893	0.270282
42	2	2.81038	1.01309	2.81038	1.01309	ENSG00000007541.10	0.00553584	0.0254526
43	2	0.371775	0.474605	0.371775	0.474605	ENSG00000007944.10	0.43343	0.544983
44	2	2.23095	0.669069	2.23095	0.669069	ENSG00000008018.8	0.000854794	0.00668456
45	2	0.256619	0.604589	0.256619	0.604589	ENSG00000008083.9	0.671236	0.739923
46	2	0.89801	0.80679	0.89801	0.80679	ENSG00000008130.11	0.265681	0.393937
47	2	2.19564	0.821893	2.19564	0.821893	ENSG00000008282.3	0.00755271	0.0316573
48	2	1.09525	0.720372	1.09525	0.720372	ENSG00000008294.16	0.12841	0.235756
49	2	1.14962	1.35639	1.14962	1.35639	ENSG00000008394.8	0.396685	0.514506
50	2	1.5534	0.933773	1.5534	0.933773	ENSG00000008838.13	0.0961977	0.195216
51	2	1.4234	0.687721	1.4234	0.687721	ENSG00000008952.12	0.0384776	0.100299
52	2	2.54055	0.621545	2.54055	0.621545	ENSG00000008988.5	4.36086e-05	0.000754671
53	2	1.89295	0.695292	1.89295	0.695292	ENSG00000009307.11	0.0064786	0.028316
54	2	-0.196279	0.788261	-0.196279	0.788261	ENSG00000009335.13	0.803358	0.847813
55	2	0.47411	0.629015	0.47411	0.629015	ENSG00000009413.11	0.451009	0.559904
56	2	1.61632	0.991065	1.61632	0.991065	ENSG00000009844.11	0.102914	0.203972
57	2	2.74868	0.637118	2.74868	0.637118	ENSG00000009954.6	1.60147e-05	0.00041002
58	2	1.40397	0.588377	1.40397	0.588377	ENSG00000010017.9	0.0170244	0.0570736
59	2	1.72157	0.498283	1.72157	0.498283	ENSG00000010244.12	0.000550273	0.00490912
60	2	2.80486	0.619709	2.80486	0.619709	ENSG00000010256.6	6.00828e-06	0.000207953
61	2	1.40234	0.740036	1.40234	0.740036	ENSG00000010292.8	0.0580983	0.135237
62	2	-0.129748	1.38848	-0.129748	1.38848	ENSG00000010671.11	0.925549	0.945274
63	2	1.972	0.628931	1.972	0.628931	ENSG00000011007.8	0.00171575	0.0109073
64	2	1.0387	0.696246	1.0387	0.696246	ENSG00000011243.13	0.135738	0.24559
65	2	0.185385	0.929182	0.185385	0.929182	ENSG00000011258.11	0.841861	0.879016
66	2	2.3811	0.551775	2.3811	0.551775	ENSG00000011304.12	1.5935e-05	0.00041002
67	2	-0.635474	0.709613	-0.635474	0.709613	ENSG00000011405.9	0.370508	0.492343
68	2	1.43398	0.721904	1.43398	0.721904	ENSG00000011426.6	0.0469907	0.116248
69	2	-0.520021	1.03282	-0.520021	1.03282	ENSG00000011485.10	0.614617	0.694152
70	2	0.653287	1.0301	0.653287	1.0301	ENSG00000012048.15	0.525951	0.619996
71	2	0.951002	0.911889	0.951002	0.911889	ENSG00000012660.9	0.296998	0.423248
72	2	3.27122	0.857906	3.27122	0.857906	ENSG00000013275.3	0.000137272	0.00171613
73	2	2.53499	0.691995	2.53499	0.691995	ENSG00000013306.11	0.000248977	0.00276165
74	2	0.825235	1.24533	0.825235	1.24533	ENSG00000013374.11	0.507547	0.60575
75	2	1.22562	0.566053	1.22562	0.566053	ENSG00000013441.11	0.0303724	0.0852982
76	2	0.81821	0.791754	0.81821	0.791754	ENSG00000013810.14	0.30141	0.42677
77	2	1.94794	1.00271	1.94794	1.00271	ENSG00000014123.9	0.0520559	0.124574
78	2	1.3145	0.660347	1.3145	0.660347	ENSG00000014216.11	0.0465228	0.11555
79	2	0.712285	0.665548	0.712285	0.665548	ENSG00000014641.13	0.284519	0.413665
80	2	1.17887	1.30649	1.17887	1.30649	ENSG00000014824.9	0.366889	0.489797
81	2	1.46489	0.689018	1.46489	0.689018	ENSG00000015153.10	0.0334985	0.090935
82	2	3.4516	1.12674	3.4516	1.12674	ENSG00000015475.14	0.00218873	0.0131959
83	2	1.88803	0.542328	1.88803	0.542328	ENSG00000015479.13	0.000498906	0.00455968
84	2	1.0527	0.79877	1.0527	0.79877	ENSG00000017260.15	0.187536	0.306788
85	2	1.31977	0.940774	1.31977	0.940774	ENSG00000017483.10	0.160659	0.275857
86	2	1.87915	0.798002	1.87915	0.798002	ENSG00000018510.8	0.0185316	0.0603932
87	2	1.65687	1.22964	1.65687	1.22964	ENSG00000018699.7	0.177839	0.295757
88	2	1.68027	0.6925	1.68027	0.6925	ENSG00000020129.11	0.0152503	0.0526367
89	2	1.33815	1.14927	1.33815	1.14927	ENSG00000020426.6	0.244285	0.37065
90	2	1.6943	1.1045	1.6943	1.1045	ENSG00000021355.8	0.12503	0.231756
91	2	1.21523	0.736962	1.21523	0.736962	ENSG00000021776.6	0.0991532	0.199342
92	2	0.576675	1.13775	0.576675	1.13775	ENSG00000022277.8	0.612257	0.692471
93	2	0.987643	0.956655	0.987643	0.956655	ENSG00000022556.11	0.301889	0.427207
94	2	1.57573	0.825351	1.57573	0.825351	ENSG00000022840.11	0.0562409	0.132219
95	2	2.58974	0.630882	2.58974	0.630882	ENSG00000023191.12	4.04416e-05	0.000730294
96	2	1.0826	1.17671	1.0826	1.17671	ENSG00000023228.9	0.357563	0.481301
97	2	1.06884	0.713459	1.06884	0.713459	ENSG00000023287.8	0.134104	0.243647
98	2	1.55582	1.317	1.55582	1.317	ENSG00000023318.7	0.23747	0.364391
99	2	1.14906	0.67768	1.14906	0.67768	ENSG00000023330.10	0.0899641	0.187188
100	2	2.37825	1.14542	2.37825	1.14542	ENSG00000023734.6	0.0378653	0.0989103
101	2	1.36722	1.19832	1.36722	1.19832	ENSG00000023909.5	0.253892	0.382065
102	2	0.973792	0.848709	0.973792	0.848709	ENSG00000025770.14	0.251224	0.378907
103	2	1.99477	1.16508	1.99477	1.16508	ENSG00000025796.9	0.0868721	0.181717
104	2	0.311129	0.668481	0.311129	0.668481	ENSG00000025800.9	0.641625	0.717653
105	2	2.91	0.651511	2.91	0.651511	ENSG00000026025.9	7.94949e-06	0.00024558
106	2	1.3615	0.649645	1.3615	0.649645	ENSG00000028203.13	0.0361027	0.0956427
107	2	1.79542	1.16962	1.79542	1.16962	ENSG00000028310.13	0.124771	0.231685
108	2	0.204778	0.73621	0.204778	0.73621	ENSG00000028528.10	0.780896	0.829494
109	2	1.4242	0.50499	1.4242	0.50499	ENSG00000029363.11	0.00479861	0.0229376
110	2	0.655975	1.29016	0.655975	1.29016	ENSG00000029534.15	0.611141	0.691627
111	2	0.529878	0.656747	0.529878	0.656747	ENSG00000030066.9	0.41977	0.533707
112	2	1.59098	1.29401	1.59098	1.29401	ENSG00000030582.12	0.218885	0.343592
113	2	3.0175	0.718352	3.0175	0.718352	ENSG00000031698.8	2.66214e-05	0.000555927
114	2	0.482591	0.634755	0.482591	0.634755	ENSG00000031823.10	0.447088	0.5567
115	2	1.54762	0.877351	1.54762	0.877351	ENSG00000032389.8	0.0777379	0.167871
116	2	1.24945	0.796838	1.24945	0.796838	ENSG00000033050.3	0.116878	0.221895
117	2	1.30497	0.903935	1.30497	0.903935	ENSG00000033178.8	0.148835	0.261667
118	2	1.82109	0.767597	1.82109	0.767597	ENSG00000033627.10	0.0176703	0.0581442
119	2	2.64666	1.02418	2.64666	1.02418	ENSG00000034510.4	0.0097611	0.0379677
120	2	2.23758	0.813494	2.23758	0.813494	ENSG00000034713.3	0.00594893	0.0265994
121	2	2.33639	0.885096	2.33639	0.885096	ENSG00000035141.3	0.00829787	0.0335656
122	2	2.52223	0.809581	2.52223	0.809581	ENSG00000035403.12	0.00183646	0.0115373
123	2	0.890934	0.949887	0.890934	0.949887	ENSG00000035499.8	0.348277	0.470669
124	2	0.639195	1.04762	0.639195	1.04762	ENSG00000035681.3	0.541768	0.633645
125	2	1.36375	1.11761	1.36375	1.11761	ENSG00000035687.9	0.222376	0.347946
126	2	2.09812	0.599293	2.09812	0.599293	ENSG00000035928.10	0.000463517	0.00433356
127	2	0.960298	1.3273	0.960298	1.3273	ENSG00000036054.8	0.469375	0.573376
128	2	2.68536	0.842725	2.68536	0.842725	ENSG00000036257.8	0.00143992	0.00966327
129	2	0.371686	0.677302	0.371686	0.677302	ENSG00000036549.8	0.583161	0.668314
130	2	0.916674	0.634378	0.916674	0.634378	ENSG00000037474.10	0.148459	0.261641
131	2	0.486407	0.602775	0.486407	0.602775	ENSG00000038219.8	0.419698	0.533707
132	2	1.59959	0.943162	1.59959	0.943162	ENSG00000039123.11	0.089889	0.187188
133	2	1.37796	1.09335	1.37796	1.09335	ENSG00000039319.12	0.207556	0.330546
134	2	0.503152	0.969664	0.503152	0.969664	ENSG00000039560.9	0.603835	0.685851
135	2	1.72372	0.65252	1.72372	0.65252	ENSG00000039650.5	0.00825075	0.0334504
136	2	0.957087	0.941601	0.957087	0.941601	ENSG00000040275.12	0.309417	0.43286
137	2	1.28978	1.05768	1.28978	1.05768	ENSG00000040487.8	0.222676	0.348009
138	2	1.98318	0.622118	1.98318	0.622118	ENSG00000040633.8	0.00143361	0.00964306
139	2	2.38703	0.78203	2.38703	0.78203	ENSG00000041357.11	0.00227056	0.0134507
140	2	0.0624285	0.48601	0.0624285	0.48601	ENSG00000042429.6	0.897792	0.925778
141	2	2.32254	0.820857	2.32254	0.820857	ENSG00000042753.7	0.00466344	0.0224928
142	2	1.96771	0.852416	1.96771	0.852416	ENSG00000044115.16	0.0209775	0.0659754
143	2	2.40658	0.681448	2.40658	0.681448	ENSG00000044574.7	0.000413106	0.00396964
144	2	0.644517	1.23066	0.644517	1.23066	ENSG00000046604.8	0.600476	0.682865
145	2	0.765928	1.31279	0.765928	1.31279	ENSG00000047188.11	0.559601	0.649491
146	2	1.41589	0.872011	1.41589	0.872011	ENSG00000047249.12	0.104438	0.206326
147	2	1.99433	0.596948	1.99433	0.596948	ENSG00000047315.10	0.000835133	0.00657363
148	2	2.14573	0.660054	2.14573	0.660054	ENSG00000047410.9	0.00115065	0.00815006
149	2	0.93922	1.26159	0.93922	1.26159	ENSG00000047849.17	0.456589	0.564769
150	2	1.17036	0.811718	1.17036	0.811718	ENSG00000047932.9	0.14935	0.262222
151	2	1.96154	0.845544	1.96154	0.845544	ENSG00000048140.13	0.0203487	0.0648452
152	2	1.14059	0.536395	1.14059	0.536395	ENSG00000048405.5	0.0334706	0.0909252
153	2	1.31564	0.716273	1.31564	0.716273	ENSG00000048649.9	0.0662426	0.149199
154	2	0.975282	0.955528	0.975282	0.955528	ENSG00000048707.9	0.307409	0.43118
155	2	1.08534	1.29015	1.08534	1.29015	ENSG00000048740.13	0.400204	0.51655
156	2	1.19184	0.824202	1.19184	0.824202	ENSG00000048828.12	0.148163	0.261488
157	2	1.54299	1.20096	1.54299	1.20096	ENSG00000048991.12	0.198864	0.320827
158	2	0.837034	1.00506	0.837034	1.00506	ENSG00000049245.8	0.404945	0.519631
159	2	1.74945	0.825973	1.74945	0.825973	ENSG00000049246.10	0.0341714	0.0919603
160	2	1.91236	1.15721	1.91236	1.15721	ENSG00000049541.6	0.0984198	0.198112
161	2	0.776555	0.912756	0.776555	0.912756	ENSG00000049618.17	0.394892	0.513513
162	2	1.37539	1.09949	1.37539	1.09949	ENSG00000049656.9	0.21096	0.333997
163	2	1.79247	1.40627	1.79247	1.40627	ENSG00000049860.9	0.202441	0.325262
164	2	1.08129	0.770585	1.08129	0.770585	ENSG00000050628.16	0.160553	0.275804
165	2	1.17757	1.45825	1.17757	1.45825	ENSG00000050748.13	0.419366	0.533557
166	2	1.08949	1.10561	1.08949	1.10561	ENSG00000051180.12	0.324417	0.448979
167	2	1.64177	0.881035	1.64177	0.881035	ENSG00000051523.6	0.0623988	0.143096
168	2	1.86318	0.767486	1.86318	0.767486	ENSG00000051620.6	0.0151976	0.0525035
169	2	0.97412	0.823151	0.97412	0.823151	ENSG00000051825.10	0.236649	0.364308
170	2	0.77716	0.736651	0.77716	0.736651	ENSG00000052126.10	0.291429	0.418824
171	2	2.94316	0.675684	2.94316	0.675684	ENSG00000052723.7	1.32568e-05	0.000372586
172	2	0.753624	0.525009	0.753624	0.525009	ENSG00000052802.8	0.151159	0.264652
173	2	0.504588	1.31821	0.504588	1.31821	ENSG00000053371.8	0.70188	0.764238
174	2	2.59744	0.669709	2.59744	0.669709	ENSG00000053372.4	0.000105121	0.00144464
175	2	1.96066	0.867253	1.96066	0.867253	ENSG00000054116.7	0.0237738	0.0718402
176	2	0.370998	0.793039	0.370998	0.793039	ENSG00000054523.12	0.639915	0.716671
177	2	2.33501	0.701742	2.33501	0.701742	ENSG00000055044.6	0.000876437	0.00678286
178	2	2.07929	0.671295	2.07929	0.671295	ENSG00000055070.12	0.00195202	0.0120407
179	2	1.25992	0.620735	1.25992	0.620735	ENSG00000055118.10	0.0423849	0.108147
180	2	0.754649	0.646422	0.754649	0.646422	ENSG00000055208.13	0.243039	0.369751
181	2	0.660752	0.628653	0.660752	0.628653	ENSG00000055483.15	0.293231	0.420121
182	2	0.220285	0.621884	0.220285	0.621884	ENSG00000055609.13	0.723172	0.780825
183	2	0.434181	0.59515	0.434181	0.59515	ENSG00000055917.11	0.465675	0.571774
184	2	1.48181	0.541148	1.48181	0.541148	ENSG00000055950.12	0.00617627	0.0273541
185	2	1.86228	1.02816	1.86228	1.02816	ENSG00000056097.11	0.0700976	0.155874
186	2	0.603107	0.683804	0.603107	0.683804	ENSG00000057252.8	0.377783	0.499046
187	2	1.6667	0.771051	1.6667	0.771051	ENSG00000057663.8	0.0306494	0.0857986
188	2	1.46604	0.736268	1.46604	0.736268	ENSG00000057757.5	0.0464612	0.11555
189	2	1.86501	0.961166	1.86501	0.961166	ENSG00000058063.11	0.0523358	0.125004
190	2	1.69891	0.984827	1.69891	0.984827	ENSG00000058262.5	0.084512	0.178276
191	2	1.1614	1.22754	1.1614	1.22754	ENSG00000058668.10	0.344088	0.467199
192	2	0.949644	0.589041	0.949644	0.589041	ENSG00000058673.11	0.106921	0.208597
193	2	1.69937	0.734731	1.69937	0.734731	ENSG00000058804.10	0.0207274	0.0654957
194	2	0.602293	0.65438	0.602293	0.65438	ENSG00000059804.11	0.357363	0.481204
195	2	2.04867	0.700716	2.04867	0.700716	ENSG00000060138.8	0.00345925	0.0180596
196	2	1.90757	1.10788	1.90757	1.10788	ENSG00000060237.12	0.0851012	0.179115
197	2	0.331496	0.824024	0.331496	0.824024	ENSG00000060339.9	0.687471	0.753475
198	2	0.804824	0.691238	0.804824	0.691238	ENSG00000060749.10	0.244294	0.37065
199	2	0.0972163	1.42894	0.0972163	1.42894	ENSG00000060762.14	0.945759	0.958565
200	2	0.898942	0.693446	0.898942	0.693446	ENSG00000060971.13	0.194859	0.315454
201	2	1.56031	0.967259	1.56031	0.967259	ENSG00000060982.10	0.106718	0.208309
202	2	0.33857	0.63459	0.33857	0.63459	ENSG00000061273.13	0.593669	0.678842
203	2	0.65182	0.619758	0.65182	0.619758	ENSG00000061676.10	0.292922	0.420121
204	2	2.21916	0.804323	2.21916	0.804323	ENSG00000061794.8	0.00579725	0.0262668
205	2	0.278115	0.593472	0.278115	0.593472	ENSG00000061936.5	0.639339	0.716384
206	2	0.697379	1.02484	0.697379	1.02484	ENSG00000061987.10	0.496204	0.596594
207	2	2.01764	0.554259	2.01764	0.554259	ENSG00000062194.11	0.000272382	0.00293923
208	2	1.61993	0.615845	1.61993	0.615845	ENSG00000062716.6	0.00852801	0.0341669
209	2	1.7738	0.73395	1.7738	0.73395	ENSG00000062822.8	0.0156585	0.0536002
210	2	3.60142	0.643736	3.60142	0.643736	ENSG00000063177.8	2.21189e-08	3.54424e-06
211	2	2.1535	1.24979	2.1535	1.24979	ENSG00000063241.3	0.0848718	0.178834
212	2	2.51384	0.588548	2.51384	0.588548	ENSG00000063244.8	1.94371e-05	0.000468967
213	2	0.492306	0.85461	0.492306	0.85461	ENSG00000063601.12	0.564575	0.654585
214	2	0.80836	1.22552	0.80836	1.22552	ENSG00000064102.10	0.509507	0.606935
215	2	-0.165374	0.986175	-0.165374	0.986175	ENSG00000064313.7	0.866825	0.90057
216	2	1.97302	1.30141	1.97302	1.30141	ENSG00000064393.11	0.129502	0.237293
217	2	1.80766	1.0329	1.80766	1.0329	ENSG00000064419.9	0.0801039	0.172184
218	2	1.47004	0.901371	1.47004	0.901371	ENSG00000064545.10	0.102913	0.203972
219	2	2.70764	0.703051	2.70764	0.703051	ENSG00000064601.12	0.000117509	0.00158003
220	2	-0.390613	0.971271	-0.390613	0.971271	ENSG00000064607.12	0.687561	0.753475
221	2	0.822159	0.864394	0.822159	0.864394	ENSG00000064651.9	0.341533	0.465083
222	2	1.13029	0.564025	1.13029	0.564025	ENSG00000064703.7	0.0450734	0.11285
223	2	1.33672	0.716303	1.33672	0.716303	ENSG00000064726.5	0.0620221	0.142736
224	2	2.44377	0.755327	2.44377	0.755327	ENSG00000064961.14	0.00121483	0.00846914
225	2	2.64104	0.832729	2.64104	0.832729	ENSG00000065000.11	0.00151628	0.0100139
226	2	1.85158	0.678957	1.85158	0.678957	ENSG00000065060.12	0.00638943	0.0280325
227	2	1.2985	0.699843	1.2985	0.699843	ENSG00000065135.7	0.063537	0.144818
228	2	1.77759	0.880591	1.77759	0.880591	ENSG00000065150.14	0.043526	0.110156
229	2	2.49874	1.20925	2.49874	1.20925	ENSG00000065154.7	0.038795	0.101056
230	2	1.99442	0.682865	1.99442	0.682865	ENSG00000065183.11	0.00349284	0.0181337
231	2	-0.427036	0.831948	-0.427036	0.831948	ENSG00000065243.14	0.607744	0.688995
232	2	3.42168	0.763994	3.42168	0.763994	ENSG00000065268.6	7.51107e-06	0.000238105
233	2	1.11774	1.03653	1.11774	1.03653	ENSG00000065328.12	0.280877	0.409166
234	2	2.01641	0.732892	2.01641	0.732892	ENSG00000065427.10	0.00593575	0.0265723
235	2	0.522854	0.513797	0.522854	0.513797	ENSG00000065526.6	0.308855	0.432397
236	2	1.84365	0.582726	1.84365	0.582726	ENSG00000065548.13	0.00155707	0.0101754
237	2	2.22776	0.737655	2.22776	0.737655	ENSG00000065613.9	0.00252732	0.0145736
238	2	0.457762	0.865247	0.457762	0.865247	ENSG00000065883.10	0.596768	0.68103
239	2	1.64049	0.820165	1.64049	0.820165	ENSG00000065911.7	0.0454797	0.113562
240	2	1.52049	0.879167	1.52049	0.879167	ENSG00000066027.7	0.0837254	0.177519
241	2	0.922237	0.976146	0.922237	0.976146	ENSG00000066044.9	0.344775	0.467962
242	2	-0.0541721	0.837518	-0.0541721	0.837518	ENSG00000066084.8	0.948427	0.960557
243	2	1.31587	0.955875	1.31587	0.955875	ENSG00000066117.10	0.168633	0.285615
244	2	1.90535	0.70635	1.90535	0.70635	ENSG00000066279.12	0.00698699	0.0298484
245	2	0.00934359	0.568148	0.00934359	0.568148	ENSG00000066422.4	0.986879	0.989526
246	2	0.917397	0.498606	0.917397	0.498606	ENSG00000066654.8	0.0657794	0.14866
247	2	0.443309	0.777323	0.443309	0.777323	ENSG00000066855.11	0.568473	0.657879
248	2	-0.168919	1.15626	-0.168919	1.15626	ENSG00000066926.6	0.883849	0.914935
249	2	1.4937	0.609944	1.4937	0.609944	ENSG00000067064.6	0.0143288	0.0503347
250	2	0.928705	0.761892	0.928705	0.761892	ENSG00000067167.3	0.222865	0.348009
251	2	1.44069	1.21961	1.44069	1.21961	ENSG00000067248.5	0.237494	0.364391
252	2	2.34675	0.581136	2.34675	0.581136	ENSG00000067334.9	5.386e-05	0.000864071
253	2	1.20718	0.67335	1.20718	0.67335	ENSG00000067533.5	0.0730044	0.160524
254	2	2.52041	0.641195	2.52041	0.641195	ENSG00000067560.6	8.4661e-05	0.00122054
255	2	2.17326	0.797764	2.17326	0.797764	ENSG00000067704.8	0.00644586	0.0282469
256	2	1.19257	0.695409	1.19257	0.695409	ENSG00000067829.14	0.0863597	0.180847
257	2	1.09903	0.701308	1.09903	0.701308	ENSG00000067836.8	0.117089	0.222172
258	2	1.6136	0.908466	1.6136	0.908466	ENSG00000067900.6	0.0757036	0.165003
259	2	1.11983	0.883003	1.11983	0.883003	ENSG00000067955.9	0.204725	0.327315
260	2	2.50018	0.872648	2.50018	0.872648	ENSG00000068078.13	0.00416947	0.0206157
261	2	2.03511	0.5036	2.03511	0.5036	ENSG00000068120.10	5.31959e-05	0.000860806
262	2	0.338905	0.613173	0.338905	0.613173	ENSG00000068137.10	0.580463	0.666187
263	2	2.57029	0.753574	2.57029	0.753574	ENSG00000068308.9	0.000647717	0.00547775
264	2	2.46356	0.804688	2.46356	0.804688	ENSG00000068394.9	0.00220226	0.0132431
265	2	1.90436	0.777731	1.90436	0.777731	ENSG00000068438.10	0.0143409	0.0503347
266	2	0.579274	0.647153	0.579274	0.647153	ENSG00000068654.11	0.370727	0.492458
267	2	2.02906	0.651154	2.02906	0.651154	ENSG00000068697.6	0.00183256	0.0115373
268	2	1.77036	0.797268	1.77036	0.797268	ENSG00000068796.12	0.0263824	0.0770447
269	2	2.07705	0.660072	2.07705	0.660072	ENSG00000068878.10	0.00165121	0.010587
270	2	0.151649	1.01374	0.151649	1.01374	ENSG00000068912.9	0.881085	0.912579
271	2	0.799718	0.634642	0.799718	0.634642	ENSG00000069011.11	0.20763	0.330546
272	2	-0.222467	1.06456	-0.222467	1.06456	ENSG00000069248.9	0.834467	0.872758
273	2	1.12094	0.725909	1.12094	0.725909	ENSG00000069275.12	0.122544	0.228349
274	2	1.44157	0.9531	1.44157	0.9531	ENSG00000069329.11	0.130406	0.238365
275	2	1.79752	0.572047	1.79752	0.572047	ENSG00000069345.7	0.0016765	0.0107086
276	2	0.849932	1.28451	0.849932	1.28451	ENSG00000069482.6	0.508178	0.606117
277	2	0.749179	0.874379	0.749179	0.874379	ENSG00000069849.6	0.391549	0.51097
278	2	1.09453	1.02988	1.09453	1.02988	ENSG00000069974.11	0.287884	0.416291
279	2	0.277886	0.525091	0.277886	0.525091	ENSG00000070010.14	0.596656	0.68103
280	2	1.89019	0.991206	1.89019	0.991206	ENSG00000070061.10	0.0565255	0.132721
281	2	0.789082	1.33802	0.789082	1.33802	ENSG00000070081.11	0.555366	0.646112
282	2	1.08294	1.03934	1.08294	1.03934	ENSG00000070182.13	0.297436	0.423352
283	2	2.31069	0.868604	2.31069	0.868604	ENSG00000070444.10	0.00780875	0.0323528
284	2	1.50921	0.588805	1.50921	0.588805	ENSG00000070495.10	0.0103719	0.0396829
285	2	2.53549	1.06998	2.53549	1.06998	ENSG00000070526.10	0.0178046	0.058483
286	2	1.94222	1.24876	1.94222	1.24876	ENSG00000070614.10	0.11987	0.225416
287	2	0.92783	0.810593	0.92783	0.810593	ENSG00000070669.12	0.252362	0.380222
288	2	1.0651	1.19625	1.0651	1.19625	ENSG00000070718.7	0.373271	0.495133
289	2	2.97156	0.663672	2.97156	0.663672	ENSG00000070756.9	7.55389e-06	0.000238105
290	2	1.85492	0.618141	1.85492	0.618141	ENSG00000070761.3	0.00269269	0.0151684
291	2	2.57958	0.656357	2.57958	0.656357	ENSG00000070770.4	8.4896e-05	0.00122054
292	2	1.21461	1.32173	1.21461	1.32173	ENSG00000070785.12	0.358121	0.481734
293	2	0.122454	1.08304	0.122454	1.08304	ENSG00000070882.8	0.909979	0.933453
294	2	-0.354097	0.821934	-0.354097	0.821934	ENSG00000070950.5	0.666607	0.737212
295	2	1.31748	0.654057	1.31748	0.654057	ENSG00000070961.10	0.0439763	0.110836
296	2	1.07632	0.845691	1.07632	0.845691	ENSG00000071054.11	0.203119	0.326003
297	2	3.16478	0.605217	3.16478	0.605217	ENSG00000071082.6	1.7027e-07	1.5154e-05
298	2	2.75148	0.727264	2.75148	0.727264	ENSG00000071127.12	0.000154747	0.00190277
299	2	-0.514007	0.657117	-0.514007	0.657117	ENSG00000071189.17	0.434088	0.545329
300	2	2.14926	0.653223	2.14926	0.653223	ENSG00000071243.11	0.00100104	0.00747461
301	2	1.99067	0.707448	1.99067	0.707448	ENSG00000071462.7	0.00489494	0.0233375
302	2	0.724208	0.864653	0.724208	0.864653	ENSG00000071537.9	0.402272	0.517857
303	2	1.90556	0.640818	1.90556	0.640818	ENSG00000071553.12	0.00294299	0.0160832
304	2	0.671817	0.76919	0.671817	0.76919	ENSG00000071564.10	0.382441	0.503002
305	2	1.93464	0.757088	1.93464	0.757088	ENSG00000071626.12	0.0106075	0.0402899
306	2	1.06396	1.25259	1.06396	1.25259	ENSG00000071794.11	0.395655	0.513946
307	2	1.5198	0.921143	1.5198	0.921143	ENSG00000071859.10	0.0989623	0.199096
308	2	1.94555	1.04706	1.94555	1.04706	ENSG00000071894.10	0.0631531	0.144338
309	2	3.08146	0.6354	3.08146	0.6354	ENSG00000071994.6	1.23685e-06	6.60479e-05
310	2	1.43273	0.682244	1.43273	0.682244	ENSG00000072042.8	0.0357269	0.0950513
311	2	0.160088	0.736933	0.160088	0.736933	ENSG00000072062.9	0.828025	0.867477
312	2	0.769369	0.99491	0.769369	0.99491	ENSG00000072110.9	0.439342	0.550171
313	2	0.276733	1.03762	0.276733	1.03762	ENSG00000072135.8	0.789701	0.837182
314	2	1.47742	0.537697	1.47742	0.537697	ENSG00000072274.8	0.00600168	0.0267075
315	2	1.72476	0.823968	1.72476	0.823968	ENSG00000072310.12	0.0363275	0.0960981
316	2	-0.273802	0.724954	-0.273802	0.724954	ENSG00000072364.8	0.705667	0.767244
317	2	0.526776	0.92997	0.526776	0.92997	ENSG00000072501.13	0.571092	0.659831
318	2	1.98194	1.14884	1.98194	1.14884	ENSG00000072506.8	0.0844966	0.178276
319	2	0.935068	0.942143	0.935068	0.942143	ENSG00000072571.15	0.320958	0.44567
320	2	0.899359	0.627357	0.899359	0.627357	ENSG00000072736.14	0.151695	0.265467
321	2	1.65574	0.715313	1.65574	0.715313	ENSG00000072778.15	0.020629	0.0654767
322	2	1.55353	1.20789	1.55353	1.20789	ENSG00000072958.4	0.198387	0.320334
323	2	0.989531	1.21691	0.989531	1.21691	ENSG00000073050.7	0.41613	0.530705
324	2	1.5287	0.76454	1.5287	0.76454	ENSG00000073060.11	0.0455545	0.113673
325	2	1.64469	0.597218	1.64469	0.597218	ENSG00000073536.13	0.00588861	0.02652
326	2	0.688577	0.859837	0.688577	0.859837	ENSG00000073584.14	0.423235	0.536652
327	2	2.12294	0.849983	2.12294	0.849983	ENSG00000073614.7	0.0125028	0.045551
328	2	0.759101	0.716029	0.759101	0.716029	ENSG00000073921.13	0.289074	0.416968
329	2	0.618231	0.917105	0.618231	0.917105	ENSG00000073969.14	0.50024	0.599519
330	2	1.21493	0.729158	1.21493	0.729158	ENSG00000074071.9	0.0956716	0.194782
331	2	1.60308	0.946131	1.60308	0.946131	ENSG00000074201.4	0.0901988	0.187313
332	2	1.58369	0.730177	1.58369	0.730177	ENSG00000074266.13	0.0300893	0.0848218
333	2	1.0407	1.24667	1.0407	1.24667	ENSG00000074370.13	0.40384	0.519255
334	2	1.5453	0.621071	1.5453	0.621071	ENSG00000074603.14	0.0128422	0.0464257
335	2	0.717869	0.846783	0.717869	0.846783	ENSG00000074695.5	0.396571	0.514506
336	2	1.56743	0.797765	1.56743	0.797765	ENSG00000074696.8	0.0494395	0.120237
337	2	3.60968	0.716894	3.60968	0.716894	ENSG00000074800.9	4.77437e-07	3.2967e-05
338	2	1.2936	1.26484	1.2936	1.26484	ENSG00000074842.3	0.30643	0.430615
339	2	2.0433	1.29787	2.0433	1.29787	ENSG00000075142.9	0.115409	0.219877
340	2	1.90099	0.865996	1.90099	0.865996	ENSG00000075151.15	0.0281527	0.0806662
341	2	1.00039	1.06388	1.00039	1.06388	ENSG00000075188.4	0.347053	0.470067
342	2	1.73157	0.852647	1.73157	0.852647	ENSG00000075239.9	0.0422739	0.108011
343	2	0.66938	1.20181	0.66938	1.20181	ENSG00000075240.12	0.577542	0.664263
344	2	0.739764	0.757389	0.739764	0.757389	ENSG00000075292.14	0.328703	0.453333
345	2	1.94943	0.824583	1.94943	0.824583	ENSG00000075336.7	0.0180717	0.0592042
346	2	1.30393	1.19318	1.30393	1.19318	ENSG00000075340.18	0.274475	0.402348
347	2	-0.76871	0.738244	-0.76871	0.738244	ENSG00000075413.13	0.297751	0.423352
348	2	2.23051	0.527481	2.23051	0.527481	ENSG00000075415.8	2.35132e-05	0.000511003
349	2	1.19057	0.843223	1.19057	0.843223	ENSG00000075420.8	0.157971	0.27262
350	2	0.557226	0.777014	0.557226	0.777014	ENSG00000075539.9	0.473289	0.576459
351	2	0.0892745	1.02918	0.0892745	1.02918	ENSG00000075711.16	0.930875	0.947607
352	2	1.9615	0.751205	1.9615	0.751205	ENSG00000075785.8	0.0090243	0.0357339
353	2	0.424826	1.13548	0.424826	1.13548	ENSG00000075790.6	0.708301	0.769436
354	2	0.709646	0.547762	0.709646	0.547762	ENSG00000075856.7	0.195135	0.315764
355	2	1.46529	0.947544	1.46529	0.947544	ENSG00000075914.8	0.122006	0.227983
356	2	0.437266	1.30387	0.437266	1.30387	ENSG00000076003.4	0.737354	0.792019
357	2	0.711874	0.803753	0.711874	0.803753	ENSG00000076043.5	0.375786	0.497587
358	2	2.13694	0.749767	2.13694	0.749767	ENSG00000076201.10	0.00436991	0.021433
359	2	0.215945	1.31036	0.215945	1.31036	ENSG00000076242.10	0.869103	0.902168
360	2	0.168725	0.705998	0.168725	0.705998	ENSG00000076248.6	0.811115	0.85431
361	2	1.14195	0.616533	1.14195	0.616533	ENSG00000076382.12	0.0639962	0.145687
362	2	1.54297	1.12483	1.54297	1.12483	ENSG00000076513.12	0.170147	0.287617
363	2	2.20826	0.640991	2.20826	0.640991	ENSG00000076706.10	0.000570922	0.00503327
364	2	2.11056	0.805225	2.11056	0.805225	ENSG00000076944.10	0.00876512	0.0349297
365	2	1.99414	0.74593	1.99414	0.74593	ENSG00000076984.13	0.00750955	0.0315756
366	2	0.549063	1.04987	0.549063	1.04987	ENSG00000077044.5	0.600987	0.683239
367	2	2.72234	0.782674	2.72234	0.782674	ENSG00000077097.9	0.000504687	0.00460127
368	2	1.58151	1.1776	1.58151	1.1776	ENSG00000077147.10	0.179273	0.297436
369	2	2.1116	0.975112	2.1116	0.975112	ENSG00000077152.5	0.0303495	0.0852982
370	2	0.41318	1.34657	0.41318	1.34657	ENSG00000077232.12	0.758967	0.811765
371	2	-0.740689	0.70456	-0.740689	0.70456	ENSG00000077254.10	0.293131	0.420121
372	2	3.66307	0.733195	3.66307	0.733195	ENSG00000077312.4	5.85185e-07	3.70749e-05
373	2	0.715182	1.263	0.715182	1.263	ENSG00000077549.13	0.571218	0.659831
374	2	0.429791	0.592896	0.429791	0.592896	ENSG00000077684.11	0.468513	0.572922
375	2	2.3432	1.25258	2.3432	1.25258	ENSG00000077721.11	0.0613875	0.141646
376	2	0.986033	0.91228	0.986033	0.91228	ENSG00000078043.11	0.279766	0.407706
377	2	0.720176	1.31251	0.720176	1.31251	ENSG00000078124.7	0.58321	0.668314
378	2	2.12756	0.775035	2.12756	0.775035	ENSG00000078140.9	0.0060489	0.0268856
379	2	1.45605	0.90201	1.45605	0.90201	ENSG00000078142.7	0.106479	0.208235
380	2	0.441594	1.27848	0.441594	1.27848	ENSG00000078177.9	0.729789	0.785927
381	2	3.26479	0.704125	3.26479	0.704125	ENSG00000078304.15	3.5407e-06	0.000147129
382	2	1.95237	0.754504	1.95237	0.754504	ENSG00000078369.13	0.00966435	0.0376306
383	2	0.85219	0.721527	0.85219	0.721527	ENSG00000078403.12	0.237566	0.364391
384	2	0.937885	0.801533	0.937885	0.801533	ENSG00000078596.6	0.241955	0.369004
385	2	1.03598	0.785965	1.03598	0.785965	ENSG00000078618.15	0.187471	0.306788
386	2	1.94677	0.729639	1.94677	0.729639	ENSG00000078668.9	0.00762752	0.0317856
387	2	1.60773	0.600161	1.60773	0.600161	ENSG00000078674.13	0.00738808	0.0312147
388	2	1.83422	0.696149	1.83422	0.696149	ENSG00000078808.12	0.00841837	0.0338728
389	2	0.248813	0.693715	0.248813	0.693715	ENSG00000079134.7	0.719844	0.778413
390	2	1.56268	0.944896	1.56268	0.944896	ENSG00000079246.11	0.0981658	0.197707
391	2	2.15537	0.779969	2.15537	0.779969	ENSG00000079313.7	0.00572006	0.0260434
392	2	1.9149	0.614819	1.9149	0.614819	ENSG00000079332.10	0.00184213	0.011548
393	2	1.00538	0.754675	1.00538	0.754675	ENSG00000079387.9	0.182795	0.301406
394	2	0.718986	0.633218	0.718986	0.633218	ENSG00000079459.8	0.256188	0.384128
395	2	1.30173	1.26734	1.30173	1.26734	ENSG00000079462.3	0.304355	0.428665
396	2	-1.03234	0.58487	-1.03234	0.58487	ENSG00000079616.8	0.0775503	0.167824
397	2	1.07917	0.764857	1.07917	0.764857	ENSG00000079785.10	0.158262	0.272996
398	2	-0.0676463	1.13858	-0.0676463	1.13858	ENSG00000079805.12	0.952623	0.962927
399	2	1.48599	1.06426	1.48599	1.06426	ENSG00000079819.12	0.162632	0.278142
400	2	1.30038	0.544494	1.30038	0.544494	ENSG00000080345.13	0.0169298	0.0568074
401	2	1.8059	0.735976	1.8059	0.735976	ENSG00000080371.4	0.0141375	0.049949
402	2	2.16847	1.1798	2.16847	1.1798	ENSG00000080822.12	0.0660636	0.149122
403	2	3.24028	0.761244	3.24028	0.761244	ENSG00000080824.14	2.07593e-05	0.000481586
404	2	1.46358	1.02426	1.46358	1.02426	ENSG00000080986.8	0.153031	0.266433
405	2	0.94757	0.97436	0.94757	0.97436	ENSG00000081087.10	0.330799	0.455275
406	2	0.940263	1.27712	0.940263	1.27712	ENSG00000081189.9	0.461587	0.568505
407	2	0.830753	0.797491	0.830753	0.797491	ENSG00000081237.14	0.297547	0.423352
408	2	1.20509	1.196	1.20509	1.196	ENSG00000081307.8	0.313644	0.4373
409	2	1.24223	1.26771	1.24223	1.26771	ENSG00000081870.7	0.327136	0.452232
410	2	0.521703	1.30641	0.521703	1.30641	ENSG00000082074.11	0.689641	0.755312
411	2	-0.37446	0.543126	-0.37446	0.543126	ENSG00000082258.8	0.490538	0.591303
412	2	1.9644	0.824264	1.9644	0.824264	ENSG00000082515.12	0.017162	0.0574487
413	2	2.15552	0.723074	2.15552	0.723074	ENSG00000082641.11	0.00287256	0.0158606
414	2	1.22918	0.542591	1.22918	0.542591	ENSG00000082898.12	0.0234885	0.0714403
415	2	0.899846	0.534164	0.899846	0.534164	ENSG00000083168.5	0.092068	0.189334
416	2	1.45731	0.824506	1.45731	0.824506	ENSG00000083312.13	0.0771463	0.16727
417	2	1.32966	0.934915	1.32966	0.934915	ENSG00000083444.12	0.154962	0.269167
418	2	1.91177	0.859585	1.91177	0.859585	ENSG00000083520.10	0.026144	0.0765881
419	2	1.29754	0.673332	1.29754	0.673332	ENSG00000083642.14	0.0539746	0.128003
420	2	1.32705	1.53183	1.32705	1.53183	ENSG00000083720.8	0.386317	0.506508
421	2	2.84748	0.697837	2.84748	0.697837	ENSG00000083845.4	4.49503e-05	0.000769269
422	2	1.69757	0.827234	1.69757	0.827234	ENSG00000083857.9	0.0401599	0.103702
423	2	1.18784	0.782689	1.18784	0.782689	ENSG00000083937.4	0.129106	0.236684
424	2	1.77014	0.743844	1.77014	0.743844	ENSG00000084070.7	0.0173259	0.0574584
425	2	2.71432	0.710679	2.71432	0.710679	ENSG00000084072.12	0.000133815	0.00169693
426	2	1.13936	0.896026	1.13936	0.896026	ENSG00000084073.4	0.203525	0.326513
427	2	1.36861	0.77349	1.36861	0.77349	ENSG00000084090.9	0.0768275	0.166675
428	2	5.04505	0.820951	5.04505	0.820951	ENSG00000084207.11	7.97773e-10	2.98208e-07
429	2	1.22363	0.976537	1.22363	0.976537	ENSG00000084234.12	0.210194	0.333209
430	2	1.89492	0.777967	1.89492	0.777967	ENSG00000084463.3	0.0148618	0.051774
431	2	3.25452	0.702169	3.25452	0.702169	ENSG00000084623.7	3.57018e-06	0.000147129
432	2	1.6903	0.756517	1.6903	0.756517	ENSG00000084652.11	0.0254625	0.0752336
433	2	1.90609	0.890554	1.90609	0.890554	ENSG00000084733.6	0.0323275	0.0890494
434	2	1.25114	1.2351	1.25114	1.2351	ENSG00000084754.6	0.311068	0.434356
435	2	1.50295	0.821669	1.50295	0.821669	ENSG00000084774.9	0.0673774	0.151018
436	2	1.9622	0.883236	1.9622	0.883236	ENSG00000085063.10	0.0263098	0.076953
437	2	-0.574739	0.976724	-0.574739	0.976724	ENSG00000085224.16	0.55624	0.64679
438	2	1.17993	0.934503	1.17993	0.934503	ENSG00000085377.9	0.206724	0.329665
439	2	2.2356	0.929642	2.2356	0.929642	ENSG00000085415.11	0.0161816	0.0548881
440	2	0.180953	0.791135	0.180953	0.791135	ENSG00000085511.15	0.819082	0.860761
441	2	1.20415	1.27153	1.20415	1.27153	ENSG00000085719.7	0.343635	0.466924
442	2	0.68914	0.814057	0.68914	0.814057	ENSG00000085733.11	0.397246	0.51498
443	2	1.64844	0.88421	1.64844	0.88421	ENSG00000085760.10	0.0622783	0.142995
444	2	1.3075	0.703826	1.3075	0.703826	ENSG00000085788.9	0.0632106	0.144338
445	2	1.92077	0.758305	1.92077	0.758305	ENSG00000085832.12	0.0113099	0.042356
446	2	0.676334	0.648912	0.676334	0.648912	ENSG00000085840.8	0.297292	0.423352
447	2	1.20413	0.531996	1.20413	0.531996	ENSG00000085872.10	0.0236095	0.0715172
448	2	0.577845	0.753902	0.577845	0.753902	ENSG00000085998.9	0.443396	0.553981
449	2	3.09851	0.674078	3.09851	0.674078	ENSG00000086061.11	4.29314e-06	0.000160582
450	2	1.85725	0.790397	1.85725	0.790397	ENSG00000086062.8	0.0187854	0.0608491
451	2	1.60596	0.961029	1.60596	0.961029	ENSG00000086189.5	0.0947042	0.193128
452	2	1.22939	0.759066	1.22939	0.759066	ENSG00000086200.12	0.105315	0.207503
453	2	1.1989	1.14804	1.1989	1.14804	ENSG00000086232.8	0.296346	0.422963
454	2	0.988555	1.03567	0.988555	1.03567	ENSG00000086300.11	0.339824	0.4636
455	2	2.25095	0.781553	2.25095	0.781553	ENSG00000086504.11	0.00397545	0.019993
456	2	2.42966	0.58906	2.42966	0.58906	ENSG00000086589.7	3.71326e-05	0.000686193
457	2	2.11293	1.02068	2.11293	1.02068	ENSG00000086598.6	0.0384418	0.100276
458	2	2.64627	0.714573	2.64627	0.714573	ENSG00000086758.11	0.000212829	0.00244035
459	2	2.09437	0.756034	2.09437	0.756034	ENSG00000087077.7	0.00560219	0.0256945
460	2	2.28463	0.507633	2.28463	0.507633	ENSG00000087087.14	6.77777e-06	0.000222239
461	2	0.317667	0.723712	0.317667	0.723712	ENSG00000087095.8	0.660704	0.732635
462	2	2.15219	0.626977	2.15219	0.626977	ENSG00000087111.16	0.000597732	0.00519609
463	2	2.99681	0.651973	2.99681	0.651973	ENSG00000087191.8	4.29595e-06	0.000160582
464	2	1.14218	0.64735	1.14218	0.64735	ENSG00000087206.12	0.0776656	0.167824
465	2	1.47295	0.754562	1.47295	0.754562	ENSG00000087263.12	0.0509307	0.122667
466	2	2.63155	0.968101	2.63155	0.968101	ENSG00000087269.11	0.00656272	0.0284371
467	2	0.750668	0.7115	0.750668	0.7115	ENSG00000087274.12	0.291402	0.418824
468	2	1.47071	0.742779	1.47071	0.742779	ENSG00000087302.4	0.0477026	0.117311
469	2	0.958155	0.80461	0.958155	0.80461	ENSG00000087338.4	0.233719	0.360861
470	2	2.74518	0.516973	2.74518	0.516973	ENSG00000087365.10	1.09563e-07	1.10688e-05
471	2	2.31341	0.690205	2.31341	0.690205	ENSG00000087460.19	0.00080296	0.00637253
472	2	1.96102	0.780062	1.96102	0.780062	ENSG00000087470.13	0.0119394	0.0441437
473	2	0.717194	1.02392	0.717194	1.02392	ENSG00000087502.13	0.483655	0.58565
474	2	0.770097	0.742912	0.770097	0.742912	ENSG00000087586.13	0.299926	0.425312
475	2	1.07216	1.45992	1.07216	1.45992	ENSG00000088035.11	0.462706	0.569512
476	2	1.91036	0.550235	1.91036	0.550235	ENSG00000088038.13	0.000516785	0.00466605
477	2	3.7488	0.789765	3.7488	0.789765	ENSG00000088205.8	2.0673e-06	0.000100358
478	2	4.06362	0.626056	4.06362	0.626056	ENSG00000088247.11	8.5373e-11	5.55262e-08
479	2	3.22553	0.803059	3.22553	0.803059	ENSG00000088256.4	5.90561e-05	0.000923082
480	2	0.438217	1.30948	0.438217	1.30948	ENSG00000088305.14	0.737888	0.792366
481	2	1.7387	0.712988	1.7387	0.712988	ENSG00000088325.11	0.0147441	0.0514996
482	2	-0.743574	0.90187	-0.743574	0.90187	ENSG00000088682.9	0.409667	0.525149
483	2	1.6379	0.727797	1.6379	0.727797	ENSG00000088930.6	0.0244182	0.0731371
484	2	2.05645	0.553648	2.05645	0.553648	ENSG00000088986.6	0.000203721	0.00235761
485	2	-0.122662	0.550185	-0.122662	0.550185	ENSG00000089006.12	0.823576	0.86427
486	2	0.408443	0.413055	0.408443	0.413055	ENSG00000089009.11	0.322744	0.447484
487	2	-1.14597	0.661986	-1.14597	0.661986	ENSG00000089022.9	0.0834314	0.176996
488	2	1.40723	0.669798	1.40723	0.669798	ENSG00000089048.10	0.0356431	0.094989
489	2	0.604222	0.628071	0.604222	0.628071	ENSG00000089053.8	0.336035	0.459941
490	2	0.414873	0.799389	0.414873	0.799389	ENSG00000089060.7	0.60377	0.685851
491	2	-0.0201545	0.748777	-0.0201545	0.748777	ENSG00000089094.12	0.978526	0.983261
492	2	0.516851	0.767108	0.516851	0.767108	ENSG00000089154.6	0.50046	0.59959
493	2	0.631378	0.617584	0.631378	0.617584	ENSG00000089234.11	0.306623	0.430723
494	2	2.52842	0.722226	2.52842	0.722226	ENSG00000089248.6	0.00046373	0.00433356
495	2	1.98499	0.603346	1.98499	0.603346	ENSG00000089280.14	0.00100198	0.00747461
496	2	1.18085	0.978351	1.18085	0.978351	ENSG00000089327.10	0.227441	0.353529
497	2	0.323938	1.27262	0.323938	1.27262	ENSG00000089472.12	0.799075	0.844246
498	2	1.10686	0.68156	1.10686	0.68156	ENSG00000089685.10	0.104372	0.206316
499	2	3.19626	0.698385	3.19626	0.698385	ENSG00000089693.6	4.725e-06	0.000174872
500	2	1.7982	0.642356	1.7982	0.642356	ENSG00000089737.11	0.00511999	0.0241304
501	2	0.796456	0.678894	0.796456	0.678894	ENSG00000089902.8	0.240729	0.367734
502	2	-0.443183	1.12462	-0.443183	1.12462	ENSG00000090006.13	0.693526	0.758233
503	2	-0.246612	0.957963	-0.246612	0.957963	ENSG00000090013.5	0.796844	0.842365
504	2	1.97457	0.673939	1.97457	0.673939	ENSG00000090060.13	0.0033907	0.0178765
505	2	1.8128	0.678513	1.8128	0.678513	ENSG00000090061.13	0.00754617	0.0316573
506	2	1.98574	1.02045	1.98574	1.02045	ENSG00000090263.11	0.0516616	0.124028
507	2	0.362729	0.793762	0.362729	0.793762	ENSG00000090266.8	0.647689	0.722705
508	2	1.32332	1.15537	1.32332	1.15537	ENSG00000090316.11	0.252057	0.379915
509	2	2.51215	0.627139	2.51215	0.627139	ENSG00000090372.10	6.1827e-05	0.000954997
510	2	1.21452	1.45019	1.21452	1.45019	ENSG00000090382.2	0.402316	0.517857
511	2	1.91032	0.703289	1.91032	0.703289	ENSG00000090470.10	0.0066023	0.0285385
512	2	0.100353	1.02639	0.100353	1.02639	ENSG00000090487.6	0.922113	0.942537
513	2	1.96995	0.700185	1.96995	0.700185	ENSG00000090520.6	0.00490099	0.0233375
514	2	2.04356	0.598303	2.04356	0.598303	ENSG00000090621.9	0.000636427	0.00542332
515	2	1.34257	0.65968	1.34257	0.65968	ENSG00000090686.11	0.0418329	0.107177
516	2	1.90126	0.699474	1.90126	0.699474	ENSG00000090861.11	0.00656534	0.0284371
517	2	1.36589	0.878867	1.36589	0.878867	ENSG00000090863.7	0.12015	0.225802
518	2	0.561725	0.988408	0.561725	0.988408	ENSG00000090889.10	0.569823	0.659238
519	2	0.585725	0.550069	0.585725	0.550069	ENSG00000090905.13	0.286957	0.416216
520	2	1.94892	0.842145	1.94892	0.842145	ENSG00000090971.4	0.0206551	0.0654865
521	2	1.50139	0.947575	1.50139	0.947575	ENSG00000090989.13	0.113089	0.216783
522	2	1.61234	0.641969	1.61234	0.641969	ENSG00000091009.6	0.01202	0.0443104
523	2	0.453541	0.944604	0.453541	0.944604	ENSG00000091039.12	0.631129	0.709308
524	2	-0.024763	1.27209	-0.024763	1.27209	ENSG00000091127.9	0.984469	0.987375
525	2	2.53151	0.705727	2.53151	0.705727	ENSG00000091140.8	0.000334378	0.00339648
526	2	1.86734	0.745359	1.86734	0.745359	ENSG00000091164.8	0.0122354	0.0448831
527	2	1.18633	0.687416	1.18633	0.687416	ENSG00000091317.7	0.0843873	0.178276
528	2	1.09518	0.715663	1.09518	0.715663	ENSG00000091483.6	0.125943	0.232935
529	2	1.87283	0.883575	1.87283	0.883575	ENSG00000091527.11	0.0340397	0.0917379
530	2	2.39367	0.815172	2.39367	0.815172	ENSG00000091542.8	0.00332046	0.0175805
531	2	-0.97054	1.12275	-0.97054	1.12275	ENSG00000091592.11	0.38735	0.507328
532	2	2.29555	0.700663	2.29555	0.700663	ENSG00000091640.3	0.00105193	0.00769495
533	2	1.68177	0.707952	1.68177	0.707952	ENSG00000091651.4	0.0175233	0.0578131
534	2	0.253224	0.926265	0.253224	0.926265	ENSG00000091732.11	0.78456	0.832203
535	2	3.20854	1.08501	3.20854	1.08501	ENSG00000092010.10	0.00310483	0.0167473
536	2	1.50937	0.685534	1.50937	0.685534	ENSG00000092094.6	0.0276838	0.0796255
537	2	0.156508	1.29879	0.156508	1.29879	ENSG00000092108.16	0.904085	0.929607
538	2	0.728479	0.694848	0.728479	0.694848	ENSG00000092148.8	0.294454	0.420907
539	2	2.20479	0.641249	2.20479	0.641249	ENSG00000092199.13	0.00058545	0.00513098
540	2	0.779435	0.812402	0.779435	0.812402	ENSG00000092201.5	0.337347	0.461248
541	2	0.518089	1.17802	0.518089	1.17802	ENSG00000092439.9	0.660085	0.732166
542	2	0.719268	0.79089	0.719268	0.79089	ENSG00000092470.7	0.363118	0.487023
543	2	0.197932	0.845175	0.197932	0.845175	ENSG00000092531.5	0.814837	0.857506
544	2	1.81156	0.608743	1.81156	0.608743	ENSG00000092820.13	0.00292136	0.0160353
545	2	3.96601	0.74256	3.96601	0.74256	ENSG00000092841.14	9.24352e-08	1.03605e-05
546	2	0.905376	0.765133	0.905376	0.765133	ENSG00000092847.6	0.236694	0.364308
547	2	0.821266	0.675534	0.821266	0.675534	ENSG00000092853.9	0.224089	0.349601
548	2	1.35456	0.686207	1.35456	0.686207	ENSG00000092929.7	0.0483841	0.118441
549	2	0.074339	1.28382	0.074339	1.28382	ENSG00000093009.5	0.953825	0.963734
550	2	-0.522715	1.44085	-0.522715	1.44085	ENSG00000093010.7	0.716768	0.776378
551	2	1.91053	1.09468	1.91053	1.09468	ENSG00000093144.14	0.0809358	0.172879
552	2	0.0483407	0.678362	0.0483407	0.678362	ENSG00000093183.9	0.94319	0.956237
553	2	2.37657	0.611321	2.37657	0.611321	ENSG00000094804.5	0.000101245	0.00140168
554	2	0.367114	0.885035	0.367114	0.885035	ENSG00000094914.8	0.678287	0.747035
555	2	2.30166	0.897345	2.30166	0.897345	ENSG00000094916.9	0.0103184	0.0396171
556	2	-0.406293	0.722271	-0.406293	0.722271	ENSG00000094975.9	0.573761	0.661746
557	2	1.03304	0.740138	1.03304	0.740138	ENSG00000095002.8	0.162792	0.278142
558	2	1.7549	0.657638	1.7549	0.657638	ENSG00000095059.11	0.00761946	0.0317856
559	2	1.34848	1.325	1.34848	1.325	ENSG00000095139.9	0.308811	0.432397
560	2	1.08	1.10246	1.08	1.10246	ENSG00000095209.7	0.32727	0.452249
561	2	0.944625	0.676728	0.944625	0.676728	ENSG00000095261.9	0.162753	0.278142
562	2	1.8136	0.738767	1.8136	0.738767	ENSG00000095319.10	0.0140923	0.049949
563	2	0.726287	1.23462	0.726287	1.23462	ENSG00000095380.10	0.556354	0.64679
564	2	0.419715	1.09613	0.419715	1.09613	ENSG00000095564.9	0.70179	0.764238
565	2	0.584682	0.479538	0.584682	0.479538	ENSG00000095787.17	0.222745	0.348009
566	2	2.16384	0.856987	2.16384	0.856987	ENSG00000095906.12	0.0115719	0.0431264
567	2	-0.178853	0.624913	-0.178853	0.624913	ENSG00000095951.12	0.774722	0.824106
568	2	2.05841	0.846622	2.05841	0.846622	ENSG00000096060.10	0.015044	0.0521173
569	2	1.2565	0.848748	1.2565	0.848748	ENSG00000096063.10	0.138762	0.249972
570	2	1.22993	1.54074	1.22993	1.54074	ENSG00000096080.7	0.424713	0.537609
571	2	3.25382	0.699235	3.25382	0.699235	ENSG00000096384.15	3.26499e-06	0.000143583
572	2	1.87982	1.04164	1.87982	1.04164	ENSG00000096401.7	0.0711261	0.157599
573	2	0.0599816	0.789144	0.0599816	0.789144	ENSG00000096433.6	0.939412	0.953479
574	2	2.42556	0.629997	2.42556	0.629997	ENSG00000096746.13	0.000118061	0.00158176
575	2	1.39309	0.732237	1.39309	0.732237	ENSG00000097007.13	0.0571035	0.133742
576	2	-1.21127	0.891182	-1.21127	0.891182	ENSG00000097046.8	0.174091	0.291817
577	2	1.72722	0.856044	1.72722	0.856044	ENSG00000099219.9	0.0436245	0.110256
578	2	1.47119	1.04759	1.47119	1.04759	ENSG00000099331.9	0.160211	0.275342
579	2	2.35993	0.673265	2.35993	0.673265	ENSG00000099341.7	0.00045626	0.00430445
580	2	2.23485	0.584929	2.23485	0.584929	ENSG00000099381.12	0.000133062	0.00169693
581	2	2.43355	0.911258	2.43355	0.911258	ENSG00000099399.5	0.00757303	0.0316644
582	2	3.3082	0.686002	3.3082	0.686002	ENSG00000099622.9	1.41822e-06	7.46664e-05
583	2	1.63351	0.798134	1.63351	0.798134	ENSG00000099624.3	0.0406914	0.104755
584	2	1.9451	0.642712	1.9451	0.642712	ENSG00000099783.7	0.0024749	0.0143652
585	2	2.4759	0.823162	2.4759	0.823162	ENSG00000099795.2	0.00263155	0.0149848
586	2	1.96633	0.769793	1.96633	0.769793	ENSG00000099800.3	0.0106383	0.0402899
587	2	3.48989	0.755581	3.48989	0.755581	ENSG00000099804.4	3.85939e-06	0.000148295
588	2	4.08589	0.841085	4.08589	0.841085	ENSG00000099817.7	1.1865e-06	6.42775e-05
589	2	2.65994	0.615512	2.65994	0.615512	ENSG00000099875.10	1.54967e-05	0.00041002
590	2	1.09738	0.597639	1.09738	0.597639	ENSG00000099899.10	0.0663303	0.149273
591	2	3.06502	0.618827	3.06502	0.618827	ENSG00000099901.12	7.30944e-07	4.40688e-05
592	2	1.79062	0.60148	1.79062	0.60148	ENSG00000099917.13	0.00291056	0.0159995
593	2	0.680282	1.00688	0.680282	1.00688	ENSG00000099940.7	0.499273	0.598743
594	2	0.386396	0.447427	0.386396	0.447427	ENSG00000099942.8	0.387811	0.507576
595	2	1.14204	0.656831	1.14204	0.656831	ENSG00000099949.14	0.0820858	0.174736
596	2	1.50578	1.07551	1.50578	1.07551	ENSG00000099968.13	0.161497	0.276789
597	2	0.753478	0.638873	0.753478	0.638873	ENSG00000099977.9	0.238244	0.364983
598	2	0.961739	0.67411	0.961739	0.67411	ENSG00000099992.11	0.153672	0.267175
599	2	2.20771	0.657909	2.20771	0.657909	ENSG00000099995.14	0.00079179	0.00629763
600	2	1.01935	0.690088	1.01935	0.690088	ENSG00000100023.13	0.139641	0.251313
601	2	1.77571	0.902033	1.77571	0.902033	ENSG00000100028.7	0.0490025	0.119486
602	2	2.33824	0.827157	2.33824	0.827157	ENSG00000100029.13	0.004701	0.0226156
603	2	1.46323	0.681387	1.46323	0.681387	ENSG00000100030.10	0.0317595	0.0880036
604	2	1.00199	1.45549	1.00199	1.45549	ENSG00000100034.9	0.491189	0.591706
605	2	1.20171	0.557525	1.20171	0.557525	ENSG00000100056.7	0.031128	0.086653
606	2	2.61511	0.682221	2.61511	0.682221	ENSG00000100075.5	0.000126475	0.00165302
607	2	1.22529	1.0122	1.22529	1.0122	ENSG00000100083.14	0.226081	0.352267
608	2	0.935197	0.792356	0.935197	0.792356	ENSG00000100084.10	0.237891	0.36474
609	2	0.978432	1.0087	0.978432	1.0087	ENSG00000100092.16	0.332052	0.456343
610	2	0.133122	0.753061	0.133122	0.753061	ENSG00000100099.16	0.859685	0.894877
611	2	1.1878	0.796126	1.1878	0.796126	ENSG00000100129.13	0.135707	0.24559
612	2	2.42543	0.680626	2.42543	0.680626	ENSG00000100138.9	0.00036591	0.00362804
613	2	2.01542	0.745859	2.01542	0.745859	ENSG00000100142.10	0.0068894	0.0295667
614	2	2.10619	0.727682	2.10619	0.727682	ENSG00000100201.14	0.00379905	0.0193472
615	2	1.60024	0.720038	1.60024	0.720038	ENSG00000100225.13	0.0262536	0.0768487
616	2	-0.217126	1.41426	-0.217126	1.41426	ENSG00000100243.16	0.877983	0.910122
617	2	1.26745	0.899955	1.26745	0.899955	ENSG00000100280.12	0.159027	0.27371
618	2	2.18326	0.8248	2.18326	0.8248	ENSG00000100297.11	0.00812066	0.0330471
619	2	1.03107	1.29841	1.03107	1.29841	ENSG00000100300.13	0.427136	0.538857
620	2	2.91319	0.917526	2.91319	0.917526	ENSG00000100304.12	0.00149809	0.00992886
621	2	2.57787	0.660117	2.57787	0.660117	ENSG00000100335.8	9.41576e-05	0.00133826
622	2	1.89602	0.828702	1.89602	0.828702	ENSG00000100345.16	0.0221413	0.0683437
623	2	0.919998	1.3195	0.919998	1.3195	ENSG00000100350.10	0.485659	0.587696
624	2	1.46911	1.25743	1.46911	1.25743	ENSG00000100351.12	0.242668	0.369613
625	2	1.38163	0.741939	1.38163	0.741939	ENSG00000100353.13	0.0625762	0.143327
626	2	1.75685	1.51381	1.75685	1.51381	ENSG00000100387.8	0.245823	0.372412
627	2	-0.134491	0.565936	-0.134491	0.565936	ENSG00000100393.9	0.812158	0.855168
628	2	0.544312	1.1114	0.544312	1.1114	ENSG00000100401.15	0.624309	0.702912
629	2	0.0781388	0.932446	0.0781388	0.932446	ENSG00000100403.10	0.933216	0.949214
630	2	0.494079	1.33492	0.494079	1.33492	ENSG00000100442.6	0.711295	0.771567
631	2	1.07522	0.687822	1.07522	0.687822	ENSG00000100445.12	0.117998	0.222992
632	2	-0.364751	0.774368	-0.364751	0.774368	ENSG00000100461.13	0.637619	0.715304
633	2	0.130061	1.07724	0.130061	1.07724	ENSG00000100473.11	0.903901	0.929607
634	2	0.00201295	1.33377	0.00201295	1.33377	ENSG00000100479.8	0.998796	0.999063
635	2	1.38683	1.08752	1.38683	1.08752	ENSG00000100522.4	0.202228	0.325262
636	2	0.837321	0.868615	0.837321	0.868615	ENSG00000100528.7	0.33506	0.459111
637	2	0.584199	0.57893	0.584199	0.57893	ENSG00000100567.8	0.312926	0.436625
638	2	0.823078	0.974163	0.823078	0.974163	ENSG00000100568.6	0.398162	0.515707
639	2	0.616695	0.904236	0.616695	0.904236	ENSG00000100591.3	0.495234	0.595799
640	2	1.76974	1.13086	1.76974	1.13086	ENSG00000100596.2	0.117596	0.22257
641	2	2.18249	0.712033	2.18249	0.712033	ENSG00000100632.6	0.00217554	0.0131589
642	2	1.077	0.606846	1.077	0.606846	ENSG00000100644.12	0.0759387	0.165419
643	2	2.32277	0.585441	2.32277	0.585441	ENSG00000100650.11	7.26129e-05	0.00108571
644	2	2.07755	0.573716	2.07755	0.573716	ENSG00000100664.6	0.000293217	0.00307878
645	2	0.63156	0.873656	0.63156	0.873656	ENSG00000100697.10	0.469745	0.573451
646	2	1.53965	1.06515	1.53965	1.06515	ENSG00000100722.14	0.148324	0.261526
647	2	0.219827	1.41697	0.219827	1.41697	ENSG00000100749.3	0.876712	0.909057
648	2	1.75164	0.581611	1.75164	0.581611	ENSG00000100811.6	0.00259784	0.014871
649	2	1.23862	0.709168	1.23862	0.709168	ENSG00000100813.10	0.0807089	0.172674
650	2	1.51727	0.651849	1.51727	0.651849	ENSG00000100814.13	0.0199313	0.063678
651	2	2.83668	0.753288	2.83668	0.753288	ENSG00000100823.7	0.000166059	0.00200883
652	2	0.932209	0.772378	0.932209	0.772378	ENSG00000100867.10	0.227458	0.353529
653	2	1.0181	0.710844	1.0181	0.710844	ENSG00000100883.7	0.152075	0.265595
654	2	0.910861	0.638233	0.910861	0.638233	ENSG00000100888.8	0.153533	0.267058
655	2	1.40725	1.28017	1.40725	1.28017	ENSG00000100889.7	0.27165	0.399652
656	2	1.42763	0.512572	1.42763	0.512572	ENSG00000100906.6	0.00534895	0.0247762
657	2	1.20062	0.743355	1.20062	0.743355	ENSG00000100938.13	0.106282	0.208232
658	2	1.09455	0.576872	1.09455	0.576872	ENSG00000100941.4	0.0577761	0.134785
659	2	-0.781376	1.33142	-0.781376	1.33142	ENSG00000100983.5	0.557287	0.647541
660	2	1.21626	1.26133	1.21626	1.26133	ENSG00000101003.8	0.334911	0.459075
661	2	0.79273	0.595543	0.79273	0.595543	ENSG00000101040.15	0.183155	0.301866
662	2	2.23903	0.741806	2.23903	0.741806	ENSG00000101057.11	0.0025415	0.0146156
663	2	1.84497	0.562556	1.84497	0.562556	ENSG00000101084.12	0.00103947	0.00765126
664	2	1.06056	0.683833	1.06056	0.683833	ENSG00000101109.7	0.120925	0.226728
665	2	0.414201	0.540431	0.414201	0.540431	ENSG00000101126.11	0.443422	0.553981
666	2	1.71873	0.811714	1.71873	0.811714	ENSG00000101132.5	0.0342257	0.0919738
667	2	0.440692	0.609117	0.440692	0.609117	ENSG00000101146.8	0.469377	0.573376
668	2	1.42121	1.18496	1.42121	1.18496	ENSG00000101152.6	0.230385	0.357021
669	2	0.906117	0.638793	0.906117	0.638793	ENSG00000101158.8	0.15605	0.270428
670	2	1.24255	0.874618	1.24255	0.874618	ENSG00000101160.9	0.155411	0.269696
671	2	0.706012	0.918006	0.706012	0.918006	ENSG00000101161.6	0.441851	0.552757
672	2	1.73472	0.841695	1.73472	0.841695	ENSG00000101166.11	0.0393042	0.101956
673	2	2.98661	0.846371	2.98661	0.846371	ENSG00000101182.10	0.000417567	0.00400222
674	2	1.94012	0.743495	1.94012	0.743495	ENSG00000101189.5	0.0090686	0.0358194
675	2	-0.00984947	0.664387	-0.00984947	0.664387	ENSG00000101199.8	0.988172	0.990557
676	2	1.53675	0.597454	1.53675	0.597454	ENSG00000101255.6	0.0101067	0.0388907
677	2	1.94567	1.01513	1.94567	1.01513	ENSG00000101266.12	0.0552808	0.130619
678	2	1.3577	1.24697	1.3577	1.24697	ENSG00000101290.9	0.276242	0.404304
679	2	0.564545	1.3265	0.564545	1.3265	ENSG00000101337.11	0.670406	0.739662
680	2	1.91484	0.857236	1.91484	0.857236	ENSG00000101343.10	0.0255005	0.0752336
681	2	0.829012	1.47535	0.829012	1.47535	ENSG00000101346.7	0.574179	0.661978
682	2	2.55896	0.633029	2.55896	0.633029	ENSG00000101361.10	5.29068e-05	0.00085985
683	2	3.04324	0.684519	3.04324	0.684519	ENSG00000101365.16	8.75632e-06	0.000263961
684	2	0.593139	1.28109	0.593139	1.28109	ENSG00000101391.16	0.643368	0.719171
685	2	2.17122	0.617637	2.17122	0.617637	ENSG00000101413.7	0.000439157	0.00416642
686	2	2.01566	0.691614	2.01566	0.691614	ENSG00000101421.3	0.00356345	0.0184746
687	2	1.25197	0.75638	1.25197	0.75638	ENSG00000101457.8	0.0978819	0.197241
688	2	1.22711	0.521905	1.22711	0.521905	ENSG00000101544.4	0.018712	0.060822
689	2	2.02996	0.693681	2.02996	0.693681	ENSG00000101557.10	0.00342959	0.0179822
690	2	0.932347	0.566306	0.932347	0.566306	ENSG00000101558.9	0.0996888	0.199912
691	2	0.894216	0.632099	0.894216	0.632099	ENSG00000101596.10	0.157164	0.272106
692	2	0.639064	0.623536	0.639064	0.623536	ENSG00000101608.8	0.305408	0.429589
693	2	0.539635	0.767958	0.539635	0.767958	ENSG00000101639.14	0.48225	0.584327
694	2	1.10035	0.746546	1.10035	0.746546	ENSG00000101654.13	0.140502	0.252377
695	2	0.748988	0.665198	0.748988	0.665198	ENSG00000101745.11	0.260182	0.388247
696	2	1.28214	0.815944	1.28214	0.815944	ENSG00000101752.7	0.1161	0.220968
697	2	1.5226	0.772912	1.5226	0.772912	ENSG00000101773.12	0.0488445	0.119178
698	2	1.82426	0.56484	1.82426	0.56484	ENSG00000101782.10	0.00123926	0.00857841
699	2	0.856848	0.956815	0.856848	0.956815	ENSG00000101849.11	0.370509	0.492343
700	2	1.71251	0.806948	1.71251	0.806948	ENSG00000101856.8	0.0338199	0.0915213
701	2	1.04493	0.818376	1.04493	0.818376	ENSG00000101868.6	0.201659	0.324495
702	2	2.47451	1.02186	2.47451	1.02186	ENSG00000101882.5	0.0154539	0.0531433
703	2	1.7387	1.19723	1.7387	1.19723	ENSG00000101901.6	0.146427	0.259528
704	2	1.66785	1.34061	1.66785	1.34061	ENSG00000101911.8	0.213464	0.336962
705	2	0.906461	1.41031	0.906461	1.41031	ENSG00000101935.5	0.520395	0.615191
706	2	1.38794	0.649214	1.38794	0.649214	ENSG00000101972.14	0.0325268	0.0892695
707	2	2.07651	1.3945	2.07651	1.3945	ENSG00000101974.10	0.136468	0.246553
708	2	2.47277	1.1332	2.47277	1.1332	ENSG00000102007.6	0.0291016	0.0827238
709	2	2.4012	0.717737	2.4012	0.717737	ENSG00000102030.11	0.000821297	0.0064905
710	2	1.92787	0.701391	1.92787	0.701391	ENSG00000102034.12	0.00598422	0.0267075
711	2	1.13623	0.798823	1.13623	0.798823	ENSG00000102054.13	0.154916	0.269167
712	2	1.13366	0.969052	1.13366	0.969052	ENSG00000102081.9	0.242054	0.369004
713	2	1.83674	0.577429	1.83674	0.577429	ENSG00000102096.9	0.00146822	0.0097655
714	2	2.3486	0.970067	2.3486	0.970067	ENSG00000102103.11	0.0154748	0.0531662
715	2	2.09393	0.781865	2.09393	0.781865	ENSG00000102144.9	0.00740374	0.0312361
716	2	1.61343	0.590164	1.61343	0.590164	ENSG00000102145.9	0.00625955	0.0275922
717	2	1.46793	1.35274	1.46793	1.35274	ENSG00000102158.15	0.277854	0.405551
718	2	1.28263	0.721154	1.28263	0.721154	ENSG00000102178.8	0.0753079	0.164332
719	2	2.31531	0.569854	2.31531	0.569854	ENSG00000102225.11	4.84489e-05	0.000804897
720	2	0.81991	1.11995	0.81991	1.11995	ENSG00000102226.5	0.464111	0.571049
721	2	2.54695	0.871837	2.54695	0.871837	ENSG00000102241.7	0.00348512	0.0181199
722	2	3.22153	0.685211	3.22153	0.685211	ENSG00000102265.7	2.58233e-06	0.00011917
723	2	-1.14381	0.690737	-1.14381	0.690737	ENSG00000102287.12	0.0977355	0.197159
724	2	3.1433	0.63179	3.1433	0.63179	ENSG00000102317.13	6.51721e-07	3.99366e-05
725	2	0.697171	1.0086	0.697171	1.0086	ENSG00000102393.5	0.489422	0.590483
726	2	1.73946	0.528128	1.73946	0.528128	ENSG00000102409.9	0.000988995	0.00745335
727	2	1.04824	1.22016	1.04824	1.22016	ENSG00000102471.9	0.390287	0.509746
728	2	0.92326	0.824998	0.92326	0.824998	ENSG00000102531.12	0.263095	0.391011
729	2	1.86757	0.7342	1.86757	0.7342	ENSG00000102580.10	0.0109691	0.0413332
730	2	0.565151	0.710631	0.565151	0.710631	ENSG00000102606.13	0.42645	0.53824
731	2	2.65773	0.858577	2.65773	0.858577	ENSG00000102753.5	0.00196479	0.0120995
732	2	0.454768	0.62254	0.454768	0.62254	ENSG00000102870.4	0.465082	0.571492
733	2	0.347119	0.859767	0.347119	0.859767	ENSG00000102893.11	0.686407	0.752652
734	2	1.11616	0.836961	1.11616	0.836961	ENSG00000102900.8	0.182338	0.300917
735	2	0.789383	0.710747	0.789383	0.710747	ENSG00000102908.16	0.266724	0.394645
736	2	0.964695	0.598559	0.964695	0.598559	ENSG00000102974.10	0.107028	0.208696
737	2	2.09478	0.679664	2.09478	0.679664	ENSG00000102978.8	0.00205558	0.0125552
738	2	1.52309	0.765134	1.52309	0.765134	ENSG00000103018.12	0.0465224	0.11555
739	2	1.72862	0.876602	1.72862	0.876602	ENSG00000103024.3	0.0486147	0.118785
740	2	2.234	0.619942	2.234	0.619942	ENSG00000103035.6	0.00031388	0.00327733
741	2	1.31994	0.740041	1.31994	0.740041	ENSG00000103064.9	0.0744885	0.16302
742	2	2.35055	0.962743	2.35055	0.962743	ENSG00000103091.10	0.0146256	0.0511418
743	2	1.57663	0.655889	1.57663	0.655889	ENSG00000103111.10	0.016225	0.0549856
744	2	1.7554	0.659039	1.7554	0.659039	ENSG00000103121.4	0.00773164	0.0321478
745	2	1.52277	0.886625	1.52277	0.886625	ENSG00000103148.11	0.0858886	0.180063
746	2	1.95928	0.725897	1.95928	0.725897	ENSG00000103152.7	0.00695234	0.0297685
747	2	2.62475	0.863019	2.62475	0.863019	ENSG00000103160.7	0.00235518	0.0138443
748	2	1.45603	0.928596	1.45603	0.928596	ENSG00000103187.6	0.116884	0.221895
749	2	2.84606	0.689136	2.84606	0.689136	ENSG00000103202.8	3.62926e-05	0.000681716
750	2	0.593892	0.776069	0.593892	0.776069	ENSG00000103249.13	0.444119	0.554666
751	2	2.86825	1.15166	2.86825	1.15166	ENSG00000103254.5	0.0127553	0.0462008
752	2	1.87677	1.04895	1.87677	1.04895	ENSG00000103257.4	0.0735858	0.161612
753	2	2.27671	0.891099	2.27671	0.891099	ENSG00000103260.4	0.0106204	0.0402899
754	2	1.03719	1.07094	1.03719	1.07094	ENSG00000103266.6	0.332801	0.456956
755	2	1.71062	0.632153	1.71062	0.632153	ENSG00000103275.14	0.00680933	0.0292566
756	2	1.02455	1.58918	1.02455	1.58918	ENSG00000103319.7	0.519119	0.614434
757	2	1.71756	0.73237	1.71756	0.73237	ENSG00000103335.15	0.0190166	0.061385
758	2	2.86184	0.780067	2.86184	0.780067	ENSG00000103342.8	0.000243774	0.00271199
759	2	0.58083	1.04671	0.58083	1.04671	ENSG00000103356.11	0.578956	0.665275
760	2	0.690592	0.822672	0.690592	0.822672	ENSG00000103365.11	0.401217	0.517333
761	2	1.98187	1.28826	1.98187	1.28826	ENSG00000103415.7	0.123948	0.230507
762	2	1.06089	0.804288	1.06089	0.804288	ENSG00000103423.9	0.187154	0.306637
763	2	2.8107	0.808311	2.8107	0.808311	ENSG00000103485.13	0.000506577	0.00460726
764	2	3.35319	0.662693	3.35319	0.662693	ENSG00000103495.9	4.19363e-07	3.01458e-05
765	2	2.5209	0.805969	2.5209	0.805969	ENSG00000103496.10	0.00176127	0.0111398
766	2	2.74814	1.14768	2.74814	1.14768	ENSG00000103549.17	0.0166422	0.0560943
767	2	2.10477	1.18882	2.10477	1.18882	ENSG00000103591.8	0.0766491	0.166562
768	2	1.60551	0.809867	1.60551	0.809867	ENSG00000103657.9	0.0474305	0.117104
769	2	1.898	0.664195	1.898	0.664195	ENSG00000103769.5	0.00426867	0.0210228
770	2	1.16974	1.35991	1.16974	1.35991	ENSG00000103811.11	0.389699	0.509156
771	2	1.66355	1.23117	1.66355	1.23117	ENSG00000103876.7	0.176633	0.294756
772	2	0.182587	0.945663	0.182587	0.945663	ENSG00000103932.7	0.846897	0.883781
773	2	0.678299	0.938837	0.678299	0.938837	ENSG00000103994.12	0.469994	0.573567
774	2	0.339431	0.792364	0.339431	0.792364	ENSG00000103995.9	0.668376	0.738174
775	2	0.914344	0.771698	0.914344	0.771698	ENSG00000104067.12	0.236078	0.363776
776	2	-0.16424	0.804637	-0.16424	0.804637	ENSG00000104093.9	0.838262	0.876482
777	2	1.48771	1.4181	1.48771	1.4181	ENSG00000104112.4	0.294138	0.420615
778	2	1.26336	1.25822	1.26336	1.25822	ENSG00000104131.8	0.315338	0.439007
779	2	0.943943	1.29885	0.943943	1.29885	ENSG00000104133.10	0.467378	0.572618
780	2	1.16771	1.12271	1.16771	1.12271	ENSG00000104164.6	0.298301	0.423812
781	2	0.867858	0.990252	0.867858	0.990252	ENSG00000104231.6	0.380812	0.5014
782	2	1.38283	0.828398	1.38283	0.828398	ENSG00000104320.9	0.0950614	0.193647
783	2	1.00573	1.3191	1.00573	1.3191	ENSG00000104325.2	0.4458	0.555604
784	2	2.49717	0.679395	2.49717	0.679395	ENSG00000104331.4	0.000237308	0.00264793
785	2	1.12947	0.984298	1.12947	0.984298	ENSG00000104356.6	0.251179	0.378907
786	2	1.51132	1.20782	1.51132	1.20782	ENSG00000104388.10	0.210832	0.333937
787	2	1.06786	0.71672	1.06786	0.71672	ENSG00000104472.5	0.136242	0.246327
788	2	0.898567	0.789395	0.898567	0.789395	ENSG00000104517.8	0.254996	0.383215
789	2	2.36056	0.717628	2.36056	0.717628	ENSG00000104522.11	0.00100405	0.00747461
790	2	2.07962	0.728167	2.07962	0.728167	ENSG00000104549.7	0.00429054	0.0211027
791	2	0.272823	0.889311	0.272823	0.889311	ENSG00000104613.7	0.759011	0.811765
792	2	1.56752	0.810053	1.56752	0.810053	ENSG00000104635.9	0.0529799	0.12614
793	2	2.7658	1.11292	2.7658	1.11292	ENSG00000104679.6	0.0129493	0.0466325
794	2	1.35938	1.13638	1.35938	1.13638	ENSG00000104687.8	0.231604	0.358482
795	2	1.93229	0.826779	1.93229	0.826779	ENSG00000104691.10	0.0194322	0.0625108
796	2	0.402652	0.713623	0.402652	0.713623	ENSG00000104695.8	0.572593	0.660807
797	2	1.31036	1.10917	1.31036	1.10917	ENSG00000104723.16	0.237445	0.364391
798	2	0.427296	0.720533	0.427296	0.720533	ENSG00000104731.9	0.553163	0.644552
799	2	3.52977	0.854586	3.52977	0.854586	ENSG00000104738.12	3.62145e-05	0.000681716
800	2	1.93554	1.03851	1.93554	1.03851	ENSG00000104763.13	0.0623535	0.14308
801	2	0.892741	1.18672	0.892741	1.18672	ENSG00000104805.11	0.451885	0.56062
802	2	1.58301	0.489692	1.58301	0.489692	ENSG00000104824.12	0.00122639	0.0085209
803	2	1.9333	0.710557	1.9333	0.710557	ENSG00000104852.10	0.00651183	0.0283697
804	2	0.881241	0.827893	0.881241	0.827893	ENSG00000104853.11	0.28713	0.416216
805	2	2.77859	0.785989	2.77859	0.785989	ENSG00000104872.6	0.00040755	0.0039503
806	2	0.871225	0.692096	0.871225	0.692096	ENSG00000104885.13	0.208095	0.331004
807	2	2.04378	0.915754	2.04378	0.915754	ENSG00000104886.5	0.0256286	0.0754328
808	2	1.47611	0.752973	1.47611	0.752973	ENSG00000104897.5	0.0499524	0.120933
809	2	0.665681	0.682128	0.665681	0.682128	ENSG00000104903.4	0.329119	0.453464
810	2	4.15391	0.640608	4.15391	0.640608	ENSG00000104904.8	8.91271e-11	5.55262e-08
811	2	-0.287826	0.837334	-0.287826	0.837334	ENSG00000104907.8	0.731041	0.787048
812	2	3.64669	0.668344	3.64669	0.668344	ENSG00000104964.10	4.86128e-08	6.48981e-06
813	2	0.861539	0.813393	0.861539	0.813393	ENSG00000104969.5	0.289513	0.417193
814	2	2.23957	0.655605	2.23957	0.655605	ENSG00000104973.10	0.00063541	0.00542332
815	2	3.101	0.756149	3.101	0.756149	ENSG00000104979.4	4.11302e-05	0.000738136
816	2	1.67719	0.725421	1.67719	0.725421	ENSG00000104980.3	0.0207766	0.0655937
817	2	1.74097	1.0788	1.74097	1.0788	ENSG00000105048.12	0.106571	0.20824
818	2	0.748498	0.574949	0.748498	0.574949	ENSG00000105085.6	0.192967	0.313477
819	2	0.253763	0.569226	0.253763	0.569226	ENSG00000105127.4	0.655739	0.728859
820	2	1.47144	0.788581	1.47144	0.788581	ENSG00000105173.9	0.0620509	0.142736
821	2	1.36535	0.796706	1.36535	0.796706	ENSG00000105176.13	0.0865757	0.181198
822	2	2.20389	0.862785	2.20389	0.862785	ENSG00000105185.7	0.0106374	0.0402899
823	2	2.37604	0.582294	2.37604	0.582294	ENSG00000105193.4	4.49425e-05	0.000769269
824	2	2.53127	0.693271	2.53127	0.693271	ENSG00000105197.6	0.000261021	0.00283633
825	2	3.03517	0.753573	3.03517	0.753573	ENSG00000105202.3	5.63236e-05	0.000894519
826	2	2.65008	0.782588	2.65008	0.782588	ENSG00000105220.10	0.000708421	0.00580719
827	2	2.86917	0.828286	2.86917	0.828286	ENSG00000105221.12	0.000532244	0.00478252
828	2	0.629939	1.29163	0.629939	1.29163	ENSG00000105223.14	0.625757	0.70433
829	2	1.35999	1.22534	1.35999	1.22534	ENSG00000105254.7	0.267048	0.394645
830	2	3.17567	0.686922	3.17567	0.686922	ENSG00000105258.4	3.78154e-06	0.000148295
831	2	1.92284	0.626423	1.92284	0.626423	ENSG00000105281.8	0.00214377	0.0130088
832	2	1.47995	1.18026	1.47995	1.18026	ENSG00000105323.12	0.209873	0.333103
833	2	0.895422	1.30668	0.895422	1.30668	ENSG00000105329.5	0.493178	0.593719
834	2	1.62844	0.966265	1.62844	0.966265	ENSG00000105355.4	0.0919313	0.189331
835	2	2.21989	0.730607	2.21989	0.730607	ENSG00000105364.9	0.00237819	0.0139119
836	2	0.496426	0.767265	0.496426	0.767265	ENSG00000105371.8	0.517627	0.612889
837	2	0.423095	1.45659	0.423095	1.45659	ENSG00000105379.5	0.771456	0.822036
838	2	1.35647	0.705599	1.35647	0.705599	ENSG00000105383.10	0.0545502	0.129138
839	2	1.0201	0.851951	1.0201	0.851951	ENSG00000105393.11	0.231162	0.357947
840	2	2.6917	0.817477	2.6917	0.817477	ENSG00000105401.2	0.000992318	0.00746335
841	2	0.134796	1.0746	0.134796	1.0746	ENSG00000105402.3	0.900177	0.927327
842	2	3.7126	0.685473	3.7126	0.685473	ENSG00000105438.4	6.091e-08	7.85109e-06
843	2	-0.678914	1.22115	-0.678914	1.22115	ENSG00000105486.9	0.578237	0.664856
844	2	1.70325	1.16996	1.70325	1.16996	ENSG00000105518.9	0.145443	0.258519
845	2	1.38397	0.748479	1.38397	0.748479	ENSG00000105568.13	0.0644521	0.146191
846	2	0.885816	0.665875	0.885816	0.665875	ENSG00000105576.11	0.183418	0.302167
847	2	2.3341	0.673243	2.3341	0.673243	ENSG00000105583.5	0.000526416	0.00474155
848	2	1.25535	0.661683	1.25535	0.661683	ENSG00000105607.8	0.0578011	0.134785
849	2	0.560939	0.634418	0.560939	0.634418	ENSG00000105610.4	0.3766	0.498488
850	2	1.64785	0.689668	1.64785	0.689668	ENSG00000105618.9	0.0168788	0.0567382
851	2	0.52178	1.21905	0.52178	1.21905	ENSG00000105669.8	0.668635	0.738174
852	2	0.563419	0.791782	0.563419	0.791782	ENSG00000105676.9	0.476723	0.579886
853	2	1.83086	0.804819	1.83086	0.804819	ENSG00000105677.7	0.0229134	0.0702626
854	2	1.29553	1.23409	1.29553	1.23409	ENSG00000105698.11	0.293815	0.420403
855	2	1.24136	1.20815	1.24136	1.20815	ENSG00000105699.12	0.304192	0.428598
856	2	1.6512	0.895997	1.6512	0.895997	ENSG00000105700.6	0.0653494	0.148046
857	2	1.84443	0.855437	1.84443	0.855437	ENSG00000105701.11	0.0310738	0.0866174
858	2	2.49243	0.672777	2.49243	0.672777	ENSG00000105723.7	0.000211654	0.00243435
859	2	2.38623	1.17704	2.38623	1.17704	ENSG00000105726.12	0.0426295	0.108518
860	2	-0.124425	1.10399	-0.124425	1.10399	ENSG00000105771.9	0.910264	0.933489
861	2	0.275719	0.770078	0.275719	0.770078	ENSG00000105810.5	0.720313	0.778413
862	2	2.2925	0.712706	2.2925	0.712706	ENSG00000105819.9	0.00129711	0.00889652
863	2	0.894582	0.738134	0.894582	0.738134	ENSG00000105821.10	0.225531	0.351557
864	2	1.95534	0.616823	1.95534	0.616823	ENSG00000105849.5	0.00152431	0.0100271
865	2	0.183002	0.524682	0.183002	0.524682	ENSG00000105879.7	0.727249	0.783869
866	2	1.90579	0.690248	1.90579	0.690248	ENSG00000105887.10	0.00576203	0.0261389
867	2	1.31082	0.795778	1.31082	0.795778	ENSG00000105939.8	0.099513	0.199774
868	2	1.53669	0.766325	1.53669	0.766325	ENSG00000105968.14	0.0449339	0.112605
869	2	-0.045572	0.916639	-0.045572	0.916639	ENSG00000105971.10	0.960348	0.969164
870	2	1.1129	0.807226	1.1129	0.807226	ENSG00000105983.15	0.167997	0.284795
871	2	1.47858	0.603707	1.47858	0.603707	ENSG00000105993.10	0.0143185	0.0503347
872	2	3.16369	0.593707	3.16369	0.593707	ENSG00000106028.6	9.89157e-08	1.03605e-05
873	2	0.788546	0.74225	0.788546	0.74225	ENSG00000106034.13	0.288066	0.416393
874	2	1.39212	0.802291	1.39212	0.802291	ENSG00000106052.9	0.0827091	0.175863
875	2	1.20935	1.09679	1.20935	1.09679	ENSG00000106070.13	0.270191	0.398098
876	2	0.0281245	0.933716	0.0281245	0.933716	ENSG00000106080.6	0.975971	0.981716
877	2	2.91571	0.850532	2.91571	0.850532	ENSG00000106105.9	0.000607809	0.00525923
878	2	0.810836	0.591178	0.810836	0.591178	ENSG00000106144.15	0.1702	0.287617
879	2	2.21838	0.702882	2.21838	0.702882	ENSG00000106153.12	0.00159879	0.0103755
880	2	2.61024	0.940133	2.61024	0.940133	ENSG00000106211.8	0.0054955	0.0253294
881	2	2.43886	0.591513	2.43886	0.591513	ENSG00000106245.5	3.73815e-05	0.000686193
882	2	1.00341	0.775699	1.00341	0.775699	ENSG00000106261.12	0.19582	0.316599
883	2	2.40038	0.563397	2.40038	0.563397	ENSG00000106263.13	2.03931e-05	0.000476433
884	2	1.36371	1.33006	1.36371	1.33006	ENSG00000106268.11	0.30522	0.42956
885	2	2.30735	0.794958	2.30735	0.794958	ENSG00000106290.10	0.00370223	0.0190882
886	2	2.21121	1.22277	2.21121	1.22277	ENSG00000106333.8	0.0705496	0.156693
887	2	1.55029	0.76514	1.55029	0.76514	ENSG00000106344.4	0.0427497	0.10863
888	2	2.82685	0.666465	2.82685	0.666465	ENSG00000106355.5	2.21976e-05	0.000498844
889	2	1.66632	0.820925	1.66632	0.820925	ENSG00000106367.9	0.0423767	0.108147
890	2	1.06788	0.780671	1.06788	0.780671	ENSG00000106397.7	0.171343	0.289416
891	2	1.60968	1.29594	1.60968	1.29594	ENSG00000106399.7	0.2142	0.337697
892	2	2.71263	1.15591	2.71263	1.15591	ENSG00000106400.7	0.0189377	0.0611833
893	2	0.639196	0.802634	0.639196	0.802634	ENSG00000106415.8	0.425815	0.537918
894	2	1.27037	0.898888	1.27037	0.898888	ENSG00000106443.10	0.157575	0.272441
895	2	1.01092	1.48796	1.01092	1.48796	ENSG00000106460.14	0.496885	0.597029
896	2	0.801061	0.663497	0.801061	0.663497	ENSG00000106462.6	0.227304	0.353529
897	2	1.55113	1.02753	1.55113	1.02753	ENSG00000106537.7	0.131155	0.239384
898	2	1.26828	0.615815	1.26828	0.615815	ENSG00000106588.6	0.0394449	0.10225
899	2	0.733348	0.918945	0.733348	0.918945	ENSG00000106603.13	0.424852	0.537609
900	2	0.557036	1.09859	0.557036	1.09859	ENSG00000106605.6	0.612123	0.692471
901	2	2.02277	1.06006	2.02277	1.06006	ENSG00000106609.12	0.0563692	0.132437
902	2	1.02956	0.699621	1.02956	0.699621	ENSG00000106628.6	0.141129	0.253016
903	2	1.16684	1.09413	1.16684	1.09413	ENSG00000106636.3	0.286218	0.415488
904	2	0.902076	0.740073	0.902076	0.740073	ENSG00000106771.8	0.222882	0.348009
905	2	1.22551	0.598843	1.22551	0.598843	ENSG00000106799.8	0.0407104	0.104755
906	2	0.782353	1.2599	0.782353	1.2599	ENSG00000106992.13	0.534624	0.627252
907	2	1.29301	0.600567	1.29301	0.600567	ENSG00000107164.15	0.0313207	0.0871106
908	2	3.23251	0.645494	3.23251	0.645494	ENSG00000107223.8	5.50541e-07	3.65382e-05
909	2	2.16509	0.747607	2.16509	0.747607	ENSG00000107262.12	0.00377917	0.0192986
910	2	1.496	1.04026	1.496	1.04026	ENSG00000107290.9	0.150405	0.26395
911	2	1.58829	0.708052	1.58829	0.708052	ENSG00000107341.4	0.024885	0.0742972
912	2	2.91719	0.86869	2.91719	0.86869	ENSG00000107371.8	0.000784651	0.00628057
913	2	1.57746	1.21143	1.57746	1.21143	ENSG00000107438.4	0.192864	0.313476
914	2	1.72674	0.62729	1.72674	0.62729	ENSG00000107581.8	0.00591079	0.0265723
915	2	0.946432	0.713816	0.946432	0.713816	ENSG00000107643.11	0.184881	0.304261
916	2	1.61073	1.23703	1.61073	1.23703	ENSG00000107745.12	0.192883	0.313476
917	2	3.4317	0.854568	3.4317	0.854568	ENSG00000107833.6	5.92669e-05	0.000923082
918	2	0.110642	0.866847	0.110642	0.866847	ENSG00000107862.4	0.898436	0.925932
919	2	1.39007	0.614384	1.39007	0.614384	ENSG00000107872.8	0.0236638	0.0716238
920	2	0.478353	1.1395	0.478353	1.1395	ENSG00000107874.6	0.674637	0.743453
921	2	0.902942	0.692063	0.902942	0.692063	ENSG00000107929.10	0.191991	0.312571
922	2	1.5491	0.62928	1.5491	0.62928	ENSG00000107937.14	0.0138276	0.0492732
923	2	2.59126	0.866373	2.59126	0.866373	ENSG00000107949.12	0.00278134	0.0154943
924	2	1.42959	0.696313	1.42959	0.696313	ENSG00000107951.8	0.040064	0.103568
925	2	0.461091	1.11376	0.461091	1.11376	ENSG00000107959.11	0.678877	0.747139
926	2	-0.204919	0.773366	-0.204919	0.773366	ENSG00000108021.15	0.791032	0.838187
927	2	-0.0849662	0.896603	-0.0849662	0.896603	ENSG00000108039.13	0.924502	0.944462
928	2	2.04224	0.993892	2.04224	0.993892	ENSG00000108055.9	0.0398994	0.103285
929	2	1.8104	0.726628	1.8104	0.726628	ENSG00000108064.6	0.01272	0.0462008
930	2	1.65529	0.697809	1.65529	0.697809	ENSG00000108091.10	0.0176861	0.0581449
931	2	1.0889	0.912026	1.0889	0.912026	ENSG00000108094.10	0.232503	0.359516
932	2	1.6722	0.714007	1.6722	0.714007	ENSG00000108100.13	0.0191813	0.0618635
933	2	2.74847	0.659703	2.74847	0.659703	ENSG00000108179.9	3.09692e-05	0.000606088
934	2	0.803001	0.818948	0.803001	0.818948	ENSG00000108219.10	0.326825	0.452137
935	2	0.810835	0.525298	0.810835	0.525298	ENSG00000108256.4	0.122692	0.228429
936	2	1.51298	0.713451	1.51298	0.713451	ENSG00000108272.9	0.0339518	0.0915669
937	2	2.01589	0.649134	2.01589	0.649134	ENSG00000108278.7	0.0018995	0.011775
938	2	0.621087	1.236	0.621087	1.236	ENSG00000108292.12	0.615318	0.694672
939	2	1.66148	1.21684	1.66148	1.21684	ENSG00000108294.4	0.172126	0.289563
940	2	3.35011	0.804766	3.35011	0.804766	ENSG00000108312.10	3.14309e-05	0.000611921
941	2	1.1755	0.947991	1.1755	0.947991	ENSG00000108344.10	0.21498	0.338501
942	2	1.14807	0.704508	1.14807	0.704508	ENSG00000108349.10	0.103185	0.204365
943	2	1.12153	0.668604	1.12153	0.668604	ENSG00000108384.10	0.0934592	0.191215
944	2	0.909162	0.854636	0.909162	0.854636	ENSG00000108406.5	0.287419	0.41626
945	2	1.28303	0.659459	1.28303	0.659459	ENSG00000108424.5	0.0517051	0.124052
946	2	1.32912	0.553437	1.32912	0.553437	ENSG00000108510.5	0.016325	0.0552742
947	2	3.07977	0.727184	3.07977	0.727184	ENSG00000108518.7	2.28343e-05	0.000505058
948	2	2.68114	1.14981	2.68114	1.14981	ENSG00000108523.11	0.0197109	0.0631898
949	2	1.28033	0.875858	1.28033	0.875858	ENSG00000108559.7	0.143795	0.256199
950	2	1.94042	0.830837	1.94042	0.830837	ENSG00000108578.10	0.0195175	0.0627311
951	2	2.05303	0.963804	2.05303	0.963804	ENSG00000108582.7	0.0331608	0.0902804
952	2	2.46963	0.838817	2.46963	0.838817	ENSG00000108588.9	0.00323804	0.0172419
953	2	2.22367	0.622654	2.22367	0.622654	ENSG00000108592.12	0.000355234	0.00354097
954	2	2.80829	0.658499	2.80829	0.658499	ENSG00000108604.11	2.00185e-05	0.000473103
955	2	3.14577	0.737835	3.14577	0.737835	ENSG00000108639.3	2.0124e-05	0.000473103
956	2	1.49492	0.713207	1.49492	0.713207	ENSG00000108651.5	0.0360772	0.0956427
957	2	1.98877	0.534386	1.98877	0.534386	ENSG00000108654.7	0.000197969	0.00230532
958	2	2.52083	0.643093	2.52083	0.643093	ENSG00000108671.5	8.8602e-05	0.0012641
959	2	1.48654	0.608097	1.48654	0.608097	ENSG00000108826.11	0.0145024	0.0507585
960	2	1.93785	0.787147	1.93785	0.787147	ENSG00000108828.11	0.0138217	0.0492732
961	2	2.47549	0.761228	2.47549	0.761228	ENSG00000108829.9	0.00114607	0.00815006
962	2	2.19601	0.611208	2.19601	0.611208	ENSG00000108848.11	0.000327012	0.00334323
963	2	1.22505	0.731861	1.22505	0.731861	ENSG00000108883.8	0.0941542	0.192321
964	2	-0.101284	0.949676	-0.101284	0.949676	ENSG00000108946.10	0.915066	0.936916
965	2	0.972804	0.542005	0.972804	0.542005	ENSG00000109046.10	0.0726814	0.160096
966	2	1.9625	0.957411	1.9625	0.957411	ENSG00000109062.5	0.0403847	0.104109
967	2	0.978022	0.937766	0.978022	0.937766	ENSG00000109084.9	0.296982	0.423248
968	2	2.03705	0.830023	2.03705	0.830023	ENSG00000109103.7	0.0141197	0.049949
969	2	2.89809	0.756022	2.89809	0.756022	ENSG00000109107.9	0.000126416	0.00165302
970	2	2.44937	0.669186	2.44937	0.669186	ENSG00000109111.10	0.00025199	0.00278681
971	2	-0.303357	0.657135	-0.303357	0.657135	ENSG00000109118.9	0.644342	0.720045
972	2	0.779854	0.747358	0.779854	0.747358	ENSG00000109133.8	0.296726	0.423182
973	2	0.0831601	0.834194	0.0831601	0.834194	ENSG00000109171.10	0.920591	0.941302
974	2	0.417914	1.08186	0.417914	1.08186	ENSG00000109180.10	0.69928	0.762844
975	2	1.47784	1.07424	1.47784	1.07424	ENSG00000109255.7	0.168913	0.285948
976	2	2.68474	0.907467	2.68474	0.907467	ENSG00000109270.8	0.00309138	0.016723
977	2	1.10456	0.530016	1.10456	0.530016	ENSG00000109332.15	0.0371592	0.0974743
978	2	1.01551	0.732944	1.01551	0.732944	ENSG00000109381.15	0.165893	0.282252
979	2	2.72058	1.04569	2.72058	1.04569	ENSG00000109390.7	0.00927597	0.0364218
980	2	0.318166	0.613557	0.318166	0.613557	ENSG00000109445.6	0.604068	0.685907
981	2	3.15051	0.605398	3.15051	0.605398	ENSG00000109475.12	1.95008e-07	1.69521e-05
982	2	1.76512	0.7056	1.76512	0.7056	ENSG00000109519.8	0.0123639	0.0452145
983	2	2.41921	0.644642	2.41921	0.644642	ENSG00000109534.12	0.000174871	0.00210861
984	2	0.544515	0.732659	0.544515	0.732659	ENSG00000109572.9	0.457359	0.564909
985	2	0.81552	0.952214	0.81552	0.952214	ENSG00000109586.7	0.391751	0.51097
986	2	1.2436	0.609797	1.2436	0.609797	ENSG00000109606.8	0.041414	0.106255
987	2	0.815922	0.611507	0.815922	0.611507	ENSG00000109685.13	0.182112	0.300917
988	2	2.3807	0.757181	2.3807	0.757181	ENSG00000109736.10	0.00166568	0.0106615
989	2	0.963132	0.652961	0.963132	0.652961	ENSG00000109756.4	0.140206	0.252209
990	2	-0.839265	0.707597	-0.839265	0.707597	ENSG00000109805.5	0.235592	0.363301
991	2	1.12921	1.29498	1.12921	1.29498	ENSG00000109854.9	0.383217	0.503502
992	2	1.73962	0.830907	1.73962	0.830907	ENSG00000109861.11	0.0362924	0.0960771
993	2	1.4325	0.856884	1.4325	0.856884	ENSG00000109917.6	0.0945735	0.192967
994	2	1.15164	1.22607	1.15164	1.22607	ENSG00000109919.5	0.34758	0.470233
995	2	0.818765	0.630223	0.818765	0.630223	ENSG00000109920.8	0.193887	0.314152
996	2	2.43067	0.668303	2.43067	0.668303	ENSG00000109971.9	0.000275748	0.00294499
997	2	1.65531	0.695507	1.65531	0.695507	ENSG00000110047.13	0.0173126	0.0574584
998	2	1.34877	0.603391	1.34877	0.603391	ENSG00000110074.6	0.0253968	0.0752336
999	2	0.948841	1.0993	0.948841	1.0993	ENSG00000110075.10	0.388063	0.507729
1000	2	2.21296	0.85763	2.21296	0.85763	ENSG00000110107.4	0.00987086	0.0383149
1001	2	2.04401	1.21079	2.04401	1.21079	ENSG00000110108.5	0.0913798	0.188717
1002	2	0.845667	0.59069	0.845667	0.59069	ENSG00000110172.7	0.152241	0.265595
1003	2	1.86542	1.08579	1.86542	1.08579	ENSG00000110200.4	0.0857911	0.179959
1004	2	2.68516	0.588746	2.68516	0.588746	ENSG00000110321.11	5.09551e-06	0.000186735
1005	2	1.64076	0.917495	1.64076	0.917495	ENSG00000110344.5	0.0737262	0.161825
1006	2	0.918788	0.581197	0.918788	0.581197	ENSG00000110367.7	0.113912	0.217913
1007	2	1.94884	0.732565	1.94884	0.732565	ENSG00000110395.4	0.0078071	0.0323528
1008	2	0.69745	0.837066	0.69745	0.837066	ENSG00000110429.9	0.404727	0.51953
1009	2	1.74364	0.780569	1.74364	0.780569	ENSG00000110492.11	0.0254961	0.0752336
1010	2	1.84539	1.12279	1.84539	1.12279	ENSG00000110536.9	0.100264	0.200528
1011	2	3.57361	0.743264	3.57361	0.743264	ENSG00000110651.7	1.52453e-06	7.80642e-05
1012	2	1.92685	0.915569	1.92685	0.915569	ENSG00000110660.10	0.0353311	0.0944689
1013	2	-0.0105996	0.892778	-0.0105996	0.892778	ENSG00000110696.5	0.990527	0.99212
1014	2	1.67657	0.721927	1.67657	0.721927	ENSG00000110713.11	0.0202138	0.0644702
1015	2	2.6204	1.1002	2.6204	1.1002	ENSG00000110717.6	0.0172304	0.0574487
1016	2	1.63166	0.821798	1.63166	0.821798	ENSG00000110721.7	0.047091	0.116342
1017	2	1.41089	0.657653	1.41089	0.657653	ENSG00000110801.9	0.0319257	0.088232
1018	2	0.726999	0.874835	0.726999	0.874835	ENSG00000110811.15	0.405967	0.520763
1019	2	0.779434	0.774487	0.779434	0.774487	ENSG00000110880.6	0.314229	0.437789
1020	2	0.913304	0.587235	0.913304	0.587235	ENSG00000110906.8	0.119884	0.225416
1021	2	0.518501	1.00423	0.518501	1.00423	ENSG00000110911.10	0.605634	0.687267
1022	2	2.33299	0.669446	2.33299	0.669446	ENSG00000110917.3	0.000492226	0.00452074
1023	2	0.323933	1.09599	0.323933	1.09599	ENSG00000110931.14	0.767565	0.81859
1024	2	3.8043	0.624394	3.8043	0.624394	ENSG00000110955.4	1.10959e-09	3.76156e-07
1025	2	1.81808	0.828265	1.81808	0.828265	ENSG00000110958.11	0.0281603	0.0806662
1026	2	0.26241	0.427709	0.26241	0.427709	ENSG00000111011.13	0.539529	0.631817
1027	2	2.05664	0.660056	2.05664	0.660056	ENSG00000111142.9	0.0018341	0.0115373
1028	2	1.9909	0.937649	1.9909	0.937649	ENSG00000111206.8	0.0337296	0.0914061
1029	2	1.63186	0.620185	1.63186	0.620185	ENSG00000111231.4	0.00850734	0.0341451
1030	2	0.490967	1.19402	0.490967	1.19402	ENSG00000111237.14	0.680934	0.748846
1031	2	1.25651	0.534177	1.25651	0.534177	ENSG00000111252.6	0.0186609	0.0607087
1032	2	1.50214	0.601236	1.50214	0.601236	ENSG00000111300.5	0.0124751	0.0454944
1033	2	1.10354	0.590075	1.10354	0.590075	ENSG00000111321.6	0.0614601	0.141726
1034	2	-0.081875	1.09406	-0.081875	1.09406	ENSG00000111358.9	0.940345	0.953676
1035	2	1.16256	1.21712	1.16256	1.21712	ENSG00000111361.8	0.339493	0.4636
1036	2	1.6423	0.724452	1.6423	0.724452	ENSG00000111364.11	0.0233934	0.0713249
1037	2	1.09776	0.648792	1.09776	0.648792	ENSG00000111371.11	0.0906453	0.187823
1038	2	2.19118	0.830191	2.19118	0.830191	ENSG00000111445.9	0.00830611	0.0335656
1039	2	1.98525	1.10157	1.98525	1.10157	ENSG00000111481.5	0.0715129	0.158268
1040	2	1.59643	0.635465	1.59643	0.635465	ENSG00000111530.8	0.0119971	0.0443104
1041	2	0.551108	1.18319	0.551108	1.18319	ENSG00000111581.5	0.641371	0.717653
1042	2	1.04984	0.701636	1.04984	0.701636	ENSG00000111596.7	0.134582	0.244326
1043	2	-0.0527746	0.861538	-0.0527746	0.861538	ENSG00000111602.7	0.951155	0.962068
1044	2	1.52888	0.842015	1.52888	0.842015	ENSG00000111605.12	0.0694095	0.154528
1045	2	0.0606624	0.6721	0.0606624	0.6721	ENSG00000111615.8	0.928082	0.946635
1046	2	1.08876	0.906381	1.08876	0.906381	ENSG00000111639.3	0.229669	0.356172
1047	2	2.8484	0.699583	2.8484	0.699583	ENSG00000111640.10	4.6698e-05	0.000791228
1048	2	1.01575	0.538934	1.01575	0.538934	ENSG00000111641.6	0.0594651	0.137891
1049	2	3.83665	0.753663	3.83665	0.753663	ENSG00000111642.10	3.56795e-07	2.72184e-05
1050	2	1.27123	1.07444	1.27123	1.07444	ENSG00000111666.6	0.23675	0.364308
1051	2	0.458734	0.745847	0.458734	0.745847	ENSG00000111667.9	0.538521	0.630834
1052	2	4.09847	0.834325	4.09847	0.834325	ENSG00000111669.10	9.00065e-07	5.25694e-05
1053	2	1.13717	0.818797	1.13717	0.818797	ENSG00000111670.10	0.164883	0.280783
1054	2	1.9784	1.2529	1.9784	1.2529	ENSG00000111678.6	0.114323	0.218476
1055	2	0.386252	1.2522	0.386252	1.2522	ENSG00000111684.6	0.757733	0.811113
1056	2	1.74635	0.753023	1.74635	0.753023	ENSG00000111711.5	0.0203886	0.0648617
1057	2	1.14834	1.37778	1.14834	1.37778	ENSG00000111716.8	0.404577	0.519516
1058	2	1.56104	0.723063	1.56104	0.723063	ENSG00000111725.6	0.0308559	0.0862029
1059	2	-0.0945846	0.974087	-0.0945846	0.974087	ENSG00000111726.8	0.922646	0.942824
1060	2	2.0415	0.662001	2.0415	0.662001	ENSG00000111786.4	0.00204354	0.012502
1061	2	0.0825889	1.36715	0.0825889	1.36715	ENSG00000111843.9	0.951829	0.962385
1062	2	1.62752	0.642258	1.62752	0.642258	ENSG00000111845.4	0.011275	0.0422729
1063	2	1.24014	0.919444	1.24014	0.919444	ENSG00000111875.7	0.177404	0.295647
1064	2	1.64856	0.999862	1.64856	0.999862	ENSG00000111885.5	0.0991908	0.199342
1065	2	2.1621	0.659285	2.1621	0.659285	ENSG00000111897.6	0.00104004	0.00765126
1066	2	0.920299	1.15492	0.920299	1.15492	ENSG00000111906.13	0.425539	0.537918
1067	2	0.349778	1.37036	0.349778	1.37036	ENSG00000111907.16	0.798533	0.843912
1068	2	0.699958	0.518278	0.699958	0.518278	ENSG00000112029.5	0.176842	0.294973
1069	2	1.82378	1.17655	1.82378	1.17655	ENSG00000112062.6	0.121115	0.226931
1070	2	1.34668	1.23499	1.34668	1.23499	ENSG00000112077.11	0.27552	0.403721
1071	2	0.709524	0.715647	0.709524	0.715647	ENSG00000112078.9	0.321469	0.446213
1072	2	2.78045	0.547743	2.78045	0.547743	ENSG00000112081.12	3.85062e-07	2.87873e-05
1073	2	0.910737	0.597622	0.910737	0.597622	ENSG00000112096.12	0.127525	0.234707
1074	2	2.37487	0.710866	2.37487	0.710866	ENSG00000112118.13	0.000835333	0.00657363
1075	2	-0.221997	0.686434	-0.221997	0.686434	ENSG00000112130.12	0.746388	0.800344
1076	2	0.180582	0.837814	0.180582	0.837814	ENSG00000112146.12	0.829347	0.868618
1077	2	0.994202	0.760173	0.994202	0.760173	ENSG00000112159.7	0.19092	0.311506
1078	2	0.768298	0.554769	0.768298	0.554769	ENSG00000112200.12	0.166083	0.282359
1079	2	1.84001	0.801653	1.84001	0.801653	ENSG00000112237.8	0.0217173	0.0675932
1080	2	1.42117	0.557262	1.42117	0.557262	ENSG00000112245.6	0.0107639	0.0406829
1081	2	1.45514	0.833172	1.45514	0.833172	ENSG00000112249.9	0.0807234	0.172674
1082	2	1.64718	0.571754	1.64718	0.571754	ENSG00000112308.8	0.00396509	0.0199751
1083	2	1.2474	0.53925	1.2474	0.53925	ENSG00000112312.5	0.0207113	0.0654957
1084	2	1.34401	0.879443	1.34401	0.879443	ENSG00000112335.10	0.126449	0.23353
1085	2	1.05539	0.555661	1.05539	0.555661	ENSG00000112339.10	0.0575204	0.134466
1086	2	1.46872	0.59932	1.46872	0.59932	ENSG00000112531.12	0.0142602	0.0502419
1087	2	2.54379	0.598852	2.54379	0.598852	ENSG00000112576.8	2.159e-05	0.000492093
1088	2	1.89858	0.84905	1.89858	0.84905	ENSG00000112640.10	0.0253437	0.0752336
1089	2	0.977537	0.744556	0.977537	0.744556	ENSG00000112651.7	0.189212	0.309394
1090	2	1.01296	0.601744	1.01296	0.601744	ENSG00000112658.6	0.0923018	0.189544
1091	2	0.735305	1.30637	0.735305	1.30637	ENSG00000112667.8	0.57353	0.661684
1092	2	1.74472	0.974421	1.74472	0.974421	ENSG00000112695.7	0.0733703	0.161233
1093	2	1.16008	0.772577	1.16008	0.772577	ENSG00000112697.11	0.133208	0.24245
1094	2	0.220063	0.652011	0.220063	0.652011	ENSG00000112701.13	0.735729	0.790561
1095	2	0.342654	0.611851	0.342654	0.611851	ENSG00000112715.16	0.57546	0.663092
1096	2	1.45157	0.629682	1.45157	0.629682	ENSG00000112739.12	0.0211527	0.066286
1097	2	0.166075	0.724935	0.166075	0.724935	ENSG00000112742.5	0.818799	0.860706
1098	2	1.33514	1.15121	1.33514	1.15121	ENSG00000112759.12	0.246142	0.372652
1099	2	1.45256	0.741068	1.45256	0.741068	ENSG00000112851.10	0.0499844	0.120933
1100	2	1.42158	0.558948	1.42158	0.558948	ENSG00000112855.10	0.0109805	0.0413343
1101	2	1.5872	0.592211	1.5872	0.592211	ENSG00000112972.10	0.00735937	0.0311544
1102	2	1.30173	0.665392	1.30173	0.665392	ENSG00000112983.13	0.0504255	0.121685
1103	2	0.511316	1.28502	0.511316	1.28502	ENSG00000112992.12	0.690701	0.755808
1104	2	1.69653	0.575846	1.69653	0.575846	ENSG00000112996.5	0.00321764	0.0172068
1105	2	2.06381	0.768554	2.06381	0.768554	ENSG00000113013.8	0.00724613	0.0308497
1106	2	1.70989	0.975177	1.70989	0.975177	ENSG00000113048.12	0.0795313	0.171348
1107	2	1.28952	0.526202	1.28952	0.526202	ENSG00000113161.11	0.0142608	0.0502419
1108	2	1.77197	0.995104	1.77197	0.995104	ENSG00000113163.11	0.0749628	0.16377
1109	2	1.32239	1.16389	1.32239	1.16389	ENSG00000113194.8	0.255882	0.383954
1110	2	1.0358	0.706628	1.0358	0.706628	ENSG00000113282.9	0.142693	0.254842
1111	2	0.699322	0.731228	0.699322	0.731228	ENSG00000113300.7	0.338887	0.462997
1112	2	1.92977	1.36545	1.92977	1.36545	ENSG00000113312.6	0.157571	0.272441
1113	2	2.78758	0.75659	2.78758	0.75659	ENSG00000113328.14	0.000229243	0.00258106
1114	2	0.834658	1.20783	0.834658	1.20783	ENSG00000113360.12	0.489541	0.590483
1115	2	1.93006	0.682758	1.93006	0.682758	ENSG00000113368.7	0.00470071	0.0226156
1116	2	0.665609	0.463125	0.665609	0.463125	ENSG00000113369.4	0.150657	0.264145
1117	2	1.03696	0.660024	1.03696	0.660024	ENSG00000113384.9	0.116161	0.220972
1118	2	1.53165	0.636344	1.53165	0.636344	ENSG00000113387.7	0.016086	0.054713
1119	2	1.15964	0.587223	1.15964	0.587223	ENSG00000113407.9	0.0482933	0.118336
1120	2	0.0891025	0.743288	0.0891025	0.743288	ENSG00000113441.11	0.904581	0.929702
1121	2	0.171726	0.587761	0.171726	0.587761	ENSG00000113456.14	0.770157	0.820886
1122	2	0.369469	0.459479	0.369469	0.459479	ENSG00000113460.8	0.421337	0.535336
1123	2	-0.0804321	1.31583	-0.0804321	1.31583	ENSG00000113522.9	0.951258	0.962068
1124	2	0.0937144	0.819456	0.0937144	0.819456	ENSG00000113552.11	0.908951	0.932654
1125	2	1.97948	0.676588	1.97948	0.676588	ENSG00000113558.14	0.00343696	0.0179935
1126	2	1.49931	1.10538	1.49931	1.10538	ENSG00000113569.11	0.174983	0.292786
1127	2	1.6735	0.577609	1.6735	0.577609	ENSG00000113575.5	0.00376412	0.019248
1128	2	2.18213	1.03419	2.18213	1.03419	ENSG00000113583.6	0.0348591	0.0934008
1129	2	-0.131425	1.06004	-0.131425	1.06004	ENSG00000113593.7	0.90133	0.92738
1130	2	1.31436	0.763515	1.31436	0.763515	ENSG00000113643.4	0.0851674	0.179153
1131	2	1.46219	1.29291	1.46219	1.29291	ENSG00000113648.12	0.258083	0.386039
1132	2	1.24344	0.677002	1.24344	0.677002	ENSG00000113649.7	0.0662573	0.149199
1133	2	1.70411	0.675622	1.70411	0.675622	ENSG00000113658.12	0.0116597	0.0433671
1134	2	1.33035	0.686891	1.33035	0.686891	ENSG00000113732.4	0.0527734	0.125888
1135	2	0.192397	0.691676	0.192397	0.691676	ENSG00000113742.8	0.780889	0.829494
1136	2	1.28731	0.65514	1.28731	0.65514	ENSG00000113810.11	0.0494217	0.120237
1137	2	0.834029	1.33822	0.834029	1.33822	ENSG00000113845.5	0.53313	0.626285
1138	2	0.562942	0.664072	0.562942	0.664072	ENSG00000113851.9	0.396598	0.514506
1139	2	0.830517	1.26204	0.830517	1.26204	ENSG00000114021.7	0.510491	0.607518
1140	2	1.53058	0.906311	1.53058	0.906311	ENSG00000114023.11	0.0912564	0.188598
1141	2	-0.191574	0.737256	-0.191574	0.737256	ENSG00000114030.8	0.794981	0.841347
1142	2	1.48242	0.895379	1.48242	0.895379	ENSG00000114062.13	0.0977957	0.197174
1143	2	0.266858	0.568758	0.266858	0.568758	ENSG00000114120.7	0.638931	0.716354
1144	2	1.20538	0.654971	1.20538	0.654971	ENSG00000114125.9	0.0657158	0.148606
1145	2	1.79467	0.730789	1.79467	0.730789	ENSG00000114126.13	0.014057	0.0499003
1146	2	0.767717	0.943324	0.767717	0.943324	ENSG00000114209.10	0.415735	0.530382
1147	2	2.05369	0.747334	2.05369	0.747334	ENSG00000114302.11	0.00599562	0.0267075
1148	2	1.01118	1.26239	1.01118	1.26239	ENSG00000114316.8	0.423126	0.536652
1149	2	0.643847	0.735927	0.643847	0.735927	ENSG00000114331.8	0.38164	0.502136
1150	2	0.504024	0.733227	0.504024	0.733227	ENSG00000114346.9	0.491828	0.592285
1151	2	2.04803	0.834549	2.04803	0.834549	ENSG00000114353.12	0.0141256	0.049949
1152	2	3.1205	0.784524	3.1205	0.784524	ENSG00000114354.8	6.96217e-05	0.00104938
1153	2	1.99152	0.686644	1.99152	0.686644	ENSG00000114388.8	0.00372717	0.0191376
1154	2	1.17638	0.621661	1.17638	0.621661	ENSG00000114416.13	0.0584484	0.135786
1155	2	1.01117	0.563241	1.01117	0.563241	ENSG00000114503.6	0.0726106	0.160035
1156	2	2.19727	0.922907	2.19727	0.922907	ENSG00000114573.5	0.0172746	0.0574487
1157	2	0.28906	0.635594	0.28906	0.635594	ENSG00000114648.7	0.649262	0.723724
1158	2	1.55591	1.06704	1.55591	1.06704	ENSG00000114650.14	0.144796	0.257492
1159	2	1.54153	0.584654	1.54153	0.584654	ENSG00000114737.11	0.00837284	0.0337623
1160	2	-0.307682	1.26105	-0.307682	1.26105	ENSG00000114738.6	0.80724	0.850708
1161	2	1.90832	0.84825	1.90832	0.84825	ENSG00000114739.9	0.024467	0.0732246
1162	2	0.202699	0.740578	0.202699	0.740578	ENSG00000114742.9	0.784312	0.832177
1163	2	1.1553	0.785591	1.1553	0.785591	ENSG00000114744.4	0.141396	0.253374
1164	2	1.42005	1.16473	1.42005	1.16473	ENSG00000114770.12	0.222767	0.348009
1165	2	0.898161	1.20423	0.898161	1.20423	ENSG00000114779.15	0.455765	0.564122
1166	2	2.38003	0.721505	2.38003	0.721505	ENSG00000114850.2	0.000971352	0.00737722
1167	2	0.691643	0.643749	0.691643	0.643749	ENSG00000114857.13	0.282644	0.411099
1168	2	0.60974	0.699732	0.60974	0.699732	ENSG00000114861.14	0.383541	0.503575
1169	2	3.3058	0.677634	3.3058	0.677634	ENSG00000114867.15	1.06926e-06	6.05588e-05
1170	2	3.06808	0.921984	3.06808	0.921984	ENSG00000114902.9	0.000875693	0.00678286
1171	2	0.688653	1.07953	0.688653	1.07953	ENSG00000114956.15	0.523526	0.617886
1172	2	1.55539	0.779538	1.55539	0.779538	ENSG00000114978.13	0.0460134	0.114742
1173	2	0.771868	0.901669	0.771868	0.901669	ENSG00000114982.13	0.391974	0.51097
1174	2	0.144638	0.97742	0.144638	0.97742	ENSG00000114999.7	0.882359	0.913645
1175	2	3.31835	0.632659	3.31835	0.632659	ENSG00000115053.11	1.56203e-07	1.45972e-05
1176	2	2.49813	0.651931	2.49813	0.651931	ENSG00000115091.7	0.000127162	0.00165621
1177	2	2.52654	0.725538	2.52654	0.725538	ENSG00000115128.6	0.000497137	0.00455465
1178	2	1.08648	1.5121	1.08648	1.5121	ENSG00000115204.10	0.472435	0.575982
1179	2	1.88287	0.683393	1.88287	0.683393	ENSG00000115211.11	0.00586588	0.0265135
1180	2	2.11001	0.677914	2.11001	0.677914	ENSG00000115233.7	0.00185505	0.0115956
1181	2	2.69636	0.808519	2.69636	0.808519	ENSG00000115234.6	0.000853182	0.00668456
1182	2	1.84366	0.652912	1.84366	0.652912	ENSG00000115241.9	0.00474658	0.0227763
1183	2	2.12019	0.568275	2.12019	0.568275	ENSG00000115275.7	0.000190779	0.00224963
1184	2	1.42875	1.27721	1.42875	1.27721	ENSG00000115286.15	0.263289	0.391011
1185	2	2.63223	0.942082	2.63223	0.942082	ENSG00000115306.11	0.00520523	0.0243419
1186	2	1.28804	0.56125	1.28804	0.56125	ENSG00000115307.12	0.0217363	0.067596
1187	2	1.59475	0.703743	1.59475	0.703743	ENSG00000115310.13	0.0234452	0.0713665
1188	2	1.96185	0.709668	1.96185	0.709668	ENSG00000115317.7	0.00570156	0.0259908
1189	2	1.3642	0.820428	1.3642	0.820428	ENSG00000115355.11	0.0963544	0.195321
1190	2	1.2416	0.778403	1.2416	0.778403	ENSG00000115364.9	0.110698	0.213895
1191	2	0.146614	0.800741	0.146614	0.800741	ENSG00000115368.5	0.854721	0.891215
1192	2	0.970529	1.35238	0.970529	1.35238	ENSG00000115415.14	0.472976	0.576266
1193	2	1.13617	0.826018	1.13617	0.826018	ENSG00000115419.8	0.168983	0.285948
1194	2	1.88118	0.972091	1.88118	0.972091	ENSG00000115446.7	0.0529665	0.12614
1195	2	1.19972	0.784853	1.19972	0.784853	ENSG00000115464.10	0.126366	0.233493
1196	2	0.774776	0.664266	0.774776	0.664266	ENSG00000115484.10	0.243467	0.369991
1197	2	2.78221	0.680001	2.78221	0.680001	ENSG00000115524.11	4.2862e-05	0.000751325
1198	2	0.225481	0.662549	0.225481	0.662549	ENSG00000115548.12	0.733613	0.788908
1199	2	1.54434	0.709721	1.54434	0.709721	ENSG00000115661.9	0.0295572	0.0835473
1200	2	2.81508	0.888864	2.81508	0.888864	ENSG00000115677.12	0.00153992	0.0100809
1201	2	1.59259	1.22299	1.59259	1.22299	ENSG00000115756.8	0.192843	0.313476
1202	2	3.1447	0.639564	3.1447	0.639564	ENSG00000115758.8	8.79058e-07	5.21575e-05
1203	2	0.608086	0.661924	0.608086	0.661924	ENSG00000115760.9	0.358271	0.481734
1204	2	1.42425	0.843386	1.42425	0.843386	ENSG00000115761.11	0.0912717	0.188598
1205	2	1.69919	0.670911	1.69919	0.670911	ENSG00000115762.12	0.0113199	0.042356
1206	2	1.39761	0.610525	1.39761	0.610525	ENSG00000115806.8	0.0220681	0.0681739
1207	2	1.09698	0.767181	1.09698	0.767181	ENSG00000115808.7	0.152752	0.26607
1208	2	1.3363	0.690207	1.3363	0.690207	ENSG00000115816.9	0.0528574	0.126008
1209	2	1.07536	0.839465	1.07536	0.839465	ENSG00000115839.13	0.200191	0.322688
1210	2	0.60799	0.799544	0.60799	0.799544	ENSG00000115840.9	0.447003	0.5567
1211	2	1.45855	1.14872	1.45855	1.14872	ENSG00000115866.6	0.204184	0.326971
1212	2	2.53926	0.539738	2.53926	0.539738	ENSG00000115875.14	2.54353e-06	0.000118846
1213	2	-0.14771	1.04346	-0.14771	1.04346	ENSG00000115904.8	0.887429	0.917945
1214	2	0.456328	0.905953	0.456328	0.905953	ENSG00000115947.9	0.614473	0.694152
1215	2	1.31393	1.06883	1.31393	1.06883	ENSG00000115970.14	0.21895	0.343592
1216	2	1.97439	0.765578	1.97439	0.765578	ENSG00000116001.11	0.00991004	0.0383678
1217	2	2.81096	0.768645	2.81096	0.768645	ENSG00000116017.6	0.000255154	0.00279807
1218	2	1.64921	0.660919	1.64921	0.660919	ENSG00000116062.10	0.012584	0.0457577
1219	2	1.44802	0.929649	1.44802	0.929649	ENSG00000116120.8	0.119329	0.224825
1220	2	0.828427	1.04173	0.828427	1.04173	ENSG00000116127.13	0.426471	0.53824
1221	2	2.24616	0.945519	2.24616	0.945519	ENSG00000116133.7	0.0175212	0.0578131
1222	2	1.57866	0.880347	1.57866	0.880347	ENSG00000116171.12	0.0729362	0.160491
1223	2	1.17699	1.30121	1.17699	1.30121	ENSG00000116199.7	0.365713	0.488695
1224	2	2.30613	0.892841	2.30613	0.892841	ENSG00000116209.7	0.00979684	0.0380671
1225	2	1.18976	0.765713	1.18976	0.765713	ENSG00000116221.11	0.120234	0.225847
1226	2	2.12472	0.828586	2.12472	0.828586	ENSG00000116237.11	0.0103393	0.0396171
1227	2	1.20727	0.508337	1.20727	0.508337	ENSG00000116251.5	0.0175517	0.0578557
1228	2	0.376042	1.02014	0.376042	1.02014	ENSG00000116266.6	0.712413	0.772556
1229	2	1.37712	0.480518	1.37712	0.480518	ENSG00000116273.5	0.00415815	0.020587
1230	2	1.23121	0.914388	1.23121	0.914388	ENSG00000116288.8	0.178147	0.296076
1231	2	2.46552	0.605881	2.46552	0.605881	ENSG00000116337.11	4.71508e-05	0.000793917
1232	2	1.77579	0.662129	1.77579	0.662129	ENSG00000116350.11	0.0073196	0.0310564
1233	2	1.23624	0.927361	1.23624	0.927361	ENSG00000116406.14	0.182508	0.301066
1234	2	1.95234	1.30025	1.95234	1.30025	ENSG00000116459.6	0.133224	0.24245
1235	2	0.282162	1.24545	0.282162	1.24545	ENSG00000116478.7	0.820771	0.862051
1236	2	2.27917	0.733179	2.27917	0.733179	ENSG00000116521.6	0.00187969	0.011691
1237	2	-0.261623	0.549719	-0.261623	0.549719	ENSG00000116539.6	0.63413	0.711826
1238	2	2.24339	0.591846	2.24339	0.591846	ENSG00000116560.6	0.000150345	0.00185475
1239	2	3.30639	0.652237	3.30639	0.652237	ENSG00000116649.5	3.9928e-07	2.92649e-05
1240	2	3.2493	0.749064	3.2493	0.749064	ENSG00000116670.10	1.4391e-05	0.000396016
1241	2	0.311454	0.868788	0.311454	0.868788	ENSG00000116675.11	0.719975	0.778413
1242	2	0.45221	1.11963	0.45221	1.11963	ENSG00000116678.14	0.686293	0.752652
1243	2	1.5784	0.676759	1.5784	0.676759	ENSG00000116679.11	0.0196857	0.0631631
1244	2	0.894753	0.629365	0.894753	0.629365	ENSG00000116688.12	0.155121	0.269318
1245	2	1.19553	0.684309	1.19553	0.684309	ENSG00000116691.6	0.0806253	0.172674
1246	2	0.848374	0.609735	0.848374	0.609735	ENSG00000116698.16	0.16411	0.2796
1247	2	0.875095	0.492013	0.875095	0.492013	ENSG00000116717.7	0.0753053	0.164332
1248	2	0.737895	0.602022	0.737895	0.602022	ENSG00000116731.18	0.220314	0.344863
1249	2	2.17881	0.709358	2.17881	0.709358	ENSG00000116747.8	0.00212973	0.0129521
1250	2	0.170739	0.917291	0.170739	0.917291	ENSG00000116750.9	0.85234	0.889212
1251	2	0.6971	0.943672	0.6971	0.943672	ENSG00000116752.5	0.460083	0.567213
1252	2	1.38516	0.666837	1.38516	0.666837	ENSG00000116754.9	0.0377821	0.0987618
1253	2	1.27339	1.15443	1.27339	1.15443	ENSG00000116786.7	0.270009	0.397986
1254	2	1.17157	0.738674	1.17157	0.738674	ENSG00000116791.9	0.112729	0.216315
1255	2	0.797249	0.885256	0.797249	0.885256	ENSG00000116793.11	0.367809	0.490324
1256	2	-0.19395	1.23485	-0.19395	1.23485	ENSG00000116830.7	0.875195	0.907735
1257	2	0.701489	1.275	0.701489	1.275	ENSG00000116857.12	0.58219	0.667759
1258	2	1.67758	0.592704	1.67758	0.592704	ENSG00000116871.11	0.00464914	0.0224723
1259	2	2.14489	0.823594	2.14489	0.823594	ENSG00000116898.7	0.00920597	0.0362612
1260	2	-0.0105895	0.956256	-0.0105895	0.956256	ENSG00000116906.7	0.991165	0.992454
1261	2	1.0549	1.01297	1.0549	1.01297	ENSG00000116918.9	0.297695	0.423352
1262	2	0.293851	0.513146	0.293851	0.513146	ENSG00000116922.10	0.566885	0.656651
1263	2	2.18568	0.672372	2.18568	0.672372	ENSG00000116954.7	0.00115121	0.00815006
1264	2	0.878335	0.664762	0.878335	0.664762	ENSG00000116977.14	0.186409	0.30615
1265	2	0.567582	1.21888	0.567582	1.21888	ENSG00000116984.8	0.64146	0.717653
1266	2	0.477351	0.53566	0.477351	0.53566	ENSG00000117000.8	0.372851	0.494752
1267	2	0.897384	1.27516	0.897384	1.27516	ENSG00000117054.9	0.481592	0.584098
1268	2	1.31592	1.08375	1.31592	1.08375	ENSG00000117118.5	0.224657	0.350341
1269	2	2.19904	1.06513	2.19904	1.06513	ENSG00000117133.6	0.038963	0.101282
1270	2	1.39257	0.938564	1.39257	0.938564	ENSG00000117143.9	0.137883	0.248628
1271	2	1.05664	0.577691	1.05664	0.577691	ENSG00000117155.12	0.0673884	0.151018
1272	2	1.44424	0.742579	1.44424	0.742579	ENSG00000117174.6	0.0517874	0.12417
1273	2	1.70882	0.664408	1.70882	0.664408	ENSG00000117222.9	0.0101128	0.0388907
1274	2	0.304714	0.314699	0.304714	0.314699	ENSG00000117289.7	0.332909	0.456956
1275	2	1.39562	0.751632	1.39562	0.751632	ENSG00000117308.10	0.0633409	0.144547
1276	2	-0.260732	0.613274	-0.260732	0.613274	ENSG00000117335.14	0.670729	0.739801
1277	2	3.77434	0.770398	3.77434	0.770398	ENSG00000117362.8	9.62224e-07	5.53353e-05
1278	2	0.875396	1.2077	0.875396	1.2077	ENSG00000117385.11	0.468545	0.572922
1279	2	0.823046	0.614529	0.823046	0.614529	ENSG00000117394.15	0.180469	0.299155
1280	2	2.7062	0.677173	2.7062	0.677173	ENSG00000117395.6	6.43346e-05	0.000985585
1281	2	0.575862	1.33418	0.575862	1.33418	ENSG00000117408.6	0.666015	0.736775
1282	2	4.35799	0.728819	4.35799	0.728819	ENSG00000117410.9	2.23788e-09	5.97514e-07
1283	2	1.57987	1.15879	1.57987	1.15879	ENSG00000117419.10	0.172764	0.289884
1284	2	1.33062	0.945438	1.33062	0.945438	ENSG00000117448.9	0.159306	0.274038
1285	2	2.60227	0.697369	2.60227	0.697369	ENSG00000117450.9	0.000190302	0.00224963
1286	2	1.72724	0.751946	1.72724	0.751946	ENSG00000117481.6	0.0216173	0.0673941
1287	2	1.6864	0.783636	1.6864	0.783636	ENSG00000117500.8	0.0313962	0.0872558
1288	2	0.794566	0.611354	0.794566	0.611354	ENSG00000117505.8	0.19371	0.314001
1289	2	1.11456	1.42994	1.11456	1.42994	ENSG00000117543.15	0.435716	0.546729
1290	2	3.20915	0.752152	3.20915	0.752152	ENSG00000117592.8	1.9845e-05	0.000473103
1291	2	0.786082	1.40907	0.786082	1.40907	ENSG00000117593.8	0.576932	0.66397
1292	2	0.346697	0.476364	0.346697	0.476364	ENSG00000117614.5	0.466737	0.572021
1293	2	0.976409	0.497687	0.976409	0.497687	ENSG00000117616.13	0.049775	0.120809
1294	2	1.31551	0.661938	1.31551	0.661938	ENSG00000117625.9	0.0468821	0.116092
1295	2	2.69655	0.676306	2.69655	0.676306	ENSG00000117632.16	6.68665e-05	0.00101193
1296	2	1.29309	0.767759	1.29309	0.767759	ENSG00000117640.13	0.0921345	0.189334
1297	2	1.86031	1.12297	1.86031	1.12297	ENSG00000117697.10	0.0976008	0.1971
1298	2	0.765123	0.522153	0.765123	0.522153	ENSG00000117713.13	0.142833	0.254971
1299	2	2.67753	0.678314	2.67753	0.678314	ENSG00000117724.8	7.90262e-05	0.00116549
1300	2	1.94047	0.670972	1.94047	0.670972	ENSG00000117859.14	0.00382762	0.0194361
1301	2	0.449227	1.46634	0.449227	1.46634	ENSG00000117862.7	0.759331	0.811765
1302	2	0.228917	1.35629	0.228917	1.35629	ENSG00000117868.11	0.865968	0.900164
1303	2	1.08176	1.03582	1.08176	1.03582	ENSG00000117899.6	0.296321	0.422963
1304	2	3.46185	0.877542	3.46185	0.877542	ENSG00000117906.9	7.98211e-05	0.00117008
1305	2	2.77506	1.00753	2.77506	1.00753	ENSG00000117984.8	0.00588128	0.026519
1306	2	0.22305	0.557688	0.22305	0.557688	ENSG00000118058.16	0.689189	0.755038
1307	2	1.13064	0.697838	1.13064	0.697838	ENSG00000118193.7	0.105188	0.207489
1308	2	0.880011	0.886125	0.880011	0.886125	ENSG00000118217.5	0.320661	0.445423
1309	2	1.26996	0.638317	1.26996	0.638317	ENSG00000118412.8	0.0466406	0.115765
1310	2	0.698113	0.60852	0.698113	0.60852	ENSG00000118482.7	0.251287	0.378907
1311	2	0.533793	0.853851	0.533793	0.853851	ENSG00000118513.14	0.531866	0.62539
1312	2	1.81392	0.627984	1.81392	0.627984	ENSG00000118579.7	0.00387103	0.0195804
1313	2	2.5541	0.748729	2.5541	0.748729	ENSG00000118640.6	0.000646676	0.00547775
1314	2	1.12048	0.589293	1.12048	0.589293	ENSG00000118655.4	0.0572506	0.134003
1315	2	1.74279	0.719052	1.74279	0.719052	ENSG00000118680.8	0.0153621	0.0529736
1316	2	2.3882	0.723058	2.3882	0.723058	ENSG00000118705.12	0.000956857	0.00731438
1317	2	2.01735	0.83269	2.01735	0.83269	ENSG00000118816.5	0.0154062	0.0530769
1318	2	1.11026	0.617146	1.11026	0.617146	ENSG00000118873.11	0.0720158	0.159099
1319	2	1.84971	0.697055	1.84971	0.697055	ENSG00000118900.10	0.00796357	0.0327872
1320	2	2.28091	0.8645	2.28091	0.8645	ENSG00000118971.3	0.00832958	0.0336242
1321	2	1.78154	1.1004	1.78154	1.1004	ENSG00000119013.4	0.105448	0.207564
1322	2	0.45386	1.06923	0.45386	1.06923	ENSG00000119041.6	0.67122	0.739923
1323	2	2.1405	0.724569	2.1405	0.724569	ENSG00000119048.3	0.00313506	0.0168859
1324	2	0.169701	1.36751	0.169701	1.36751	ENSG00000119185.8	0.901241	0.92738
1325	2	1.36039	0.792225	1.36039	0.792225	ENSG00000119203.9	0.0859478	0.180086
1326	2	1.54601	0.931494	1.54601	0.931494	ENSG00000119231.6	0.0969728	0.19615
1327	2	1.09995	0.649728	1.09995	0.649728	ENSG00000119285.6	0.0904673	0.18773
1328	2	2.35047	0.695596	2.35047	0.695596	ENSG00000119314.11	0.000727328	0.00593163
1329	2	1.86883	0.717813	1.86883	0.717813	ENSG00000119318.8	0.00922742	0.0362918
1330	2	0.993256	1.19084	0.993256	1.19084	ENSG00000119333.7	0.404235	0.519255
1331	2	1.59225	1.25983	1.59225	1.25983	ENSG00000119383.15	0.206279	0.329096
1332	2	0.622055	0.684644	0.622055	0.684644	ENSG00000119402.12	0.363571	0.487455
1333	2	1.94272	0.65798	1.94272	0.65798	ENSG00000119403.9	0.00315163	0.0169135
1334	2	0.995062	1.27028	0.995062	1.27028	ENSG00000119414.7	0.433427	0.544983
1335	2	1.73656	1.19772	1.73656	1.19772	ENSG00000119421.5	0.147092	0.260258
1336	2	1.35513	0.78544	1.35513	0.78544	ENSG00000119446.9	0.0844717	0.178276
1337	2	0.874551	1.32525	0.874551	1.32525	ENSG00000119471.10	0.509308	0.606935
1338	2	0.955416	1.3117	0.955416	1.3117	ENSG00000119487.12	0.466382	0.571774
1339	2	0.146711	1.17799	0.146711	1.17799	ENSG00000119514.5	0.900885	0.92738
1340	2	0.365949	0.620494	0.365949	0.620494	ENSG00000119523.8	0.555344	0.646112
1341	2	1.23947	0.707367	1.23947	0.707367	ENSG00000119596.13	0.0797341	0.171596
1342	2	-0.0224851	0.904666	-0.0224851	0.904666	ENSG00000119669.3	0.980171	0.984384
1343	2	0.872919	0.904896	0.872919	0.904896	ENSG00000119682.12	0.334714	0.458973
1344	2	1.20126	0.791041	1.20126	0.791041	ENSG00000119705.5	0.128869	0.236482
1345	2	1.43863	0.607315	1.43863	0.607315	ENSG00000119707.9	0.0178442	0.0585615
1346	2	-0.20773	0.819659	-0.20773	0.819659	ENSG00000119760.11	0.799932	0.844733
1347	2	1.5391	0.638809	1.5391	0.638809	ENSG00000119777.14	0.015982	0.0544094
1348	2	2.10493	1.00039	2.10493	1.00039	ENSG00000119812.14	0.0353695	0.0945042
1349	2	2.32372	0.960438	2.32372	0.960438	ENSG00000119820.6	0.0155447	0.0533572
1350	2	1.08606	1.2248	1.08606	1.2248	ENSG00000119888.6	0.375224	0.497195
1351	2	-0.762631	0.677254	-0.762631	0.677254	ENSG00000119950.16	0.260139	0.388247
1352	2	1.62697	0.53528	1.62697	0.53528	ENSG00000119953.8	0.00236989	0.0138989
1353	2	-0.0286211	0.852002	-0.0286211	0.852002	ENSG00000120008.11	0.973202	0.979491
1354	2	1.15046	0.661502	1.15046	0.661502	ENSG00000120053.9	0.0820049	0.174664
1355	2	1.18067	0.708941	1.18067	0.708941	ENSG00000120063.5	0.0958329	0.195005
1356	2	1.53535	0.867442	1.53535	0.867442	ENSG00000120158.7	0.0767306	0.166562
1357	2	2.1196	0.716207	2.1196	0.716207	ENSG00000120253.9	0.00308165	0.0166945
1358	2	0.834489	1.27228	0.834489	1.27228	ENSG00000120254.11	0.51189	0.608688
1359	2	0.895211	0.806545	0.895211	0.806545	ENSG00000120265.12	0.267027	0.394645
1360	2	1.44114	1.23705	1.44114	1.23705	ENSG00000120306.5	0.244027	0.37065
1361	2	0.679823	0.575501	0.679823	0.575501	ENSG00000120334.11	0.237495	0.364391
1362	2	0.777256	1.33057	0.777256	1.33057	ENSG00000120437.7	0.559119	0.649467
1363	2	2.66063	0.633771	2.66063	0.633771	ENSG00000120438.7	2.69167e-05	0.000558971
1364	2	3.05827	0.70507	3.05827	0.70507	ENSG00000120533.8	1.44083e-05	0.000396016
1365	2	-0.0414505	0.510596	-0.0414505	0.510596	ENSG00000120616.11	0.935298	0.950815
1366	2	1.07538	1.03519	1.07538	1.03519	ENSG00000120656.7	0.298885	0.424481
1367	2	2.62665	0.710123	2.62665	0.710123	ENSG00000120694.15	0.00021656	0.00247235
1368	2	0.75173	1.25437	0.75173	1.25437	ENSG00000120697.4	0.548981	0.640278
1369	2	0.815449	0.69624	0.815449	0.69624	ENSG00000120699.8	0.241511	0.368477
1370	2	1.4425	0.605628	1.4425	0.605628	ENSG00000120705.8	0.0172267	0.0574487
1371	2	0.938361	0.799372	0.938361	0.799372	ENSG00000120709.6	0.240446	0.367452
1372	2	1.78173	0.703722	1.78173	0.703722	ENSG00000120727.8	0.0113459	0.0424109
1373	2	1.64125	0.936853	1.64125	0.936853	ENSG00000120733.9	0.0797948	0.171619
1374	2	0.489334	0.519543	0.489334	0.519543	ENSG00000120738.7	0.346268	0.469477
1375	2	2.47715	0.636828	2.47715	0.636828	ENSG00000120742.6	0.000100315	0.00139396
1376	2	0.600516	1.40312	0.600516	1.40312	ENSG00000120800.4	0.668662	0.738174
1377	2	1.44782	0.674845	1.44782	0.674845	ENSG00000120802.9	0.0319201	0.088232
1378	2	1.23115	1.28949	1.23115	1.28949	ENSG00000120805.9	0.3397	0.4636
1379	2	1.29458	0.522933	1.29458	0.522933	ENSG00000120833.9	0.0133006	0.0477102
1380	2	2.54962	0.786238	2.54962	0.786238	ENSG00000121022.9	0.00118358	0.00830059
1381	2	1.74967	0.869184	1.74967	0.869184	ENSG00000121039.5	0.0441149	0.11097
1382	2	0.882795	0.703153	0.882795	0.703153	ENSG00000121057.8	0.209304	0.332362
1383	2	2.04175	0.710152	2.04175	0.710152	ENSG00000121060.10	0.00403906	0.0201845
1384	2	1.90496	0.971016	1.90496	0.971016	ENSG00000121067.13	0.0497837	0.120809
1385	2	-0.279032	0.712376	-0.279032	0.712376	ENSG00000121152.5	0.695285	0.759447
1386	2	0.894381	0.704518	0.894381	0.704518	ENSG00000121210.11	0.204265	0.326971
1387	2	1.53787	0.799741	1.53787	0.799741	ENSG00000121390.13	0.0544857	0.129067
1388	2	0.748329	0.709671	0.748329	0.709671	ENSG00000121579.8	0.291666	0.418978
1389	2	1.64602	0.817261	1.64602	0.817261	ENSG00000121691.4	0.0440025	0.110836
1390	2	1.20633	1.57195	1.20633	1.57195	ENSG00000121766.10	0.442837	0.553662
1391	2	2.83631	0.743366	2.83631	0.743366	ENSG00000121774.13	0.000135908	0.00171052
1392	2	0.671195	1.33124	0.671195	1.33124	ENSG00000121851.8	0.61413	0.694152
1393	2	1.53052	0.712956	1.53052	0.712956	ENSG00000121892.10	0.0318157	0.0880941
1394	2	0.767022	0.719115	0.767022	0.719115	ENSG00000121940.11	0.286144	0.415488
1395	2	2.65884	0.727367	2.65884	0.727367	ENSG00000122034.8	0.000256752	0.00279807
1396	2	2.1496	0.628596	2.1496	0.628596	ENSG00000122068.8	0.000626946	0.00538595
1397	2	2.07641	0.884338	2.07641	0.884338	ENSG00000122218.10	0.0188753	0.0610345
1398	2	0.968108	0.647758	0.968108	0.647758	ENSG00000122257.14	0.135031	0.244904
1399	2	0.853518	0.943777	0.853518	0.943777	ENSG00000122299.7	0.365802	0.488695
1400	2	2.42747	0.759821	2.42747	0.759821	ENSG00000122359.13	0.00139932	0.00945873
1401	2	2.86982	0.600947	2.86982	0.600947	ENSG00000122406.8	1.7926e-06	8.81677e-05
1402	2	-0.692303	1.11235	-0.692303	1.11235	ENSG00000122435.5	0.533695	0.626555
1403	2	0.725632	0.638778	0.725632	0.638778	ENSG00000122482.16	0.255969	0.383954
1404	2	1.94939	0.618592	1.94939	0.618592	ENSG00000122565.14	0.00162525	0.0104744
1405	2	2.89219	0.644109	2.89219	0.644109	ENSG00000122566.16	7.11479e-06	0.000231262
1406	2	0.422025	0.805403	0.422025	0.805403	ENSG00000122644.8	0.600284	0.682865
1407	2	1.03618	0.665746	1.03618	0.665746	ENSG00000122687.13	0.119607	0.225235
1408	2	0.154839	0.690987	0.154839	0.690987	ENSG00000122783.12	0.822692	0.863827
1409	2	1.88544	0.685166	1.88544	0.685166	ENSG00000122862.4	0.00592676	0.0265723
1410	2	1.14577	1.20013	1.14577	1.20013	ENSG00000122873.7	0.339725	0.4636
1411	2	-1.41672	1.04552	-1.41672	1.04552	ENSG00000122912.10	0.175405	0.293231
1412	2	2.41658	0.57893	2.41658	0.57893	ENSG00000122952.12	2.99021e-05	0.000602448
1413	2	1.37688	0.67284	1.37688	0.67284	ENSG00000122958.10	0.0407192	0.104755
1414	2	2.0926	0.643978	2.0926	0.643978	ENSG00000123064.8	0.00115611	0.00816925
1415	2	0.58622	0.619367	0.58622	0.619367	ENSG00000123066.3	0.343903	0.467118
1416	2	1.28143	0.735935	1.28143	0.735935	ENSG00000123080.6	0.0816443	0.174293
1417	2	1.79052	1.39598	1.79052	1.39598	ENSG00000123131.8	0.199623	0.321911
1418	2	2.09913	0.555738	2.09913	0.555738	ENSG00000123136.10	0.0001586	0.0019374
1419	2	2.0148	1.10856	2.0148	1.10856	ENSG00000123143.8	0.0691415	0.154207
1420	2	2.66268	0.645861	2.66268	0.645861	ENSG00000123144.6	3.74487e-05	0.000686193
1421	2	2.36022	0.751216	2.36022	0.751216	ENSG00000123146.15	0.00167877	0.0107086
1422	2	1.04822	0.998345	1.04822	0.998345	ENSG00000123200.12	0.293737	0.420403
1423	2	0.529217	0.879366	0.529217	0.879366	ENSG00000123219.8	0.547296	0.638911
1424	2	2.0404	0.643894	2.0404	0.643894	ENSG00000123297.12	0.00153048	0.0100367
1425	2	3.55541	0.798211	3.55541	0.798211	ENSG00000123349.9	8.41946e-06	0.000257554
1426	2	2.7058	0.782023	2.7058	0.782023	ENSG00000123374.6	0.000540184	0.00483064
1427	2	0.503972	0.57022	0.503972	0.57022	ENSG00000123405.9	0.376793	0.498567
1428	2	1.98635	1.07915	1.98635	1.07915	ENSG00000123415.10	0.0656724	0.148598
1429	2	2.879	0.622457	2.879	0.622457	ENSG00000123416.11	3.74194e-06	0.000148295
1430	2	0.448058	1.26909	0.448058	1.26909	ENSG00000123472.8	0.724048	0.781094
1431	2	0.236787	0.661119	0.236787	0.661119	ENSG00000123473.11	0.720223	0.778413
1432	2	1.6004	0.748728	1.6004	0.748728	ENSG00000123545.5	0.0325575	0.0892734
1433	2	1.56269	0.775717	1.56269	0.775717	ENSG00000123562.12	0.0439558	0.110836
1434	2	2.28938	0.777212	2.28938	0.777212	ENSG00000123575.8	0.00322302	0.0172109
1435	2	2.07635	1.0585	2.07635	1.0585	ENSG00000123684.8	0.0498101	0.120809
1436	2	1.90477	0.629926	1.90477	0.629926	ENSG00000123737.8	0.00249626	0.0144443
1437	2	1.41531	0.836831	1.41531	0.836831	ENSG00000123739.6	0.0907856	0.188009
1438	2	1.77835	0.637492	1.77835	0.637492	ENSG00000123983.9	0.00527738	0.024597
1439	2	2.36398	0.85826	2.36398	0.85826	ENSG00000124092.8	0.00588023	0.026519
1440	2	0.155474	0.902456	0.155474	0.902456	ENSG00000124098.9	0.863218	0.897852
1441	2	2.30298	0.642146	2.30298	0.642146	ENSG00000124155.12	0.00033529	0.00339652
1442	2	1.60315	0.846309	1.60315	0.846309	ENSG00000124164.11	0.058187	0.135347
1443	2	2.77169	0.718175	2.77169	0.718175	ENSG00000124172.5	0.000113689	0.00153419
1444	2	2.27899	0.639807	2.27899	0.639807	ENSG00000124193.10	0.000368052	0.00363963
1445	2	0.02219	0.949494	0.02219	0.949494	ENSG00000124198.8	0.981355	0.985309
1446	2	1.5115	0.656294	1.5115	0.656294	ENSG00000124207.12	0.0212743	0.0665466
1447	2	0.655411	0.841891	0.655411	0.841891	ENSG00000124214.15	0.436275	0.547247
1448	2	2.54616	0.719949	2.54616	0.719949	ENSG00000124226.7	0.000405337	0.0039457
1449	2	1.50934	1.05381	1.50934	1.05381	ENSG00000124228.10	0.152066	0.265595
1450	2	1.40944	0.870241	1.40944	0.870241	ENSG00000124275.10	0.105319	0.207503
1451	2	1.56634	0.590376	1.56634	0.590376	ENSG00000124383.4	0.00797503	0.0327872
1452	2	2.45902	0.699495	2.45902	0.699495	ENSG00000124422.7	0.00043906	0.00416642
1453	2	1.42333	0.787574	1.42333	0.787574	ENSG00000124486.8	0.0707259	0.156898
1454	2	1.62572	0.934431	1.62572	0.934431	ENSG00000124532.10	0.0818952	0.174576
1455	2	0.09204	1.08301	0.09204	1.08301	ENSG00000124570.13	0.932273	0.948591
1456	2	2.59304	0.883549	2.59304	0.883549	ENSG00000124571.13	0.00333758	0.0176343
1457	2	1.31754	1.24972	1.31754	1.24972	ENSG00000124588.15	0.29176	0.418978
1458	2	0.57364	1.11803	0.57364	1.11803	ENSG00000124596.12	0.607894	0.688995
1459	2	0.492776	0.479018	0.492776	0.479018	ENSG00000124688.9	0.303611	0.428102
1460	2	1.71943	0.759611	1.71943	0.759611	ENSG00000124702.13	0.0236006	0.0715172
1461	2	3.55327	0.917778	3.55327	0.917778	ENSG00000124733.3	0.000108124	0.00147507
1462	2	1.38078	0.911994	1.38078	0.911994	ENSG00000124767.6	0.130021	0.237894
1463	2	0.713737	0.560416	0.713737	0.560416	ENSG00000124782.15	0.202811	0.325648
1464	2	0.193214	1.17461	0.193214	1.17461	ENSG00000124783.8	0.869344	0.902168
1465	2	1.54013	0.73938	1.54013	0.73938	ENSG00000124784.4	0.0372508	0.0975778
1466	2	0.35851	0.553182	0.35851	0.553182	ENSG00000124789.7	0.516929	0.612451
1467	2	1.24181	0.970364	1.24181	0.970364	ENSG00000124795.10	0.200638	0.323131
1468	2	1.87097	0.773953	1.87097	0.773953	ENSG00000124802.7	0.015631	0.0535552
1469	2	0.985492	1.01601	0.985492	1.01601	ENSG00000124831.14	0.332066	0.456343
1470	2	0.419308	1.21139	0.419308	1.21139	ENSG00000124920.9	0.729239	0.785561
1471	2	1.5993	0.765054	1.5993	0.765054	ENSG00000124942.9	0.0365777	0.0965588
1472	2	1.62461	0.99123	1.62461	0.99123	ENSG00000125037.8	0.101216	0.201892
1473	2	2.49631	0.682788	2.49631	0.682788	ENSG00000125107.12	0.000256124	0.00279807
1474	2	1.41028	1.37083	1.41028	1.37083	ENSG00000125257.9	0.303585	0.428102
1475	2	1.47368	1.01941	1.47368	1.01941	ENSG00000125304.8	0.148284	0.261526
1476	2	1.71532	1.27248	1.71532	1.27248	ENSG00000125354.18	0.177656	0.295671
1477	2	0.442898	0.6292	0.442898	0.6292	ENSG00000125356.6	0.481491	0.584098
1478	2	-0.268091	0.696176	-0.268091	0.696176	ENSG00000125386.10	0.700171	0.763266
1479	2	0.385943	0.557748	0.385943	0.557748	ENSG00000125445.6	0.488959	0.590161
1480	2	1.21801	0.912008	1.21801	0.912008	ENSG00000125447.12	0.181704	0.300668
1481	2	1.67285	0.704592	1.67285	0.704592	ENSG00000125458.2	0.0175866	0.0579194
1482	2	0.457889	0.542878	0.457889	0.542878	ENSG00000125484.7	0.398978	0.516197
1483	2	0.375804	0.959977	0.375804	0.959977	ENSG00000125503.8	0.695448	0.759447
1484	2	2.25021	0.749157	2.25021	0.749157	ENSG00000125505.12	0.00266763	0.0150856
1485	2	2.68997	0.668138	2.68997	0.668138	ENSG00000125520.9	5.67151e-05	0.000894519
1486	2	3.20643	0.869035	3.20643	0.869035	ENSG00000125534.5	0.000224575	0.00255155
1487	2	2.31944	0.833127	2.31944	0.833127	ENSG00000125652.3	0.00536892	0.0248379
1488	2	1.62847	0.693548	1.62847	0.693548	ENSG00000125656.4	0.0188729	0.0610345
1489	2	1.48202	0.661283	1.48202	0.661283	ENSG00000125676.15	0.0250183	0.0745697
1490	2	1.1266	0.64409	1.1266	0.64409	ENSG00000125686.7	0.0802671	0.172312
1491	2	1.0666	0.452272	1.0666	0.452272	ENSG00000125691.8	0.0183581	0.0599325
1492	2	2.08878	0.722237	2.08878	0.722237	ENSG00000125743.6	0.00382676	0.0194361
1493	2	2.28834	0.665855	2.28834	0.665855	ENSG00000125753.9	0.000588869	0.00513098
1494	2	0.942422	0.930218	0.942422	0.930218	ENSG00000125827.4	0.311003	0.434356
1495	2	3.00314	0.627002	3.00314	0.627002	ENSG00000125835.13	1.67042e-06	8.32539e-05
1496	2	1.13719	0.907438	1.13719	0.907438	ENSG00000125844.11	0.210139	0.333209
1497	2	1.58229	1.34654	1.58229	1.34654	ENSG00000125863.13	0.239963	0.367135
1498	2	1.1092	1.27646	1.1092	1.27646	ENSG00000125868.11	0.384866	0.504959
1499	2	-0.265953	0.964099	-0.265953	0.964099	ENSG00000125871.9	0.782659	0.830894
1500	2	0.959823	0.763001	0.959823	0.763001	ENSG00000125885.9	0.208407	0.331201
1501	2	0.891197	1.06786	0.891197	1.06786	ENSG00000125912.6	0.403962	0.519255
1502	2	1.30288	0.749814	1.30288	0.749814	ENSG00000125944.14	0.0822802	0.17505
1503	2	0.885867	0.999843	0.885867	0.999843	ENSG00000125952.14	0.375614	0.497536
1504	2	0.376978	0.884602	0.376978	0.884602	ENSG00000125970.7	0.669995	0.739427
1505	2	1.13174	1.16707	1.13174	1.16707	ENSG00000125971.12	0.332185	0.456343
1506	2	2.58006	1.00312	2.58006	1.00312	ENSG00000125991.14	0.0101105	0.0388907
1507	2	2.53817	0.820882	2.53817	0.820882	ENSG00000125995.11	0.00198809	0.0121827
1508	2	1.40369	0.635312	1.40369	0.635312	ENSG00000126012.7	0.0271434	0.0784702
1509	2	0.743661	0.929995	0.743661	0.929995	ENSG00000126067.7	0.423919	0.537156
1510	2	0.0607795	0.736619	0.0607795	0.736619	ENSG00000126070.14	0.93424	0.949997
1511	2	1.57181	0.685888	1.57181	0.685888	ENSG00000126088.8	0.0219261	0.0679601
1512	2	2.78977	0.811619	2.78977	0.811619	ENSG00000126247.6	0.000587562	0.00513098
1513	2	3.02818	0.768819	3.02818	0.768819	ENSG00000126254.7	8.19097e-05	0.00119136
1514	2	0.756059	1.27752	0.756059	1.27752	ENSG00000126267.4	0.553972	0.645092
1515	2	3.39672	0.836309	3.39672	0.836309	ENSG00000126432.9	4.8746e-05	0.000806249
1516	2	2.18658	0.733288	2.18658	0.733288	ENSG00000126453.5	0.00286481	0.0158606
1517	2	2.53444	0.704951	2.53444	0.704951	ENSG00000126456.11	0.00032415	0.00333502
1518	2	1.94992	0.678676	1.94992	0.678676	ENSG00000126457.16	0.00406438	0.0202839
1519	2	1.77078	1.064	1.77078	1.064	ENSG00000126461.10	0.0960594	0.195137
1520	2	2.33034	0.576957	2.33034	0.576957	ENSG00000126561.12	5.36747e-05	0.000864071
1521	2	-0.192029	0.716701	-0.192029	0.716701	ENSG00000126581.8	0.788749	0.83641
1522	2	0.872375	1.0641	0.872375	1.0641	ENSG00000126602.6	0.412317	0.5271
1523	2	0.0750889	0.646771	0.0750889	0.646771	ENSG00000126705.9	0.907575	0.931753
1524	2	3.01495	0.922863	3.01495	0.922863	ENSG00000126749.10	0.00108712	0.00786003
1525	2	0.498255	0.899708	0.498255	0.899708	ENSG00000126768.8	0.579718	0.665741
1526	2	1.17214	1.54467	1.17214	1.54467	ENSG00000126773.8	0.447955	0.557223
1527	2	1.19232	0.749465	1.19232	0.749465	ENSG00000126777.13	0.111632	0.214982
1528	2	1.73503	0.804181	1.73503	0.804181	ENSG00000126787.8	0.030966	0.0864457
1529	2	1.95809	0.91785	1.95809	0.91785	ENSG00000126858.12	0.0328962	0.0896908
1530	2	0.451513	0.584578	0.451513	0.584578	ENSG00000126882.8	0.439893	0.550677
1531	2	2.04234	0.633984	2.04234	0.633984	ENSG00000126883.12	0.0012755	0.00878055
1532	2	0.689172	0.703288	0.689172	0.703288	ENSG00000126903.11	0.327122	0.452232
1533	2	0.364748	0.804813	0.364748	0.804813	ENSG00000126945.8	0.650399	0.723999
1534	2	3.25611	0.75415	3.25611	0.75415	ENSG00000127022.10	1.57743e-05	0.00041002
1535	2	0.440505	0.634187	0.440505	0.634187	ENSG00000127054.14	0.487308	0.588548
1536	2	3.59587	0.834601	3.59587	0.834601	ENSG00000127184.6	1.64369e-05	0.000417968
1537	2	1.13321	1.03067	1.13321	1.03067	ENSG00000127314.13	0.271554	0.399652
1538	2	2.06469	0.913044	2.06469	0.913044	ENSG00000127418.10	0.0237392	0.0717938
1539	2	2.60738	0.697049	2.60738	0.697049	ENSG00000127463.9	0.000183586	0.0021995
1540	2	1.95973	0.776962	1.95973	0.776962	ENSG00000127481.10	0.0116589	0.0433671
1541	2	-0.639503	0.612536	-0.639503	0.612536	ENSG00000127483.13	0.296474	0.422984
1542	2	0.394219	0.675451	0.394219	0.675451	ENSG00000127526.9	0.559464	0.649491
1543	2	2.76296	0.76927	2.76296	0.76927	ENSG00000127540.7	0.000328567	0.00334655
1544	2	2.6547	0.639385	2.6547	0.639385	ENSG00000127564.12	3.29648e-05	0.000635167
1545	2	1.67883	0.767848	1.67883	0.767848	ENSG00000127586.12	0.0287855	0.0820749
1546	2	1.64377	0.687688	1.64377	0.687688	ENSG00000127603.19	0.0168352	0.0566427
1547	2	1.7059	0.818941	1.7059	0.818941	ENSG00000127616.13	0.0372466	0.0975778
1548	2	1.63026	0.79869	1.63026	0.79869	ENSG00000127824.9	0.0412346	0.106008
1549	2	2.68511	0.95659	2.68511	0.95659	ENSG00000127837.5	0.00500114	0.0237538
1550	2	2.7877	0.649074	2.7877	0.649074	ENSG00000127838.9	1.74786e-05	0.000435567
1551	2	2.08519	0.999185	2.08519	0.999185	ENSG00000127884.4	0.0368982	0.0971991
1552	2	1.41262	0.652426	1.41262	0.652426	ENSG00000127914.12	0.030374	0.0852982
1553	2	0.796467	0.682049	0.796467	0.682049	ENSG00000127947.11	0.242905	0.369698
1554	2	1.46774	1.26679	1.46774	1.26679	ENSG00000127948.9	0.246608	0.373207
1555	2	2.1513	0.818309	2.1513	0.818309	ENSG00000127989.9	0.00856455	0.0342399
1556	2	1.51241	0.958821	1.51241	0.958821	ENSG00000128050.4	0.114711	0.218994
1557	2	0.296279	0.561262	0.296279	0.561262	ENSG00000128059.4	0.597583	0.681233
1558	2	0.605055	0.443134	0.605055	0.443134	ENSG00000128191.9	0.172128	0.289563
1559	2	3.61246	0.59423	3.61246	0.59423	ENSG00000128228.4	1.20756e-09	3.76156e-07
1560	2	1.19102	0.883405	1.19102	0.883405	ENSG00000128245.10	0.177589	0.295671
1561	2	1.57149	0.954967	1.57149	0.954967	ENSG00000128294.11	0.0998473	0.200123
1562	2	1.74219	1.27915	1.74219	1.27915	ENSG00000128309.12	0.1732	0.290455
1563	2	2.41936	0.710885	2.41936	0.710885	ENSG00000128463.8	0.000665738	0.00556718
1564	2	1.72187	0.778838	1.72187	0.778838	ENSG00000128534.3	0.0270482	0.0782554
1565	2	0.625018	0.68809	0.625018	0.68809	ENSG00000128585.13	0.3637	0.487455
1566	2	2.4841	0.665665	2.4841	0.665665	ENSG00000128591.11	0.000190146	0.00224963
1567	2	2.01899	0.636378	2.01899	0.636378	ENSG00000128595.12	0.00151065	0.00999437
1568	2	-0.760952	0.693657	-0.760952	0.693657	ENSG00000128607.9	0.272634	0.400435
1569	2	0.6956	0.633153	0.6956	0.633153	ENSG00000128609.10	0.27193	0.399715
1570	2	1.86556	0.616851	1.86556	0.616851	ENSG00000128626.7	0.00249186	0.0144412
1571	2	0.827866	0.855152	0.827866	0.855152	ENSG00000128654.9	0.332998	0.456956
1572	2	1.6095	0.911405	1.6095	0.911405	ENSG00000128699.9	0.0774037	0.167633
1573	2	2.27903	0.672604	2.27903	0.672604	ENSG00000128708.8	0.000703083	0.0057761
1574	2	1.13175	1.18812	1.13175	1.18812	ENSG00000128731.11	0.340815	0.464437
1575	2	2.21433	0.814542	2.21433	0.814542	ENSG00000128791.7	0.00655798	0.0284371
1576	2	1.64576	1.01949	1.64576	1.01949	ENSG00000128829.7	0.106461	0.208235
1577	2	0.54884	0.788029	0.54884	0.788029	ENSG00000128915.7	0.486133	0.587859
1578	2	1.65792	1.40229	1.65792	1.40229	ENSG00000128918.10	0.237089	0.364391
1579	2	0.289571	0.699692	0.289571	0.699692	ENSG00000128944.9	0.678981	0.747139
1580	2	2.07362	0.734838	2.07362	0.734838	ENSG00000128951.9	0.00477432	0.02288
1581	2	0.582348	0.83707	0.582348	0.83707	ENSG00000128989.6	0.486618	0.588095
1582	2	0.268212	1.32361	0.268212	1.32361	ENSG00000129003.11	0.839419	0.877447
1583	2	1.34656	0.891947	1.34656	0.891947	ENSG00000129055.8	0.131123	0.239384
1584	2	2.66641	0.780705	2.66641	0.780705	ENSG00000129071.5	0.000636929	0.00542332
1585	2	1.7213	0.700267	1.7213	0.700267	ENSG00000129083.8	0.0139688	0.0496814
1586	2	2.31065	0.773162	2.31065	0.773162	ENSG00000129084.13	0.00280281	0.0155675
1587	2	1.83132	0.76095	1.83132	0.76095	ENSG00000129128.8	0.0161009	0.0547136
1588	2	1.14569	1.27011	1.14569	1.27011	ENSG00000129187.10	0.367037	0.48982
1589	2	1.70906	0.958169	1.70906	0.958169	ENSG00000129197.10	0.0744761	0.16302
1590	2	1.76122	0.853473	1.76122	0.853473	ENSG00000129235.6	0.0390559	0.101383
1591	2	-0.0656602	0.773483	-0.0656602	0.773483	ENSG00000129292.16	0.93235	0.948591
1592	2	0.207403	0.474829	0.207403	0.474829	ENSG00000129315.5	0.662261	0.733658
1593	2	0.896233	1.20129	0.896233	1.20129	ENSG00000129317.10	0.455631	0.564122
1594	2	2.83496	0.583577	2.83496	0.583577	ENSG00000129351.13	1.18637e-06	6.42775e-05
1595	2	1.34955	0.783143	1.34955	0.783143	ENSG00000129473.5	0.0848435	0.178834
1596	2	1.35424	0.620891	1.35424	0.620891	ENSG00000129484.9	0.0291739	0.0828664
1597	2	0.45498	0.695601	0.45498	0.695601	ENSG00000129534.9	0.513059	0.60941
1598	2	1.71195	1.17979	1.71195	1.17979	ENSG00000129625.8	0.146763	0.26
1599	2	0.332001	0.819068	0.332001	0.819068	ENSG00000129636.8	0.685227	0.75202
1600	2	0.908015	0.953477	0.908015	0.953477	ENSG00000129691.11	0.340935	0.464437
1601	2	0.868819	0.690707	0.868819	0.690707	ENSG00000129993.10	0.208439	0.331201
1602	2	0.525692	1.27931	0.525692	1.27931	ENSG00000130023.11	0.681134	0.748846
1603	2	1.19383	1.18408	1.19383	1.18408	ENSG00000130024.10	0.31334	0.437038
1604	2	1.73338	0.540799	1.73338	0.540799	ENSG00000130066.12	0.00134962	0.00917249
1605	2	-0.651425	1.29955	-0.651425	1.29955	ENSG00000130158.9	0.616181	0.695226
1606	2	0.441049	0.510084	0.441049	0.510084	ENSG00000130164.7	0.387226	0.507328
1607	2	2.64964	0.703005	2.64964	0.703005	ENSG00000130175.5	0.000163885	0.00198897
1608	2	0.29534	1.06549	0.29534	1.06549	ENSG00000130177.10	0.781636	0.830044
1609	2	1.27632	1.25751	1.27632	1.25751	ENSG00000130203.5	0.310124	0.433386
1610	2	1.84466	1.18941	1.84466	1.18941	ENSG00000130208.5	0.120926	0.226728
1611	2	2.37711	0.943032	2.37711	0.943032	ENSG00000130227.12	0.0117119	0.043444
1612	2	1.05701	0.758738	1.05701	0.758738	ENSG00000130254.7	0.163587	0.278963
1613	2	3.54019	0.929414	3.54019	0.929414	ENSG00000130255.8	0.000139496	0.00173235
1614	2	1.06289	0.723546	1.06289	0.723546	ENSG00000130299.12	0.141833	0.253914
1615	2	3.52384	0.980041	3.52384	0.980041	ENSG00000130303.8	0.000323637	0.00333502
1616	2	2.44061	1.10855	2.44061	1.10855	ENSG00000130309.6	0.0276921	0.0796255
1617	2	0.853179	0.59592	0.853179	0.59592	ENSG00000130312.2	0.15223	0.265595
1618	2	2.14357	1.03105	2.14357	1.03105	ENSG00000130332.10	0.0376166	0.0984669
1619	2	1.10249	0.679187	1.10249	0.679187	ENSG00000130396.16	0.104537	0.206326
1620	2	2.58889	0.717023	2.58889	0.717023	ENSG00000130402.7	0.000305471	0.00319846
1621	2	2.13605	0.743755	2.13605	0.743755	ENSG00000130414.7	0.00407907	0.0203301
1622	2	0.97071	0.689276	0.97071	0.689276	ENSG00000130429.8	0.159042	0.27371
1623	2	2.09709	0.918999	2.09709	0.918999	ENSG00000130517.9	0.0224933	0.0692016
1624	2	1.63792	0.751368	1.63792	0.751368	ENSG00000130520.6	0.0292638	0.0829922
1625	2	0.128587	0.548201	0.128587	0.548201	ENSG00000130522.4	0.814549	0.857444
1626	2	2.51971	0.69317	2.51971	0.69317	ENSG00000130529.11	0.000277925	0.00295873
1627	2	1.62373	1.28355	1.62373	1.28355	ENSG00000130560.4	0.205859	0.328706
1628	2	2.26314	1.12962	2.26314	1.12962	ENSG00000130640.9	0.0451277	0.11291
1629	2	0.718639	0.99199	0.718639	0.99199	ENSG00000130656.4	0.468795	0.57304
1630	2	2.41057	0.583986	2.41057	0.583986	ENSG00000130706.8	3.66262e-05	0.000681904
1631	2	1.45537	0.592886	1.45537	0.592886	ENSG00000130713.11	0.0140995	0.049949
1632	2	1.45714	0.65709	1.45714	0.65709	ENSG00000130723.13	0.0265842	0.0773684
1633	2	2.41002	0.678555	2.41002	0.678555	ENSG00000130724.4	0.000382761	0.00377509
1634	2	3.03619	0.992258	3.03619	0.992258	ENSG00000130726.7	0.00221423	0.0132541
1635	2	0.992069	0.825519	0.992069	0.825519	ENSG00000130731.11	0.22946	0.356049
1636	2	2.6982	0.782091	2.6982	0.782091	ENSG00000130741.6	0.000560621	0.00497187
1637	2	3.07693	1.11125	3.07693	1.11125	ENSG00000130764.5	0.00562491	0.025767
1638	2	2.72892	0.59049	2.72892	0.59049	ENSG00000130770.13	3.81081e-06	0.000148295
1639	2	2.7238	0.661553	2.7238	0.661553	ENSG00000130811.6	3.83377e-05	0.000695662
1640	2	2.14748	0.688085	2.14748	0.688085	ENSG00000130816.10	0.00180271	0.0113826
1641	2	2.04796	0.615281	2.04796	0.615281	ENSG00000130826.11	0.000873163	0.00678286
1642	2	-0.229388	0.997313	-0.229388	0.997313	ENSG00000130830.10	0.818087	0.860199
1643	2	1.21222	0.828742	1.21222	0.828742	ENSG00000130939.14	0.143542	0.255993
1644	2	3.11072	0.804459	3.11072	0.804459	ENSG00000130985.12	0.00011025	0.0014986
1645	2	0.0434685	0.547725	0.0434685	0.547725	ENSG00000131023.8	0.936745	0.951509
1646	2	0.618208	1.51983	0.618208	1.51983	ENSG00000131069.15	0.684183	0.751371
1647	2	2.45243	0.97401	2.45243	0.97401	ENSG00000131116.7	0.0118067	0.0436964
1648	2	3.51599	0.684378	3.51599	0.684378	ENSG00000131143.4	2.78426e-07	2.24444e-05
1649	2	1.36949	0.687064	1.36949	0.687064	ENSG00000131148.4	0.0462345	0.115063
1650	2	0.990683	0.560864	0.990683	0.560864	ENSG00000131149.13	0.0773369	0.167586
1651	2	2.6618	0.64928	2.6618	0.64928	ENSG00000131165.10	4.13831e-05	0.000738136
1652	2	1.39181	1.40818	1.39181	1.40818	ENSG00000131171.8	0.322969	0.44763
1653	2	3.22286	0.712959	3.22286	0.712959	ENSG00000131236.12	6.1723e-06	0.000211203
1654	2	1.30896	1.43583	1.30896	1.43583	ENSG00000131238.12	0.361958	0.485816
1655	2	1.01099	0.565508	1.01099	0.565508	ENSG00000131263.8	0.0738161	0.161927
1656	2	0.998783	1.52348	0.998783	1.52348	ENSG00000131368.3	0.512086	0.608688
1657	2	-0.660343	1.0019	-0.660343	1.0019	ENSG00000131389.12	0.509839	0.606935
1658	2	2.21423	0.791054	2.21423	0.791054	ENSG00000131446.11	0.00512469	0.0241304
1659	2	1.34351	0.702557	1.34351	0.702557	ENSG00000131467.6	0.0558352	0.131596
1660	2	2.69869	0.811017	2.69869	0.811017	ENSG00000131469.8	0.000876167	0.00678286
1661	2	0.843558	0.761245	0.843558	0.761245	ENSG00000131473.12	0.267806	0.395519
1662	2	0.99909	0.636286	0.99909	0.636286	ENSG00000131475.2	0.116371	0.221204
1663	2	1.90134	0.854881	1.90134	0.854881	ENSG00000131495.4	0.0261414	0.0765881
1664	2	2.59099	0.737024	2.59099	0.737024	ENSG00000131504.11	0.00043897	0.00416642
1665	2	0.912686	1.03489	0.912686	1.03489	ENSG00000131507.9	0.377822	0.499046
1666	2	1.35382	0.774086	1.35382	0.774086	ENSG00000131508.11	0.0803024	0.172312
1667	2	0.974909	0.769272	0.974909	0.769272	ENSG00000131558.10	0.205043	0.327616
1668	2	1.94508	0.754913	1.94508	0.754913	ENSG00000131653.8	0.00997891	0.0385343
1669	2	0.985613	0.706844	0.985613	0.706844	ENSG00000131711.10	0.163201	0.278598
1670	2	1.90743	0.820714	1.90743	0.820714	ENSG00000131732.7	0.0201196	0.0642245
1671	2	2.25256	0.658812	2.25256	0.658812	ENSG00000131747.10	0.000628217	0.00538595
1672	2	-0.52534	0.724051	-0.52534	0.724051	ENSG00000131748.11	0.468111	0.572824
1673	2	1.22485	0.78754	1.22485	0.78754	ENSG00000131778.13	0.119877	0.225416
1674	2	1.20542	0.641917	1.20542	0.641917	ENSG00000131788.11	0.0604014	0.139543
1675	2	2.48758	0.828997	2.48758	0.828997	ENSG00000131828.9	0.00269345	0.0151684
1676	2	0.748369	0.765153	0.748369	0.765153	ENSG00000131844.11	0.328043	0.452833
1677	2	2.68491	0.733837	2.68491	0.733837	ENSG00000131871.10	0.000253471	0.00279491
1678	2	0.197121	0.51046	0.197121	0.51046	ENSG00000132002.3	0.699376	0.762844
1679	2	2.52115	0.730742	2.52115	0.730742	ENSG00000132128.12	0.000560334	0.00497187
1680	2	1.67981	0.777188	1.67981	0.777188	ENSG00000132142.15	0.0306653	0.0857986
1681	2	0.77862	0.539416	0.77862	0.539416	ENSG00000132153.10	0.148894	0.261667
1682	2	1.22502	0.607457	1.22502	0.607457	ENSG00000132155.7	0.0437329	0.110381
1683	2	0.410221	1.00868	0.410221	1.00868	ENSG00000132182.7	0.684234	0.751371
1684	2	0.420569	1.07862	0.420569	1.07862	ENSG00000132199.14	0.696601	0.760483
1685	2	1.26926	0.711771	1.26926	0.711771	ENSG00000132254.8	0.0745472	0.163053
1686	2	0.855575	0.522282	0.855575	0.522282	ENSG00000132286.7	0.101391	0.201997
1687	2	-0.226951	0.645002	-0.226951	0.645002	ENSG00000132300.14	0.724943	0.781834
1688	2	1.03338	0.879558	1.03338	0.879558	ENSG00000132305.16	0.240042	0.367135
1689	2	2.08279	0.720274	2.08279	0.720274	ENSG00000132313.10	0.00383211	0.0194361
1690	2	1.91074	0.484877	1.91074	0.484877	ENSG00000132341.7	8.12539e-05	0.00118643
1691	2	1.73134	0.750069	1.73134	0.750069	ENSG00000132382.10	0.0209857	0.0659754
1692	2	0.349768	1.25728	0.349768	1.25728	ENSG00000132383.7	0.780863	0.829494
1693	2	1.70587	1.05688	1.70587	1.05688	ENSG00000132386.6	0.106513	0.208235
1694	2	1.76254	0.778695	1.76254	0.778695	ENSG00000132388.8	0.0236077	0.0715172
1695	2	0.430686	0.591095	0.430686	0.591095	ENSG00000132424.10	0.466232	0.571774
1696	2	1.14189	1.30215	1.14189	1.30215	ENSG00000132432.9	0.380526	0.501377
1697	2	0.526841	0.573486	0.526841	0.573486	ENSG00000132436.7	0.358272	0.481734
1698	2	1.49462	0.606671	1.49462	0.606671	ENSG00000132463.9	0.0137536	0.0491032
1699	2	2.23923	0.738796	2.23923	0.738796	ENSG00000132466.13	0.0024381	0.0141957
1700	2	0.436117	0.554155	0.436117	0.554155	ENSG00000132467.2	0.431285	0.543358
1701	2	1.63657	0.474414	1.63657	0.474414	ENSG00000132475.4	0.000561297	0.00497187
1702	2	1.40066	0.656112	1.40066	0.656112	ENSG00000132485.8	0.0327788	0.0895364
1703	2	1.09098	0.590622	1.09098	0.590622	ENSG00000132581.5	0.0647218	0.146713
1704	2	1.11493	0.853236	1.11493	0.853236	ENSG00000132589.11	0.19131	0.31187
1705	2	2.8032	0.733681	2.8032	0.733681	ENSG00000132591.7	0.000133058	0.00169693
1706	2	2.48776	0.546601	2.48776	0.546601	ENSG00000132603.9	5.33073e-06	0.000190099
1707	2	0.551014	1.21369	0.551014	1.21369	ENSG00000132612.14	0.649829	0.723796
1708	2	2.97712	0.631848	2.97712	0.631848	ENSG00000132646.6	2.45582e-06	0.000116201
1709	2	1.14552	0.902656	1.14552	0.902656	ENSG00000132676.11	0.204423	0.326971
1710	2	0.197451	0.472034	0.197451	0.472034	ENSG00000132680.6	0.675729	0.744437
1711	2	0.368421	0.730466	0.368421	0.730466	ENSG00000132740.4	0.614005	0.694152
1712	2	2.34698	0.61684	2.34698	0.61684	ENSG00000132768.9	0.000141891	0.00175626
1713	2	1.68396	0.566019	1.68396	0.566019	ENSG00000132773.7	0.00292892	0.0160532
1714	2	1.75463	0.621928	1.75463	0.621928	ENSG00000132780.12	0.00478325	0.0228935
1715	2	1.58387	0.684797	1.58387	0.684797	ENSG00000132819.12	0.020728	0.0654957
1716	2	1.32791	1.00734	1.32791	1.00734	ENSG00000132824.9	0.187428	0.306788
1717	2	1.04098	0.947023	1.04098	0.947023	ENSG00000132842.9	0.271674	0.399652
1718	2	1.6455	0.88174	1.6455	0.88174	ENSG00000132912.8	0.0620135	0.142736
1719	2	1.41551	0.930139	1.41551	0.930139	ENSG00000132953.12	0.128052	0.235213
1720	2	2.23524	1.03051	2.23524	1.03051	ENSG00000132963.7	0.030078	0.0848218
1721	2	-0.0722723	0.807298	-0.0722723	0.807298	ENSG00000133026.8	0.928666	0.946811
1722	2	2.16339	0.721757	2.16339	0.721757	ENSG00000133028.6	0.00272302	0.0152613
1723	2	2.84218	0.558058	2.84218	0.558058	ENSG00000133112.12	3.52467e-07	2.72184e-05
1724	2	1.52412	0.557179	1.52412	0.557179	ENSG00000133226.12	0.00623007	0.0275272
1725	2	1.61367	0.774147	1.61367	0.774147	ENSG00000133275.11	0.0371196	0.0974743
1726	2	1.89584	0.869798	1.89584	0.869798	ENSG00000133313.10	0.0292848	0.0829922
1727	2	1.26909	0.578648	1.26909	0.578648	ENSG00000133316.11	0.0282925	0.080978
1728	2	1.40089	0.683393	1.40089	0.683393	ENSG00000133318.9	0.0403733	0.104109
1729	2	1.11019	1.06903	1.11019	1.06903	ENSG00000133393.8	0.299037	0.424518
1730	2	1.32985	0.595429	1.32985	0.595429	ENSG00000133398.3	0.0255207	0.0752336
1731	2	0.959692	0.522314	0.959692	0.522314	ENSG00000133606.6	0.0661531	0.149199
1732	2	0.713742	0.796088	0.713742	0.796088	ENSG00000133612.14	0.369953	0.492058
1733	2	0.43827	0.738691	0.43827	0.738691	ENSG00000133639.3	0.552977	0.644552
1734	2	2.7143	0.728722	2.7143	0.728722	ENSG00000133641.13	0.000195516	0.00228388
1735	2	1.49143	0.760434	1.49143	0.760434	ENSG00000133657.10	0.0498457	0.120809
1736	2	0.742687	0.774916	0.742687	0.774916	ENSG00000133703.7	0.337856	0.461757
1737	2	0.308075	0.922025	0.308075	0.922025	ENSG00000133704.5	0.738282	0.792562
1738	2	1.18004	0.755629	1.18004	0.755629	ENSG00000133706.13	0.118366	0.223574
1739	2	0.383265	1.20475	0.383265	1.20475	ENSG00000133739.11	0.750388	0.803819
1740	2	0.856772	0.646978	0.856772	0.646978	ENSG00000133858.11	0.185414	0.304784
1741	2	0.868789	0.844273	0.868789	0.844273	ENSG00000133863.2	0.303462	0.428102
1742	2	1.86364	1.21487	1.86364	1.21487	ENSG00000133872.9	0.125022	0.231756
1743	2	2.0748	0.640565	2.0748	0.640565	ENSG00000133884.5	0.00119945	0.00838048
1744	2	1.6488	0.615161	1.6488	0.615161	ENSG00000133895.10	0.00735607	0.0311544
1745	2	0.937875	1.31879	0.937875	1.31879	ENSG00000133983.10	0.476982	0.580013
1746	2	2.24077	0.752039	2.24077	0.752039	ENSG00000134001.8	0.0028863	0.0158895
1747	2	1.02985	0.904866	1.02985	0.904866	ENSG00000134046.7	0.255067	0.383215
1748	2	2.83071	0.832857	2.83071	0.832857	ENSG00000134049.3	0.000676848	0.00558511
1749	2	2.33847	0.576115	2.33847	0.576115	ENSG00000134057.10	4.92774e-05	0.000811449
1750	2	1.28663	0.596708	1.28663	0.596708	ENSG00000134077.11	0.0310663	0.0866174
1751	2	3.25092	0.646033	3.25092	0.646033	ENSG00000134086.7	4.85068e-07	3.2967e-05
1752	2	1.59526	0.699079	1.59526	0.699079	ENSG00000134108.8	0.0224929	0.0692016
1753	2	2.12002	0.654091	2.12002	0.654091	ENSG00000134153.5	0.0011904	0.0083328
1754	2	1.14553	0.440542	1.14553	0.440542	ENSG00000134186.7	0.00931493	0.0364981
1755	2	1.16962	0.574037	1.16962	0.574037	ENSG00000134222.12	0.0415961	0.106643
1756	2	1.55677	1.43203	1.55677	1.43203	ENSG00000134243.7	0.276988	0.40492
1757	2	1.41669	0.817829	1.41669	0.817829	ENSG00000134248.9	0.0832283	0.176765
1758	2	1.42624	0.595539	1.42624	0.595539	ENSG00000134255.9	0.0166261	0.0560907
1759	2	1.37571	0.750617	1.37571	0.750617	ENSG00000134265.8	0.0668367	0.150232
1760	2	1.18309	0.737331	1.18309	0.737331	ENSG00000134283.13	0.10859	0.210863
1761	2	1.66256	0.98701	1.66256	0.98701	ENSG00000134287.5	0.0920973	0.189334
1762	2	0.271523	0.478396	0.271523	0.478396	ENSG00000134294.9	0.570328	0.659414
1763	2	2.03651	0.836398	2.03651	0.836398	ENSG00000134318.9	0.0148978	0.0518512
1764	2	0.137974	1.18571	0.137974	1.18571	ENSG00000134324.7	0.907365	0.931753
1765	2	1.69214	1.2412	1.69214	1.2412	ENSG00000134369.11	0.172783	0.289884
1766	2	1.34072	0.651885	1.34072	0.651885	ENSG00000134371.9	0.0397166	0.102883
1767	2	2.01594	0.492946	2.01594	0.492946	ENSG00000134375.6	4.32142e-05	0.000751325
1768	2	1.11059	0.487545	1.11059	0.487545	ENSG00000134419.11	0.0227308	0.0697975
1769	2	2.67211	0.615173	2.67211	0.615173	ENSG00000134440.7	1.40126e-05	0.000390888
1770	2	0.0477265	1.08507	0.0477265	1.08507	ENSG00000134452.15	0.964917	0.972461
1771	2	2.08687	0.754115	2.08687	0.754115	ENSG00000134453.11	0.00565214	0.0258285
1772	2	0.580227	0.66227	0.580227	0.66227	ENSG00000134480.9	0.380966	0.501426
1773	2	1.16688	1.17287	1.16688	1.17287	ENSG00000134575.5	0.31979	0.444377
1774	2	0.684838	0.643493	0.684838	0.643493	ENSG00000134590.9	0.287215	0.416216
1775	2	1.37899	0.903654	1.37899	0.903654	ENSG00000134602.11	0.127007	0.234214
1776	2	-0.0646572	0.466753	-0.0646572	0.466753	ENSG00000134644.11	0.889825	0.919593
1777	2	1.46413	0.659599	1.46413	0.659599	ENSG00000134684.6	0.0264375	0.0771454
1778	2	1.32283	0.74119	1.32283	0.74119	ENSG00000134690.6	0.0743043	0.162808
1779	2	2.0616	0.786108	2.0616	0.786108	ENSG00000134697.8	0.00872774	0.0348178
1780	2	0.595142	0.739986	0.595142	0.739986	ENSG00000134744.9	0.421246	0.535336
1781	2	0.880649	0.564624	0.880649	0.564624	ENSG00000134748.12	0.118829	0.224334
1782	2	1.37178	0.643658	1.37178	0.643658	ENSG00000134758.9	0.03307	0.090099
1783	2	0.569635	0.675366	0.569635	0.675366	ENSG00000134759.9	0.398979	0.516197
1784	2	1.3391	1.59879	1.3391	1.59879	ENSG00000134779.10	0.402274	0.517857
1785	2	0.830969	0.798009	0.830969	0.798009	ENSG00000134802.13	0.297735	0.423352
1786	2	2.89224	0.755555	2.89224	0.755555	ENSG00000134809.4	0.00012921	0.00167704
1787	2	1.47213	0.953256	1.47213	0.953256	ENSG00000134825.9	0.122512	0.228349
1788	2	0.520888	0.739373	0.520888	0.739373	ENSG00000134851.8	0.481121	0.583906
1789	2	-0.0719311	0.668051	-0.0719311	0.668051	ENSG00000134884.9	0.914255	0.936554
1790	2	0.0744619	0.833651	0.0744619	0.833651	ENSG00000134900.7	0.928827	0.946811
1791	2	1.51079	0.690331	1.51079	0.690331	ENSG00000134910.8	0.028633	0.0817648
1792	2	1.84751	0.721973	1.84751	0.721973	ENSG00000134970.13	0.0104983	0.0400026
1793	2	0.000630347	0.789582	0.000630347	0.789582	ENSG00000134982.12	0.999363	0.999363
1794	2	0.834619	0.660091	0.834619	0.660091	ENSG00000134987.7	0.206087	0.32893
1795	2	1.61786	0.749048	1.61786	0.749048	ENSG00000135018.9	0.0307813	0.0860587
1796	2	2.90467	0.697127	2.90467	0.697127	ENSG00000135046.9	3.09138e-05	0.000606088
1797	2	0.682496	1.44501	0.682496	1.44501	ENSG00000135047.10	0.636704	0.7145
1798	2	0.692309	0.63703	0.692309	0.63703	ENSG00000135090.9	0.277136	0.404978
1799	2	-0.581414	0.878575	-0.581414	0.878575	ENSG00000135164.14	0.508119	0.606117
1800	2	1.70284	0.8904	1.70284	0.8904	ENSG00000135250.12	0.0558199	0.131596
1801	2	0.621269	0.704332	0.621269	0.704332	ENSG00000135269.13	0.377739	0.499046
1802	2	1.56461	0.719098	1.56461	0.719098	ENSG00000135297.11	0.0295701	0.0835473
1803	2	1.54061	0.565937	1.54061	0.565937	ENSG00000135316.13	0.00648435	0.028316
1804	2	1.06982	0.822107	1.06982	0.822107	ENSG00000135317.8	0.193153	0.313564
1805	2	0.783721	1.4832	0.783721	1.4832	ENSG00000135341.13	0.597223	0.681052
1806	2	2.15211	0.653106	2.15211	0.653106	ENSG00000135387.15	0.000983557	0.00742734
1807	2	4.65085	0.722807	4.65085	0.722807	ENSG00000135404.7	1.23935e-10	6.61816e-08
1808	2	2.12568	0.711457	2.12568	0.711457	ENSG00000135409.6	0.00281004	0.0155844
1809	2	2.48217	0.719847	2.48217	0.719847	ENSG00000135446.12	0.00056435	0.0049871
1810	2	1.38117	0.783988	1.38117	0.783988	ENSG00000135457.5	0.0781168	0.168473
1811	2	1.47562	0.50741	1.47562	0.50741	ENSG00000135486.13	0.00363583	0.0187718
1812	2	1.84805	0.864976	1.84805	0.864976	ENSG00000135506.11	0.0326362	0.089373
1813	2	1.62915	0.684152	1.62915	0.684152	ENSG00000135521.8	0.0172533	0.0574487
1814	2	2.34341	0.687223	2.34341	0.687223	ENSG00000135535.10	0.000649719	0.00548228
1815	2	0.54213	0.979965	0.54213	0.979965	ENSG00000135541.16	0.580117	0.665995
1816	2	2.75136	0.714912	2.75136	0.714912	ENSG00000135624.11	0.000118828	0.00158635
1817	2	1.69756	1.01261	1.69756	1.01261	ENSG00000135632.7	0.0936578	0.191517
1818	2	0.918684	0.653593	0.918684	0.653593	ENSG00000135655.9	0.159846	0.274841
1819	2	1.08196	1.38367	1.08196	1.38367	ENSG00000135677.6	0.434242	0.545329
1820	2	0.44376	0.515545	0.44376	0.515545	ENSG00000135679.17	0.389371	0.508905
1821	2	0.716577	1.00513	0.716577	1.00513	ENSG00000135686.8	0.475895	0.579256
1822	2	-0.410439	0.583694	-0.410439	0.583694	ENSG00000135720.8	0.481947	0.58424
1823	2	2.51737	0.748908	2.51737	0.748908	ENSG00000135723.9	0.000775522	0.00622081
1824	2	1.08935	0.751274	1.08935	0.751274	ENSG00000135766.8	0.147059	0.260258
1825	2	1.53824	1.22919	1.53824	1.22919	ENSG00000135778.7	0.21078	0.333937
1826	2	0.908139	0.67357	0.908139	0.67357	ENSG00000135801.5	0.177578	0.295671
1827	2	2.9908	0.632713	2.9908	0.632713	ENSG00000135821.12	2.27922e-06	0.000109227
1828	2	1.49375	0.53885	1.49375	0.53885	ENSG00000135829.12	0.00556965	0.0255766
1829	2	1.11821	0.662953	1.11821	0.662953	ENSG00000135837.11	0.0916581	0.189187
1830	2	1.60846	1.44421	1.60846	1.44421	ENSG00000135847.5	0.265395	0.39367
1831	2	0.108272	0.538477	0.108272	0.538477	ENSG00000135870.7	0.840644	0.87799
1832	2	0.115476	0.884776	0.115476	0.884776	ENSG00000135912.6	0.896159	0.92435
1833	2	0.735369	0.531177	0.735369	0.531177	ENSG00000135926.8	0.166232	0.282443
1834	2	1.43526	0.887155	1.43526	0.887155	ENSG00000135930.9	0.105701	0.207734
1835	2	1.80219	1.17491	1.80219	1.17491	ENSG00000135932.6	0.125054	0.231756
1836	2	3.05364	0.824177	3.05364	0.824177	ENSG00000135940.2	0.000211325	0.00243435
1837	2	0.810128	0.679045	0.810128	0.679045	ENSG00000135968.15	0.232853	0.359821
1838	2	0.577566	1.47199	0.577566	1.47199	ENSG00000135972.4	0.694783	0.759164
1839	2	1.76199	0.666856	1.76199	0.666856	ENSG00000136003.11	0.00823623	0.0334278
1840	2	1.24313	0.773492	1.24313	0.773492	ENSG00000136021.13	0.108018	0.210078
1841	2	2.83793	0.99873	2.83793	0.99873	ENSG00000136045.7	0.00448967	0.0218806
1842	2	1.38679	1.19115	1.38679	1.19115	ENSG00000136068.10	0.244324	0.37065
1843	2	1.1281	1.21954	1.1281	1.21954	ENSG00000136100.8	0.354953	0.478304
1844	2	0.758951	1.23922	0.758951	1.23922	ENSG00000136104.14	0.540246	0.632459
1845	2	1.57211	1.05609	1.57211	1.05609	ENSG00000136156.8	0.136589	0.246652
1846	2	0.466324	1.36377	0.466324	1.36377	ENSG00000136167.9	0.732398	0.787851
1847	2	1.67958	0.686846	1.67958	0.686846	ENSG00000136238.13	0.0144712	0.0506967
1848	2	0.403522	1.07134	0.403522	1.07134	ENSG00000136240.5	0.706432	0.767852
1849	2	1.71888	0.805106	1.71888	0.805106	ENSG00000136247.10	0.0327628	0.0895364
1850	2	0.764802	1.17518	0.764802	1.17518	ENSG00000136261.10	0.51518	0.611428
1851	2	1.40074	0.598937	1.40074	0.598937	ENSG00000136270.9	0.0193502	0.0623007
1852	2	0.644441	0.813419	0.644441	0.813419	ENSG00000136271.6	0.428208	0.540027
1853	2	1.12068	1.20122	1.12068	1.20122	ENSG00000136279.14	0.350844	0.47368
1854	2	-0.0267341	1.03345	-0.0267341	1.03345	ENSG00000136381.8	0.979362	0.983836
1855	2	1.22765	1.53069	1.22765	1.53069	ENSG00000136425.8	0.42254	0.536469
1856	2	1.25201	1.15718	1.25201	1.15718	ENSG00000136436.10	0.279273	0.407146
1857	2	1.27284	0.748864	1.27284	0.748864	ENSG00000136448.7	0.0891876	0.185936
1858	2	3.23463	0.587592	3.23463	0.587592	ENSG00000136450.8	3.69406e-08	5.11422e-06
1859	2	1.87761	0.707359	1.87761	0.707359	ENSG00000136463.7	0.00794503	0.0327872
1860	2	0.329731	1.14897	0.329731	1.14897	ENSG00000136485.10	0.774128	0.823709
1861	2	1.50439	0.666562	1.50439	0.666562	ENSG00000136518.12	0.0240119	0.0723843
1862	2	1.22928	1.24556	1.22928	1.24556	ENSG00000136521.8	0.323676	0.448278
1863	2	1.08522	1.10129	1.08522	1.10129	ENSG00000136522.9	0.324423	0.448979
1864	2	1.45754	0.484631	1.45754	0.484631	ENSG00000136527.13	0.00263376	0.0149848
1865	2	0.782931	0.63768	0.782931	0.63768	ENSG00000136536.10	0.21953	0.343818
1866	2	0.0519221	1.07587	0.0519221	1.07587	ENSG00000136542.4	0.961509	0.969549
1867	2	2.26592	0.766113	2.26592	0.766113	ENSG00000136628.13	0.00309955	0.0167429
1868	2	0.632784	0.758131	0.632784	0.758131	ENSG00000136636.8	0.403907	0.519255
1869	2	1.41199	0.65738	1.41199	0.65738	ENSG00000136653.15	0.0317212	0.0879628
1870	2	0.407704	0.636698	0.407704	0.636698	ENSG00000136709.7	0.52195	0.616251
1871	2	2.22764	0.869259	2.22764	0.869259	ENSG00000136710.5	0.0103865	0.0396981
1872	2	2.21398	0.680824	2.21398	0.680824	ENSG00000136718.5	0.00114633	0.00815006
1873	2	1.11694	0.768843	1.11694	0.768843	ENSG00000136731.8	0.146291	0.259517
1874	2	0.676834	1.37125	0.676834	1.37125	ENSG00000136732.10	0.621597	0.700101
1875	2	2.0139	0.685134	2.0139	0.685134	ENSG00000136758.14	0.00328819	0.0174344
1876	2	0.222096	0.950367	0.222096	0.950367	ENSG00000136770.6	0.815222	0.857669
1877	2	0.691636	0.672055	0.691636	0.672055	ENSG00000136810.8	0.303416	0.428102
1878	2	-0.522098	0.994153	-0.522098	0.994153	ENSG00000136811.12	0.599466	0.68234
1879	2	1.23282	0.837403	1.23282	0.837403	ENSG00000136813.10	0.14097	0.252852
1880	2	2.73007	0.671855	2.73007	0.671855	ENSG00000136819.10	4.83463e-05	0.000804897
1881	2	1.02525	1.13768	1.02525	1.13768	ENSG00000136824.14	0.367496	0.490082
1882	2	0.99258	0.876296	0.99258	0.876296	ENSG00000136830.7	0.257341	0.385393
1883	2	1.70028	0.862667	1.70028	0.862667	ENSG00000136854.13	0.048729	0.118974
1884	2	0.834075	1.09314	0.834075	1.09314	ENSG00000136861.13	0.445457	0.555523
1885	2	1.155	0.632525	1.155	0.632525	ENSG00000136875.8	0.0678485	0.151609
1886	2	-0.068253	0.781997	-0.068253	0.781997	ENSG00000136877.10	0.930449	0.947607
1887	2	-0.0506359	1.1007	-0.0506359	1.1007	ENSG00000136878.8	0.963308	0.971101
1888	2	2.80146	0.671973	2.80146	0.671973	ENSG00000136888.6	3.05929e-05	0.000606088
1889	2	1.21878	0.657833	1.21878	0.657833	ENSG00000136891.9	0.063922	0.145607
1890	2	0.851249	0.506033	0.851249	0.506033	ENSG00000136897.6	0.0925303	0.189572
1891	2	2.2371	0.760072	2.2371	0.760072	ENSG00000136930.8	0.00324766	0.0172685
1892	2	1.85537	1.17211	1.85537	1.17211	ENSG00000136933.12	0.113436	0.217337
1893	2	0.516302	0.817841	0.516302	0.817841	ENSG00000136937.8	0.527845	0.621444
1894	2	1.67127	0.662802	1.67127	0.662802	ENSG00000136938.8	0.011685	0.0434181
1895	2	2.02057	0.626197	2.02057	0.626197	ENSG00000136942.10	0.00125211	0.00863537
1896	2	1.93321	0.587243	1.93321	0.587243	ENSG00000136950.9	0.00099473	0.00746647
1897	2	1.66364	0.676266	1.66364	0.676266	ENSG00000136986.5	0.013892	0.0494556
1898	2	0.687308	0.492937	0.687308	0.492937	ENSG00000136997.10	0.163224	0.278598
1899	2	2.02566	0.963218	2.02566	0.963218	ENSG00000137054.11	0.0354648	0.0946235
1900	2	1.52375	0.653681	1.52375	0.653681	ENSG00000137073.16	0.0197517	0.0632665
1901	2	0.538251	1.12629	0.538251	1.12629	ENSG00000137074.14	0.632722	0.710854
1902	2	2.44352	0.745494	2.44352	0.745494	ENSG00000137076.14	0.00104652	0.00767035
1903	2	1.30423	0.609741	1.30423	0.609741	ENSG00000137106.13	0.0324358	0.0890852
1904	2	4.44198	0.654221	4.44198	0.654221	ENSG00000137154.8	1.12345e-11	2.10663e-08
1905	2	1.10629	1.4842	1.10629	1.4842	ENSG00000137161.12	0.456041	0.564277
1906	2	1.15577	1.13193	1.15577	1.13193	ENSG00000137168.7	0.307225	0.43118
1907	2	0.598363	0.447562	0.598363	0.447562	ENSG00000137193.9	0.181243	0.30017
1908	2	0.567945	1.24655	0.567945	1.24655	ENSG00000137198.5	0.648667	0.723364
1909	2	-0.766783	0.961892	-0.766783	0.961892	ENSG00000137200.8	0.425358	0.537918
1910	2	1.71208	0.71672	1.71208	0.71672	ENSG00000137207.7	0.0169048	0.0567746
1911	2	0.523463	0.612338	0.523463	0.612338	ENSG00000137221.10	0.392629	0.5113
1912	2	2.98641	0.81049	2.98641	0.81049	ENSG00000137267.5	0.000228973	0.00258106
1913	2	0.389363	1.49649	0.389363	1.49649	ENSG00000137288.5	0.794722	0.841311
1914	2	1.11709	0.723852	1.11709	0.723852	ENSG00000137309.15	0.12277	0.228429
1915	2	1.75159	0.61473	1.75159	0.61473	ENSG00000137409.14	0.00438063	0.021433
1916	2	1.51075	0.803035	1.51075	0.803035	ENSG00000137413.11	0.0599306	0.138627
1917	2	2.23467	0.746251	2.23467	0.746251	ENSG00000137497.13	0.00274865	0.0153579
1918	2	-0.449949	0.54253	-0.449949	0.54253	ENSG00000137504.9	0.406904	0.521787
1919	2	3.02795	0.754525	3.02795	0.754525	ENSG00000137547.4	5.99384e-05	0.000929667
1920	2	1.51116	1.07201	1.51116	1.07201	ENSG00000137563.7	0.158642	0.273317
1921	2	1.78586	1.12647	1.78586	1.12647	ENSG00000137692.7	0.112884	0.216502
1922	2	1.40472	0.741312	1.40472	0.741312	ENSG00000137700.12	0.0581035	0.135237
1923	2	1.16785	0.688936	1.16785	0.688936	ENSG00000137713.11	0.0900474	0.187206
1924	2	0.674069	0.635142	0.674069	0.635142	ENSG00000137770.9	0.288559	0.416754
1925	2	1.56559	0.612692	1.56559	0.612692	ENSG00000137776.12	0.0106105	0.0402899
1926	2	1.31913	0.748563	1.31913	0.748563	ENSG00000137804.8	0.0780333	0.168411
1927	2	1.96243	1.25861	1.96243	1.25861	ENSG00000137806.4	0.118946	0.224443
1928	2	2.05067	0.711512	2.05067	0.711512	ENSG00000137812.15	0.00394987	0.0199252
1929	2	2.56774	0.687085	2.56774	0.687085	ENSG00000137814.5	0.000186116	0.00222269
1930	2	2.07076	0.8271	2.07076	0.8271	ENSG00000137815.10	0.0122922	0.0450032
1931	2	1.02644	0.714655	1.02644	0.714655	ENSG00000137824.11	0.150924	0.264488
1932	2	2.4066	0.885343	2.4066	0.885343	ENSG00000137825.6	0.00656252	0.0284371
1933	2	2.07098	0.641141	2.07098	0.641141	ENSG00000137845.10	0.00123729	0.00857841
1934	2	0.376248	0.435561	0.376248	0.435561	ENSG00000137955.11	0.387684	0.507576
1935	2	0.697797	0.663598	0.697797	0.663598	ENSG00000137996.8	0.293013	0.420121
1936	2	3.06063	0.82295	3.06063	0.82295	ENSG00000138018.13	0.000199932	0.00232095
1937	2	0.987853	1.21269	0.987853	1.21269	ENSG00000138029.9	0.415304	0.530013
1938	2	0.959792	0.585747	0.959792	0.585747	ENSG00000138032.16	0.101301	0.201954
1939	2	0.517134	0.824227	0.517134	0.824227	ENSG00000138035.10	0.530386	0.624042
1940	2	2.6817	0.804619	2.6817	0.804619	ENSG00000138069.12	0.000859528	0.00670755
1941	2	1.71296	1.1381	1.71296	1.1381	ENSG00000138071.9	0.132298	0.241048
1942	2	2.17084	0.706803	2.17084	0.706803	ENSG00000138073.9	0.00213096	0.0129521
1943	2	0.96737	0.994453	0.96737	0.994453	ENSG00000138074.10	0.33067	0.455264
1944	2	2.21234	1.07815	2.21234	1.07815	ENSG00000138078.11	0.0401715	0.103702
1945	2	0.937756	0.642962	0.937756	0.642962	ENSG00000138081.15	0.144704	0.257451
1946	2	1.02451	0.828828	1.02451	0.828828	ENSG00000138085.12	0.216425	0.340058
1947	2	0.341047	0.688918	0.341047	0.688918	ENSG00000138092.6	0.620567	0.69933
1948	2	1.50562	0.973721	1.50562	0.973721	ENSG00000138095.14	0.122042	0.227983
1949	2	0.759044	0.688684	0.759044	0.688684	ENSG00000138160.4	0.270389	0.398233
1950	2	1.12408	0.987049	1.12408	0.987049	ENSG00000138180.11	0.254775	0.383085
1951	2	1.86524	0.846657	1.86524	0.846657	ENSG00000138182.10	0.0275901	0.0794545
1952	2	0.281993	0.978399	0.281993	0.978399	ENSG00000138279.11	0.77318	0.822934
1953	2	1.77482	0.710896	1.77482	0.710896	ENSG00000138297.9	0.0125391	0.0456388
1954	2	0.304936	0.814205	0.304936	0.814205	ENSG00000138303.13	0.708017	0.769351
1955	2	-0.361125	1.19651	-0.361125	1.19651	ENSG00000138316.6	0.762793	0.814198
1956	2	2.24161	0.633446	2.24161	0.633446	ENSG00000138326.14	0.000402014	0.00392357
1957	2	0.641997	0.780886	0.641997	0.780886	ENSG00000138336.8	0.410997	0.526133
1958	2	-0.150974	0.682216	-0.150974	0.682216	ENSG00000138346.10	0.824859	0.864888
1959	2	1.47631	1.11844	1.47631	1.11844	ENSG00000138363.10	0.186845	0.306596
1960	2	1.87461	0.953105	1.87461	0.953105	ENSG00000138382.9	0.0492015	0.119892
1961	2	2.26687	0.623922	2.26687	0.623922	ENSG00000138385.11	0.000279869	0.0029636
1962	2	1.63847	0.679924	1.63847	0.679924	ENSG00000138398.11	0.015962	0.0544094
1963	2	1.10111	1.00413	1.10111	1.00413	ENSG00000138399.13	0.272826	0.400559
1964	2	1.2951	0.703445	1.2951	0.703445	ENSG00000138413.9	0.0656102	0.148547
1965	2	-0.0260832	0.59929	-0.0260832	0.59929	ENSG00000138434.12	0.965284	0.972569
1966	2	0.613303	0.698445	0.613303	0.698445	ENSG00000138442.5	0.379891	0.500893
1967	2	0.372761	0.804456	0.372761	0.804456	ENSG00000138448.7	0.643099	0.719086
1968	2	-0.344834	0.558582	-0.344834	0.558582	ENSG00000138449.6	0.537012	0.629461
1969	2	1.43077	0.656925	1.43077	0.656925	ENSG00000138593.4	0.029408	0.083278
1970	2	1.28046	0.872337	1.28046	0.872337	ENSG00000138594.8	0.142144	0.254269
1971	2	1.20692	0.950961	1.20692	0.950961	ENSG00000138640.10	0.204386	0.326971
1972	2	0.867924	0.7439	0.867924	0.7439	ENSG00000138663.4	0.243323	0.369991
1973	2	2.54152	0.601636	2.54152	0.601636	ENSG00000138668.14	2.39624e-05	0.000517753
1974	2	1.7072	0.702833	1.7072	0.702833	ENSG00000138674.12	0.0151396	0.0523999
1975	2	1.29768	1.08624	1.29768	1.08624	ENSG00000138688.11	0.232224	0.359294
1976	2	1.48701	0.665512	1.48701	0.665512	ENSG00000138750.10	0.0254576	0.0752336
1977	2	0.62357	0.604371	0.62357	0.604371	ENSG00000138756.13	0.302182	0.427207
1978	2	2.48289	0.606102	2.48289	0.606102	ENSG00000138757.10	4.19484e-05	0.000743142
1979	2	0.505668	0.910842	0.505668	0.910842	ENSG00000138758.7	0.578781	0.665275
1980	2	1.88103	0.827679	1.88103	0.827679	ENSG00000138767.8	0.023047	0.0705565
1981	2	0.812098	1.25455	0.812098	1.25455	ENSG00000138768.10	0.517424	0.612843
1982	2	1.21779	1.48452	1.21779	1.48452	ENSG00000138777.15	0.41203	0.527094
1983	2	1.19744	0.815824	1.19744	0.815824	ENSG00000138778.7	0.142168	0.254269
1984	2	0.891282	0.837579	0.891282	0.837579	ENSG00000138785.10	0.287276	0.416216
1985	2	2.23111	0.855147	2.23111	0.855147	ENSG00000138801.4	0.00907986	0.0358194
1986	2	0.439638	1.15151	0.439638	1.15151	ENSG00000138834.8	0.702615	0.764815
1987	2	1.48	0.736422	1.48	0.736422	ENSG00000139163.11	0.0444612	0.111755
1988	2	1.83424	0.721753	1.83424	0.721753	ENSG00000139218.13	0.0110419	0.0414402
1989	2	0.861862	0.597598	0.861862	0.597598	ENSG00000139233.2	0.149243	0.262157
1990	2	2.75678	0.91874	2.75678	0.91874	ENSG00000139291.9	0.00269444	0.0151684
1991	2	1.73248	1.25105	1.73248	1.25105	ENSG00000139343.6	0.166107	0.282359
1992	2	-0.493776	1.03622	-0.493776	1.03622	ENSG00000139350.7	0.633706	0.711562
1993	2	1.21327	1.48564	1.21327	1.48564	ENSG00000139428.7	0.41412	0.528682
1994	2	0.11092	0.662738	0.11092	0.662738	ENSG00000139496.11	0.867082	0.90057
1995	2	0.698749	1.24398	0.698749	1.24398	ENSG00000139514.8	0.574316	0.661978
1996	2	1.06762	0.56203	1.06762	0.56203	ENSG00000139613.7	0.0574884	0.134466
1997	2	0.011077	0.495018	0.011077	0.495018	ENSG00000139620.8	0.982147	0.985575
1998	2	2.13455	0.976971	2.13455	0.976971	ENSG00000139641.8	0.0288991	0.0822733
1999	2	2.90056	0.643845	2.90056	0.643845	ENSG00000139644.8	6.63558e-06	0.000221462
[truncated: 1,739 more rows]

## Sheet: differential_kinetic_Flavo
Feature_ID	Exp_ID	L2FC_kdeg	L2FC_kd_sd	effect	se	gene_name	pval	padj
1	2	1.00831	0.49183	1.00831	0.49183	ENSG00000000460.12	0.0403522	0.0785262
2	2	1.08661	0.661825	1.08661	0.661825	ENSG00000000971.11	0.100622	0.166691
3	2	2.11134	0.494758	2.11134	0.494758	ENSG00000001036.9	1.97742575942405e-05	0.000127228
4	2	-0.113305	0.4637	-0.113305	0.4637	ENSG00000001167.10	0.806959	0.85943
5	2	0.455632	0.656419	0.455632	0.656419	ENSG00000001461.12	0.487608	0.593488
6	2	2.59117	0.444958	2.59117	0.444958	ENSG00000001497.12	5.76591604078113e-09	1.22838204323355e-07
7	2	0.666981	0.402552	0.666981	0.402552	ENSG00000001629.5	0.0975431	0.162385
8	2	0.635021	0.479161	0.635021	0.479161	ENSG00000001631.10	0.18508	0.275315
9	2	1.21211	0.682372	1.21211	0.682372	ENSG00000002549.8	0.0756805	0.131561
10	2	0.00718883	0.482641	0.00718883	0.482641	ENSG00000002919.10	0.988116	0.99186
11	2	1.10839	0.408938	1.10839	0.408938	ENSG00000003056.3	0.00671991	0.0176256
12	2	1.55215	1.09884	1.55215	1.09884	ENSG00000003147.13	0.157792	0.241565
13	2	0.886753	0.409671	0.886753	0.409671	ENSG00000003402.15	0.0304222	0.0620356
14	2	1.38395	0.510124	1.38395	0.510124	ENSG00000003436.10	0.00666817	0.0175201
15	2	0.741298	0.31565	0.741298	0.31565	ENSG00000003756.12	0.0188502	0.0420403
16	2	1.93508	0.912879	1.93508	0.912879	ENSG00000004059.6	0.0340266	0.0681091
17	2	1.08603	0.600755	1.08603	0.600755	ENSG00000004142.7	0.0706413	0.124398
18	2	1.93807	0.548251	1.93807	0.548251	ENSG00000004399.8	0.000407759	0.00166967
19	2	2.21356	0.476077	2.21356	0.476077	ENSG00000004455.12	3.32602873605095e-06	2.79910125535337e-05
20	2	1.6727	0.485518	1.6727	0.485518	ENSG00000004478.5	0.000570646	0.00221744
21	2	2.60674	0.628368	2.60674	0.628368	ENSG00000004487.11	3.34761078671694e-05	0.000195187
22	2	1.87358	0.516812	1.87358	0.516812	ENSG00000004534.10	0.000288667	0.00124125
23	2	1.80957	0.556983	1.80957	0.556983	ENSG00000004777.14	0.00115859	0.00402926
24	2	0.687176	0.433404	0.687176	0.433404	ENSG00000004779.5	0.112846	0.1834
25	2	1.63959	0.585096	1.63959	0.585096	ENSG00000004864.9	0.00507455	0.0139025
26	2	0.866789	0.454623	0.866789	0.454623	ENSG00000004866.14	0.0565712	0.1032
27	2	0.86128	0.439729	0.86128	0.439729	ENSG00000004897.7	0.0501524	0.093449
28	2	-0.145539	0.521161	-0.145539	0.521161	ENSG00000004961.10	0.780047	0.839129
29	2	2.23971	0.4334	2.23971	0.4334	ENSG00000004975.7	2.36925613781233e-07	2.91045920316341e-06
30	2	1.58314	0.333506	1.58314	0.333506	ENSG00000005007.8	2.06489796430467e-06	1.84749240771048e-05
31	2	0.708469	0.473021	0.708469	0.473021	ENSG00000005075.11	0.134197	0.211501
32	2	0.808907	0.448757	0.808907	0.448757	ENSG00000005100.8	0.071459	0.125765
33	2	2.76137	0.564398	2.76137	0.564398	ENSG00000005156.7	9.95100132714631e-07	9.79506479584854e-06
34	2	1.4504	0.533778	1.4504	0.533778	ENSG00000005187.7	0.00658308	0.0173489
35	2	1.9736	0.61555	1.9736	0.61555	ENSG00000005189.15	0.00134482	0.00454464
36	2	1.26811	0.494366	1.26811	0.494366	ENSG00000005206.12	0.0103137	0.0253355
37	2	1.41971	0.440827	1.41971	0.440827	ENSG00000005249.8	0.00127942	0.00437751
38	2	0.318738	0.383589	0.318738	0.383589	ENSG00000005339.8	0.406009	0.515915
39	2	0.436957	0.349728	0.436957	0.349728	ENSG00000005483.15	0.211511	0.307208
40	2	1.06262	0.486508	1.06262	0.486508	ENSG00000005486.12	0.0289498	0.0595915
41	2	0.835009	0.373516	0.835009	0.373516	ENSG00000005801.12	0.0253822	0.0534863
42	2	1.57178	0.418435	1.57178	0.418435	ENSG00000005810.13	0.000172421	0.000800122
43	2	0.669387	0.803011	0.669387	0.803011	ENSG00000005889.11	0.404508	0.51433
44	2	1.90945	0.443756	1.90945	0.443756	ENSG00000005893.11	1.68556889570619e-05	0.000111632
45	2	-0.39022	0.272611	-0.39022	0.272611	ENSG00000005955.8	0.15231	0.235105
46	2	1.10161	0.531361	1.10161	0.531361	ENSG00000006007.7	0.0381548	0.0750411
47	2	1.79785	0.55447	1.79785	0.55447	ENSG00000006015.13	0.001185	0.00410939
48	2	0.919416	0.585025	0.919416	0.585025	ENSG00000006042.7	0.116047	0.187477
49	2	1.06884	0.476499	1.06884	0.476499	ENSG00000006114.11	0.0248895	0.0526386
50	2	2.45276	0.501015	2.45276	0.501015	ENSG00000006125.12	9.80136689300472e-07	9.72634014317228e-06
51	2	-0.33239	0.534244	-0.33239	0.534244	ENSG00000006194.6	0.533831	0.635777
52	2	0.374336	0.330728	0.374336	0.330728	ENSG00000006576.12	0.257696	0.360124
53	2	1.57677	0.568371	1.57677	0.568371	ENSG00000006607.9	0.00553394	0.0149394
54	2	1.04928	0.49862	1.04928	0.49862	ENSG00000006625.13	0.0353465	0.070381
55	2	0.486746	0.576745	0.486746	0.576745	ENSG00000006638.7	0.398695	0.508484
56	2	1.02628	0.395502	1.02628	0.395502	ENSG00000006652.9	0.00946215	0.0235606
57	2	1.50546	0.646845	1.50546	0.646845	ENSG00000006715.11	0.0199444	0.0439975
58	2	3.57403	0.505754	3.57403	0.505754	ENSG00000006744.14	1.58611951714512e-12	9.56854080986654e-11
59	2	0.97624	0.346175	0.97624	0.346175	ENSG00000006831.9	0.00480117	0.0133367
60	2	1.90897	0.439957	1.90897	0.439957	ENSG00000007038.6	1.43143061491298e-05	9.79967049063456e-05
61	2	-0.385934	0.658474	-0.385934	0.658474	ENSG00000007047.10	0.557806	0.658155
62	2	1.76902	0.555622	1.76902	0.555622	ENSG00000007080.6	0.00145327	0.00485461
63	2	2.4911	0.351149	2.4911	0.351149	ENSG00000007202.10	1.30169019004445e-12	8.17649312158847e-11
64	2	2.72752	0.568959	2.72752	0.568959	ENSG00000007264.9	1.63579649035959e-06	1.50785295246006e-05
65	2	1.46695	0.578274	1.46695	0.578274	ENSG00000007341.14	0.0111877	0.0270502
66	2	0.871493	0.467342	0.871493	0.467342	ENSG00000007376.3	0.0622114	0.111716
67	2	0.77857	0.332299	0.77857	0.332299	ENSG00000007392.12	0.0191305	0.0425254
68	2	1.03448	0.628061	1.03448	0.628061	ENSG00000007520.3	0.0995386	0.165211
69	2	1.51537	0.658159	1.51537	0.658159	ENSG00000007541.10	0.0213107	0.0464232
70	2	1.12464	0.543815	1.12464	0.543815	ENSG00000007545.11	0.0386343	0.0758373
71	2	2.07444	0.428405	2.07444	0.428405	ENSG00000007923.11	1.28374701325937e-06	1.21835989903261e-05
72	2	0.0351781	0.615655	0.0351781	0.615655	ENSG00000007944.10	0.954434	0.968744
73	2	1.46318	0.358154	1.46318	0.358154	ENSG00000008018.8	4.4014586844981e-05	0.000246038
74	2	0.330046	0.343476	0.330046	0.343476	ENSG00000008083.9	0.336603	0.446046
75	2	2.03367	0.474365	2.03367	0.474365	ENSG00000008130.11	1.80994401135367e-05	0.000117946
76	2	1.7011	0.474107	1.7011	0.474107	ENSG00000008256.11	0.000333222	0.00140313
77	2	0.940956	0.418829	0.940956	0.418829	ENSG00000008282.3	0.0246634	0.0522511
78	2	2.04637	0.547596	2.04637	0.547596	ENSG00000008283.11	0.000186223	0.000851846
79	2	2.33873	0.411803	2.33873	0.411803	ENSG00000008294.16	1.35287980295997e-08	2.43944914621624e-07
80	2	-0.0828255	0.438335	-0.0828255	0.438335	ENSG00000008324.6	0.850128	0.891127
81	2	0.806339	0.506428	0.806339	0.506428	ENSG00000008394.8	0.111338	0.181434
82	2	2.09281	0.484875	2.09281	0.484875	ENSG00000008405.7	1.58752804940019e-05	0.000106061
83	2	0.882992	0.497858	0.882992	0.497858	ENSG00000008710.13	0.0761323	0.132233
84	2	2.64219	0.344532	2.64219	0.344532	ENSG00000008838.13	1.73438497320266e-14	2.45758317249392e-12
85	2	0.341367	0.432698	0.341367	0.432698	ENSG00000008952.12	0.430154	0.538842
86	2	1.12741	0.550875	1.12741	0.550875	ENSG00000008988.5	0.0407	0.0790769
87	2	1.49593	0.360899	1.49593	0.360899	ENSG00000009307.11	3.39794146607893e-05	0.000197554
88	2	1.57331	0.389187	1.57331	0.389187	ENSG00000009335.13	5.28744322605818e-05	0.000287646
89	2	0.344679	0.373196	0.344679	0.373196	ENSG00000009413.11	0.355701	0.466987
90	2	0.452362	0.469048	0.452362	0.469048	ENSG00000009844.11	0.334833	0.444377
91	2	1.63684	0.42166	1.63684	0.42166	ENSG00000009954.6	0.000103644	0.000512169
92	2	1.09285	0.349605	1.09285	0.349605	ENSG00000010017.9	0.0017723	0.00571962
93	2	-0.252765	0.45593	-0.252765	0.45593	ENSG00000010165.15	0.579309	0.676971
94	2	0.925727	0.282903	0.925727	0.282903	ENSG00000010244.12	0.00106698	0.00376657
95	2	2.67272	0.39843	2.67272	0.39843	ENSG00000010256.6	1.97125679362977e-11	9.2677129260249e-10
96	2	1.10747	0.536179	1.10747	0.536179	ENSG00000010270.9	0.0388766	0.0761167
97	2	2.32831	0.500184	2.32831	0.500184	ENSG00000010292.8	3.24140880523697e-06	2.73544374658017e-05
98	2	0.791695	0.468643	0.791695	0.468643	ENSG00000010310.4	0.091155	0.153385
99	2	2.04683	0.448081	2.04683	0.448081	ENSG00000010322.11	4.9241101065438e-06	3.84924922213744e-05
100	2	1.85765	0.475949	1.85765	0.475949	ENSG00000010671.11	9.49886909839568e-05	0.000474848
101	2	0.809718	0.349171	0.809718	0.349171	ENSG00000011007.8	0.0203964	0.0448
102	2	0.656597	0.739999	0.656597	0.739999	ENSG00000011114.10	0.37492	0.485937
103	2	2.62747	0.606605	2.62747	0.606605	ENSG00000011132.7	1.48141610664366e-05	0.00010074
104	2	1.69788	1.09177	1.69788	1.09177	ENSG00000011143.12	0.119907	0.192819
105	2	0.547524	0.408569	0.547524	0.408569	ENSG00000011243.13	0.180212	0.269456
106	2	0.963679	0.502025	0.963679	0.502025	ENSG00000011258.11	0.0549106	0.100653
107	2	-0.259295	0.560263	-0.259295	0.560263	ENSG00000011275.14	0.6435	0.730547
108	2	2.08526	0.583481	2.08526	0.583481	ENSG00000011295.11	0.000351795	0.00146915
109	2	2.32857	0.299168	2.32857	0.299168	ENSG00000011304.12	7.05503403978659e-15	1.19406451123388e-12
110	2	0.378228	0.607172	0.378228	0.607172	ENSG00000011376.5	0.533328	0.635426
111	2	0.566206	0.473439	0.566206	0.473439	ENSG00000011405.9	0.231718	0.330724
112	2	1.20108	0.385606	1.20108	0.385606	ENSG00000011426.6	0.00184087	0.00590338
113	2	0.509378	0.604517	0.509378	0.604517	ENSG00000011451.13	0.399441	0.50916
114	2	1.46508	0.492203	1.46508	0.492203	ENSG00000011454.12	0.00291489	0.00868482
115	2	2.33263	0.459945	2.33263	0.459945	ENSG00000011485.10	3.94598803644579e-07	4.41965167390886e-06
116	2	0.635628	0.667347	0.635628	0.667347	ENSG00000011566.10	0.340858	0.450607
117	2	0.416644	0.522183	0.416644	0.522183	ENSG00000011638.6	0.424935	0.534288
118	2	2.33215	0.4276	2.33215	0.4276	ENSG00000012048.15	4.92380143221188e-08	7.38934042523817e-07
119	2	1.65477	0.599426	1.65477	0.599426	ENSG00000012061.11	0.00576958	0.0155
120	2	1.2542	0.51099	1.2542	0.51099	ENSG00000012174.7	0.0141097	0.0329894
121	2	1.17404	0.489202	1.17404	0.489202	ENSG00000012211.8	0.016399	0.0375353
122	2	0.816412	0.56697	0.816412	0.56697	ENSG00000012232.4	0.14988	0.232135
123	2	0.709474	0.339077	0.709474	0.339077	ENSG00000012660.9	0.0364054	0.0721828
124	2	2.0312	0.497554	2.0312	0.497554	ENSG00000012963.9	4.45781377727594e-05	0.000248084
125	2	1.61349	0.513222	1.61349	0.513222	ENSG00000013275.3	0.00166739	0.00543865
126	2	3.10502	0.414737	3.10502	0.414737	ENSG00000013306.11	7.06102622639483e-14	7.68264871382566e-12
127	2	1.32681	0.573851	1.32681	0.573851	ENSG00000013374.11	0.0207712	0.0454921
128	2	1.17216	0.408849	1.17216	0.408849	ENSG00000013375.11	0.00414404	0.0117879
129	2	0.557235	0.492591	0.557235	0.492591	ENSG00000013441.11	0.257957	0.360337
130	2	1.91763	0.483066	1.91763	0.483066	ENSG00000013810.14	7.19590079452676e-05	0.00037732
131	2	1.24442	0.486588	1.24442	0.486588	ENSG00000014123.9	0.0105444	0.0257711
132	2	1.71953	0.488115	1.71953	0.488115	ENSG00000014138.4	0.000427018	0.00173224
133	2	3.04143	0.444123	3.04143	0.444123	ENSG00000014216.11	7.48009122366434e-12	3.79801631881557e-10
134	2	1.36161	0.438667	1.36161	0.438667	ENSG00000014641.13	0.00190937	0.00608463
135	2	2.53217	0.588614	2.53217	0.588614	ENSG00000014824.9	1.6932427221366e-05	0.000111912
136	2	-0.245336	0.488169	-0.245336	0.488169	ENSG00000015153.10	0.615271	0.707596
137	2	0.657385	0.440874	0.657385	0.440874	ENSG00000015475.14	0.135936	0.2138
138	2	2.00202	0.38169	2.00202	0.38169	ENSG00000015479.13	1.56162680410819e-07	2.01588816047271e-06
139	2	1.63086	0.53495	1.63086	0.53495	ENSG00000015676.13	0.00229891	0.00711027
140	2	1.67455	0.522037	1.67455	0.522037	ENSG00000016864.12	0.00133789	0.00452623
141	2	1.1449	0.517296	1.1449	0.517296	ENSG00000017260.15	0.0268806	0.0560326
142	2	0.419394	0.758084	0.419394	0.758084	ENSG00000017427.11	0.580106	0.677486
143	2	3.26347	0.43898	3.26347	0.43898	ENSG00000017483.10	1.05185664547693e-13	1.05064959686737e-11
144	2	0.754547	0.583719	0.754547	0.583719	ENSG00000017797.7	0.19613	0.288653
145	2	1.058	0.458997	1.058	0.458997	ENSG00000018189.8	0.0211655	0.0461895
146	2	1.87661	0.46135	1.87661	0.46135	ENSG00000018510.8	4.74905523054891e-05	0.000262577
147	2	1.68902	0.603119	1.68902	0.603119	ENSG00000018699.7	0.00510282	0.0139674
148	2	0.909345	0.446282	0.909345	0.446282	ENSG00000019144.12	0.0415897	0.080523
149	2	1.82137	0.465961	1.82137	0.465961	ENSG00000020129.11	9.27343752125138e-05	0.000467741
150	2	1.80975	0.760935	1.80975	0.760935	ENSG00000020426.6	0.0173915	0.0392883
151	2	1.49592	0.540897	1.49592	0.540897	ENSG00000021355.8	0.00568137	0.01529
152	2	1.9715	0.480665	1.9715	0.480665	ENSG00000021776.6	4.10279983464164e-05	0.000231216
153	2	1.55263	0.552093	1.55263	0.552093	ENSG00000022277.8	0.00491954	0.0135632
154	2	0.776062	0.498283	0.776062	0.498283	ENSG00000022556.11	0.119358	0.192089
155	2	0.454115	0.538134	0.454115	0.538134	ENSG00000022567.5	0.398743	0.508484
156	2	2.03215	0.45419	2.03215	0.45419	ENSG00000022840.11	7.66859915857855e-06	5.69120276165884e-05
157	2	1.7518	0.348163	1.7518	0.348163	ENSG00000023191.12	4.86544397573461e-07	5.32228907435386e-06
158	2	1.92262	0.463909	1.92262	0.463909	ENSG00000023228.9	3.40728909329008e-05	0.000197757
159	2	1.36647	0.39815	1.36647	0.39815	ENSG00000023287.8	0.000599064	0.00231019
160	2	2.07243	0.502907	2.07243	0.502907	ENSG00000023318.7	3.77385235269547e-05	0.00021611
161	2	0.155438	0.472512	0.155438	0.472512	ENSG00000023330.10	0.742185	0.810709
162	2	0.0253948	0.342765	0.0253948	0.342765	ENSG00000023516.7	0.94094	0.959684
163	2	1.85396	0.735031	1.85396	0.735031	ENSG00000023734.6	0.0116593	0.0280459
164	2	0.275756	0.764711	0.275756	0.764711	ENSG00000023902.9	0.718397	0.792031
165	2	0.243196	0.526486	0.243196	0.526486	ENSG00000023909.5	0.644137	0.730997
166	2	1.59965	0.463132	1.59965	0.463132	ENSG00000024048.6	0.000552396	0.00215658
167	2	0.39669	0.606901	0.39669	0.606901	ENSG00000025156.8	0.513349	0.616814
168	2	2.22578	0.444664	2.22578	0.444664	ENSG00000025770.14	5.57088712348998e-07	5.95498513042534e-06
169	2	1.42593	0.626946	1.42593	0.626946	ENSG00000025772.7	0.0229417	0.0492544
170	2	1.46559	0.456432	1.46559	0.456432	ENSG00000025796.9	0.00132289	0.00449047
171	2	0.323546	0.349473	0.323546	0.349473	ENSG00000025800.9	0.354544	0.465569
172	2	0.789397	0.423564	0.789397	0.423564	ENSG00000026025.9	0.0623636	0.111891
173	2	2.46229	0.514317	2.46229	0.514317	ENSG00000026297.11	1.68872380865116e-06	1.54960755513728e-05
174	2	0.687884	1.37942	0.687884	1.37942	ENSG00000027001.7	0.618007	0.709671
175	2	-0.410046	0.483871	-0.410046	0.483871	ENSG00000027697.8	0.396756	0.506588
176	2	1.13549	0.529621	1.13549	0.529621	ENSG00000027869.7	0.032036	0.0647326
177	2	0.472669	0.775488	0.472669	0.775488	ENSG00000028116.12	0.542186	0.643964
178	2	0.190332	0.510154	0.190332	0.510154	ENSG00000028137.12	0.709083	0.784251
179	2	0.793768	0.442512	0.793768	0.442512	ENSG00000028203.13	0.0728487	0.127612
180	2	1.7935	0.408703	1.7935	0.408703	ENSG00000028310.13	1.14256848132779e-05	8.10438854101305e-05
181	2	0.950217	0.416942	0.950217	0.416942	ENSG00000028528.10	0.0226663	0.048835
182	2	-0.0284029	0.633655	-0.0284029	0.633655	ENSG00000028839.5	0.964248	0.976102
183	2	1.46451	0.302062	1.46451	0.302062	ENSG00000029363.11	1.24473434189005e-06	1.18874080644766e-05
184	2	0.786201	0.520644	0.786201	0.520644	ENSG00000029364.7	0.131029	0.207691
185	2	1.48161	0.396921	1.48161	0.396921	ENSG00000029534.15	0.000189402	0.000864438
186	2	0.635096	0.445451	0.635096	0.445451	ENSG00000029639.6	0.153944	0.236864
187	2	0.747669	0.454292	0.747669	0.454292	ENSG00000029725.12	0.0998074	0.165522
188	2	1.17325	0.334923	1.17325	0.334923	ENSG00000030066.9	0.00046	0.0018488
189	2	1.9579	0.666653	1.9579	0.666653	ENSG00000030582.12	0.00331498	0.00972467
190	2	0.67419	0.440465	0.67419	0.440465	ENSG00000031003.6	0.12586	0.201014
191	2	1.15286	0.37212	1.15286	0.37212	ENSG00000031698.8	0.00194767	0.00619695
192	2	0.696702	0.435845	0.696702	0.435845	ENSG00000031823.10	0.109929	0.179475
193	2	1.03283	0.570534	1.03283	0.570534	ENSG00000032389.8	0.0702527	0.124
194	2	2.98745	0.546587	2.98745	0.546587	ENSG00000032444.11	4.61232860902312e-08	6.98748323337338e-07
195	2	1.91892	0.441314	1.91892	0.441314	ENSG00000033050.3	1.37259556005895e-05	9.50366448572632e-05
196	2	2.52904	0.346539	2.52904	0.346539	ENSG00000033178.8	2.92071100856202e-13	2.50646368664344e-11
197	2	0.585137	0.472438	0.585137	0.472438	ENSG00000033327.8	0.215513	0.311905
198	2	1.48406	0.411679	1.48406	0.411679	ENSG00000033627.10	0.000312274	0.00132684
199	2	0.0983591	0.47154	0.0983591	0.47154	ENSG00000033800.9	0.834767	0.880124
200	2	0.558317	0.64624	0.558317	0.64624	ENSG00000034152.14	0.387617	0.497763
201	2	-0.156532	0.540164	-0.156532	0.540164	ENSG00000034510.4	0.77198	0.832951
202	2	0.927152	0.710498	0.927152	0.710498	ENSG00000034677.7	0.191916	0.283752
203	2	1.22727	0.620489	1.22727	0.620489	ENSG00000034693.10	0.0479387	0.090068
204	2	0.382257	0.471296	0.382257	0.471296	ENSG00000034713.3	0.417322	0.527321
205	2	1.5823	0.512096	1.5823	0.512096	ENSG00000035141.3	0.00200257	0.00634465
206	2	1.82993	0.439343	1.82993	0.439343	ENSG00000035403.12	3.11154514359971e-05	0.000184423
207	2	0.977718	0.506033	0.977718	0.506033	ENSG00000035499.8	0.0533442	0.0984034
208	2	1.75772	0.375644	1.75772	0.375644	ENSG00000035681.3	2.8795439640893e-06	2.45729150885099e-05
209	2	1.46767	0.399589	1.46767	0.399589	ENSG00000035687.9	0.000239779	0.00106563
210	2	1.58958	0.406776	1.58958	0.406776	ENSG00000035928.10	9.31587022874251e-05	0.000469326
211	2	1.98287	0.451266	1.98287	0.451266	ENSG00000036054.8	1.1127151798146e-05	7.92094811419488e-05
212	2	0.739639	0.446246	0.739639	0.446246	ENSG00000036257.8	0.0974249	0.162277
213	2	0.434001	0.3858	0.434001	0.3858	ENSG00000036549.8	0.260615	0.363474
214	2	1.16601	0.591358	1.16601	0.591358	ENSG00000036672.11	0.048639	0.0912149
215	2	2.23541	0.443376	2.23541	0.443376	ENSG00000037474.10	4.61215074867857e-07	5.09091204922075e-06
216	2	0.193806	0.489299	0.193806	0.489299	ENSG00000037637.6	0.692039	0.769613
217	2	-0.124744	0.398382	-0.124744	0.398382	ENSG00000037749.7	0.754185	0.820287
218	2	2.01239	0.52088	2.01239	0.52088	ENSG00000037757.9	0.0001118	0.000545832
219	2	2.05702	0.668718	2.05702	0.668718	ENSG00000038002.4	0.00209753	0.00658831
220	2	1.45504	0.419569	1.45504	0.419569	ENSG00000038219.8	0.000524443	0.00206824
221	2	0.739337	0.41322	0.739337	0.41322	ENSG00000038274.12	0.0735809	0.128608
222	2	2.74261	0.46861	2.74261	0.46861	ENSG00000039123.11	4.83765241943476e-09	1.07184786151331e-07
223	2	1.4031	0.478092	1.4031	0.478092	ENSG00000039319.12	0.00333783	0.00978702
224	2	1.82927	0.511095	1.82927	0.511095	ENSG00000039560.9	0.000344754	0.00144569
225	2	1.81375	0.552416	1.81375	0.552416	ENSG00000039650.5	0.00102596	0.00364502
226	2	0.61998	0.525466	0.61998	0.525466	ENSG00000040275.12	0.238053	0.3375
227	2	2.42909	0.62201	2.42909	0.62201	ENSG00000040341.13	9.41355360406108e-05	0.000472725
228	2	0.128114	0.570601	0.128114	0.570601	ENSG00000040487.8	0.822349	0.869589
229	2	-0.213561	0.717325	-0.213561	0.717325	ENSG00000040633.8	0.765918	0.828611
230	2	1.18944	0.727768	1.18944	0.727768	ENSG00000040933.11	0.102182	0.168953
231	2	0.874381	0.44034	0.874381	0.44034	ENSG00000041357.11	0.0470673	0.0887318
232	2	1.6648	0.499544	1.6648	0.499544	ENSG00000041802.6	0.000860287	0.00311451
233	2	-0.235309	0.689958	-0.235309	0.689958	ENSG00000041988.11	0.733067	0.802908
234	2	-0.0672688	0.487037	-0.0672688	0.487037	ENSG00000042062.7	0.890147	0.92067
235	2	1.78089	0.706798	1.78089	0.706798	ENSG00000042286.10	0.0117469	0.028212
236	2	-0.26248	0.541597	-0.26248	0.541597	ENSG00000042429.6	0.627931	0.718359
237	2	1.63069	0.676843	1.63069	0.676843	ENSG00000042493.11	0.0159853	0.0367126
238	2	0.160464	0.519573	0.160464	0.519573	ENSG00000042753.7	0.757445	0.822804
239	2	0.439068	0.751509	0.439068	0.751509	ENSG00000043143.16	0.559053	0.658987
240	2	1.55375	0.38218	1.55375	0.38218	ENSG00000043514.11	4.79281678254824e-05	0.000264517
241	2	1.4298	0.487678	1.4298	0.487678	ENSG00000044115.16	0.00336938	0.00986054
242	2	1.83785	0.567585	1.83785	0.567585	ENSG00000044446.7	0.00120361	0.00416163
243	2	0.769744	0.492959	0.769744	0.492959	ENSG00000044574.7	0.118411	0.190817
244	2	0.160338	0.471397	0.160338	0.471397	ENSG00000046604.8	0.733756	0.803518
245	2	1.96649	0.518712	1.96649	0.518712	ENSG00000046651.10	0.000149976	0.000707278
246	2	1.61216	0.420691	1.61216	0.420691	ENSG00000047188.11	0.000127018	0.000610348
247	2	1.48431	0.502087	1.48431	0.502087	ENSG00000047249.12	0.00311376	0.00919639
248	2	2.06381	0.394212	2.06381	0.394212	ENSG00000047315.10	1.64729273914887e-07	2.11750098304516e-06
249	2	2.52976	0.393664	2.52976	0.393664	ENSG00000047410.9	1.30835650835148e-10	4.66188082186291e-09
250	2	0.456907	0.583268	0.456907	0.583268	ENSG00000047597.5	0.433417	0.54215
251	2	1.84291	0.571469	1.84291	0.571469	ENSG00000047648.17	0.00126033	0.00432143
252	2	2.40862	0.39935	2.40862	0.39935	ENSG00000047849.17	1.6258267325826e-09	4.40273879183367e-08
253	2	0.868743	0.390294	0.868743	0.390294	ENSG00000047932.9	0.026023	0.0545464
254	2	1.72927	0.452753	1.72927	0.452753	ENSG00000048140.13	0.000133741	0.000639629
255	2	0.528609	0.410432	0.528609	0.410432	ENSG00000048162.15	0.19777	0.290574
256	2	-0.113884	0.577581	-0.113884	0.577581	ENSG00000048392.7	0.843692	0.886772
257	2	-0.385869	0.348053	-0.385869	0.348053	ENSG00000048405.5	0.267581	0.37096
258	2	0.70487	0.666547	0.70487	0.666547	ENSG00000048544.5	0.290286	0.396751
259	2	0.792501	0.412186	0.792501	0.412186	ENSG00000048649.9	0.0545204	0.0999979
260	2	1.62443	0.392417	1.62443	0.392417	ENSG00000048707.9	3.47982114548327e-05	0.000201163
261	2	1.6024	0.438228	1.6024	0.438228	ENSG00000048740.13	0.000255648	0.00111901
262	2	1.5345	0.439973	1.5345	0.439973	ENSG00000048828.12	0.000487191	0.00193763
263	2	1.53348	0.532415	1.53348	0.532415	ENSG00000048991.12	0.00397386	0.0113942
264	2	1.2654	0.391259	1.2654	0.391259	ENSG00000049245.8	0.00121998	0.00420494
265	2	0.682037	0.562068	0.682037	0.562068	ENSG00000049246.10	0.224961	0.323123
266	2	1.18828	0.560201	1.18828	0.560201	ENSG00000049541.6	0.0339076	0.0679155
267	2	1.20411	0.419553	1.20411	0.419553	ENSG00000049618.17	0.00410498	0.0117017
268	2	2.48084	0.468984	2.48084	0.468984	ENSG00000049656.9	1.22432450962095e-07	1.643129787912e-06
269	2	2.41615	0.616535	2.41615	0.616535	ENSG00000049860.9	8.89471106420292e-05	0.000452761
270	2	0.747328	0.62077	0.747328	0.62077	ENSG00000049883.10	0.228639	0.327249
271	2	-0.172486	0.462872	-0.172486	0.462872	ENSG00000050405.9	0.709413	0.784475
272	2	2.11717	0.402621	2.11717	0.402621	ENSG00000050426.11	1.4524854576788e-07	1.90322449325526e-06
273	2	0.329663	0.386696	0.329663	0.386696	ENSG00000050628.16	0.393931	0.503719
274	2	2.81525	0.526974	2.81525	0.526974	ENSG00000050748.13	9.17841927351268e-08	1.28161888744833e-06
275	2	0.0846036	0.597382	0.0846036	0.597382	ENSG00000050820.12	0.887377	0.919053
276	2	0.144578	0.619496	0.144578	0.619496	ENSG00000051108.10	0.815467	0.865014
277	2	2.02346	0.575054	2.02346	0.575054	ENSG00000051180.12	0.000433626	0.00175437
278	2	0.889971	0.37641	0.889971	0.37641	ENSG00000051382.4	0.0180609	0.0405621
279	2	3.07959	0.436198	3.07959	0.436198	ENSG00000051523.6	1.66394917475382e-12	9.84314788521846e-11
280	2	0.150823	0.571721	0.150823	0.571721	ENSG00000051620.6	0.791929	0.848764
281	2	1.11576	0.350822	1.11576	0.350822	ENSG00000051825.10	0.00147067	0.00490464
282	2	1.17833	0.527259	1.17833	0.527259	ENSG00000052126.10	0.025429	0.0535565
283	2	0.539995	0.41556	0.539995	0.41556	ENSG00000052723.7	0.193792	0.285902
284	2	1.24558	0.512404	1.24558	0.512404	ENSG00000052749.9	0.015063	0.0348571
285	2	0.730666	0.437208	0.730666	0.437208	ENSG00000052795.8	0.0946807	0.158486
286	2	-0.240218	0.46062	-0.240218	0.46062	ENSG00000052802.8	0.602012	0.695345
287	2	0.290776	0.374024	0.290776	0.374024	ENSG00000052841.10	0.436907	0.545731
288	2	0.0827793	0.608979	0.0827793	0.608979	ENSG00000053371.8	0.891876	0.921441
289	2	1.92972	0.405949	1.92972	0.405949	ENSG00000053372.4	1.99824238694951e-06	1.79312089303142e-05
290	2	1.20201	0.38539	1.20201	0.38539	ENSG00000054116.7	0.00181498	0.00584188
291	2	2.19089	0.521395	2.19089	0.521395	ENSG00000054118.9	2.6460329350092e-05	0.000160901
292	2	2.58549	0.451151	2.58549	0.451151	ENSG00000054148.13	9.99084835891694e-09	1.86730794634604e-07
293	2	0.712853	0.37703	0.712853	0.37703	ENSG00000054267.16	0.0586633	0.106475
294	2	-0.280837	0.611141	-0.280837	0.611141	ENSG00000054282.11	0.645854	0.732537
295	2	1.59186	0.468665	1.59186	0.468665	ENSG00000054523.12	0.000682302	0.0025678
296	2	0.979982	0.970151	0.979982	0.970151	ENSG00000054611.9	0.312431	0.420509
297	2	0.29408	0.521578	0.29408	0.521578	ENSG00000054967.8	0.572871	0.671122
298	2	1.70297	0.817661	1.70297	0.817661	ENSG00000054983.12	0.0372761	0.0735979
299	2	1.94798	0.480685	1.94798	0.480685	ENSG00000055044.6	5.06726177498695e-05	0.000277901
300	2	0.568968	0.390955	0.568968	0.390955	ENSG00000055070.12	0.145579	0.22651
301	2	1.03348	0.279908	1.03348	0.279908	ENSG00000055118.10	0.000222308	0.00099451
302	2	1.71587	0.466237	1.71587	0.466237	ENSG00000055130.11	0.000232999	0.00103852
303	2	0.114038	0.427773	0.114038	0.427773	ENSG00000055208.13	0.789788	0.847066
304	2	0.921829	0.425381	0.921829	0.425381	ENSG00000055211.8	0.0302299	0.0617469
305	2	2.32151	0.546715	2.32151	0.546715	ENSG00000055332.12	2.17339853471818e-05	0.000137228
306	2	0.91709	0.346319	0.91709	0.346319	ENSG00000055483.15	0.00809446	0.0206617
307	2	0.911752	0.278425	0.911752	0.278425	ENSG00000055609.13	0.00105782	0.00374291
308	2	0.174666	0.340391	0.174666	0.340391	ENSG00000055917.11	0.607858	0.701056
309	2	1.02281	0.445001	1.02281	0.445001	ENSG00000055950.12	0.0215365	0.0467894
310	2	1.35657	0.483779	1.35657	0.483779	ENSG00000056097.11	0.00504549	0.0138353
311	2	0.698675	0.410321	0.698675	0.410321	ENSG00000056586.11	0.0886142	0.149938
312	2	0.906385	0.443512	0.906385	0.443512	ENSG00000056661.9	0.040988	0.079535
313	2	1.9754	0.658326	1.9754	0.658326	ENSG00000057019.11	0.00269406	0.00814376
314	2	1.59248	0.49949	1.59248	0.49949	ENSG00000057252.8	0.00143151	0.00479241
315	2	1.24704	0.554213	1.24704	0.554213	ENSG00000057608.12	0.0244424	0.0518189
316	2	-0.167254	0.426758	-0.167254	0.426758	ENSG00000057663.8	0.695118	0.772311
317	2	0.862562	0.43873	0.862562	0.43873	ENSG00000057757.5	0.0492937	0.0922156
318	2	1.82055	0.402622	1.82055	0.402622	ENSG00000058063.11	6.1334866075754e-06	4.67726331664041e-05
319	2	1.56668	0.456413	1.56668	0.456413	ENSG00000058262.5	0.000597836	0.00230837
320	2	0.505931	0.271422	0.505931	0.271422	ENSG00000058272.11	0.0623212	0.111848
321	2	0.929549	0.271542	0.929549	0.271542	ENSG00000058600.11	0.00061883	0.00236991
322	2	1.747	0.520143	1.747	0.520143	ENSG00000058668.10	0.000783138	0.00288492
323	2	1.18646	0.363817	1.18646	0.363817	ENSG00000058673.11	0.00110968	0.00388133
324	2	0.194274	0.6831	0.194274	0.6831	ENSG00000058729.6	0.776103	0.836067
325	2	1.74807	0.428304	1.74807	0.428304	ENSG00000058804.10	4.47686877897967e-05	0.000248883
326	2	1.32934	0.552112	1.32934	0.552112	ENSG00000059122.12	0.0160518	0.0368375
327	2	1.56835	0.571584	1.56835	0.571584	ENSG00000059573.4	0.00607192	0.0162335
328	2	0.644054	0.615125	0.644054	0.615125	ENSG00000059588.5	0.295086	0.40151
329	2	1.12329	0.6838	1.12329	0.6838	ENSG00000059691.7	0.100443	0.166485
330	2	0.767511	0.513909	0.767511	0.513909	ENSG00000059758.3	0.135313	0.213004
331	2	0.557308	0.503321	0.557308	0.503321	ENSG00000059769.15	0.26818	0.371538
332	2	0.40643	0.337427	0.40643	0.337427	ENSG00000059804.11	0.228397	0.327057
333	2	2.51269	0.647369	2.51269	0.647369	ENSG00000060138.8	0.000103863	0.000512332
334	2	1.83139	0.379999	1.83139	0.379999	ENSG00000060237.12	1.43952337047701e-06	1.34731426978746e-05
335	2	2.00034	0.37353	2.00034	0.37353	ENSG00000060339.9	8.54526355934077e-08	1.20803459088314e-06
336	2	1.03432	0.554726	1.03432	0.554726	ENSG00000060642.6	0.0622434	0.111741
337	2	1.96748	0.481111	1.96748	0.481111	ENSG00000060688.8	4.3240086620409e-05	0.000242375
338	2	1.14494	0.339827	1.14494	0.339827	ENSG00000060749.10	0.000753898	0.00279921
339	2	1.70729	0.554659	1.70729	0.554659	ENSG00000060762.14	0.00208326	0.00655647
340	2	2.9175	0.389221	2.9175	0.389221	ENSG00000060971.13	6.59157821140751e-14	7.42306885669744e-12
341	2	1.56762	0.429679	1.56762	0.429679	ENSG00000060982.10	0.000263931	0.00114949
342	2	1.55931	0.323373	1.55931	0.323373	ENSG00000061273.13	1.42115491846576e-06	1.33216875664798e-05
343	2	1.55057	0.324694	1.55057	0.324694	ENSG00000061676.10	1.79288000135137e-06	1.62802054370102e-05
344	2	0.92896	0.513659	0.92896	0.513659	ENSG00000061794.8	0.0705264	0.12434
345	2	0.751678	0.36735	0.751678	0.36735	ENSG00000061936.5	0.0407352	0.0790948
346	2	1.13877	0.429862	1.13877	0.429862	ENSG00000061987.10	0.00806919	0.0206059
347	2	0.842333	0.302188	0.842333	0.302188	ENSG00000062194.11	0.00531258	0.0144507
348	2	1.16031	0.438668	1.16031	0.438668	ENSG00000062650.13	0.00816708	0.0208341
349	2	1.83416	0.364941	1.83416	0.364941	ENSG00000062716.6	5.01036711527549e-07	5.46121052475377e-06
350	2	3.20953	0.528083	3.20953	0.528083	ENSG00000062822.8	1.21913141355495e-09	3.42311875704624e-08
351	2	0.751125	0.467037	0.751125	0.467037	ENSG00000063177.8	0.107775	0.176525
352	2	2.30806	0.626291	2.30806	0.626291	ENSG00000063180.4	0.000228449	0.00101974
353	2	0.570734	0.517312	0.570734	0.517312	ENSG00000063241.3	0.269911	0.373236
354	2	2.26658	0.299863	2.26658	0.299863	ENSG00000063244.8	4.07076899690401e-14	4.8633716663012e-12
355	2	2.15515	0.589117	2.15515	0.589117	ENSG00000063245.10	0.000253924	0.00111387
356	2	0.176303	0.454579	0.176303	0.454579	ENSG00000063587.12	0.698136	0.774466
357	2	0.779913	0.569338	0.779913	0.569338	ENSG00000063601.12	0.17073	0.258193
358	2	1.38625	0.561626	1.38625	0.561626	ENSG00000063854.8	0.0135761	0.031815
359	2	0.894371	0.584556	0.894371	0.584556	ENSG00000064102.10	0.126016	0.201157
360	2	1.97618	0.74949	1.97618	0.74949	ENSG00000064115.6	0.00837168	0.021298
361	2	1.1994	0.504342	1.1994	0.504342	ENSG00000064313.7	0.0174	0.0392883
362	2	0.683673	0.515747	0.683673	0.515747	ENSG00000064393.11	0.184973	0.275224
363	2	1.78235	0.42798	1.78235	0.42798	ENSG00000064419.9	3.11964148229321e-05	0.000184723
364	2	2.0208	0.513089	2.0208	0.513089	ENSG00000064545.10	8.19899918042316e-05	0.000422287
365	2	3.67653	0.390729	3.67653	0.390729	ENSG00000064601.12	4.98990729534659e-21	4.34335787864954e-18
366	2	0.805022	0.401524	0.805022	0.401524	ENSG00000064607.12	0.044972	0.0853894
367	2	2.6524	0.483265	2.6524	0.483265	ENSG00000064651.9	4.05361537531965e-08	6.25282999539814e-07
368	2	1.21114	0.515282	1.21114	0.515282	ENSG00000064687.8	0.018751	0.0418651
369	2	0.916925	0.453392	0.916925	0.453392	ENSG00000064726.5	0.0431385	0.082681
370	2	2.31065	0.397886	2.31065	0.397886	ENSG00000064961.14	6.34816172887012e-09	1.3246352539043e-07
371	2	1.08518	0.438141	1.08518	0.438141	ENSG00000064999.12	0.0132569	0.031187
372	2	2.74965	0.389313	2.74965	0.389313	ENSG00000065000.11	1.63153643882062e-12	9.74603090366082e-11
373	2	1.3957	0.727749	1.3957	0.727749	ENSG00000065054.9	0.0551316	0.100876
374	2	1.17634	0.690588	1.17634	0.690588	ENSG00000065057.3	0.0884957	0.149821
375	2	0.141487	0.47019	0.141487	0.47019	ENSG00000065060.12	0.76348	0.82656
376	2	0.455417	0.50417	0.455417	0.50417	ENSG00000065135.7	0.366367	0.477036
377	2	3.08818	0.398312	3.08818	0.398312	ENSG00000065150.14	8.96247731661124e-15	1.43706248131874e-12
378	2	0.681196	0.589237	0.681196	0.589237	ENSG00000065154.7	0.247655	0.348973
379	2	0.810737	0.402713	0.810737	0.402713	ENSG00000065183.11	0.0440946	0.0841174
380	2	0.643305	0.395382	0.643305	0.395382	ENSG00000065243.14	0.103727	0.170657
381	2	2.89446	0.431804	2.89446	0.431804	ENSG00000065268.6	2.03929104084806e-11	9.4511227059874e-10
382	2	0.910664	0.379951	0.910664	0.379951	ENSG00000065328.12	0.0165392	0.0377994
383	2	0.771959	0.490402	0.771959	0.490402	ENSG00000065427.10	0.115456	0.186796
384	2	0.874978	0.536963	0.874978	0.536963	ENSG00000065457.6	0.103208	0.170143
385	2	0.207703	0.291734	0.207703	0.291734	ENSG00000065526.6	0.476489	0.583011
386	2	1.80037	0.370466	1.80037	0.370466	ENSG00000065548.13	1.17541333809163e-06	1.13140497140478e-05
387	2	-0.0219936	0.37802	-0.0219936	0.37802	ENSG00000065600.8	0.953604	0.968512
388	2	1.43284	0.446716	1.43284	0.446716	ENSG00000065613.9	0.00133901	0.00452752
389	2	1.72453	0.375895	1.72453	0.375895	ENSG00000065802.7	4.47956762946476e-06	3.58659731489209e-05
390	2	0.205772	0.425147	0.205772	0.425147	ENSG00000065883.10	0.628384	0.718743
391	2	0.630448	0.337356	0.630448	0.337356	ENSG00000065911.7	0.0616522	0.110745
392	2	0.401164	0.349479	0.401164	0.349479	ENSG00000065989.11	0.251013	0.352564
393	2	1.9189	0.470485	1.9189	0.470485	ENSG00000066027.7	4.53141455018844e-05	0.000251686
394	2	0.139479	0.460858	0.139479	0.460858	ENSG00000066044.9	0.762156	0.825872
395	2	1.23577	0.44344	1.23577	0.44344	ENSG00000066084.8	0.0053236	0.0144742
396	2	2.00179	0.448787	2.00179	0.448787	ENSG00000066117.10	8.17892772383963e-06	5.98968829583592e-05
397	2	0.652284	0.449505	0.652284	0.449505	ENSG00000066135.8	0.146747	0.228037
398	2	1.52036	0.377904	1.52036	0.377904	ENSG00000066279.12	5.74268013812032e-05	0.000309647
399	2	0.448044	0.406706	0.448044	0.406706	ENSG00000066322.8	0.270617	0.373978
400	2	0.406746	0.591159	0.406746	0.591159	ENSG00000066336.7	0.491422	0.596818
401	2	1.20011	0.479874	1.20011	0.479874	ENSG00000066422.4	0.0123883	0.0294507
402	2	0.755684	0.506081	0.755684	0.506081	ENSG00000066583.7	0.135383	0.213039
403	2	1.44186	0.57412	1.44186	0.57412	ENSG00000066651.13	0.0120245	0.0287652
404	2	-0.419626	0.356229	-0.419626	0.356229	ENSG00000066654.8	0.238809	0.338309
405	2	1.12668	0.470838	1.12668	0.470838	ENSG00000066777.4	0.0167148	0.0380723
406	2	0.623482	0.459479	0.623482	0.459479	ENSG00000066855.11	0.174802	0.262916
407	2	0.628707	0.461293	0.628707	0.461293	ENSG00000066926.6	0.172907	0.260837
408	2	0.0814634	0.556035	0.0814634	0.556035	ENSG00000066933.11	0.883521	0.915993
409	2	0.347652	0.420451	0.347652	0.420451	ENSG00000067064.6	0.40832	0.517988
410	2	0.895152	0.511876	0.895152	0.511876	ENSG00000067167.3	0.0803311	0.138343
411	2	2.19587	0.936798	2.19587	0.936798	ENSG00000067177.10	0.0190776	0.0424387
412	2	0.35282	0.534174	0.35282	0.534174	ENSG00000067182.3	0.508935	0.612592
413	2	2.15183	0.506938	2.15183	0.506938	ENSG00000067225.13	2.18820581907917e-05	0.000137451
414	2	2.16023	0.618619	2.16023	0.618619	ENSG00000067248.5	0.000479378	0.00191155
415	2	-0.375978	0.426701	-0.375978	0.426701	ENSG00000067334.9	0.378249	0.48932
416	2	0.512895	0.421558	0.512895	0.421558	ENSG00000067533.5	0.223732	0.321737
417	2	1.14293	0.399251	1.14293	0.399251	ENSG00000067560.6	0.0042007	0.011924
418	2	1.59449	0.620361	1.59449	0.620361	ENSG00000067596.6	0.0101621	0.0250274
419	2	1.87213	0.433418	1.87213	0.433418	ENSG00000067704.8	1.56406632660167e-05	0.00010502
420	2	2.67461	0.493597	2.67461	0.493597	ENSG00000067829.14	6.00685308489789e-08	8.79801823227953e-07
421	2	1.47284	0.457881	1.47284	0.457881	ENSG00000067836.8	0.00129703	0.00442486
422	2	1.56339	0.639135	1.56339	0.639135	ENSG00000067900.6	0.0144409	0.0336862
423	2	0.762776	0.425827	0.762776	0.425827	ENSG00000067955.9	0.0732482	0.128211
424	2	1.73224	0.377554	1.73224	0.377554	ENSG00000068078.13	4.47397208874816e-06	3.58659731489209e-05
425	2	1.7861	0.32836	1.7861	0.32836	ENSG00000068120.10	5.34478421072945e-08	7.92354505984782e-07
426	2	0.92655	0.395979	0.92655	0.395979	ENSG00000068137.10	0.0192891	0.0427954
427	2	2.34893	0.424469	2.34893	0.424469	ENSG00000068308.9	3.13363777867927e-08	4.9868476308751e-07
428	2	1.31847	0.634431	1.31847	0.634431	ENSG00000068323.12	0.0376916	0.0742258
429	2	1.55308	0.476154	1.55308	0.476154	ENSG00000068366.15	0.00110742	0.0038779
430	2	1.1434	0.518762	1.1434	0.518762	ENSG00000068394.9	0.0275184	0.0570887
431	2	1.6953	0.578659	1.6953	0.578659	ENSG00000068400.9	0.00339282	0.00991485
432	2	2.35106	0.44996	2.35106	0.44996	ENSG00000068438.10	1.74121627857617e-07	2.21487072763353e-06
433	2	1.91107	0.559894	1.91107	0.559894	ENSG00000068489.8	0.000641891	0.00243983
434	2	0.866128	0.414857	0.866128	0.414857	ENSG00000068654.11	0.0368181	0.0728354
435	2	0.778331	0.435935	0.778331	0.435935	ENSG00000068697.6	0.0741917	0.129379
436	2	0.928842	0.451758	0.928842	0.451758	ENSG00000068745.10	0.0397764	0.0775743
437	2	1.48002	0.619796	1.48002	0.619796	ENSG00000068784.8	0.0169442	0.0384368
438	2	3.29396	0.661183	3.29396	0.661183	ENSG00000068793.13	6.29542449093139e-07	6.54709752082723e-06
439	2	1.77709	0.48025	1.77709	0.48025	ENSG00000068796.12	0.000215311	0.000969614
440	2	2.75952	0.39928	2.75952	0.39928	ENSG00000068878.10	4.80403391500316e-12	2.56762970562406e-10
441	2	0.0852714	0.587	0.0852714	0.587	ENSG00000068885.10	0.884501	0.916541
442	2	1.07956	0.471227	1.07956	0.471227	ENSG00000068912.9	0.0219656	0.0475102
443	2	0.199582	0.399283	0.199582	0.399283	ENSG00000069011.11	0.61718	0.709123
444	2	0.192411	0.558812	0.192411	0.558812	ENSG00000069020.14	0.730604	0.801362
445	2	2.18619	0.486653	2.18619	0.486653	ENSG00000069248.9	7.04554553251314e-06	5.26730170915369e-05
446	2	0.903696	0.397692	0.903696	0.397692	ENSG00000069275.12	0.0230654	0.0495024
447	2	1.22239	0.504685	1.22239	0.504685	ENSG00000069329.11	0.0154318	0.035562
448	2	1.11286	0.423804	1.11286	0.423804	ENSG00000069345.7	0.00864216	0.021777
449	2	2.61394	0.619486	2.61394	0.619486	ENSG00000069482.6	2.44817600471467e-05	0.000151285
450	2	0.298172	0.642633	0.298172	0.642633	ENSG00000069509.5	0.642658	0.729863
451	2	0.247695	0.44859	0.247695	0.44859	ENSG00000069702.6	0.580836	0.677846
452	2	0.987963	0.490108	0.987963	0.490108	ENSG00000069849.6	0.04382	0.0836714
453	2	1.15481	0.585476	1.15481	0.585476	ENSG00000069943.5	0.048561	0.0910968
454	2	1.24982	0.45643	1.24982	0.45643	ENSG00000069974.11	0.00617664	0.0164701
455	2	0.679332	0.298507	0.679332	0.298507	ENSG00000070010.14	0.0228601	0.0491484
456	2	0.619781	0.466658	0.619781	0.466658	ENSG00000070018.4	0.184136	0.27438
457	2	0.25472	0.300435	0.25472	0.300435	ENSG00000070047.7	0.396529	0.50651
458	2	2.15395	0.511205	2.15395	0.511205	ENSG00000070061.10	2.51461769686569e-05	0.000154645
459	2	1.16773	0.671151	1.16773	0.671151	ENSG00000070081.11	0.0818789	0.140532
460	2	2.6054	0.621683	2.6054	0.621683	ENSG00000070182.13	2.77869827002625e-05	0.00016763
461	2	0.982129	0.757283	0.982129	0.757283	ENSG00000070366.9	0.194661	0.286976
462	2	0.351715	0.469634	0.351715	0.469634	ENSG00000070413.14	0.45391	0.562323
463	2	-0.658817	0.396588	-0.658817	0.396588	ENSG00000070444.10	0.0966709	0.161231
464	2	0.480585	0.497057	0.480585	0.497057	ENSG00000070495.10	0.333613	0.443048
465	2	0.92509	0.487479	0.92509	0.487479	ENSG00000070526.10	0.0577351	0.10504
466	2	1.39718	0.41861	1.39718	0.41861	ENSG00000070610.10	0.000844842	0.00306406
467	2	1.2573	0.563813	1.2573	0.563813	ENSG00000070614.10	0.0257472	0.0540772
468	2	2.2078	0.460072	2.2078	0.460072	ENSG00000070669.12	1.59616051325841e-06	1.47578239867732e-05
469	2	1.05725	0.474216	1.05725	0.474216	ENSG00000070718.7	0.025783	0.0541337
470	2	2.11939	0.390908	2.11939	0.390908	ENSG00000070756.9	5.90327168757581e-08	8.68807594019309e-07
471	2	-0.0264979	0.547344	-0.0264979	0.547344	ENSG00000070761.3	0.961388	0.974479
472	2	1.33216	0.38538	1.33216	0.38538	ENSG00000070770.4	0.000546762	0.00213827
473	2	0.586269	0.597484	0.586269	0.597484	ENSG00000070785.12	0.32648	0.435759
474	2	0.863252	0.436277	0.863252	0.436277	ENSG00000070882.8	0.0478521	0.0899608
475	2	1.86401	0.416256	1.86401	0.416256	ENSG00000070950.5	7.53344938201568e-06	5.6006243279948e-05
476	2	1.22136	0.374208	1.22136	0.374208	ENSG00000070961.10	0.00109905	0.00385743
477	2	1.86112	0.424634	1.86112	0.424634	ENSG00000071054.11	1.1711994072691e-05	8.29781161452396e-05
478	2	0.818046	0.415439	0.818046	0.415439	ENSG00000071082.6	0.0489399	0.0916946
479	2	1.75789	0.418007	1.75789	0.418007	ENSG00000071127.12	2.60602674657175e-05	0.000158882
480	2	1.07088	0.41227	1.07088	0.41227	ENSG00000071189.17	0.0093903	0.0234104
481	2	0.922492	0.35521	0.922492	0.35521	ENSG00000071243.11	0.00940337	0.0234334
482	2	2.93901	0.382569	2.93901	0.382569	ENSG00000071462.7	1.56259016475438e-14	2.26687187472581e-12
483	2	0.486727	0.40893	0.486727	0.40893	ENSG00000071537.9	0.23395	0.333207
484	2	2.00183	0.44751	2.00183	0.44751	ENSG00000071539.9	7.70386824261068e-06	5.70359257282652e-05
485	2	2.2228	0.572663	2.2228	0.572663	ENSG00000071553.12	0.00010381	0.000512332
486	2	1.37664	0.44852	1.37664	0.44852	ENSG00000071564.10	0.00214564	0.00669744
487	2	2.6772	0.35839	2.6772	0.35839	ENSG00000071626.12	8.01530682645184e-14	8.42021801613294e-12
488	2	1.16844	0.45708	1.16844	0.45708	ENSG00000071655.13	0.0105787	0.0258443
489	2	2.08496	0.463828	2.08496	0.463828	ENSG00000071794.11	6.9533551140629e-06	5.21116761500434e-05
490	2	2.94481	0.5314	2.94481	0.5314	ENSG00000071859.10	2.99721561129688e-08	4.85692412756167e-07
491	2	3.10579	0.603458	3.10579	0.603458	ENSG00000071889.12	2.65180015239213e-07	3.1681212408873e-06
492	2	2.7847	0.534399	2.7847	0.534399	ENSG00000071894.10	1.87933303682198e-07	2.36098478213532e-06
493	2	1.08172	0.591668	1.08172	0.591668	ENSG00000071967.7	0.0675105	0.11982
494	2	0.736626	0.355457	0.736626	0.355457	ENSG00000071994.6	0.0382342	0.0751486
495	2	0.630048	0.382552	0.630048	0.382552	ENSG00000072042.8	0.0995667	0.165212
496	2	0.115484	0.4863	0.115484	0.4863	ENSG00000072062.9	0.812289	0.863296
497	2	2.29932	0.502244	2.29932	0.502244	ENSG00000072071.12	4.69230113379083e-06	3.71784015711151e-05
498	2	2.57297	0.505032	2.57297	0.505032	ENSG00000072110.9	3.49341640156169e-07	4.03132313157488e-06
499	2	1.72709	0.404651	1.72709	0.404651	ENSG00000072135.8	1.97146819142821e-05	0.000126978
500	2	1.54765	0.250408	1.54765	0.250408	ENSG00000072274.8	6.38826575454175e-10	1.8987172313377e-08
501	2	1.91169	0.304471	1.91169	0.304471	ENSG00000072310.12	3.4134007187422e-10	1.06655643996391e-08
502	2	0.509834	0.357441	0.509834	0.357441	ENSG00000072364.8	0.15377	0.236715
503	2	1.05059	0.490009	1.05059	0.490009	ENSG00000072401.10	0.0320314	0.0647326
504	2	-0.0735692	0.577826	-0.0735692	0.577826	ENSG00000072415.4	0.898687	0.926671
505	2	1.5576	0.360072	1.5576	0.360072	ENSG00000072501.13	1.51989696714709e-05	0.000102783
506	2	1.97818	0.538951	1.97818	0.538951	ENSG00000072506.8	0.000242156	0.00107462
507	2	0.495121	0.430529	0.495121	0.430529	ENSG00000072518.16	0.250131	0.35173
508	2	1.05256	0.448978	1.05256	0.448978	ENSG00000072571.15	0.0190599	0.042415
509	2	1.54727	0.587671	1.54727	0.587671	ENSG00000072609.13	0.00846626	0.0214758
510	2	0.526106	0.352281	0.526106	0.352281	ENSG00000072736.14	0.135325	0.213004
511	2	0.688686	0.472622	0.688686	0.472622	ENSG00000072756.12	0.145072	0.225836
512	2	1.81417	0.43705	1.81417	0.43705	ENSG00000072778.15	3.3112453747546e-05	0.000193622
513	2	0.227346	0.584224	0.227346	0.584224	ENSG00000072803.13	0.697172	0.773726
514	2	1.47781	0.499803	1.47781	0.499803	ENSG00000072849.6	0.00310856	0.0091929
515	2	-0.169365	0.574365	-0.169365	0.574365	ENSG00000072864.8	0.768091	0.830207
516	2	1.62907	0.537025	1.62907	0.537025	ENSG00000072958.4	0.00241728	0.0074087
517	2	2.18705	0.45627	2.18705	0.45627	ENSG00000073050.7	1.64032966464803e-06	1.50974752971306e-05
518	2	2.14916	0.411434	2.14916	0.411434	ENSG00000073060.11	1.75476173232903e-07	2.22745067397516e-06
519	2	0.429963	0.548057	0.429963	0.548057	ENSG00000073111.9	0.432733	0.541517
520	2	0.983286	0.415776	0.983286	0.415776	ENSG00000073417.10	0.0180328	0.0405139
521	2	0.959109	0.442213	0.959109	0.442213	ENSG00000073536.13	0.0300914	0.0615052
522	2	2.37677	0.431292	2.37677	0.431292	ENSG00000073584.14	3.57194436738593e-08	5.62373566679133e-07
523	2	1.32186	0.456757	1.32186	0.456757	ENSG00000073614.7	0.00380357	0.0109835
524	2	0.205814	0.456144	0.205814	0.456144	ENSG00000073849.10	0.651843	0.737271
525	2	1.74615	0.386948	1.74615	0.386948	ENSG00000073921.13	6.40318077634826e-06	4.86466090651995e-05
526	2	0.254073	0.509456	0.254073	0.509456	ENSG00000073969.14	0.61798	0.709671
527	2	1.06489	0.467891	1.06489	0.467891	ENSG00000074054.13	0.0228498	0.0491435
528	2	1.01005	0.528485	1.01005	0.528485	ENSG00000074071.9	0.0559757	0.102175
529	2	1.7325	0.45269	1.7325	0.45269	ENSG00000074201.4	0.000129647	0.00062249
530	2	1.07003	0.517689	1.07003	0.517689	ENSG00000074266.13	0.0387405	0.0759479
531	2	0.330979	0.611877	0.330979	0.611877	ENSG00000074319.8	0.588559	0.683586
532	2	0.91804	0.525841	0.91804	0.525841	ENSG00000074356.12	0.0808368	0.139057
533	2	2.31156	0.5558	2.31156	0.5558	ENSG00000074370.13	3.19666803623925e-05	0.000187824
534	2	0.6063	0.367186	0.6063	0.367186	ENSG00000074603.14	0.098696	0.163991
535	2	2.81517	0.420256	2.81517	0.420256	ENSG00000074695.5	2.10267223893962e-11	9.56088205362621e-10
536	2	0.891393	0.473425	0.891393	0.473425	ENSG00000074696.8	0.0597191	0.107813
537	2	1.32377	0.333649	1.32377	0.333649	ENSG00000074800.9	7.26118067386859e-05	0.000380089
538	2	0.433031	0.49883	0.433031	0.49883	ENSG00000074842.3	0.385344	0.495966
539	2	0.977218	0.488414	0.977218	0.488414	ENSG00000074935.9	0.0454139	0.0860675
540	2	-0.156135	0.662862	-0.156135	0.662862	ENSG00000075131.5	0.813785	0.863982
541	2	1.40588	0.48961	1.40588	0.48961	ENSG00000075142.9	0.0040863	0.0116782
542	2	1.76902	0.529904	1.76902	0.529904	ENSG00000075151.15	0.000842696	0.00306185
543	2	1.03524	0.48354	1.03524	0.48354	ENSG00000075188.4	0.0322779	0.0651649
544	2	2.15215	0.64298	2.15215	0.64298	ENSG00000075239.9	0.000816465	0.00298962
545	2	2.21273	0.547964	2.21273	0.547964	ENSG00000075240.12	5.38882792840616e-05	0.000292379
546	2	1.47492	0.403544	1.47492	0.403544	ENSG00000075292.14	0.000257257	0.00112524
547	2	1.32069	0.388983	1.32069	0.388983	ENSG00000075303.8	0.000685701	0.00257741
548	2	1.17299	0.419723	1.17299	0.419723	ENSG00000075336.7	0.00519532	0.0141634
549	2	2.159	0.608437	2.159	0.608437	ENSG00000075340.18	0.000387525	0.0015954
550	2	1.72367	0.526698	1.72367	0.526698	ENSG00000075407.13	0.00106565	0.00376406
551	2	0.91844	0.353343	0.91844	0.353343	ENSG00000075413.13	0.00934167	0.0233083
552	2	1.06225	0.378745	1.06225	0.378745	ENSG00000075415.8	0.00503687	0.0138242
553	2	0.783444	0.380839	0.783444	0.380839	ENSG00000075420.8	0.0396715	0.0774183
554	2	0.162797	0.439261	0.162797	0.439261	ENSG00000075539.9	0.710924	0.785791
555	2	0.761832	0.451322	0.761832	0.451322	ENSG00000075618.13	0.0914112	0.153774
556	2	1.11013	0.756166	1.11013	0.756166	ENSG00000075643.5	0.142076	0.221852
557	2	0.399135	0.639489	0.399135	0.639489	ENSG00000075651.11	0.532531	0.634725
558	2	1.05827	0.485249	1.05827	0.485249	ENSG00000075702.12	0.0291923	0.0599894
559	2	1.73305	0.38683	1.73305	0.38683	ENSG00000075711.16	7.45925815849707e-06	5.55614424935484e-05
560	2	1.56565	0.42783	1.56565	0.42783	ENSG00000075785.8	0.000252689	0.00111085
561	2	1.31828	0.467134	1.31828	0.467134	ENSG00000075790.6	0.00477155	0.0132754
562	2	0.854835	0.314661	0.854835	0.314661	ENSG00000075856.7	0.00659391	0.0173699
563	2	1.07303	0.473288	1.07303	0.473288	ENSG00000075914.8	0.0233791	0.0499996
564	2	1.78239	0.777644	1.78239	0.777644	ENSG00000075945.8	0.0219033	0.0474091
565	2	1.39321	0.44189	1.39321	0.44189	ENSG00000076003.4	0.00161692	0.00531099
566	2	1.09498	0.417077	1.09498	0.417077	ENSG00000076043.5	0.00865568	0.0217939
567	2	2.30619	0.403139	2.30619	0.403139	ENSG00000076201.10	1.06157790145656e-08	1.96210362921225e-07
568	2	2.19958	0.417308	2.19958	0.417308	ENSG00000076242.10	1.35772548590315e-07	1.79449487757222e-06
569	2	0.331658	0.547819	0.331658	0.547819	ENSG00000076248.6	0.544903	0.646436
570	2	1.98918	0.351433	1.98918	0.351433	ENSG00000076382.12	1.51204282187542e-08	2.69829760404055e-07
571	2	1.94817	0.492165	1.94817	0.492165	ENSG00000076513.12	7.54618515879222e-05	0.00039261
572	2	0.517861	0.368851	0.517861	0.368851	ENSG00000076604.10	0.160323	0.244947
573	2	2.98402	0.410795	2.98402	0.410795	ENSG00000076706.10	3.75768296327445e-13	3.09399490476098e-11
574	2	1.29986	0.557261	1.29986	0.557261	ENSG00000076864.15	0.0196695	0.0435008
575	2	2.02892	0.447032	2.02892	0.447032	ENSG00000076928.13	5.66181507318614e-06	4.35573727789434e-05
576	2	3.33281	0.477555	3.33281	0.477555	ENSG00000076944.10	2.97481558886962e-12	1.69397676476473e-10
577	2	1.58382	0.402544	1.58382	0.402544	ENSG00000076984.13	8.33649917034098e-05	0.000427922
578	2	1.74059	0.402977	1.74059	0.402977	ENSG00000077044.5	1.56503887616521e-05	0.00010502
579	2	2.43013	0.434202	2.43013	0.434202	ENSG00000077097.9	2.18359722563637e-08	3.66519501261774e-07
580	2	1.64196	0.415526	1.64196	0.415526	ENSG00000077147.10	7.76554004735303e-05	0.000401659
581	2	1.41736	0.372016	1.41736	0.372016	ENSG00000077152.5	0.000139006	0.000660659
582	2	2.21228	0.452661	2.21228	0.452661	ENSG00000077232.12	1.02233968007948e-06	9.98672296171078e-06
583	2	2.08633	0.426638	2.08633	0.426638	ENSG00000077254.10	1.00753126399899e-06	9.88548790909151e-06
584	2	1.98112	0.440182	1.98112	0.440182	ENSG00000077312.4	6.77367004464416e-06	5.10344912107217e-05
585	2	0.611515	0.670366	0.611515	0.670366	ENSG00000077348.4	0.361658	0.472973
586	2	0.606002	0.309265	0.606002	0.309265	ENSG00000077458.8	0.0500552	0.0933242
587	2	0.491318	0.510448	0.491318	0.510448	ENSG00000077514.4	0.335787	0.445352
588	2	2.21247	0.511157	2.21247	0.511157	ENSG00000077549.13	1.50223641779606e-05	0.000101928
589	2	-0.203232	0.378957	-0.203232	0.378957	ENSG00000077684.11	0.591756	0.686252
590	2	0.180275	0.744129	0.180275	0.744129	ENSG00000077713.14	0.808576	0.860701
591	2	1.62719	0.447849	1.62719	0.447849	ENSG00000077721.11	0.000279775	0.00120642
592	2	2.08862	0.856889	2.08862	0.856889	ENSG00000077809.8	0.0147914	0.0343986
593	2	0.551661	0.488826	0.551661	0.488826	ENSG00000078043.11	0.259091	0.361742
594	2	1.35634	0.707133	1.35634	0.707133	ENSG00000078070.7	0.0551008	0.100876
595	2	2.16862	0.614678	2.16862	0.614678	ENSG00000078124.7	0.000418611	0.00170494
596	2	1.65088	0.379773	1.65088	0.379773	ENSG00000078140.9	1.38005946136165e-05	9.54449750065443e-05
597	2	1.6941	0.564029	1.6941	0.564029	ENSG00000078142.7	0.00266839	0.00808078
598	2	1.63147	0.482732	1.63147	0.482732	ENSG00000078177.9	0.000725761	0.00271135
599	2	0.601903	0.579025	0.601903	0.579025	ENSG00000078269.9	0.298567	0.405521
600	2	1.17133	0.337547	1.17133	0.337547	ENSG00000078304.15	0.00052022	0.00205425
601	2	1.93738	0.357631	1.93738	0.357631	ENSG00000078369.13	6.05218796437626e-08	8.80095018304165e-07
602	2	1.11085	0.340594	1.11085	0.340594	ENSG00000078403.12	0.00110825	0.00387855
603	2	-0.256512	0.633329	-0.256512	0.633329	ENSG00000078596.6	0.685462	0.764743
604	2	2.76036	0.456064	2.76036	0.456064	ENSG00000078618.15	1.42555965156345e-09	3.94815225317095e-08
605	2	2.57627	0.418497	2.57627	0.418497	ENSG00000078668.9	7.46009504267572e-10	2.17484971746522e-08
606	2	2.34099	0.428337	2.34099	0.428337	ENSG00000078674.13	4.62162439364758e-08	6.98748323337338e-07
607	2	0.296888	0.631609	0.296888	0.631609	ENSG00000078699.17	0.638319	0.72656
608	2	0.920903	0.454338	0.920903	0.454338	ENSG00000078747.8	0.0426715	0.0819923
609	2	1.63948	0.487494	1.63948	0.487494	ENSG00000078808.12	0.000770793	0.00284413
610	2	0.523497	0.613628	0.523497	0.613628	ENSG00000078902.11	0.393594	0.503598
611	2	1.92749	0.398499	1.92749	0.398499	ENSG00000079134.7	1.31889350143873e-06	1.24782889817798e-05
612	2	1.80636	0.434744	1.80636	0.434744	ENSG00000079246.11	3.25277601262263e-05	0.000190752
613	2	1.17086	0.373687	1.17086	0.373687	ENSG00000079313.7	0.00172876	0.00559689
614	2	1.3485	0.355988	1.3485	0.355988	ENSG00000079332.10	0.000151828	0.000715457
615	2	0.256232	0.539865	0.256232	0.539865	ENSG00000079335.13	0.635056	0.723749
616	2	1.20794	0.413557	1.20794	0.413557	ENSG00000079387.9	0.00349089	0.0101722
617	2	0.840467	0.443063	0.840467	0.443063	ENSG00000079432.3	0.0578347	0.105159
618	2	0.827479	0.390172	0.827479	0.390172	ENSG00000079459.8	0.0339382	0.0679544
619	2	0.983226	0.543857	0.983226	0.543857	ENSG00000079462.3	0.0706258	0.124398
620	2	2.08187	0.436895	2.08187	0.436895	ENSG00000079616.8	1.88720082882005e-06	1.70267198050435e-05
621	2	3.0717	0.382204	3.0717	0.382204	ENSG00000079785.10	9.220492800916e-16	2.24721850543925e-13
622	2	2.14321	0.426906	2.14321	0.426906	ENSG00000079805.12	5.15849653367865e-07	5.57282258505391e-06
623	2	2.1701	0.57813	2.1701	0.57813	ENSG00000079819.12	0.000174275	0.000806884
624	2	0.64068	0.479223	0.64068	0.479223	ENSG00000079950.9	0.181251	0.27061
625	2	-0.27428	0.433285	-0.27428	0.433285	ENSG00000079999.9	0.526718	0.629397
626	2	2.06274	0.489893	2.06274	0.489893	ENSG00000080189.10	2.54693914507534e-05	0.000155988
627	2	0.820789	0.273698	0.820789	0.273698	ENSG00000080345.13	0.00270967	0.00817733
628	2	0.760568	0.425527	0.760568	0.425527	ENSG00000080371.4	0.0738803	0.128984
629	2	0.961961	0.654439	0.961961	0.654439	ENSG00000080503.15	0.141588	0.221375
630	2	1.48217	0.381464	1.48217	0.381464	ENSG00000080603.12	0.000102131	0.000506334
631	2	1.36302	0.535862	1.36302	0.535862	ENSG00000080608.9	0.0109716	0.0266334
632	2	0.589861	0.553957	0.589861	0.553957	ENSG00000080802.14	0.286961	0.393352
633	2	0.844993	0.474852	0.844993	0.474852	ENSG00000080815.14	0.0751597	0.130768
634	2	1.26905	0.568814	1.26905	0.568814	ENSG00000080819.2	0.0256783	0.0539696
635	2	0.119302	0.392848	0.119302	0.392848	ENSG00000080822.12	0.761368	0.825448
636	2	0.509392	0.52455	0.509392	0.52455	ENSG00000080824.14	0.331497	0.441103
637	2	1.85671	0.427719	1.85671	0.427719	ENSG00000080986.8	1.41856370971801e-05	9.73345572445025e-05
638	2	0.155025	0.617388	0.155025	0.617388	ENSG00000081014.6	0.801738	0.856494
639	2	0.812751	0.724172	0.812751	0.724172	ENSG00000081059.15	0.261728	0.364827
640	2	1.38909	0.580647	1.38909	0.580647	ENSG00000081087.10	0.0167424	0.0381067
641	2	1.44405	0.646803	1.44405	0.646803	ENSG00000081154.7	0.0255759	0.0538101
642	2	0.497847	0.421126	0.497847	0.421126	ENSG00000081189.9	0.237134	0.336482
643	2	1.84419	0.484754	1.84419	0.484754	ENSG00000081237.14	0.000142152	0.000671941
644	2	2.50226	0.608158	2.50226	0.608158	ENSG00000081307.8	3.88042623747382e-05	0.000220637
645	2	0.430077	0.857804	0.430077	0.857804	ENSG00000081386.8	0.616111	0.708162
646	2	0.91423	0.429683	0.91423	0.429683	ENSG00000081791.4	0.0333632	0.0670027
647	2	1.26062	0.513505	1.26062	0.513505	ENSG00000081870.7	0.0140914	0.0329592
648	2	2.37091	0.915626	2.37091	0.915626	ENSG00000082068.4	0.00961463	0.0238332
649	2	1.53646	0.50039	1.53646	0.50039	ENSG00000082074.11	0.00213681	0.00668014
650	2	0.525939	0.507893	0.525939	0.507893	ENSG00000082258.8	0.300421	0.407624
651	2	0.126238	0.526226	0.126238	0.526226	ENSG00000082512.10	0.810413	0.862054
652	2	1.23855	0.442935	1.23855	0.442935	ENSG00000082515.12	0.00516997	0.0141069
653	2	1.99042	0.522583	1.99042	0.522583	ENSG00000082516.8	0.000139636	0.000662619
654	2	0.354722	0.455066	0.354722	0.455066	ENSG00000082641.11	0.435687	0.544319
655	2	0.55674	0.474302	0.55674	0.474302	ENSG00000082701.10	0.240472	0.340268
656	2	0.181487	0.61438	0.181487	0.61438	ENSG00000082805.15	0.767689	0.830085
657	2	2.0161	0.284666	2.0161	0.284666	ENSG00000082898.12	1.41736519362139e-12	8.72323850983349e-11
658	2	-0.313195	0.359829	-0.313195	0.359829	ENSG00000083168.5	0.384082	0.494759
659	2	0.884587	0.613921	0.884587	0.613921	ENSG00000083223.13	0.149618	0.231788
660	2	1.72627	0.372346	1.72627	0.372346	ENSG00000083312.13	3.54887159728861e-06	2.94996925542695e-05
661	2	2.63097	0.453294	2.63097	0.453294	ENSG00000083444.12	6.4709002455778e-09	1.33753569961658e-07
662	2	0.988004	0.523654	0.988004	0.523654	ENSG00000083520.10	0.059194	0.107151
663	2	0.70462	0.699855	0.70462	0.699855	ENSG00000083535.11	0.314026	0.421878
664	2	1.21296	0.457682	1.21296	0.457682	ENSG00000083642.14	0.00804358	0.0205491
665	2	2.44614	0.511699	2.44614	0.511699	ENSG00000083720.8	1.74925734067457e-06	1.59554266118715e-05
666	2	1.54039	0.590834	1.54039	0.590834	ENSG00000083807.5	0.00912997	0.0228737
667	2	0.0948581	0.438614	0.0948581	0.438614	ENSG00000083845.4	0.828779	0.875022
668	2	1.45791	0.485748	1.45791	0.485748	ENSG00000083857.9	0.0026877	0.0081331
669	2	0.0219782	0.617377	0.0219782	0.617377	ENSG00000083937.4	0.971602	0.981265
670	2	1.56182	0.396688	1.56182	0.396688	ENSG00000084070.7	8.24496310396872e-05	0.000423829
671	2	2.18667	0.524694	2.18667	0.524694	ENSG00000084072.12	3.07940992407849e-05	0.000182874
672	2	1.36669	0.560907	1.36669	0.560907	ENSG00000084073.4	0.0148269	0.0344591
673	2	1.54746	0.376502	1.54746	0.376502	ENSG00000084090.9	3.95509028376098e-05	0.000224171
674	2	-0.305121	0.466168	-0.305121	0.466168	ENSG00000084093.11	0.512771	0.616356
675	2	1.53172	0.348125	1.53172	0.348125	ENSG00000084207.11	1.08291725550055e-05	7.74438361240006e-05
676	2	1.7802	0.392041	1.7802	0.392041	ENSG00000084234.12	5.60293328429026e-06	4.31588780040209e-05
677	2	0.568349	0.518761	0.568349	0.518761	ENSG00000084463.3	0.273259	0.377201
678	2	1.2018	0.520673	1.2018	0.520673	ENSG00000084623.7	0.0209895	0.0458393
679	2	0.871693	0.398945	0.871693	0.398945	ENSG00000084652.11	0.0288889	0.0594864
680	2	0.606619	0.522581	0.606619	0.522581	ENSG00000084676.11	0.245718	0.346645
681	2	0.992098	0.649717	0.992098	0.649717	ENSG00000084693.11	0.126768	0.202199
682	2	0.634751	0.484964	0.634751	0.484964	ENSG00000084733.6	0.190581	0.282258
683	2	1.96767	0.654561	1.96767	0.654561	ENSG00000084754.6	0.00264629	0.00802374
684	2	1.21101	0.533104	1.21101	0.533104	ENSG00000084764.6	0.0231098	0.0495627
685	2	2.44551	0.386736	2.44551	0.386736	ENSG00000084774.9	2.55780132587523e-10	8.33405533612715e-09
686	2	0.558438	0.480863	0.558438	0.480863	ENSG00000085063.10	0.245509	0.346431
687	2	0.616376	0.636792	0.616376	0.636792	ENSG00000085185.11	0.333074	0.442429
688	2	0.713746	0.480984	0.713746	0.480984	ENSG00000085224.16	0.137828	0.216384
689	2	0.594267	0.400803	0.594267	0.400803	ENSG00000085231.9	0.138157	0.216844
690	2	-0.173326	0.601027	-0.173326	0.601027	ENSG00000085274.11	0.773054	0.833371
691	2	-0.162776	0.501421	-0.162776	0.501421	ENSG00000085276.13	0.745461	0.813059
692	2	1.36411	0.524381	1.36411	0.524381	ENSG00000085377.9	0.00928491	0.0232047
693	2	0.423018	0.530471	0.423018	0.530471	ENSG00000085382.7	0.425196	0.5345
694	2	1.44471	0.39745	1.44471	0.39745	ENSG00000085415.11	0.000278038	0.00119978
695	2	2.05051	0.608331	2.05051	0.608331	ENSG00000085449.10	0.000749737	0.00278715
696	2	1.14247	0.409114	1.14247	0.409114	ENSG00000085511.15	0.00522969	0.0142379
697	2	2.16909	0.577711	2.16909	0.577711	ENSG00000085719.7	0.000173592	0.000804944
698	2	0.0372471	0.509705	0.0372471	0.509705	ENSG00000085721.8	0.941746	0.960184
699	2	2.3001	0.394896	2.3001	0.394896	ENSG00000085733.11	5.72562550483503e-09	1.22838204323355e-07
700	2	0.709746	0.595768	0.709746	0.595768	ENSG00000085760.10	0.233531	0.33292
701	2	1.80058	0.445099	1.80058	0.445099	ENSG00000085788.9	5.22462486155158e-05	0.000285248
702	2	1.86687	0.337362	1.86687	0.337362	ENSG00000085832.12	3.13468347714617e-08	4.9868476308751e-07
703	2	0.0986404	0.438474	0.0986404	0.438474	ENSG00000085840.8	0.822008	0.86953
704	2	0.503319	0.629499	0.503319	0.629499	ENSG00000085871.4	0.423969	0.533507
705	2	0.407523	0.338494	0.407523	0.338494	ENSG00000085872.10	0.228616	0.327249
706	2	1.06798	0.623093	1.06798	0.623093	ENSG00000085982.9	0.086529	0.147093
707	2	2.69159	0.458228	2.69159	0.458228	ENSG00000085998.9	4.25670303172983e-09	9.66136054476918e-08
708	2	0.95812	0.578215	0.95812	0.578215	ENSG00000086015.16	0.0975132	0.16238
709	2	0.519587	0.481649	0.519587	0.481649	ENSG00000086061.11	0.280692	0.385975
710	2	0.730901	0.437616	0.730901	0.437616	ENSG00000086062.8	0.0948821	0.15868
711	2	0.606154	0.493679	0.606154	0.493679	ENSG00000086102.14	0.219511	0.316788
712	2	2.1066	0.501119	2.1066	0.501119	ENSG00000086189.5	2.62491070448038e-05	0.000159776
713	2	2.10866	0.442184	2.10866	0.442184	ENSG00000086200.12	1.85392479635088e-06	1.67595901842224e-05
714	2	2.36629	0.479266	2.36629	0.479266	ENSG00000086232.8	7.92087370320983e-07	8.05707570511811e-06
715	2	0.481871	0.536875	0.481871	0.536875	ENSG00000086300.11	0.369427	0.480247
716	2	1.62052	0.596924	1.62052	0.596924	ENSG00000086504.11	0.00663205	0.0174403
717	2	1.32485	0.416375	1.32485	0.416375	ENSG00000086589.7	0.00146333	0.00488285
718	2	0.628317	0.412689	0.628317	0.412689	ENSG00000086598.6	0.127885	0.2035
719	2	2.87206	0.389206	2.87206	0.389206	ENSG00000086758.11	1.59146199897757e-13	1.51512155621411e-11
720	2	0.280436	0.689654	0.280436	0.689654	ENSG00000086827.4	0.684278	0.764174
721	2	0.532316	0.493119	0.532316	0.493119	ENSG00000087053.14	0.28037	0.38562
722	2	0.777309	0.518056	0.777309	0.518056	ENSG00000087074.7	0.133501	0.210568
723	2	1.81563	0.360579	1.81563	0.360579	ENSG00000087077.7	4.77065465849596e-07	5.23740519535421e-06
724	2	2.33242	0.29102	2.33242	0.29102	ENSG00000087087.14	1.10450372416324e-15	2.58836199666409e-13
725	2	0.907304	0.422755	0.907304	0.422755	ENSG00000087095.8	0.0318595	0.0644703
726	2	1.41499	0.400113	1.41499	0.400113	ENSG00000087111.16	0.00040551	0.00166158
727	2	0.86174	0.439293	0.86174	0.439293	ENSG00000087152.11	0.0498031	0.0929669
728	2	2.68748	0.471368	2.68748	0.471368	ENSG00000087191.8	1.18798770579081e-08	2.16718835071359e-07
729	2	1.90653	0.48921	1.90653	0.48921	ENSG00000087206.12	9.73307407770576e-05	0.0004853
730	2	0.955583	0.495523	0.955583	0.495523	ENSG00000087263.12	0.0538009	0.0990061
731	2	2.43175	0.487712	2.43175	0.487712	ENSG00000087269.11	6.16291636613673e-07	6.46310661254236e-06
732	2	2.0596	0.399274	2.0596	0.399274	ENSG00000087274.12	2.49111851949557e-07	3.02981297423521e-06
733	2	1.00229	0.492043	1.00229	0.492043	ENSG00000087302.4	0.0416509	0.0806143
734	2	0.85533	0.538589	0.85533	0.538589	ENSG00000087338.4	0.112265	0.182652
735	2	1.93223	0.425309	1.93223	0.425309	ENSG00000087365.10	5.54259199976477e-06	4.27481177905908e-05
736	2	1.53813	0.393621	1.53813	0.393621	ENSG00000087460.19	9.32026694655909e-05	0.000469326
737	2	1.39846	0.442359	1.39846	0.442359	ENSG00000087470.13	0.0015703	0.00519138
738	2	1.02189	0.444271	1.02189	0.444271	ENSG00000087502.13	0.0214397	0.0466044
739	2	0.503642	0.40026	0.503642	0.40026	ENSG00000087586.13	0.208288	0.303322
740	2	0.565686	0.601358	0.565686	0.601358	ENSG00000087995.11	0.346869	0.457424
741	2	1.44126	0.528729	1.44126	0.528729	ENSG00000088035.11	0.00641281	0.0169662
742	2	1.13777	0.432964	1.13777	0.432964	ENSG00000088038.13	0.00859217	0.0217048
743	2	0.429436	0.494203	0.429436	0.494203	ENSG00000088179.4	0.384876	0.495468
744	2	1.96685	0.441299	1.96685	0.441299	ENSG00000088205.8	8.31319991471171e-06	6.05889079908354e-05
745	2	2.34965	0.327178	2.34965	0.327178	ENSG00000088247.11	6.89264137409691e-13	5.1215687673625e-11
746	2	-0.228502	0.413727	-0.228502	0.413727	ENSG00000088256.4	0.580741	0.677846
747	2	2.11417	0.771443	2.11417	0.771443	ENSG00000088280.14	0.00613388	0.0163776
748	2	1.6823	0.469309	1.6823	0.469309	ENSG00000088305.14	0.000337551	0.00141939
749	2	0.270384	0.406256	0.270384	0.406256	ENSG00000088325.11	0.505698	0.6099
750	2	0.724037	0.386086	0.724037	0.386086	ENSG00000088356.4	0.0607476	0.109401
751	2	1.08253	0.6208	1.08253	0.6208	ENSG00000088387.13	0.0811986	0.139561
752	2	-0.930586	0.458934	-0.930586	0.458934	ENSG00000088448.10	0.0425894	0.0818862
753	2	0.319627	0.720813	0.319627	0.720813	ENSG00000088451.6	0.657458	0.742107
754	2	1.74932	0.443482	1.74932	0.443482	ENSG00000088682.9	7.99631682603377e-05	0.000412545
755	2	0.51135	0.574981	0.51135	0.574981	ENSG00000088727.8	0.373823	0.484928
756	2	1.0457	0.498065	1.0457	0.498065	ENSG00000088766.7	0.0357697	0.0710844
757	2	0.126805	0.587183	0.126805	0.587183	ENSG00000088812.13	0.829022	0.875127
758	2	1.54715	0.586869	1.54715	0.586869	ENSG00000088832.10	0.00838218	0.0213158
759	2	2.45241	0.461908	2.45241	0.461908	ENSG00000088930.6	1.10041635926299e-07	1.5033266540335e-06
760	2	0.0245267	0.451586	0.0245267	0.451586	ENSG00000088986.6	0.956686	0.970383
761	2	1.8653	0.711995	1.8653	0.711995	ENSG00000088992.13	0.00879757	0.0221137
762	2	0.361992	0.284642	0.361992	0.284642	ENSG00000089006.12	0.203465	0.297721
763	2	1.02062	0.514312	1.02062	0.514312	ENSG00000089009.11	0.0472066	0.0889393
764	2	1.01957	0.464399	1.01957	0.464399	ENSG00000089022.9	0.0281305	0.0580818
765	2	-0.509933	0.485815	-0.509933	0.485815	ENSG00000089048.10	0.293881	0.400228
766	2	2.52015	0.294999	2.52015	0.294999	ENSG00000089053.8	1.30895313593584e-17	4.98465716078567e-15
767	2	1.39034	0.470365	1.39034	0.470365	ENSG00000089060.7	0.00311772	0.0092014
768	2	0.837513	0.375268	0.837513	0.375268	ENSG00000089094.12	0.0256298	0.0538863
769	2	2.58081	0.354651	2.58081	0.354651	ENSG00000089154.6	3.41240519413197e-13	2.87411988052169e-11
770	2	1.38635	0.54256	1.38635	0.54256	ENSG00000089159.11	0.0106127	0.0259066
771	2	0.229945	0.614462	0.229945	0.614462	ENSG00000089195.10	0.708239	0.783888
772	2	0.130579	0.629911	0.130579	0.629911	ENSG00000089220.4	0.835778	0.88058
773	2	0.656701	0.435197	0.656701	0.435197	ENSG00000089234.11	0.131306	0.20802
774	2	-0.053265	0.435931	-0.053265	0.435931	ENSG00000089248.6	0.902751	0.930075
775	2	3.33848	0.286047	3.33848	0.286047	ENSG00000089280.14	1.79129500632019e-31	1.09143604735089e-27
776	2	0.880919	0.543664	0.880919	0.543664	ENSG00000089289.11	0.10516	0.172753
777	2	1.5968	0.444653	1.5968	0.444653	ENSG00000089327.10	0.000329272	0.00138972
778	2	2.56548	0.52295	2.56548	0.52295	ENSG00000089472.12	9.30497283075188e-07	9.35564347487974e-06
779	2	1.98539	0.57331	1.98539	0.57331	ENSG00000089597.12	0.00053413	0.00209559
780	2	0.094422	0.492028	0.094422	0.492028	ENSG00000089682.12	0.847818	0.889574
781	2	0.372248	0.45974	0.372248	0.45974	ENSG00000089685.10	0.418117	0.528107
782	2	2.59782	0.43231	2.59782	0.43231	ENSG00000089693.6	1.86490558202892e-09	4.9619518389966e-08
783	2	0.612842	0.450709	0.612842	0.450709	ENSG00000089737.11	0.173915	0.262114
784	2	0.933564	0.360373	0.933564	0.360373	ENSG00000089902.8	0.00958232	0.0237724
785	2	1.81309	0.459794	1.81309	0.459794	ENSG00000090006.13	8.0380930281581e-05	0.000414349
786	2	2.69199	0.379457	2.69199	0.379457	ENSG00000090013.5	1.29997462015262e-12	8.17649312158847e-11
787	2	1.06036	0.674221	1.06036	0.674221	ENSG00000090054.9	0.115784	0.187277
788	2	1.98926	0.415785	1.98926	0.415785	ENSG00000090060.13	1.71543318234594e-06	1.56703663868573e-05
789	2	1.46852	0.428958	1.46852	0.428958	ENSG00000090061.13	0.000618301	0.00236991
790	2	0.646199	0.51709	0.646199	0.51709	ENSG00000090263.11	0.211414	0.307141
791	2	1.57806	0.406332	1.57806	0.406332	ENSG00000090266.8	0.000102893	0.000509695
792	2	1.68515	0.391299	1.68515	0.391299	ENSG00000090316.11	1.6581312382237e-05	0.000109935
793	2	0.00161412	0.473067	0.00161412	0.473067	ENSG00000090339.4	0.997278	0.998036
794	2	1.37983	0.348139	1.37983	0.348139	ENSG00000090372.10	7.38761318436275e-05	0.000384724
795	2	0.198176	0.792619	0.198176	0.792619	ENSG00000090382.2	0.802567	0.85685
796	2	-0.527883	0.657664	-0.527883	0.657664	ENSG00000090432.5	0.42217	0.532122
797	2	0.538911	0.431478	0.538911	0.431478	ENSG00000090470.10	0.211669	0.307291
798	2	1.60954	0.562264	1.60954	0.562264	ENSG00000090487.6	0.00420168	0.011924
799	2	1.63823	0.45367	1.63823	0.45367	ENSG00000090520.6	0.000304958	0.00130211
800	2	1.16521	0.427322	1.16521	0.427322	ENSG00000090581.5	0.00639584	0.0169287
801	2	1.62802	0.39766	1.62802	0.39766	ENSG00000090615.8	4.23983235177084e-05	0.000238095
802	2	2.71521	0.355281	2.71521	0.355281	ENSG00000090621.9	2.13139553732045e-14	2.88590955753188e-12
803	2	1.99577	0.345949	1.99577	0.345949	ENSG00000090686.11	7.97501015193001e-09	1.56243526867233e-07
804	2	1.43323	0.553341	1.43323	0.553341	ENSG00000090857.9	0.0095939	0.0237915
805	2	2.3601	0.3421	2.3601	0.3421	ENSG00000090861.11	5.2415038805161e-12	2.77708549078127e-10
806	2	2.29024	0.560732	2.29024	0.560732	ENSG00000090863.7	4.41943832643077e-05	0.000246816
807	2	0.762526	0.53914	0.762526	0.53914	ENSG00000090889.10	0.157263	0.240876
808	2	0.244432	0.316442	0.244432	0.316442	ENSG00000090905.13	0.439855	0.548626
809	2	2.25693	0.420361	2.25693	0.420361	ENSG00000090971.4	7.91596800951676e-08	1.12428888302997e-06
810	2	1.83669	0.516301	1.83669	0.516301	ENSG00000090989.13	0.000374544	0.00154718
811	2	0.992907	0.371983	0.992907	0.371983	ENSG00000091009.6	0.00760262	0.0196449
812	2	2.64124	0.459892	2.64124	0.459892	ENSG00000091039.12	9.29155164121679e-09	1.75273758978124e-07
813	2	1.8598	0.469116	1.8598	0.469116	ENSG00000091127.9	7.35562713436544e-05	0.000383714
814	2	0.90512	0.557502	0.90512	0.557502	ENSG00000091136.9	0.104477	0.171677
815	2	1.5934	0.426521	1.5934	0.426521	ENSG00000091140.8	0.000187118	0.000855296
816	2	1.33995	0.49761	1.33995	0.49761	ENSG00000091164.8	0.00708602	0.018443
817	2	-0.0528952	0.390504	-0.0528952	0.390504	ENSG00000091317.7	0.892253	0.921441
818	2	1.45224	0.419883	1.45224	0.419883	ENSG00000091436.12	0.00054283	0.00212699
819	2	1.13634	0.415107	1.13634	0.415107	ENSG00000091483.6	0.00619142	0.0164951
820	2	1.08871	0.507723	1.08871	0.507723	ENSG00000091527.11	0.0320084	0.0647326
821	2	-0.162438	0.532091	-0.162438	0.532091	ENSG00000091542.8	0.760151	0.824862
822	2	-0.276916	0.492091	-0.276916	0.492091	ENSG00000091592.11	0.573617	0.671866
823	2	1.56859	0.566503	1.56859	0.566503	ENSG00000091640.3	0.00562451	0.0151705
824	2	0.210839	0.302472	0.210839	0.302472	ENSG00000091651.4	0.485769	0.59184
825	2	0.157633	0.4029	0.157633	0.4029	ENSG00000091732.11	0.695615	0.772441
826	2	-0.140199	0.464117	-0.140199	0.464117	ENSG00000091947.5	0.762593	0.826041
827	2	2.14472	0.642399	2.14472	0.642399	ENSG00000092010.10	0.000842012	0.00306185
828	2	1.36572	0.598169	1.36572	0.598169	ENSG00000092020.6	0.0224209	0.0484091
829	2	0.65878	0.66506	0.65878	0.66506	ENSG00000092036.12	0.321902	0.43135
830	2	2.86112	0.523478	2.86112	0.523478	ENSG00000092094.6	4.61350296702592e-08	6.98748323337338e-07
831	2	1.58144	0.752323	1.58144	0.752323	ENSG00000092108.16	0.0355464	0.0707329
832	2	2.50179	0.468931	2.50179	0.468931	ENSG00000092148.8	9.55006546485168e-08	1.32547947328796e-06
833	2	2.41199	0.426982	2.41199	0.426982	ENSG00000092199.13	1.61455674747166e-08	2.81876626428218e-07
834	2	2.20794	0.628572	2.20794	0.628572	ENSG00000092201.5	0.000443701	0.00178919
835	2	0.547836	0.45754	0.547836	0.45754	ENSG00000092203.9	0.23117	0.330148
836	2	1.87867	0.408768	1.87867	0.408768	ENSG00000092439.9	4.30824841985129e-06	3.47684206915946e-05
837	2	1.46354	0.394138	1.46354	0.394138	ENSG00000092470.7	0.000204602	0.00092825
838	2	1.36896	0.434574	1.36896	0.434574	ENSG00000092531.5	0.001632	0.00535186
839	2	1.85991	0.67701	1.85991	0.67701	ENSG00000092621.7	0.00600997	0.0160891
840	2	1.03561	0.389287	1.03561	0.389287	ENSG00000092820.13	0.00780764	0.020081
841	2	1.11422	0.434169	1.11422	0.434169	ENSG00000092841.14	0.0102784	0.0252832
842	2	2.14571	0.392354	2.14571	0.392354	ENSG00000092847.6	4.53064950699993e-08	6.93599182064085e-07
843	2	1.28822	0.496784	1.28822	0.496784	ENSG00000092853.9	0.0095112	0.0236538
844	2	2.69348	0.395423	2.69348	0.395423	ENSG00000092929.7	9.64952295147724e-12	4.74149543091539e-10
845	2	2.49689	0.673841	2.49689	0.673841	ENSG00000092931.7	0.000211003	0.000952327
[truncated: 5,248 more rows]
