# Supplementary material for: Profiling transcriptome composition and dynamics within nuclear compartments using SLAM-RT&Tag
Source: Mol Cell. Author manuscript; Available in PMC 2025 May 5. (PMC12052203; doi:10.1016/j.molcel.2025.02.012)
Supplement: 8 [file NIHMS2063963-supplement-8.xlsx]

## Sheet: RT&Tag Compartments
Table S7. RT&Tag and SLAM-RT&Tag library information, related to Figures 1, 3, and 6.
Cell Type	Target	Replicate	Number of reads	Number of reads post trim	% mapped 1 time	Number of mapped reads
HEK293T	IgG	n1	6534627	6531128	62.98	4113080
HEK293T	H3K27me3	n1	3163579	3159959	47.51	1501410
HEK293T	SC35	n1	4171981	4168561	56.34	2348572
HEK293T	IgG	n2	9233827	9225527	49.53	4569491
HEK293T	H3K27me3	n2	7532612	7526490	54.28	4085221
HEK293T	SC35	n2	9497935	9491253	56.05	5319820
HEK293T	IgG	n3	9047252	9041530	64.09	5794712
HEK293T	H3K27me3	n3	10742217	10733264	62.31	6688036
HEK293T	SC35	n3	10822379	10814688	62.49	6758314
K562	IgG (for H3K27me3)	n1	3075929	3073313	48.69	1496516
K562	H3K27me3	n1	3969430	3966354	53.5	2121898
K562	IgG (for H3K27me3)	n2	7021129	7005188	53.61	3755179
K562	H3K27me3	n2	7273130	7259841	53.47	3881711
K562	IgG (for H3K27me3)	n3	2146511	2140660	26.86	575034
K562	H3K27me3	n3	3380827	3375087	41.54	1402132
K562	IgG (for SC35)	n1	4879268	4873008	33.81	1647500
K562	SC35	n1	5647398	5640685	50.2	2831613
K562	IgG (for SC35)	n2	4216219	4199323	42.98	1805056
K562	SC35	n2	11122412	11099627	31.51	3497557
K562	IgG (for SC35)	n3	4534986	4525088	51.5	2330512
K562	SC35	n3	4962126	4952007	51.6	2555197
HEK293T	IgG (for SON/SRRM2)	n1	1730834		42.89	742426
HEK293T	SRRM2	n1	2431485		51.69	1256763
HEK293T	SON	n1	2551643		44.39	1132723
HEK293T	IgG (for SON/SRRM2)	n2	7686783		56.92	4375596
HEK293T	SRRM2	n2	8642995		62.04	5362154
HEK293T	SON	n2	7380686		37.05	2734280
HEK293T	IgG (for SON/SRRM2)	n3	7988072		42.58	3400924
HEK293T	SRRM2	n3	11152056		58.08	6476567
HEK293T	SON	n3	7289374		68.5	4993236

## Sheet: RT&Tag K562 PladB treatment
Treatment	Target	Replicate	Number of reads	% mapped 1 time	Number of mapped reads
DMSO	IgG	n1	5145474	37.16	1912166
DMSO	SC35	n1	8209832	29.59	2429693
30min PladB	IgG	n1	9665358	30.18	2916904
30min PladB	SC35	n1	8007549	12.25	980754
2hr PladB	IgG	n1	1446908	4.53	65497
2hr PladB	SC35	n1	1817533	6.44	117101
4hr PladB	IgG	n1	6395877	19.38	1239300
4hr PladB	SC35	n1	1830715	8.12	148701
DMSO	IgG	n2	12911083	18.87	2436194
DMSO	SC35	n2	9226057	11.93	1100393
30min PladB	IgG	n2	5137702	7.2	369696
30min PladB	SC35	n2	2255143	6.84	154185
2hr PladB	IgG	n2	3217647	10.26	330220
2hr PladB	SC35	n2	7874625	18.25	1437162
4hr PladB	IgG	n2	557201	4.61	25666
4hr PladB	SC35	n2	10475094	21.28	2229428

## Sheet: RNA-seq
Cell Type	Target	Replicate	Number of reads	Number of reads post trim	% mapped 1 time	Number of mapped reads
K562	Whole Cell	n1	9573015	9571324	70.19	6718349
K562	Whole Cell	n2	8459340	8457717	69.95	5916200
K562	Whole Cell	n3	9564998	9563274	69.93	6687850

## Sheet: SLAM-RT&Tag Compartments
Cell Type	Target	s4U	Replicate	Number of reads	% mapped	Number of mapped reads	Filtered reads MQ <2	Filtered reads ID < 0.95	Remaining mapped reads
K562	IgG	untx	1	7493957	58.46	4537986	1344332	1491609	1702045
K562	H3K27me3	untx	1	11059562	59.13	6751020	1377622	2069780	3303618
K562	IgG	4hr	1	11364119	56.91	6609913	2169784	1950174	2489955
K562	H3K27me3	4hr	1	10655065	60.71	6665419	1517556	2070631	3077232
K562	IgG	untx	2	19411900	33.51	6526672	3285475	1695062	1546135
K562	H3K27me3	untx	2	24127384	38.09	9238576	3198790	2509679	3530107
K562	IgG	4hr	2	22369921	38.51	8643773	4497690	2045059	2101024
K562	H3K27me3	4hr	2	28361231	44.16	12584859	4001440	3847020	4736399
K562	IgG	untx	3	6549455	74.59	5034589	1063060	811954	3159575
K562	H3K27me3	untx	3	14555194	66.28	10047900	1371776	2412007	6264117
K562	IgG	4hr	3	4187185	68.63	2944501	803982	647612	1492907
K562	H3K27me3	4hr	3	11156816	66.61	7705459	1622426	2383100	3699933
K562	SC35	untx	1	13001346	59.58	7983899	1752969	2346164	3884766
K562	SC35	4hr	1	11084125	54.47	6214258	1534307	2189597	2490354
K562	IgG (for SC35)	untx	2	21684261	63.11	13684188	3688834	2101089	7894265
K562	SC35	untx	2	21741105	74.69	16469736	2781705	2010387	11677644
K562	IgG (for SC35)	4hr	2	24426025	56.1	13835844	3984230	2422136	7429478
K562	SC35	4hr	2	19568669	70.06	13882877	2862104	2192306	8828467
K562	IgG (for SC35)	untx	3	18444233	50.15	9316310	2534425	1798324	4983561
K562	SC35	untx	3	17835980	73.34	13227780	1976655	1771870	9479255
K562	IgG (for SC35)	4hr	3	19237108	52.56	10196071	2852932	1957150	5385989
K562	SC35	4hr	3	22167364	68.4	15346187	3005668	2476598	9863921

## Sheet: SLAM-RT&Tag PladB Treatment
Cell Type	Target	s4U	Treatment	Replicate	Number of reads	% mapped	Number of mapped reads	Filtered reads MQ <2	Filtered reads ID < 0.95	Remaining mapped reads
K562	IgG	untx	untx	1	17474092	71.19	12563050	2937885	3341473	6283692
K562	SC35	untx	untx	1	22275420	83.92	18852730	2385862	4780006	11686862
K562	IgG	4hr	DMSO	1	21254232	72.87	15591554	4192727	4059460	7339367
K562	SC35	4hr	DMSO	1	24304952	81.71	20051775	3401594	5609779	11040402
K562	IgG	4hr	30' PladB	1	18537098	72.53	13571185	3554470	3568799	6447916
K562	SC35	4hr	30' PladB	1	20587863	81.68	16986970	2825813	4830027	9331130
K562	IgG	4hr	2hr PladB	1	22436223	69.87	15824464	4134779	4314247	7375438
K562	SC35	4hr	2hr PladB	1	11273477	56.12	6371269	1460635	2561074	2349560
K562	IgG	4hr	4hr PladB	1	16658549	71.76	12089922	2758121	3413612	5918189
K562	SC35	4hr	4hr PladB	1	17174033	79.47	13777497	2274612	4051651	7451234
K562	IgG	4hr	2hr Flavo	1	19995383	73.12	14718879	4309384	3578052	6831443
K562	SC35	4hr	2hr Flavo	1	21762133	81.57	17910681	3030330	4742882	10137469
K562	IgG	untx	untx	2	17745373	52.07	9313756	2261201	3620920	3431635
K562	SC35	untx	untx	2	20542912	69.94	14530983	2422590	4282438	7825955
K562	IgG	4hr	DMSO	2	13314296	59.35	7964182	2047632	2758226	3158324
K562	SC35	4hr	DMSO	2	14043517	57.68	8171839	1801241	3051188	3319410
K562	IgG	4hr	30' PladB	2	14521079	43.08	6294209	1556507	2596604	2141098
K562	SC35	4hr	30' PladB	2	14261702	46.91	6739730	1580674	2843617	2315439
K562	IgG	4hr	2hr PladB	2	13320158	51.91	6958055	1892131	2467165	2598759
K562	SC35	4hr	2hr PladB	2	7552932	53.21	4045407	949182	1911684	1184541
K562	IgG	4hr	4hr PladB	2	12581725	55.23	6994406	1717029	2891540	2385837
K562	SC35	4hr	4hr PladB	2	18083443	59.05	10787694	2468479	4027626	4291589
K562	IgG	4hr	2hr Flavo	2	19477924	64.88	12731519	3896041	3831166	5004312
K562	SC35	4hr	2hr Flavo	2	19617275	74.02	14695408	3100846	4184788	7409774
